# Supplementary material for: Time- and polarity-dependent proteomic changes associated with homeostatic scaling at central synapses
Source: eLife. 2018 Feb 15;7:e33322. doi: 10.7554/eLife.33322 (PMC5814146; doi:10.7554/eLife.33322)
Supplement: Supplementary file 1. [file elife-33322-supp1.xlsx]

## Sheet: 5135 proteins (2h)
Protein ID(s)	Protein name(s)	Gene name(s)	Protein localization	Localization Score	Mean LFQ intensity Untd2	Mean LFQ intensity Bic2	Mean LFQ intensity TTX2	SEM LFQ intensity Untd2	SEM LFQ intensity Bic2	SEM LFQ intensity TTX2	Mean fold change Bic2/Untd2	Mean fold change TTX2/Untd2	Untd2: Number of replicates for LFQ	Bic2: Number of replicates for LFQ	TTX2: Number of replicates for LFQ	Log2 LFQ intensity Untd2_A	Log2 LFQ intensity Untd2_B	Log2 LFQ intensity Untd2_C	Log2 LFQ intensity Untd2_D	Log2 LFQ intensity Untd2_E	Log2 LFQ intensity Bic2_A	Log2 LFQ intensity Bic2_B	Log2 LFQ intensity Bic2_C	Log2 LFQ intensity Bic2_D	Log2 LFQ intensity Bic2_E	Log2 LFQ intensity TTX2_A	Log2 LFQ intensity TTX2_B	Log2 LFQ intensity TTX2_C	Log2 LFQ intensity TTX2_D	Log2 LFQ intensity TTX2_E	non-normalized mean intensity Bic2	non-normalized mean intensity TTX2	non-normalized mean intensity Untd2	Bic2: Number of replicates for identification	TTX2: Number of replicates for identification	Untd2: Number of replicates for identification	Mean unique peptides Bic2	Mean unique peptides TTX2	Mean unique peptides Untd2	Number of proteins	Sequence length	Mol. weight [kDa]	Q-value	Andromeda Score
A0A023ILP9;P97949;P97561;P97560;A0A023IMI8;A0A023IM48;A0A023IKJ0;A0A023IKD8;P36370;Q6MGA3;Q63522;Q63521;P97559	Antigen peptide transporter 1	Tap2;Tap1;tap1;TAP2U;TAP2C	endoplasmic reticulum membrane	100	-	-	-	-	-	-	-	-	0	0	0	-	-	-	-	-	-	-	-	-	-	-	-	-	-	-	-	-	-	-	-	1	0	0	1	13	664	72.564	0.0011489	2.0936
A0A0G2K331;A0A075FKQ4	-	-	-	-	20.5503	-	20.2303	0.129055	-	0.126738	-	-0.319979	3	1	3	20.7527	20.5878	20.3104	-	-	20.5639	-	-	-	-	20.0184	20.2158	20.4568	-	-	20.2854	19.9562	20.4164	1	3	4	1	1	1	2	387	42.93	0	6.3181
B0BNF3;A0A090BZQ0;P01283	VIP peptides;Intestinal peptide PHV-42;Intestinal peptide PHI-27;Vasoactive intestinal peptide	Vip	secreted	100	-	21.041	21.0446	-	0.678267	0.0462513	-	-	1	2	2	-	-	21.8842	-	-	-	21.7193	20.3627	-	-	21.0908	20.9983	-	-	-	20.5179	20.941	21.4921	2	2	1	1	1	1	3	169	18.992	0	67.834
A0A096MIS7;Q66HC1	Tudor domain-containing protein 3	Tdrd3	nucleus	29	-	-	-	-	-	-	-	-	0	0	0	-	-	-	-	-	-	-	-	-	-	-	-	-	-	-	-	-	-	-	1	-	0	1	0	2	632	70.843	0.00067831	2.4526
A0A0G2K3A0;A0A096MIS8;D3ZX61;Q9JIH7;Q9JIH7-3;Q9JIH7-2	Serine/threonine-protein kinase WNK1	Wnk1	cytoplasm	95.5	-	-	20.3948	-	-	0.109761	-	-	1	1	2	19.3606	-	-	-	-	19.979	-	-	-	-	-	20.2851	20.5046	-	-	19.7436	20.2616	19.6165	1	3	2	1	1.11111	1.125	7	2164	229.5	0	49.342
A0A096MIT5;Q62834	Cell division cycle protein 123 homolog	Cdc123	cytoplasm	100	20.6557	20.5204	20.5995	0.101649	0.172976	0.118933	-0.135298	-0.0562344	5	5	5	20.5711	20.5782	20.6001	20.4759	21.0533	19.8794	20.577	20.6924	20.54	20.9133	20.3565	20.4282	20.6016	20.5715	21.0396	19.5766	19.9344	20.039	5	5	5	1.25	1.45	1.45	2	336	38.812	0	25.714
A0A096MIV5;F1M8H5	-	Abcf2	cytoplasm	40	-	-	-	-	-	-	-	-	0	0	1	-	-	-	-	-	-	-	-	-	-	-	19.8976	-	-	-	-	19.7677	-	-	1	-	0	1	0	3	627	71.655	0	47.615
A0A096MIX2;E9PT29	-	Ddx17	nucleus	96	27.0762	27.1172	27.0723	0.0917158	0.211151	0.13898	0.0410461	-0.00387955	2	2	2	-	-	27.1679	-	26.9845	-	-	27.3284	-	26.9061	-	-	27.2113	-	26.9333	26.1523	26.1766	26.082	2	2	2	14.625	15.5	14.75	4	652	72.644	0	323.31
A0A096MIY0;G3V669;B2RZ95	-	Dlx6;Dlx1	nucleus	33	-	-	-	-	-	-	-	-	0	0	0	-	-	-	-	-	-	-	-	-	-	-	-	-	-	-	-	-	-	1	-	-	1	0	0	3	175	19.677	0.0021169	2.0061
A1L1J2;Q99NG8;F7EYN3;A0A096MIY3	-	Tdg	nucleus	87	20.6032	21.7912	20.6479	0.307105	1.48439	0.120391	1.18792	0.0446968	2	2	2	-	-	-	20.9104	20.2961	-	-	-	23.2756	20.3068	-	-	-	20.7683	20.5276	20.3679	19.531	19.3326	2	4	2	1	1	1	4	385	42.41	0	3.6382
A0A096MIZ1;D4A4D8	-	Palm2	nucleus	40	22.0949	22.1358	22.4898	0.204929	0.152011	0.235075	0.0408516	0.394865	5	5	5	22.2986	22.3835	22.5743	21.527	21.6914	22.2475	22.3888	22.1427	22.3478	21.5521	23.181	22.8398	22.4001	22.1629	21.8653	21.2296	21.777	21.4474	5	5	5	2.2	2.9	2.6	4	376	42.055	0	180.9
F1M5F4;A0A096MJ37	-	Urgcp	nucleus	71	-	-	-	-	-	-	-	-	0	1	0	-	-	-	-	-	-	-	-	24.1648	-	-	-	-	-	-	22.5943	-	-	1	-	-	1	0	0	2	924	104.42	0	3.9891
A0A096MJ42;Q62936-2;Q62936;A0A0G2K0Y9	Disks large homolog 3	Dlg3	cytoplasm	18	25.1014	25.1714	25.1961	0.28072	0.226988	0.215448	0.070034	0.094759	3	3	3	-	-	25.6479	24.7169	24.9393	-	-	25.6252	24.9543	24.9347	-	-	25.6257	25.0111	24.9517	23.8712	23.9841	23.9523	3	3	3	10.0833	10.5833	10.75	5	817	90.384	0	323.31
A0A096MJ90;F1LNW6;B5DFM3	-	Ly6h	secreted	78	22.7844	22.8611	22.7798	0.416282	0.150527	0.14989	0.0766525	-0.00465012	2	2	2	-	-	-	23.2007	22.3682	-	-	-	23.0116	22.7106	-	-	-	22.9297	22.6299	21.5154	21.6544	21.6207	2	2	2	1.75	1.625	1.625	3	125	13.238	0	37.556
D4A560;A0A096MJ99;A0A096MK21	-	Vamp4	vacuole membrane	18	22.5937	22.9873	22.7521	0.100804	0.109686	0.0821215	0.393606	0.158411	5	5	5	22.2281	22.617	22.8477	22.6551	22.6206	22.8792	23.1878	23.2374	22.9997	22.6323	22.5124	22.8121	22.9807	22.8287	22.6266	22.1214	22.1285	22.0265	5	5	5	2.1	1.9	1.85	3	141	16.358	0	153.86
F1LQ63;A0A096MJE6;Q05546-2;Q05546	Tenascin-R	Tnr	secreted	82	22.4207	21.4796	22.5758	0.439693	0.482017	0.200833	-0.941095	0.155056	5	5	5	23.8872	21.789	22.9636	21.9231	21.5406	23.3614	21.0824	20.7727	20.821	21.3606	23.3562	22.5016	22.3463	22.4508	22.2239	20.6285	21.8646	21.7443	5	5	5	2.46667	4.35	4.25	4	1357	149.52	0	282.42
A0A096MJG1;Q5BKE0;A0A096MJP0;A0A096MIX8;A0A0G2JXE2;A0A0G2JV70;A0A0G2K6Z1;Q62880	Transcription initiation factor TFIID subunit 9;Transcription initiation factor TFIID subunit 9B	Taf9;Taf9b	nucleus	84	-	-	-	-	-	-	-	-	1	0	1	-	-	-	-	21.0507	-	-	-	-	-	19.5429	-	-	-	-	-	19.2652	19.4501	-	2	3	0	1.25	1	8	260	28.488	0.0027344	1.8887
F1LQP7;A0A096MJG4;Q5EB82;A0A096MJM0	-	Crtac1	secreted	92	23.9913	23.9853	24.2628	0.24563	0.238809	0.130363	-0.00595856	0.271467	5	5	5	24.4994	23.9849	24.4219	23.9304	23.1199	24.3523	24.447	24.3115	23.3085	23.5074	24.4995	24.4065	24.4918	24.0698	23.8463	22.9851	23.5463	23.2629	5	5	5	5.28333	6.6	6	5	646	70.454	0	61.939
A0A096MJI4	-	Gigyf2	-	-	-	-	-	-	-	-	-	-	0	0	0	-	-	-	-	-	-	-	-	-	-	-	-	-	-	-	-	-	-	-	1	-	0	1	0	1	538	64.047	0	3.3848
A0A096MJJ6;B1H213;A0FKI7-2;A0FKI7;A0FKI7-3;M0R9S4;A0A0G2K3Z5	Acyl-CoA-binding domain-containing protein 5	Acbd5;LOC100910957	peroxisome membrane	89.5	23.051	23.0495	23.1126	0.0967322	0.13681	0.0609767	-0.00146866	0.0616436	5	5	5	22.9856	22.8027	22.9902	23.0843	23.3921	23.4299	22.7958	22.9196	22.7787	23.3235	23.0464	23.0245	23.0866	23.0525	23.3533	22.1459	22.4692	22.4517	5	5	5	3.53333	4.05	4.15	7	470	52.389	0	292.49
A0A096MJM1;Q32PX6;A0A096MK75	-	Rhog	cytoplasm	65	20.5973	-	-	0.465214	-	-	-	-	2	1	0	-	20.1321	21.0625	-	-	-	20.7449	-	-	-	-	-	-	-	-	19.9815	-	20.1591	1	2	3	1	1	1	3	186	20.779	0	267.77
A0A096MJM8;F7FJR8;B5DFD9	-	Las1l	nucleus	23	-	-	-	-	-	-	-	-	1	1	1	19.3934	-	-	-	-	19.5858	-	-	-	-	19.1845	-	-	-	-	19.3814	19.0608	19.3934	1	1	1	1	1	1	3	656	75.472	0	3.1298
A0A096MJN8;D3ZQ46	-	Cmtm5	secreted	82	22.5239	22.5865	22.385	0.208715	0.131715	0.154446	0.0625839	-0.138868	5	5	5	22.9296	22.5647	22.9742	22.2992	21.8518	22.8128	22.8357	22.5992	22.5815	22.1033	22.8051	22.5604	22.4073	22.2744	21.878	21.6917	21.7468	21.9126	5	5	5	1.06667	1.1	1.15	2	105	11.6	0	89.835
A0A096MJP9;Q4V8J5	-	Ddi2	cytoplasm	68	20.1772	-	-	0.111778	-	-	-	-	2	1	1	20.0654	-	-	20.289	-	-	-	20.1295	-	-	19.6341	-	-	-	-	19.6721	19.5566	19.583	1	2	2	1	1	1.5	2	986	106.03	0	16.207
F1LVK0;A0A096MJT6	-	RGD1307100	nucleus	52.5	-	-	19.9964	-	-	0.354627	-	-	1	1	2	-	-	19.9485	-	-	-	-	-	-	25.8628	-	20.3511	19.6418	-	-	24.4193	19.4994	19.3333	1	3	2	1	1	1	3	4552	502.35	0.00017721	2.9942
A0A096MJV6;A0A096MKH8;A0A096MJI1	-	Zfx	nucleus	72	20.7787	20.9005	20.661	0.210899	0.130848	0.097157	0.12178	-0.117695	2	4	4	-	-	-	20.9896	20.5678	-	21.0326	20.9475	21.1023	20.5196	20.401	-	20.7236	20.8653	20.6541	19.857	19.8956	19.7007	4	4	3	1.14583	1	1	8	799	90.029	0	36.024
A0A096MJW2;A0A0H2UHL1;Q66H50;A0A096MJJ7	Fatty acyl-CoA reductase 1	Far1	endoplasmic reticulum membrane	27	22.6252	22.5491	22.6092	0.069255	0.106977	0.10337	-0.0761261	-0.016016	5	5	5	22.5482	22.8618	22.6682	22.6003	22.4476	22.4208	22.9089	22.5385	22.6096	22.2676	22.3906	22.9138	22.775	22.5667	22.3998	21.624	21.9194	21.9903	5	5	5	3.55	3.95	3.75	4	515	59.375	0	16.284
A0A096MJW6;P59824	Interleukin-1 receptor accessory protein-like 1	Il1rapl1	secreted	24	-	-	-	-	-	-	-	-	0	0	1	-	-	-	-	-	-	-	-	-	-	-	-	-	20.5166	-	-	19.5233	-	-	1	-	0	1	0	2	696	79.797	0	11.705
A0A096MJX5;D3ZKZ0	-	RGD1305178	nucleus	59	-	-	-	-	-	-	-	-	0	0	1	-	-	-	-	-	-	-	-	-	-	19.6899	-	-	-	-	-	19.6124	-	-	1	-	0	1	0	2	289	33.543	0	60.571
A0A096MJY0;D4AD08;A0A0G2KA92	-	Chd2	nucleus	55	-	-	-	-	-	-	-	-	1	1	0	-	-	-	19.6053	-	-	-	19.7484	-	-	-	-	-	-	-	18.9527	-	19.0268	2	-	2	1	0	1.16667	3	1827	210.92	0	33.141
A0A096MJY1	-	Gpc6	-	-	20.8868	20.5652	20.9783	0.192656	0.197545	0.196992	-0.321661	0.0914192	4	3	4	21.4278	20.5469	20.6942	20.8784	-	20.8662	20.1931	20.6363	-	-	21.4244	20.4712	20.9472	21.0702	-	20.0733	20.0106	20.3633	3	5	4	1.61111	1.83333	1.75	1	555	62.957	0	16.526
A0A096MJZ0;B1WBZ0	-	Dnal1;Dnalc1	-	-	-	-	-	-	-	-	-	-	1	0	0	-	-	-	19.0459	-	-	-	-	-	-	-	-	-	-	-	-	-	17.9387	-	-	1	0	0	1	2	190	21.503	0	5.9397
A0A096MJZ2	-	Tbl2	nucleus	6	22.7753	22.5103	22.6198	0.179987	0.198773	0.294171	-0.265018	-0.155493	5	5	5	22.9833	23.2704	22.8874	22.4537	22.2818	22.4125	22.8465	23.0298	22.3665	21.8962	23.0319	23.0688	23.0338	22.4153	21.5493	21.4786	21.8861	21.9813	5	5	5	3.31667	4.1	3.93333	2	442	49.613	0	151.1
A0A096MK30;O35763	Moesin	Msn	nucleus	22	22.3503	22.3483	21.8636	0.0284721	0.0443076	0.168356	-0.0019455	-0.486635	3	3	4	22.4067	22.3288	22.3153	-	-	22.387	22.2599	22.398	-	-	22.2351	21.9705	21.8198	-	21.4291	20.2518	20.6116	21.3813	5	5	4	1.41667	1.5	1.8125	2	577	67.826	0	323.31
D4A5A8;A0A096MK39	-	Hsf4	nucleus	72	-	-	-	-	-	-	-	-	1	0	0	-	-	-	20.6178	-	-	-	-	-	-	-	-	-	-	-	-	-	19.8109	-	-	1	0	0	1	2	399	43.22	0.0086008	1.4283
A0A096MK46;Q9R1B1;F1LTU8	Mitochondrial import inner membrane translocase subunit Tim10 B	Timm10b	mitochondrion	25	20.5352	21.0703	20.9398	0.228749	0.108053	0.104931	0.535038	0.404587	3	4	3	-	20.7864	20.7407	-	20.0785	21.0491	21.2726	21.1826	20.7768	-	20.9969	20.7364	21.0861	-	-	20.2323	20.6402	19.8279	4	3	3	1.125	1	1	3	100	11.657	0	6.4786
Q810D0;A0A096MK54;G3V9G5	-	Synm	cytoplasm	14	-	-	-	-	-	-	-	-	1	1	1	-	-	-	19.4743	-	-	-	22.0398	-	-	-	-	-	-	19.2395	21.5825	18.1045	18.9072	1	2	3	1	1	1	3	1255	140.73	0.00082754	2.1937
A0A096MK61;M0R3U4	-	LOC102555086;LOC100910835	secreted	90	21.1812	21.0662	20.835	0.147754	0.282814	0.19995	-0.115025	-0.346212	5	5	5	21.3291	20.6344	21.2365	21.5168	21.1893	21.606	20.7982	20.0797	21.3606	21.4864	21.0052	20.4625	20.2941	21.3842	21.029	19.9873	19.9292	20.5334	5	5	5	1.78333	1.61667	1.83333	2	403	46.49	0	5.3696
A0A096MK67	-	Fstl5	-	-	24.3141	24.2461	24.3078	0.11087	0.0992213	0.123051	-0.0679302	-0.00622749	5	5	5	24.4745	24.5364	24.4593	24.1213	23.9788	24.3894	24.453	24.3746	23.9712	24.0424	24.4519	24.5914	24.4711	24.027	23.9978	23.3391	23.6102	23.6521	5	5	5	9.76667	11.25	10.55	1	847	95.733	0	151.77
A0A096MK73;P13668	Stathmin	Stmn1	cytoplasm	100	23.4064	23.2315	23.4198	0.0792484	0.0877762	0.0720148	-0.174965	0.01334	2	2	2	-	-	-	23.4857	23.3272	-	-	-	23.1437	23.3193	-	-	-	23.4918	23.3478	22.1356	22.5879	22.5784	2	2	2	1.875	2.125	2.125	2	126	14.637	0	107.43
A0A096MK84;Q8K1Q3	G-protein coupled receptor 3	Gpr3	plasma membrane	100	-	-	-	-	-	-	-	-	0	0	1	-	-	-	-	-	-	-	-	-	-	-	19.6108	-	-	-	-	19.4066	-	-	1	-	0	1	0	2	321	34.449	0.00017458	2.7937
A0A096MKC0;B2RYE6	-	Gigyf2	nucleus	51	19.5558	-	19.6619	0.00770283	-	0.33063	-	0.106136	2	1	2	19.5481	-	19.5635	-	-	-	-	-	-	20.006	19.3313	-	-	19.9926	-	18.4781	19.4355	19.7123	1	4	4	1	1	1	2	740	83.432	0	40.591
A0A096MKC1;A0A0G2K2E3	Non-specific protein-tyrosine kinase	Fyn	cytoplasm	31	-	-	-	-	-	-	-	-	1	0	0	19.1542	-	-	-	-	-	-	-	-	-	-	-	-	-	-	-	-	19.3342	-	-	1	0	0	1	3	534	60.099	0.0022661	1.9512
A0A096MKE2;D4A719;A0A096MKG7	-	Snx12	secreted	21	21.5817	21.3737	21.1028	0.165181	0.22436	0.215263	-0.208006	-0.478853	5	5	5	21.3172	21.1057	21.6214	21.9652	21.8988	21.3221	21.1709	20.701	22.0383	21.6359	21.0918	20.5059	20.7776	21.6902	21.4486	20.5214	20.5138	21.0132	5	5	5	1.5	1.4	1.85	3	162	18.884	0	38.521
A0A096MKE9;Q5U2M4	DNA ligase	Lig3	nucleus	96	-	-	-	-	-	-	-	-	1	0	1	-	-	-	-	18.6971	-	-	-	-	-	-	-	-	19.045	-	-	17.9137	18.0496	-	1	3	0	1	1	2	1002	112.02	0.00051484	2.5796
A0A096MKG2;A0A0G2QC27	-	Nol6	nucleus	90.5	23.1506	23.2024	23.3806	0.114754	0.359091	0.200331	0.0517979	0.22995	5	5	5	22.9941	23.5864	23.1711	22.9584	23.043	21.9096	23.9684	23.7631	23.2398	23.1312	22.8486	23.9309	23.7097	23.3619	23.0518	22.2604	22.6756	22.5292	5	5	5	5	5.9	5.15	4	1143	127.8	0	323.31
A0A096MKG5;Q1HCL7	NAD kinase 2, mitochondrial	Nadk2	mitochondrion	95	19.4368	-	19.3983	0.239787	-	0.00932884	-	-0.0384731	2	1	2	19.6766	-	19.197	-	-	-	-	-	19.5536	-	19.4076	-	19.389	-	-	18.1097	19.2333	19.2715	1	4	2	1	1	1	2	450	50.654	0	9.4128
A0A096MKH2;Q4KM55	-	Vta1	cytoplasm	38	-	-	-	-	-	-	-	-	0	0	0	-	-	-	-	-	-	-	-	-	-	-	-	-	-	-	19.646	-	-	1	-	-	1	0	0	2	309	33.975	0	5.236
A0A096MKH4;D4ABY4	-	Ube2j1	endoplasmic reticulum membrane	94	20.9483	20.6229	21.3569	0.109273	0.246169	0.161421	-0.325369	0.408598	4	2	3	20.9945	21.2021	20.6723	20.9242	-	20.3767	20.8691	-	-	-	21.0532	21.6036	21.4138	-	-	19.8862	21.0665	20.5715	4	5	4	1.08333	1.45	1.47917	2	199	21.893	0	144.14
A0A096P6L1;D3ZCL3	U1 small nuclear ribonucleoprotein C	Snrpc	nucleus	100	22.5468	22.7376	22.6729	0.0713185	0.201394	0.135372	0.190838	0.126099	4	4	4	-	22.4356	22.7515	22.5343	22.4655	-	23.0648	23.0647	22.5819	22.2391	-	22.8172	22.9554	22.578	22.3408	21.6696	21.9285	21.8007	4	4	4	1.4375	1.6875	1.5625	2	159	17.364	0	119.93
A0A096P6L7;M0R4L3;A0A0A0MP84;Q2M2R8;A0A0H2UHI4	Peroxisomal targeting signal 1 receptor	Pex5	nucleus	12	22.3143	22.1058	22.2039	0.0416237	0.134434	0.0817419	-0.208452	-0.110348	5	5	5	22.2779	22.3489	22.4547	22.2076	22.2822	21.7799	22.4989	22.3345	22.006	21.9097	22.0776	22.5168	22.1138	22.2147	22.0965	21.1086	21.5031	21.6736	5	5	5	3.08333	3.3	3.75	5	603	66.973	0	323.31
A0A096P6L8;P04937-4;P04937-3;P04937;F1LST1;P04937-2	Fibronectin;Anastellin	Fn1	secreted	100	21.9191	21.7328	23.022	0.560409	0.270254	0.48683	-0.186363	1.10287	5	3	3	23.6735	21.1381	20.3734	22.3476	22.063	22.2576	-	-	21.582	21.3586	23.9952	-	-	22.5604	22.5103	20.5011	22.0218	21.1749	3	3	5	2.61111	5.83333	3.41667	8	2477	272.44	0	48.426
A0A0H2UI09;D5LL09;A0A096P6M2;Q9JM59-3;Q9JM59-2;Q9JM59	Kv channel-interacting protein 2	Kcnip2	cytoplasm	17	21.4334	21.4872	21.5968	0.402009	0.234902	0.284779	0.0538826	0.163473	4	4	3	20.8609	22.1936	22.0523	-	20.6268	21.5243	21.876	21.7321	-	20.8166	21.0946	22.0806	21.6153	-	-	20.6063	21.2426	20.7681	4	4	4	1.6875	1.8125	1.875	6	223	25.712	0	69.974
A0A096UWG9;Q2YDU7	Diacylglycerol kinase	Dgke	secreted	27	19.8949	20.9463	20.2939	0.242605	0.221854	0.134196	1.05147	0.399029	3	2	3	19.4197	20.0475	20.2174	-	-	-	21.1682	20.7245	-	-	20.04	20.3456	20.4961	-	-	19.3095	20.0757	19.7375	3	3	3	1.41667	1.75	1.66667	2	567	63.959	0	8.9706
Q8SEZ2;Q8M7G4;Q7H115;I6V4L9;A0A096XKT2;P05505	Cytochrome c oxidase subunit 3	Mt-cox3;COX3;Mtco3	mitochondrion membrane	83	21.2222	21.4346	21.9498	0.149535	0.179355	0.437034	0.212372	0.727615	2	3	3	-	21.0727	21.3717	-	-	21.6783	21.0848	21.5407	-	-	22.8163	21.4169	21.6163	-	-	20.9286	21.6972	21.0046	3	3	2	1	1	1	6	261	29.869	0.00051125	2.5073
Q8SEZ0;Q06QK5;Q06QA1;A0A096XKT9;P11661	NADH-ubiquinone oxidoreductase chain 5	Mt-nd5;ND5;Mtnd5	mitochondrion membrane	61	20.505	-	20.4791	0.192196	-	0.183301	-	-0.0259342	2	1	2	20.6972	-	20.3129	-	-	20.1943	-	-	-	-	20.6624	-	20.2958	-	-	19.9238	20.1737	20.2149	1	2	2	1	1	1	8	609	68.617	0	13.814
M9TEK6;E0A0C7;E0A016;E0A075;L0L4L8;A0A140GE11;A0A140GE10;A0A140GE09;A0A097PE40;S5RKC8;R9TKN1;Q8SEY9;Q8HIC4;Q5UAI7;Q06Q99;L0N495;L0N490;L0N311;L0N1V8;H6RXT5;H2KXA0;F8QU37;F2Q6S6;D6NSS7;D6NSS6;D6NSR9;D6NSR8;D6NSR7;D6NSR3;D6NSR2;D6NSR1;D6NSQ8;D6NSQ3;D6NSQ0;D6NSP8;D6NSP5;D6NSP4;D6NSP0;B0M1Q8;A0A0S1Z1V9;A0A0S1Z1V4;A0A0A1FZ42;A0A096XNM4;P00159;B3Y999;A0A0U3BXX1;G8HZ47;A0A0U2UDS4;A0A0U2M179;A0A0U2IDR8;F…	Cytochrome b	cytb;CYTB;Mt-cytb;CYB;Mt-Cyb;cyt b	mitochondrion	54	22.3555	22.6809	22.6028	0.344195	0.32599	0.365394	0.325386	0.247351	4	5	5	22.697	22.5454	22.8407	21.3389	-	23.3623	22.9988	23.2471	21.9809	21.8153	23.1	23.1399	23.3457	21.6708	21.7578	21.7479	21.9444	22.0907	5	5	4	1.4	1.3	1.25	68	318	35.981	0.00017337	2.7172
S5RZM8;Q8SEZ5;A0A097PE04;P00406;Q37652	Cytochrome c oxidase subunit 2	COX2;Mt-co2;Mtco2;COXII	mitochondrion membrane	100	-	-	19.9393	-	-	0.193875	-	-	1	1	3	-	19.2876	-	-	-	-	-	19.3091	-	-	-	19.5522	20.1135	20.1521	-	18.8976	19.3847	19.2543	1	3	1	1	1	1	5	227	25.958	0.0024186	1.9186
A0A0A0MXT7;P15431	Gamma-aminobutyric acid receptor subunit beta-1	Gabrb1	plasma membrane	6	21.4461	21.5097	21.6416	0.221635	0.200205	0.173397	0.0635796	0.195513	3	3	3	21.074	21.8407	21.4237	-	-	21.1109	21.678	21.7402	-	-	21.3048	21.8815	21.7387	-	-	21.0167	21.4035	21.3206	3	3	3	1.91667	2.08333	2	2	474	54.072	0	10.465
A0A0A0MXV1;F1M3L7	Epidermal growth factor receptor kinase substrate 8	Eps8	cytoplasm	36	24.6956	24.7142	24.7224	0.0383341	0.105799	0.087944	0.0185661	0.0267239	5	5	5	24.8156	24.6806	24.7413	24.5944	24.6463	24.8189	24.9528	24.6871	24.7855	24.3267	24.8497	24.8612	24.6293	24.8543	24.4172	23.7693	24.031	24.0632	5	5	5	9.03333	9.65	9.55	2	822	91.927	0	323.31
A0A0A0MXV5;P09759	Receptor protein-tyrosine kinase;Ephrin type-B receptor 1	Ephb1	plasma membrane	47	20.881	20.9647	20.886	0.186171	0.135998	0.182682	0.083643	0.00497437	5	5	4	20.3095	20.9216	20.9307	21.4728	20.7706	20.5914	21.1637	20.9724	21.3455	20.7505	20.5823	20.9793	-	21.3637	20.6189	20.0941	20.0627	20.3439	5	5	5	1.31667	1.43333	1.6	5	984	109.88	0	13.446
A0A0A0MXV9;P69478;A0A0G2K6H1	Carbohydrate sulfotransferase 11	Chst11	secreted	40	23.2387	23.347	23.3446	0.10176	0.0680811	0.100714	0.108267	0.10585	5	5	5	23.5425	23.1913	23.2789	23.2735	22.9074	23.2394	23.4877	23.5124	23.3322	23.1633	23.3147	23.5262	23.5783	23.2934	23.0103	22.4346	22.6735	22.6396	5	5	5	3.46667	3.75	3.45	3	352	41.626	0	75.357
B0BNK6;A0A0A0MXW1;P35738	2-oxoisovalerate dehydrogenase subunit beta, mitochondrial	Bckdhb	mitochondrion	100	22.6702	22.3466	22.6035	0.0506436	0.186303	0.0881529	-0.323652	-0.0666828	5	5	5	22.5762	22.8232	22.7555	22.6242	22.5719	21.6043	22.4695	22.5389	22.561	22.5591	22.5445	22.8508	22.3176	22.6985	22.6063	21.3327	21.9543	22.0577	5	5	5	2.71667	3.2	3.25	3	390	42.781	0	47.44
A0A0A0MXW7;A0A0G2JWZ8;P62916	Transcription initiation factor IIB	Gtf2b	nucleus	100	20.7063	20.0635	20.4637	0.233725	0.046549	0.0351906	-0.642771	-0.242538	3	3	2	21.168	20.4122	20.5386	-	-	20.0617	20.145	19.9838	-	-	-	-	-	20.4285	20.4989	19.4604	19.5319	20.1959	5	4	4	1	1.25	1.3125	3	281	31.081	0	30.056
A0A0A0MXX2;Q78E60-2;Q78E60	Aryl hydrocarbon receptor nuclear translocator 2	Arnt2	nucleus	59	21.8024	21.7137	21.7757	0.174514	0.139612	0.219279	-0.0886974	-0.0267811	5	5	5	21.2511	21.6866	21.7377	22.2673	22.0696	21.2877	22.0224	21.5387	21.7192	22.0008	21.9139	21.1527	21.5857	21.7316	22.4943	20.7153	21.0827	21.2621	5	5	5	1.65	2.15	1.9	3	712	77.958	0	56.688
A0A0A0MXX8;D3ZYR1	F-BAR domain only protein 2	Fcho2	nucleus	9	21.8277	21.1402	20.9304	0.0251041	0.0930775	0.0507663	-0.687494	-0.897255	4	5	5	21.8639	21.7573	21.826	21.8635	-	20.8137	21.2104	21.3545	21.2475	21.0749	20.9074	20.7702	21.0256	21.0532	20.8956	20.1217	20.1575	20.9901	5	5	5	1.55	1.8	2.45	2	809	88.711	0	151.13
A0A0G2JTQ6;A0A0A0MXX9;A0A0G2K9S2;O88419	Beta-1,4-galactosyltransferase 6;Glucosylceramide beta-1,4-galactosyltransferase	B4galt6	golgi apparatus membrane	93	20.9988	20.7504	20.9756	0.185523	0.235413	0.144157	-0.248354	-0.0231476	4	4	5	20.634	21.4789	21.0872	20.7948	-	20.3249	21.2059	21.1069	-	20.3639	20.5781	21.35	21.2487	20.9265	20.7746	19.8927	20.2694	20.5827	4	5	4	1.375	1.4	1.5	4	357	41.787	0	12.457
A0A0A0MXY3;Q62763;A0A0H2UHQ2;Q62762	Casein kinase I isoform gamma-3;Casein kinase I isoform gamma-2	Csnk1g3;Csnk1g2	cytoplasm	100	19.8	19.9339	19.8303	0.220534	0.12686	0.52102	0.133963	0.0303783	3	3	3	19.3706	19.9274	20.1019	-	-	19.7688	20.1833	19.8496	-	-	18.8123	20.1467	20.532	-	-	19.2993	19.5525	19.4329	3	3	4	1	1.16667	1.08333	5	448	51.309	0	70.074
A0A0G2K3V2;A0A0A0MXY9;Q8CG45	Aflatoxin B1 aldehyde reductase member 2	Akr7a2	cytoplasm	78	19.8565	20.0698	19.8104	0.271278	0.10933	0.37693	0.213295	-0.0460548	5	2	5	19.4713	19.3458	19.4427	20.3807	20.6418	-	-	19.9604	20.1791	-	19.0757	19.2702	19.2535	20.6223	20.8304	19.1579	19.2335	19.317	2	5	5	1	1	1	3	337	37.526	0	3.499
A0A0A0MXZ0;Q80W96	Iron-sulfur cluster assembly 1 homolog, mitochondrial	Isca1	mitochondrion	96	21.911	21.6097	21.9494	0.157619	0.241208	0.100471	-0.301308	0.0383911	2	2	2	-	-	-	22.0686	21.7534	-	-	-	21.8509	21.3685	-	-	-	22.0499	21.8489	20.5277	20.4849	20.6445	2	2	2	1.875	1.625	1.75	2	129	14.122	0	81.631
A0A0A0MXZ3;B2GV75;P84850	D-2-hydroxyglutarate dehydrogenase, mitochondrial	D2hgdh	mitochondrion	47	20.6748	20.4732	20.7703	0.0845864	0.131592	0.0785398	-0.201548	0.0955257	5	5	4	20.7902	20.4809	20.4887	20.7007	20.9133	20.2013	20.2113	20.9153	20.4733	20.5648	20.7468	20.5803	20.7916	20.9624	-	19.6328	20.2268	20.0782	5	4	5	1.2	1.45833	1.3	3	527	57.74	0	66.36
A0A0A0MXZ8;D3ZLZ7	Inosine-5-monophosphate dehydrogenase;Inosine-5-monophosphate dehydrogenase 1	Impdh1	cytoplasm	54	-	-	-	-	-	-	-	-	1	0	1	-	-	-	-	18.8881	-	-	-	-	-	20.188	-	-	-	-	-	19.1322	17.8047	1	2	4	1	1.25	1	2	548	58.609	0	52.968
A0A0A0MY00;P70584	Short/branched chain specific acyl-CoA dehydrogenase, mitochondrial	Acadsb	mitochondrion	100	21.2591	21.9868	21.4724	0.411165	0.176533	0.112015	0.72777	0.213299	3	3	3	-	22.0802	-	20.8859	20.811	-	22.3363	-	21.7685	21.8557	-	21.6465	-	21.2632	21.5073	20.8236	20.5546	20.2502	3	3	3	1.83333	2.02778	1.83333	2	469	52.042	0	11.01
A0A0A0MY07;Q9R085;A0A0G2K1U1	Ubiquitin carboxyl-terminal hydrolase;Ubiquitin carboxyl-terminal hydrolase 15	Usp15	endoplasmic reticulum membrane	22	-	-	-	-	-	-	-	-	1	1	1	-	-	23.9619	-	-	-	20.2509	-	-	-	20.448	-	-	-	-	19.2863	18.8632	23.5983	1	3	1	1	1.16667	1	3	952	109.24	0	60.854
A0A0A0MY12;Q5TKR9;A0A0G2K1C6	Histone acetyltransferase;Histone acetyltransferase KAT6A	Kat6a	nucleus	85	-	-	20.9883	-	-	0.179561	-	-	1	1	2	-	-	-	20.5824	-	-	-	-	21.2072	-	-	21.1678	-	20.8087	-	19.8578	20.2903	19.8822	3	3	2	1.16667	1.66667	1.41667	3	1998	223.04	0	22.676
A0A0A0MY13;D4A6L0	Probable G-protein coupled receptor 158	Gpr158	plasma membrane	100	20.4904	-	21.7791	0.177614	-	0.0902153	-	1.28867	2	1	4	-	-	20.668	20.3128	-	-	21.239	-	-	-	21.6964	21.698	-	21.6728	22.0492	20.0135	20.7903	20.1834	2	4	4	1.25	2.125	1.20833	2	1206	134.83	0	122.33
A0A0G2K5U6;A0A0A0MY16;Q1WIM2-2;Q1WIM2	Cell adhesion molecule 2	Cadm2	plasma membrane	18	23.3403	23.2655	23.1485	0.118123	0.0781227	0.06306	-0.0747871	-0.191837	5	5	5	23.2245	23.5854	23.4529	23.5055	22.9333	23.4678	23.3903	23.2265	23.0153	23.2278	23.2872	23.2993	22.9977	23.0282	23.13	22.3923	22.511	22.7581	5	5	5	2.36667	2.35	2.5	4	374	40.749	0	323.31
A0A0A0MY31;F1LQX8;C7E1V2;F1LNT1;P29994-8;P29994-7;P29994-6;P29994-5;P29994-4;P29994-2;P29994-3;P29994;A0A0G2KAH9	Inositol 1,4,5-trisphosphate receptor type 1	Itpr1	endoplasmic reticulum membrane	100	-	-	-	-	-	-	-	-	1	0	0	19.6401	-	-	-	-	-	-	-	-	-	-	-	-	-	-	-	-	19.6538	-	1	1	0	1	1	14	2709	308.54	0	5.2138
A0A0A0MY35;F1LZF0;J3KTS0;F1LZ52	Kelch-like protein 2;Kelch-like protein 3	Klhl2;Klhl3	cytoplasm	96	-	-	-	-	-	-	-	-	0	0	1	-	-	-	-	-	-	-	-	-	-	-	19.0257	-	-	-	-	18.8958	-	-	1	-	0	1	0	4	593	66.008	0.00082291	2.1209
Q95938;Q8SEZ6;Q8HIC9;Q06QK0;Q06QA9;A0A0A1FZ34;P05503;D6QSE9;B3Y997;A4UIA7	Cytochrome c oxidase subunit 1	Mt-co1;COI;CO1;COX1;Mtco1	mitochondrion membrane	99.5	21.8855	21.573	21.9162	0.22554	0.374095	0.12215	-0.312519	0.0306625	3	3	3	22.2796	21.4984	21.8786	-	-	22.0534	20.836	21.8295	-	-	22.1242	21.7012	21.9231	-	-	20.9245	21.4495	21.3945	3	3	3	1.22222	1.25	1.25	10	514	56.977	0	3.5271
F1LYL9;A0A0C5AMK0;Q91WY3	-	Sox9;SRY	nucleus	95	22.053	22.2516	21.842	0.0858045	0.238319	0.10865	0.198622	-0.21106	3	4	3	22.1815	-	-	22.0874	21.8902	21.6557	22.8012	-	22.167	22.3828	22.0289	-	-	21.8444	21.6526	20.7069	21.0942	21.4691	4	3	3	1.20833	1.22222	1.16667	6	507	56.123	0.00083472	2.2705
Q9Z1J7;A0A0F7R4W9;D3ZJ25	Amino acid transporter	Slc1a5	golgi apparatus membrane	27	-	-	-	-	-	-	-	-	1	1	0	-	-	-	20.7681	-	-	-	-	20.322	-	-	-	-	-	-	18.8264	-	19.6611	1	-	1	1	0	2	3	539	56.755	0	14.608
Q76GL9;A0A0F7R5I4	Amino acid transporter	Slc1a4	golgi apparatus membrane	25	23.8553	24.4028	24.0829	0.167548	0.114687	0.0769485	0.547489	0.227644	5	5	5	23.8138	23.731	24.0913	24.3132	23.3272	23.9843	24.4702	24.3913	24.6777	24.4904	24.1829	23.98	24.1785	24.2421	23.8312	23.5369	23.4007	23.1886	5	5	5	3.93333	4.1	3.7	2	529	55.9	0	244.09
A0A0G2JSG6;P29410-2;P29410	Adenylate kinase 2, mitochondrial;Adenylate kinase 2, mitochondrial, N-terminally processed	Ak2	mitochondrion	91	22.5805	22.4262	22.436	0.0716497	0.114128	0.15488	-0.154301	-0.144583	5	5	5	22.6659	22.6621	22.6827	22.3009	22.5911	22.3312	22.6529	22.6593	22.443	22.0448	22.8415	22.7395	22.3183	22.2715	22.009	21.3423	21.5675	21.8784	5	5	5	2.36667	2.4	2.6	3	232	25.529	0	92.598
A0A0G2JSI1;Q9JLJ3	4-trimethylaminobutyraldehyde dehydrogenase	Aldh9a1	cytoplasm	100	25.0932	25.1055	24.9948	0.0369263	0.00210953	0.0668697	0.0122871	-0.0984478	2	2	2	-	-	-	25.0563	25.1301	-	-	-	25.1034	25.1076	-	-	-	25.0616	24.9279	23.6249	23.9009	23.6938	2	2	2	7.125	7.875	7.25	2	497	54.05	0	323.31
A0A0G2JSI4;Q5XI36	-	Adgre5	plasma membrane	80	-	-	-	-	-	-	-	-	0	1	1	-	-	-	-	-	-	-	-	21.5303	-	-	-	-	-	22.0731	20.0348	20.6405	-	1	1	-	1	1	0	2	903	99.386	0	4.1856
A0A0G2JSI7;Q9ESY6	Leucine-rich repeat neuronal protein 3	Lrrn3	secreted	13	20.9878	21.6205	21.2416	0.284222	0.239164	0.11713	0.632626	0.253754	4	3	5	20.6054	21.637	21.2823	20.4266	-	21.2921	22.0859	21.4835	-	-	21.5159	21.4314	21.1894	20.8412	21.2301	21.1775	20.7801	20.3831	3	5	4	2.33333	1.85	1.875	2	707	79.005	0	9.4753
A0A0G2JSJ3;A0A0G2JVB0;Q07647;A0A0G2JX37;Q6P506	Solute carrier family 2, facilitated glucose transporter member 3	Slc2a3	plasma membrane	17	23.3381	23.239	23.5272	0.15073	0.129989	0.181856	-0.0991116	0.189024	5	5	5	23.6825	23.4654	23.577	23.0546	22.9113	23.6079	23.0952	23.4937	23.0243	22.9741	23.9019	23.8581	23.6887	23.1621	23.025	22.3698	22.8887	22.6783	5	5	5	2.66667	3.25	2.8	5	493	53.562	0	193.71
A0A0G2JSJ4;Q925B5	Synaptotagmin-13	Syt13	plasma membrane	34	22.9748	22.9872	23.4768	0.182096	0.193133	0.2816	0.0124016	0.50194	5	5	5	23.1019	23.3069	23.2887	22.8524	22.3242	22.8072	23.2931	23.5667	22.7679	22.5012	23.1714	24.0603	24.1627	23.3239	22.6654	22.0861	22.8084	22.3629	5	5	5	2.83333	4.3	3.2	2	426	46.85	0	97.143
A0A0G2JSJ5;Q0PMD2;Q5UDR0	Anthrax toxin receptor 1	Antxr1	cytoplasm	39	19.6405	-	-	0.192903	-	-	-	-	3	1	1	19.9686	19.6524	19.3006	-	-	-	19.3835	-	-	-	-	19.6831	-	-	-	18.8521	19.3982	19.5547	1	2	3	1	1	1	3	576	63.877	0	15.791
A0A0G2JSJ8;P17164	Tissue alpha-L-fucosidase	Fuca1	secreted	22	22.517	22.4148	22.1751	0.131602	0.12996	0.117206	-0.10218	-0.341869	5	5	5	22.8766	22.1203	22.337	22.5827	22.6684	22.351	22.0997	22.4919	22.2633	22.8682	22.416	21.7861	22.2396	22.3869	22.0471	21.5486	21.4582	21.8756	5	5	5	2.46667	2.25	2.4	2	462	53.472	0	15.161
A0A0G2JSK5;P49134	Integrin beta-1	Itgb1	secreted	26	25.5357	25.4938	25.4148	0.125166	0.0752294	0.119346	-0.0419006	-0.120815	5	5	5	25.8617	25.2169	25.3846	25.7976	25.4175	25.5582	25.3515	25.3151	25.7315	25.5124	25.6496	25.1587	25.1142	25.6805	25.4713	24.6176	24.7704	24.9555	5	5	5	9.01667	9.35	9.5	2	798	88.344	0	323.31
Q91WY7;A0A0G2JSK6;G3V668;P50575	Homeobox protein DLX-5	Dlx5;Dlx2	nucleus	69	20.5902	20.8066	20.4189	0.0833936	0.111536	0.00890827	0.21644	-0.171265	3	3	2	20.7552	-	20.529	20.4864	-	-	20.7928	-	21.0064	20.6207	-	-	-	20.4278	20.41	19.5627	19.129	20.2322	3	3	3	1.33333	1	1	4	197	21.759	0	11.602
A0A0G2JSL0;P28073	Proteasome subunit beta type-6	Psmb6	cytoplasm	31	22.3112	21.745	21.5383	0.207448	0.704569	0.603265	-0.566261	-0.772919	3	3	3	-	-	21.9384	22.6553	22.3399	-	-	20.3512	22.2622	22.6216	-	-	20.3551	21.9254	22.3344	20.7083	20.7226	21.4062	3	3	3	1.33333	1.38889	1.55556	2	238	25.303	0	26.073
A0A0G2JX69;A0A0G2JSL2;Q69BT7	Trafficking protein particle complex subunit 4	Trappc4	mitochondrion	12	-	-	-	-	-	-	-	-	1	0	0	18.37	-	-	-	-	-	-	-	-	-	-	-	-	-	-	-	-	18.37	-	-	1	0	0	1	3	204	22.699	0	42.418
A0A0G2JSL7;O88484	[Pyruvate dehydrogenase [acetyl-transferring]]-phosphatase 2, mitochondrial	Pdp2	mitochondrion	100	-	-	-	-	-	-	-	-	1	1	1	-	-	20.2849	-	-	-	20.5965	-	-	-	-	19.389	-	-	-	19.74	19.1848	19.8042	1	1	2	1	1	1	2	530	59.686	0	25.175
A0A0G2JSM0;Q7TQ20-2;Q7TQ20;Q7TQ17	DnaJ homolog subfamily C member 2;DnaJ homolog subfamily C member 2, N-terminally processed	Dnajc2;Zrf2	cytoplasm	35	-	-	-	-	-	-	-	-	1	0	1	-	-	19.2406	-	-	-	-	-	-	-	18.9743	-	-	-	-	-	18.8968	18.8873	-	1	2	0	1	1	5	621	71.867	0	5.4187
A0A0G2JSM1;A0A0G2K953;Q8VHV8	Selenoprotein S	Vimp	cytoplasm	12	21.1397	21.3014	21.4647	0.0818375	0.194378	0.0860318	0.16172	0.325003	3	5	3	-	21.0074	21.2893	21.1223	-	21.6118	20.915	21.1222	21.9009	20.9572	21.3882	21.6364	21.3695	-	-	20.3624	21.1227	21.1087	5	3	4	1.06667	1.33333	1.16667	3	188	21.115	0	37.672
A0A0G2JSM8	-	-	-	-	22.3873	-	-	0.143335	-	-	-	-	2	1	1	-	-	-	22.5307	22.244	-	-	-	22.6008	-	-	-	-	22.5816	-	21.0303	21.3331	21.0259	1	1	2	1	1	1	1	191	21.31	0	60.014
A0A0G2JSN5;Q62897;E9PSN1;A0A0G2JSW5;Q62897-3;Q62897-2	Potassium voltage-gated channel subfamily D member 3	Kcnd3	plasma membrane	26.5	21.1304	21.0631	21.0466	0.104658	0.163739	0.229944	-0.067318	-0.083849	5	3	5	21.3017	21.2134	21.3441	21.014	20.7788	21.3733	20.9989	-	-	20.8171	21.5631	21.5795	20.8093	20.395	20.8859	20.0045	20.0135	20.1055	4	5	5	1.58333	1.8	2	8	655	73.485	0	12.073
A0A0G2JSN7;P59798	Selenoprotein K	Selk	nucleus	15	-	-	-	-	-	-	-	-	0	1	0	-	-	-	-	-	-	-	-	-	20.7435	-	-	-	-	-	19.2497	-	-	1	-	-	1	0	0	2	93	10.476	0.0085955	1.4217
A0A0G2JSP3;B5DF89	Cullin-3	Cul3	nucleus	28	22.0751	21.9011	22.4888	0.163025	0.121806	0.179061	-0.174068	0.413652	5	5	5	21.7829	21.8813	21.9634	22.0443	22.7038	21.9625	22.0151	21.4722	21.849	22.2065	22.6689	22.3827	21.92	22.4609	23.0116	21.0052	21.8245	21.4727	5	5	5	2.76667	4.7	3.35	2	746	86.467	0	323.31
A0A0G2JSQ6;Q6P7A6;P97588	Mothers against decapentaplegic homolog;Mothers against decapentaplegic homolog 1	Smad1	nucleus	18	-	-	-	-	-	-	-	-	0	0	1	-	-	-	-	-	-	-	-	-	-	19.5406	-	-	-	-	-	19.7633	-	-	1	-	0	1	0	4	468	52.548	0	86.771
A0A0G2JSR0;Q9R1Z0	Voltage-dependent anion-selective channel protein 3	Vdac3	mitochondrion membrane	50	20.3462	-	20.1965	0.0419149	-	0.202797	-	-0.149797	2	1	3	-	-	20.3043	20.3882	-	20.3866	-	-	-	-	20.4059	19.7909	-	20.3926	-	20.0739	19.7359	19.7394	1	3	2	1	1	1	2	283	30.783	0	323.31
A0A0G2JSR1;A0JPQ9;Q7TP14	Chitinase domain-containing protein 1	Chid1	secreted	31	21.4922	21.4412	21.0257	0.113291	0.0422199	0.0585573	-0.0509872	-0.466516	5	5	5	21.6852	21.4985	21.0884	21.4614	21.7275	21.4028	21.3438	21.4838	21.3916	21.5841	20.8798	21.1385	20.8959	21.1544	21.0599	20.4799	20.2816	20.8295	5	5	5	1.75	1.76667	2.01667	3	396	45.203	0	96.016
B1AC44;A0A0G2JSR2;P40748	Synaptotagmin-3	Syt3	cytoplasm	23	20.8402	20.7688	20.9161	0.131741	0.197245	0.244539	-0.0714626	0.0758686	3	3	4	20.6174	21.0734	20.83	-	-	20.51	20.6403	21.156	-	-	20.2873	21.4285	21.1369	20.8118	-	20.4587	20.647	21.0123	3	4	3	1	1.375	1.08333	3	588	63.383	0	6.5922
A0A0G2JXI4;A0A0G2JSR4;P52632;G3V8K7;Q62771-2;Q62771	Signal transducer and activator of transcription 5B;Signal transducer and activator of transcription;Signal transducer and activator of transcription 5A	Stat5b;Stat5a	nucleus	7	23.7941	23.8468	-	0.255816	0.302392	-	0.0527649	-	5	4	0	23.9446	24.5511	24.0307	23.257	23.1869	-	24.505	24.1997	23.4608	23.2218	-	-	-	-	-	22.79	-	23.2293	4	-	5	1	0	1	6	758	86.974	0	3.8043
A0A0G2JSR6;P43425	Guanine nucleotide-binding protein G(I)/G(S)/G(O) subunit gamma-7	Gng7	cytoplasm	8	19.9174	19.7696	19.714	0.290621	0.462912	0.229502	-0.147867	-0.20344	3	2	3	19.4998	20.4764	19.7761	-	-	19.3067	-	20.2325	-	-	19.2736	20.0463	19.8221	-	-	19.4478	19.4977	20.6595	2	3	3	1	1	1	2	69	7.6548	0	19.164
A0A0G2JSR9;Q91ZS3;Q91ZS3-2	45 kDa calcium-binding protein	Sdf4	golgi apparatus	100	24.2449	24.3299	24.3008	0.179045	0.114987	0.130687	0.0850182	0.0558853	5	5	5	24.6433	24.2702	24.6082	23.9929	23.7098	24.7241	24.3962	24.2623	24.2407	24.0263	24.5818	24.4345	24.3837	24.2907	23.8132	23.4485	23.6634	23.6774	5	5	5	4.28333	4.55	3.95	3	382	44.321	0	257.04
A0A0G2JSS9;Q0ZHH6-2;Q0ZHH6	Atlastin-3	Atl3	endoplasmic reticulum membrane	91	-	19.0911	-	-	0.283951	-	-	-	1	2	1	-	-	17.7674	-	-	-	18.8072	19.3751	-	-	-	-	19.1414	-	-	18.7183	19.0845	18.2331	3	3	2	1	1	1	3	536	60.249	0.0028916	1.8743
A0A0G2JST3;Q6IMF3	Keratin, type II cytoskeletal 1	Krt1	cytoplasm	37	-	-	-	-	-	-	-	-	1	0	0	-	-	23.3225	-	-	-	-	-	-	-	-	-	-	-	-	-	-	22.9472	-	-	1	0	0	1	3	625	64.756	0	7.6733
A0A0G2JSU4;Q8VBU2-2;A0A0G2JSV0;Q8VBU2	Protein NDRG2	Ndrg2	cytoplasm	56	26.9067	26.8861	26.8389	0.16368	0.202809	0.13675	-0.0206108	-0.0678444	3	3	3	-	-	27.1537	26.5972	26.9693	-	-	27.2901	26.6527	26.7156	-	-	27.1037	26.6474	26.7655	25.81	25.8814	25.9243	3	3	3	9.5	9.08333	10.0833	4	357	39.255	0	323.31
A0A0G2JSU7;O89038	Myocyte-specific enhancer factor 2D	Mef2d	nucleus	100	-	-	-	-	-	-	-	-	1	1	1	-	-	-	-	19.3514	-	-	-	20.0047	-	-	-	-	-	19.8067	18.8981	18.6608	18.4161	2	2	2	1	1	1	7	507	54.241	0	3.2355
A0A0G2JSU9;P22934	Tumor necrosis factor receptor superfamily member 1A	Tnfrsf1a	secreted	21	21.4947	21.8781	21.3958	0.135486	0.229006	0.296419	0.383385	-0.0988903	5	4	4	21.455	20.9929	21.6692	21.5891	21.7674	22.2876	21.6927	21.3177	-	22.2145	21.9902	20.7603	21.0315	-	21.8014	21.0394	20.78	20.7738	4	4	5	1.6875	1.6875	1.38333	2	461	50.929	0	12.708
Q3LZI5;A0A0G2JSV4;Q07917;Q3LZI6;Q3LZI4;Q3LZI8;Q3LZI7;Q3LZI9	Nuclear receptor subfamily 4 group A member 2	Nr4a2	nucleus	53	22.5989	22.8448	22.2891	0.23586	0.2991	0.357392	0.245979	-0.309778	3	5	5	22.2282	23.0368	22.5315	-	-	21.9807	23.5379	23.4997	22.693	22.5128	22.0435	23.063	23.2052	21.6461	21.4875	21.7329	21.4639	22.4394	5	5	3	2.8	2.53333	2.58333	8	535	59.78	0	11.072
B1H216;A0A0G2JSV6;P01946	Hemoglobin subunit alpha-1/2	Hba1	cytoplasm	9	-	-	-	-	-	-	-	-	0	1	0	-	-	-	-	-	19.9514	-	-	-	-	-	-	-	-	-	19.6854	-	-	1	-	-	1	0	0	4	142	15.328	0	4.6855
A0A0G2JSW0;P18666;Q63781;B0BMS8	Myosin regulatory light chain 12B	Myl12b;Myl9	cytoplasm	44	-	-	-	-	-	-	-	-	1	0	0	-	19.2567	-	-	-	-	-	-	-	-	-	-	-	-	-	-	-	19.5998	-	-	3	0	0	1	5	172	19.779	0	323.31
A0A0G2JSW1;Q6QI25;D4A2I4	ORM1-like protein 3	Ormdl3;Ormdl2	endoplasmic reticulum membrane	97	22.3088	22.3052	22.1738	0.0804068	0.116528	0.15415	-0.0036869	-0.135078	5	5	5	22.1656	22.2629	22.4807	22.5137	22.1213	22.5607	22.4702	21.8893	22.3581	22.2476	22.6412	21.8607	21.8408	22.3895	22.1367	21.4424	21.5433	21.736	5	5	5	1	1	1	3	180	20.178	0	4.5135
A0A0G2JVK4;A0A0G2JSY3;P42676	Neurolysin, mitochondrial	Nln	cytoplasm	56	24.2714	24.4388	24.1985	0.0565288	0.0346654	0.0852587	0.167458	-0.0728607	3	3	3	-	-	24.3015	24.162	24.3507	-	-	24.3885	24.5053	24.4228	-	-	24.0315	24.2521	24.3119	23.3379	23.2519	23.4437	3	3	3	9.25	8.66667	7.91667	3	681	77.801	0	323.31
A0A0G2JSY8;P24898	Transcription factor jun-B	Junb	nucleus	100	24.575	25.2078	24.7525	0.292898	0.32829	0.19557	0.632721	0.177486	5	5	5	24.5207	25.5315	24.7477	23.7289	24.3465	24.1318	26.1075	25.6058	25.0464	25.1474	24.4274	25.3517	25.0896	24.446	24.4481	24.2539	24.146	24.0042	5	5	5	6.05	5.55	5.05	2	344	35.795	0	323.31
A0A0G2JSZ0;D3ZWK0;Q8VGC3-2;Q8VGC3-5;Q8VGC3-4;Q8VGC3-3;Q8VGC3	Voltage-dependent L-type calcium channel subunit beta-2	Cacnb2	nucleus	72	19.9383	-	-	0.166078	-	-	-	-	2	0	1	-	20.1044	19.7722	-	-	-	-	-	-	-	-	20.0387	-	-	-	-	19.8526	19.5754	-	1	2	0	1.33333	1.125	7	604	68.181	0	5.0873
A0A0G2JSZ1;Q6GQP4	Ras-related protein Rab-31	Rab31	vacuole	31	23.9053	23.9512	23.7719	0.182272	0.179744	0.185878	0.0458794	-0.133392	5	5	5	23.5776	23.6813	23.5693	24.3566	24.3416	23.5877	23.8292	23.6234	24.1828	24.5326	23.4909	23.4366	23.4841	24.1608	24.2872	23.0098	23.1246	23.2883	5	5	5	3.4	3.2	3.25	3	195	21.499	0	286.76
E9PSS2;B9TSW3;A0A0G2JSZ9;Q9JK72	Superoxide dismutase [Cu-Zn];Copper chaperone for superoxide dismutase	Ccs;CCS	cytoplasm	81	-	-	-	-	-	-	-	-	1	1	1	-	-	-	-	20.1488	-	-	-	-	20.0988	-	-	-	-	20.1725	18.8353	18.9318	18.7098	2	1	1	1	1	1	4	228	23.983	0.00017649	2.9461
A0A0G2JT00;G3V616;Q6MGD0	Protein CutA	Cuta	mitochondrion	41	21.2254	21.662	21.3753	0.0580901	0.071543	0.12315	0.436684	0.149921	3	3	4	-	21.3235	21.1224	21.2302	-	-	21.5402	21.6579	-	21.788	-	21.017	21.574	21.4815	21.4286	20.7906	20.6479	20.7415	3	4	3	1.11111	1	1.11111	7	154	16.413	0	54.959
A0A0G2JW80;A0A0G2JT06;P97834	COP9 signalosome complex subunit 1	Gps1	cytoplasm	29	21.5766	21.5679	21.7175	0.0512337	0.160241	0.073309	-0.00875473	0.140896	5	5	5	21.5158	21.5492	21.4464	21.6256	21.746	21.3904	21.4377	21.1546	22.0596	21.7971	21.5982	21.6167	21.5798	21.8896	21.9032	20.7099	21.033	20.9842	5	5	5	2.2	2.25	2.31667	3	487	55.163	0	54.683
A0A0G2JT23;D3ZA69	-	Nrbp2	cytoplasm	99	21.218	20.8877	20.9467	0.117415	0.115719	0.19419	-0.330273	-0.271231	5	4	5	21.1554	21.0814	21.0394	21.6806	21.133	20.8979	20.6942	20.7487	-	21.2099	20.8241	20.5798	20.5364	21.5216	21.2718	19.9742	20.0905	20.4286	5	5	5	1.46667	1.7	1.55	2	499	57.378	0	13.056
A0A0G2JT27;D4A2T5;B1WC31	-	Meis2;Meis1	nucleus	99	-	-	-	-	-	-	-	-	1	0	1	18.9865	-	-	-	-	-	-	-	-	-	-	-	19.1304	-	-	-	18.775	19.0673	-	1	1	0	1	1	5	394	43.061	0	3.1682
A0A0G2JT30;Q5U2R0	Methionine adenosyltransferase 2 subunit beta	Mat2b	cytoplasm	29	20.3848	20.1468	20.0661	0.126834	0.0835277	0.0906796	-0.238016	-0.318789	5	5	4	20.7075	20.1848	20.1114	20.2463	20.6742	20.0484	20.3389	19.9076	20.1075	20.3317	19.8511	20.0857	20.0353	20.2922	-	19.1805	19.5904	19.676	5	4	5	1.15	1.125	1.28333	2	323	36.236	0	39.802
M0R4R4;M0RD55;A0A0G2JT50;O55148	Growth arrest-specific protein 7	Gas7	cytoplasm	98.5	21.9746	22.019	22.2731	0.262243	0.197315	0.238459	0.0443993	0.298521	5	5	4	21.3717	22.913	22.1068	21.6937	21.7875	21.5157	22.6451	22.2112	22.0141	21.7086	22.2483	22.6492	22.5866	-	21.6082	21.1074	21.4579	21.3583	5	5	5	1.9	1.75	2	4	418	47.788	0	233.77
A0A0G2JT53;D3ZQM2	-	Zfp521	nucleus	99	-	-	-	-	-	-	-	-	1	0	0	22.446	-	-	-	-	-	-	-	-	-	-	-	-	-	-	-	-	22.4597	-	-	1	0	0	1	2	1325	149.09	0	7.7748
A0A0G2JT63;D3ZX82	-	Cyfip2	cytoplasm	57	24.0916	24.0687	23.9448	0.103872	0.0835639	0.0714845	-0.022831	-0.146788	3	3	3	-	-	24.2811	23.9232	24.0704	-	-	24.1965	23.9116	24.0981	-	-	23.916	23.8379	24.0804	22.899	22.8165	22.952	3	3	3	7.91667	8.16667	8.16667	2	967	112.03	0	214.55
A0A0G2K2F8;A0A0G2JT65;A0A0G2JX03	-	-	-	-	-	-	-	-	-	-	-	-	1	1	0	-	19.442	-	-	-	-	18.5097	-	-	-	-	-	-	-	-	17.8906	-	19.1951	1	-	1	1	0	1	4	1880	208.33	0	7.3675
A0A0G2JT78;F1LVC3	-	Rab6b	cytoplasm	25	22.8537	22.7948	23.0076	0.25706	0.313144	0.20987	-0.0589008	0.153969	4	4	4	22.5567	-	22.7175	23.6145	22.526	22.3644	-	22.1516	23.3597	23.3034	22.8556	-	22.4832	23.3745	23.3172	21.9361	22.2078	22.0272	4	4	4	2.4375	2.9375	2.875	3	208	23.461	0	323.31
A0A0G2JT88;Q4V884	-	Cdc16	cytoplasm	95	-	-	20.9149	-	-	0.178158	-	-	1	1	3	-	-	-	20.1025	-	-	-	20.502	-	-	21.2696	20.7668	-	20.7083	-	20.3191	20.2955	19.6285	1	3	3	1	1.66667	1	2	602	69.103	0	3.242
A0A0G2JT93;Q9WU82	Catenin beta-1	Ctnnb1	secreted	24	28.204	28.3735	28.2699	0.000606537	0.0882149	0.131995	0.169525	0.0658779	2	2	2	-	-	-	28.2034	28.2046	-	-	-	28.4617	28.2853	-	-	-	28.4019	28.1379	26.9122	27.0211	26.8832	2	2	2	20	19.625	19.125	3	781	85.47	0	323.31
A0A0G2JTA0;Q5BK32	FAS-associated factor 2	Faf2	endoplasmic reticulum	15	22.1837	22.6417	22.3648	0.0708329	0.107546	0.177963	0.457914	0.181044	5	5	5	21.991	22.1766	22.0713	22.3694	22.3104	22.2829	22.9161	22.5436	22.7096	22.7561	21.6684	22.5302	22.6534	22.4211	22.5509	21.7049	21.6622	21.5682	5	5	5	2.8	2.95	2.7	2	445	52.46	0	289.24
A0A0G2JTA1;D3ZHI9	-	Ppp2r5e	cytoplasm	100	21.8953	21.8085	21.9835	0.115879	0.144855	0.0345421	-0.0868092	0.0881767	5	5	5	21.5872	22.0715	21.8316	21.7489	22.2375	21.5977	21.7495	22.197	21.4223	22.0762	21.9293	22.1051	21.989	21.9055	21.9887	20.7673	21.3434	21.2951	5	5	5	2.73333	3.1	3.2	2	467	54.713	0	89.042
Q63265;M9NW49;A0A0G2JTA6;P01346	Insulin-like growth factor II;Insulin-like growth factor II;Preptin	Igf2	secreted	100	-	-	20.2908	-	-	0.0219259	-	-	0	0	2	-	-	-	-	-	-	-	-	-	-	-	-	-	20.2689	20.3128	-	19.1408	-	-	2	-	0	1	0	4	154	17.376	0.0036794	1.8215
A0A0G2JTA7;D4AAY3	-	Rasal2	cytoplasm	17	19.6735	-	19.5698	0.060171	-	0.0180674	-	-0.103653	3	0	2	19.7218	19.7447	19.5538	-	-	-	-	-	-	-	19.5517	19.5879	-	-	-	-	19.4069	19.4248	1	2	3	1	1	1.08333	3	1279	143.67	0	323.31
A0A0G2JTD0;P53817	HRAS-like suppressor 3	Pla2g16	mitochondrion membrane	15	21.0201	20.955	21.0763	0.0669892	0.0573546	0.0228848	-0.065033	0.056181	5	5	5	21.0557	21.2378	20.9714	20.8234	21.0121	20.8604	20.8955	21.1787	20.9411	20.8996	21.0247	21.0957	21.1522	21.0733	21.0355	20.0732	20.4098	20.4313	5	5	5	1	1.1	1.05	2	160	17.748	0	12.385
A0A0G2JTD1	-	-	-	-	19.4714	-	-	0.0314865	-	-	-	-	2	0	1	-	19.4399	19.5028	-	-	-	-	-	-	-	19.12	-	-	-	-	-	18.9444	19.2575	-	2	2	0	1	1	1	1451	154.31	0	155.75
A0A0G2JTD8;D4A6T9	-	Mark4	cytoplasm	29	-	-	19.8282	-	-	0.0570831	-	-	1	1	2	-	19.4993	-	-	-	21.0508	-	-	-	-	19.8853	-	19.7711	-	-	20.3291	19.7389	19.426	2	3	3	1.5	1.16667	1.11111	2	688	75.399	0	3.926
A0A0G2JTG7;Q8VHV7;Q8VHV7-2;Q499R8	Heterogeneous nuclear ribonucleoprotein H;Heterogeneous nuclear ribonucleoprotein H, N-terminally processed	Hnrnph1	nucleus	100	23.5613	23.5086	23.7132	0.175487	0.0603104	0.181664	-0.0527287	0.15189	2	2	2	-	-	-	23.7368	23.3858	-	-	-	23.5689	23.4483	-	-	-	23.8949	23.5315	22.1545	22.697	22.3788	2	2	2	1.5	1.75	1.375	4	449	49.199	0	323.31
A0A0G2JTH1	-	-	-	-	21.9378	21.3633	21.4729	0.0939558	0.103709	0.0651081	-0.574547	-0.464947	4	5	5	21.8266	22.188	21.9716	21.7651	-	21.0569	21.3749	21.4021	21.6996	21.2829	21.4226	21.6779	21.542	21.433	21.2889	20.4258	20.7438	21.62	5	5	4	1.43333	1.36667	1.9375	1	573	64.357	0	203.81
A0A0G2JTI3;D3ZFM1	-	Asf1a	nucleus	94.5	20.6677	21.4683	20.3665	0.0561416	0.0534229	0.392486	0.800589	-0.301186	3	2	2	20.7275	20.7202	20.5555	-	-	-	-	-	21.5217	21.4149	20.759	19.9741	-	-	-	20.0495	20.2063	20.4168	3	2	4	1	1	1	3	191	21.103	0	59.736
A0A0G2JTI7;D3ZI99	-	Prpf3	nucleus	99	22.5929	22.3199	22.2101	0.0803656	0.147018	0.0947577	-0.27301	-0.382795	5	5	5	22.7896	22.6851	22.5429	22.3138	22.633	22.1223	22.841	22.3982	22.251	21.987	22.287	22.376	22.3558	22.1731	21.8586	21.3357	21.4598	21.8601	5	5	5	3.08333	3.26667	3.8	3	683	77.44	0	267.91
A0A0G2JTJ5;F1M9C7;Q5XIK8	CTD small phosphatase-like protein 2	Ctdspl2	nucleus	31.5	21.5661	22.1917	22.0505	0.0374818	0.47072	0.162815	0.625576	0.484394	3	4	5	21.4969	21.6256	21.5758	-	-	23.4625	22.0873	22.0283	-	21.1886	21.7147	22.4752	22.2568	22.1775	21.6282	20.9759	20.9534	20.4295	5	5	5	1.75	1.9	1.85	3	394	45.351	0	15.064
A0A0G2JTK0;Q761X5;F1LM73	Netrin receptor UNC5C	Unc5c	plasma membrane	47.5	21.579	21.7803	21.9727	0.152362	0.0439752	0.106161	0.201315	0.393745	5	5	5	21.2412	22.0729	21.7824	21.4071	21.3912	21.7203	21.6952	21.921	21.8457	21.7191	21.8733	22.148	21.8967	22.2719	21.6736	20.6751	21.0515	20.7867	5	5	5	2.05	2.8	2.53333	3	891	99.148	0	16.076
D3ZG37;A0A0G2JTK4	-	Ppp6r1	cytoplasm	83	19.9792	19.9104	19.6718	0.18837	0.125781	0.173076	-0.0687923	-0.307337	4	2	2	19.5474	19.9199	19.9844	20.4648	-	19.7846	20.0361	-	-	-	19.4987	19.8449	-	-	-	19.461	19.5709	19.5867	2	2	4	1	1.5	1.29167	2	859	94.938	0	4.4212
A0A0G2JTL4;Q63116	Tyrosine-protein kinase receptor	Kit	plasma membrane	87	20.4487	20.1033	20.9382	0.155061	0.167256	0.153636	-0.345434	0.489498	3	3	3	20.528	20.6686	20.1494	-	-	19.8822	19.9963	20.4312	-	-	21.129	21.0513	20.6342	-	-	19.4884	20.6544	19.9494	4	3	4	1.14583	2.58333	1.5625	13	974	108.95	0	10.845
A0A0G2JTL5;P52873	Pyruvate carboxylase, mitochondrial	Pc	mitochondrion	100	-	-	-	-	-	-	-	-	1	1	1	-	-	-	-	26.6574	-	-	-	-	26.6573	-	-	-	-	26.6015	25.2184	25.1651	24.9353	1	1	1	23	23.5	21.25	2	1277	140	0	323.31
A0A0G2JTL7;D4A731	-	Ankib1	cytoplasm	30	19.2876	19.2916	19.4259	0.133863	0.0765381	0.0512342	0.0039463	0.138277	2	2	2	-	19.1538	19.4215	-	-	19.215	-	19.3681	-	-	19.3747	-	19.4771	-	-	18.9419	19.1791	19.1352	2	2	2	1	1	1	3	988	111.28	0	9.7891
A0A0G2JTM9	-	-	secreted	34	21.2096	21.4502	20.4469	0.188461	0.214489	0.129146	0.240635	-0.762609	2	4	3	-	21.398	-	21.0211	-	-	22.0173	21.4071	21.4017	20.9746	-	20.3532	-	20.7023	20.2854	20.3478	19.5912	20.6932	5	4	3	1.3	1	1.30556	3	377	42.142	0	12.503
A0A0G2JTN3;Q6IE24	Inactive ubiquitin carboxyl-terminal hydrolase 54	Usp54	nucleus	91	22.0322	21.9182	21.2696	0.125688	0.0912354	0.0855772	-0.114012	-0.762577	5	5	5	22.0394	21.6579	21.9356	22.4358	22.0923	21.8155	21.7251	21.8	22.0273	22.2228	21.183	21.0094	21.2453	21.4248	21.4855	20.9563	20.5527	21.3909	5	5	5	2.45	1.95	2.85	3	1645	182.46	0	38.008
A0A0G2JTN4;D4AB17	-	LOC100912917	cytoplasm	23	-	-	-	-	-	-	-	-	1	1	1	-	-	-	19.8296	-	-	-	-	-	19.4104	-	-	22.4221	-	-	18.0052	21.9703	19.0227	1	1	1	1	1	1	2	1337	144.39	0.00017832	3.0739
M5AJY0;A0A0G2JTP7;Q4KLY4	E3 ubiquitin-protein ligase RING2	Rnf2	nucleus	100	20.1321	-	20.2202	0.177384	-	0.18385	-	0.088131	4	1	4	20.5931	20.1658	19.7407	20.0287	-	20.3731	-	-	-	-	20.1948	19.9972	19.9418	20.7472	-	20.112	19.6999	19.8243	1	4	4	1	1.3125	1	3	308	34.242	0	152.54
A0A0G2JZZ7;A0A0G2JTR4	-	-	-	-	23.1833	22.8039	23.2109	0.247881	0.10072	0.181408	-0.379473	0.0275803	5	5	5	23.341	23.7491	23.5004	22.3152	23.011	22.8829	22.9056	23.072	22.4967	22.6622	23.3795	23.6491	23.3959	23.0273	22.6028	21.8644	22.4804	22.461	5	5	5	3.4	4.7	4.65	2	822	93.77	0	120.07
Q498N4;A0A0G2KAZ9;A0A0G2JTT2;O55012;Q66WT9;O55012-2	Phosphatidylinositol-binding clathrin assembly protein	Picalm	cytoplasm	15	21.9303	21.8622	22.2447	0.0981442	0.0912881	0.0690281	-0.0680771	0.314411	5	5	5	22.2142	21.7686	22.1047	21.8578	21.7061	21.7956	22.1831	21.9294	21.662	21.7411	22.3848	22.251	22.4078	22.0661	22.1139	20.955	21.5567	21.3216	5	5	5	1.55	1.5	1.8	6	647	70.074	0	323.31
A0A0G2JTT4;Q5BK72	-	Rab30	cytoplasm	28	20.8916	20.5375	21.1487	0.0736888	0.3596	0.0400152	-0.354137	0.257078	3	3	2	-	21.0335	20.8551	20.7862	-	21.1305	20.5933	-	-	19.8886	21.1087	21.1887	-	-	-	19.6596	20.9962	20.3534	4	2	4	1.16667	1.91667	1.33333	2	203	23.058	0	39.284
D3ZB30;A0A0G2JTV1;Q6P736;Q00438-2;Q00438	Polypyrimidine tract-binding protein 1	Ptbp1	nucleus	100	23.503	23.5975	23.46	0.266385	0.299748	0.225119	0.0944939	-0.0430336	4	4	4	23.1091	-	22.993	23.8371	24.0728	23.3018	-	22.9148	23.9354	24.2381	23.2873	-	22.904	23.867	23.7817	22.5787	22.6959	22.8201	4	4	4	5.45833	5.4375	5.8125	5	530	56.935	0	323.31
A0A0G2JTW1;Q78P65	-	Rap2a	cytoplasm	27	21.8009	22.0351	21.7116	0.1757	0.247687	0.210864	0.234251	-0.0892372	5	4	5	21.9795	22.1125	22.1588	21.3932	21.3604	21.9432	22.4714	22.3518	21.374	-	21.519	22.2203	22.1701	21.5285	21.1203	21.299	20.9499	21.1516	4	5	5	1	1	1.05	2	183	20.642	0	252.12
A0A0G2JTW5;G3V8B6;O88761;Q5PPJ7;A1A5N2;Q3KR62	26S proteasome non-ATPase regulatory subunit 1	Psmd1	cytoplasm	14	23.6235	23.8182	23.7557	0.152374	0.094157	0.0715212	0.19474	0.132229	3	3	3	-	-	23.4276	23.5192	23.9236	-	-	23.8561	23.6395	23.959	-	-	23.642	23.7374	23.8877	22.6629	22.6812	22.566	3	3	3	6.08333	6	5.83333	6	952	105.62	0	91.727
A0A0G2JTX2	-	-	-	-	21.7143	22.1371	22.6069	0.0982409	0.542687	0.161334	0.422752	0.892591	2	3	4	21.6161	21.8126	-	-	-	-	22.869	22.4652	-	21.077	-	22.7392	22.9808	22.47	22.2377	20.7878	21.3089	21.7998	4	5	3	1.1875	1.35	1.41667	1	178	19.078	0	13.881
Q4V8G3;A0A0G2JTZ2	-	Sox6	nucleus	97	23.2608	23.1533	22.7701	0.160904	0.141678	0.370152	-0.107475	-0.490747	5	5	5	23.698	22.8119	22.9814	23.3575	23.4552	22.7709	22.8872	23.2297	23.3529	23.5258	22.9735	21.4577	22.6993	23.7313	22.9883	22.1341	21.9248	22.6229	5	5	5	3.06667	3.2	3.5	5	787	87.318	0	46.823
A0A0G2K251;A0A0G2JTZ9;Q4KM08;D4A896	-	Abcg3l1;Abcg3l3	plasma membrane	44	-	-	-	-	-	-	-	-	1	0	0	26.6499	-	-	-	-	-	-	-	-	-	-	-	-	-	-	-	-	26.6413	-	-	1	0	0	1	5	596	67.259	0.0067335	1.6198
A0A0G2JU07;Q7M767	Ubiquitin-conjugating enzyme E2 variant 2	Ube2v2	nucleus	87	22.871	23.1494	22.7778	0.0840772	0.0991186	0.165305	0.278339	-0.093256	4	4	4	22.768	-	22.9421	23.0723	22.7018	22.9806	-	23.1296	23.0548	23.4324	22.996	-	22.3858	22.6286	23.1008	21.8746	21.2704	21.8042	4	4	4	1.16667	1.25	1.375	3	145	16.457	0	149.54
A0A0G2JU11;A0A0A0MP77;F1M386	Rap guanine nucleotide exchange factor 2	Rapgef2	nucleus	26	-	-	-	-	-	-	-	-	1	1	1	-	-	18.0216	-	-	-	-	21.9864	-	-	-	19.1439	-	-	-	21.5719	19.4244	19.1399	1	3	3	1	1	1.16667	3	1657	185.56	0	44.905
D3ZGM1;A0A0G2JU15	-	Ptcd3	mitochondrion	71	21.5054	21.3118	21.5822	0.0978271	0.153783	0.105766	-0.193619	0.0768051	5	4	5	21.4518	21.8819	21.3212	21.4764	21.3959	20.8527	21.4339	21.5054	-	21.4554	21.5402	21.7735	21.8636	21.2846	21.4494	20.1791	20.8818	20.8263	5	5	5	2.18333	3.05	2.75	3	687	77.89	0	13.189
Q4KLN2;A0A0G2JU49;B0BN02	-	Mtx1	nucleus	36	20.974	20.8437	21.0034	0.0319323	0.239066	0.102252	-0.13031	0.0294209	4	4	5	21.0043	21.0239	20.9867	20.8809	-	21.3933	21.0881	-	20.5124	20.3808	21.1851	20.6464	20.9781	20.9855	21.2218	19.6616	20.0697	20.632	5	5	4	1	1.55	1.60417	3	444	49.743	0	12.442
F1LQX9;A0A0G2JU66;Q9ES54	Nuclear protein localization protein 4 homolog	Nploc4	cytoplasm	19	-	-	20.3391	-	-	0.0979891	-	-	1	1	3	19.8565	-	-	-	-	-	-	-	-	20.5044	20.1651	20.5042	20.3479	-	-	19.664	19.9672	19.6058	3	5	4	1	1.26667	1.08333	3	608	68.125	0	12.855
F1LRE1;A0A0G2JU71;P70619	Glutathione reductase	Gsr	cytoplasm	27.5	20.1406	20.0935	20.4382	0.0419121	0.0811434	0.020318	-0.0471096	0.297655	2	2	2	20.1825	20.0987	-	-	-	20.0123	20.1746	-	-	-	20.4179	20.4586	-	-	-	19.5706	19.8744	20.0264	2	4	3	1	1	1	3	410	44.789	0	37.702
A0A0G2JU73;F1LP64;A0A0A0MXY4;F1LP64-2	E3 ubiquitin-protein ligase TRIP12	Trip12	nucleus	98	22.1845	21.643	21.9277	0.200585	0.0349103	0.202025	-0.541471	-0.256788	5	3	5	22.5957	22.4943	22.3311	22.0169	21.4844	21.6948	21.6576	21.5766	-	-	22.7018	21.7076	21.9532	21.6385	21.6374	20.5943	20.8164	21.293	4	5	5	2.41667	3.5	4.73333	5	2038	225.61	0	256.74
A0A0G2JU75;D4A7F3;A0A0G2KA20;Q63406	Guanine nucleotide exchange factor DBS	Mcf2l	cytoplasm	20.5	19.9496	-	-	0.197083	-	-	-	-	3	1	1	-	19.7253	19.781	20.3425	-	-	-	20.1357	-	-	-	-	-	19.8716	-	19.807	19.0756	19.4601	1	2	3	1	1	1	5	872	98.84	0.00017838	3.0946
A0A0G2JU77	-	-	cytoplasm	19	21.0951	20.6539	21.0518	0.110059	0.356322	0.0789948	-0.441185	-0.0433197	5	3	5	21.0182	20.9938	21.282	20.7817	21.3999	19.9856	-	-	20.7737	21.2024	20.8322	21.0414	20.9595	21.1234	21.3024	19.4752	20.2768	20.4972	3	5	5	1.08333	1.25	1.16667	2	215	24.792	0	7.1221
A0A0G2JU89;F1LQI5;Q2TL32	E3 ubiquitin-protein ligase UBR4	Ubr4	nucleus	25	-	-	-	-	-	-	-	-	1	0	1	-	20.0312	-	-	-	-	-	-	-	-	-	20.0293	-	-	-	-	19.0221	18.5093	-	2	3	0	1	1	3	5193	573.87	0	45.082
A0A0G2JU91;D3ZXN9	-	Ncor2	nucleus	98	20.3849	-	20.5454	0.107	-	0.0896838	-	0.160452	3	1	3	20.5874	20.3438	20.2236	-	-	-	-	20.2659	-	-	20.6691	20.371	20.596	-	-	18.9342	19.799	19.7326	3	4	4	1.22222	1.45833	1.79167	2	2463	269.12	0	9.1645
A0A0G2JU96;A0A0G2JUA5;Q38PG0;Q38PF8;Q38PG2	-	-	-	-	21.5428	22.0907	22.2565	0.238245	0.115015	0.170512	0.547886	0.713696	4	3	3	22.1335	-	21.0956	21.2241	21.7179	22.3193	-	-	21.9987	21.9541	22.3737	-	-	21.9205	22.4752	20.7969	21.5036	20.8401	3	4	4	1.44444	1.6875	1.375	9	5364	571.85	0	13.512
A0A0G2JUA0;Q5XIT6	Desumoylating isopeptidase 2	Desi2	cytoplasm	98	-	-	-	-	-	-	-	-	0	0	0	-	-	-	-	-	-	-	-	-	-	-	-	-	-	-	-	-	-	-	-	1	0	0	1	2	190	21.037	0	22.683
G3V7X3;A0A0G2JUA7;B2RZ33	-	Nck1	cytoplasm	32	-	-	-	-	-	-	-	-	1	1	1	-	-	-	19.7473	-	-	-	19.9729	-	-	21.4621	-	-	-	-	19.6442	21.3846	18.8852	1	1	1	1	1	1	3	374	42.343	0	20.84
A0A0G2JUB0;Q810F4	Protein FAM3C	Fam3c	secreted	22	24.1057	24.3092	24.2596	0.0518271	0.0948899	0.154849	0.203478	0.153879	5	5	5	24.299	24.1167	24.0748	24.0075	24.0307	24.3647	24.3182	24.6273	24.1535	24.0823	24.4336	24.3832	24.6283	24.1214	23.7315	23.5489	23.7139	23.5699	5	5	5	4.55	4.7	4.35	2	227	24.734	0	105.22
D4ACN3;A0A0G2JUC9	-	Herc2	golgi apparatus	32	-	-	-	-	-	-	-	-	1	1	1	19.6188	-	-	-	-	19.8537	-	-	-	-	18.7389	-	-	-	-	19.5756	18.6614	21.4084	1	1	2	1	1	1	2	4779	521.11	0	7.3024
A0A0G2JUD4;B4F7D7;A0A0G2K5C9;A0A0G2K546	-	Ept1	-	-	20.2969	-	-	0.071023	-	-	-	-	3	1	1	20.166	-	-	20.4101	20.3147	-	-	-	-	20.3459	-	-	-	-	20.3475	18.8539	19.4833	19.411	3	3	3	1	1	1	5	384	43.991	0	12.925
A0A0G2JUE4;F1LPQ7;Q5U4E6;A0A0G2K9I3	Golgin subfamily A member 4	Golga4	nucleus	22	-	-	-	-	-	-	-	-	0	0	1	-	-	-	-	-	-	-	-	-	-	-	24.228	-	-	-	-	21.6239	-	-	2	-	0	1	0	4	2281	262.46	0	110.41
A0A0G2JUF8;A0A0G2JWP8;P41516	DNA topoisomerase 2-alpha	Top2a	nucleus	100	20.3477	20.8334	21.0384	0.200065	0.163412	0.162039	0.485762	0.690742	3	2	2	20.5769	20.517	19.949	-	-	20.9968	20.67	-	-	-	21.2004	20.8764	-	-	-	20.0283	20.6888	19.9819	2	3	3	2	1.66667	1.41667	3	1520	172.43	0	9.1833
A0A0G2JUG1	-	-	-	-	-	-	-	-	-	-	-	-	1	0	0	-	-	-	21.6753	-	-	-	-	-	-	-	-	-	-	-	-	-	20.5682	-	-	1	0	0	1	1	538	57.459	0	288.1
A0A0G2JUG7	-	-	-	-	24.7687	24.7292	24.8127	0.0518889	0.06466	0.0486046	-0.0394306	0.0439911	4	4	4	-	24.78	24.6204	24.8167	24.8576	-	24.6456	24.6337	24.9137	24.724	-	24.8903	24.6977	24.8962	24.7664	23.6957	23.9633	23.9739	4	4	4	10	10.6875	10.0625	1	962	108.08	0	323.31
A0A0G2JUH8;D3ZCH3	-	Snx13	cytoplasm	14	-	-	-	-	-	-	-	-	1	0	0	-	19.1578	-	-	-	-	-	-	-	-	-	-	-	-	-	-	-	19.0652	-	-	1	0	0	1	2	958	110.91	0.00051796	2.6445
A0A0G2JUJ9;D4A2Z6	-	Sec63	endoplasmic reticulum membrane	97	22.5065	21.9114	22.2195	0.158669	0.0567746	0.12855	-0.595066	-0.286934	5	5	5	22.3412	22.6794	22.2959	23.0446	22.1713	21.9954	21.8981	21.8142	22.0787	21.7707	22.4323	22.0583	22.4841	22.3254	21.7976	20.8618	21.2907	21.8551	5	5	5	1.95	2.5	2.6	2	760	87.716	0	323.31
A0A0G2JUK2;B2GV58	-	Lsm14a	cytoplasm	93	-	-	-	-	-	-	-	-	1	0	0	-	-	20.2909	-	-	-	-	-	-	-	-	-	-	-	-	-	-	19.8101	1	-	1	1	0	1	2	463	50.605	0	9.1347
A0A0G2JUK4;M0R4P9	-	Ube2h	cytoplasm	47	20.213	20.5201	20.2922	0.285537	0.18093	0.0574128	0.307112	0.0792198	3	4	5	20.7725	19.8344	20.0319	-	-	20.9527	20.073	20.4739	-	20.5807	20.4489	20.099	20.3149	20.2575	20.3405	19.796	19.472	19.5573	4	5	5	1	1	1	2	152	17.174	0	126.26
A0A0G2JUK8;A0A0G2JVW7;F1M7M7;B5DF21	Protein Smaug homolog 1	Samd4a	cytoplasm	29	20.4131	21.2006	20.9384	0.0613327	0.114542	0.276094	0.787506	0.525278	2	4	4	-	-	-	20.3518	20.4744	20.8788	21.4119	21.2955	-	21.2161	20.4824	20.4748	21.5841	21.2122	-	20.3436	20.2407	19.221	4	4	3	1.72917	1.35417	1.16667	4	720	79.583	0	131.84
A0A0G2JUM2;Q5XI83	UPF0505 protein C16orf62 homolog	-	nucleus	78	-	-	-	-	-	-	-	-	1	1	0	-	18.5955	-	-	-	-	-	18.6991	-	-	-	-	-	-	-	18.3269	-	18.3486	1	-	1	1	0	1	2	1006	113.98	0	3.1173
A0A0G2JUN6;F1LXL6	-	Fer1l6	secreted	23	20.9597	-	-	0.0687342	-	-	-	-	2	0	1	-	21.0284	-	20.891	-	-	-	-	-	-	-	21.2507	-	-	-	-	21.5529	20.3608	-	1	2	0	1	1	2	1833	207.02	0.0065831	1.6308
A0A0G2JUN8;Q9JHW0	Proteasome subunit beta type-7	Psmb7	cytoplasm	48	21.8697	20.9744	22.0529	0.180506	0.0812756	0.0909633	-0.895231	0.183277	5	5	4	22.3419	21.3784	21.5342	21.9697	22.1242	21.1494	21.0595	21.0828	20.7046	20.8759	22.0688	-	22.2286	22.1151	21.7993	20.4889	21.4792	21.0604	5	5	5	1.2	1.33333	1.45	2	293	31.807	0	5.8145
A0A0G2JUR5	-	-	-	-	-	-	20.8937	-	-	0.135045	-	-	1	0	2	-	19.1505	-	-	-	-	-	-	-	-	21.0288	-	20.7587	-	-	-	19.9243	19.0578	-	3	3	0	1.11111	1	1	2123	240.07	0	5.7338
A0A0G2JUS7;B0BN86	Transmembrane protein 11, mitochondrial	Tmem11	mitochondrion membrane	98	22.258	-	21.3276	0.0193758	-	0.135371	-	-0.930416	2	1	2	-	-	-	22.2387	22.2774	-	-	-	21.8813	-	-	-	-	21.463	21.1923	19.6212	19.5014	20.2976	1	2	2	1	1	1	2	176	19.834	0.0005144	2.5718
A0A0G2JUT1;F7EYW4;Q6AYP5;Q0WXX6	-	Cadm1;TSLC1	secreted	13	23.1557	23.2164	23.0827	0.25085	0.152625	0.297529	0.0607147	-0.0730343	5	5	5	23.3276	23.927	23.2504	22.845	22.4286	23.3206	23.4492	23.4223	22.6201	23.2702	23.4049	23.9044	23.3088	22.429	22.3664	22.3367	22.3898	22.4625	5	5	5	2.58333	3	2.85	4	385	42.832	0	323.31
A0A0G2JUT7	-	-	-	-	22.2848	21.8136	-	0.12077	0.0677748	-	-0.471197	-	2	2	1	-	-	-	22.1641	22.4056	-	-	-	21.8814	21.7459	-	-	-	22.0544	-	20.3462	20.9854	21.034	2	1	2	1	1	1	1	485	55.27	0	4.2499
A1L1K5;A0A0G2JUV7	-	Cep85	secreted	20	-	-	-	-	-	-	-	-	0	0	1	-	-	-	-	-	-	-	-	-	-	-	-	20.8718	-	-	-	20.4201	-	-	1	-	0	1	0	2	666	74.078	0.0022635	1.9391
A0A0G2JYN3;A0A0G2JUW8;P97629;A0A0H2UHK5	Leucyl-cystinyl aminopeptidase	Lnpep	endoplasmic reticulum membrane	33	21.3082	21.6268	21.452	0.09981	0.0378628	0.0885822	0.318579	0.143772	4	4	5	21.0189	21.4281	21.4526	21.3333	-	21.5757	21.7262	21.5606	21.6447	-	21.4796	21.5973	21.5469	21.1057	21.5306	20.6106	20.5607	20.8908	4	5	4	2.25	1.95	2.0625	5	1011	115.48	0	31.159
G3V649;A0A0G2JUX0;P51400	Double-stranded RNA-specific editase 1	Adarb1	nucleus	93	-	-	-	-	-	-	-	-	1	1	1	-	-	19.9311	-	-	-	20.3268	-	-	-	-	20.3138	-	-	-	19.5634	19.9632	19.9154	1	1	3	1	1	1	3	687	75.157	0	41.092
A0A0G2JUX5	-	-	-	-	-	-	20.3088	-	-	0.121639	-	-	1	1	2	-	-	-	-	20.9569	-	-	-	-	20.7141	-	-	-	20.1871	20.4304	19.2621	19.0903	19.4535	2	2	1	1	1	1	1	317	33.532	0	254.97
A0A0G2JUX7;F1M7S0;Q9JK71	Membrane-associated guanylate kinase, WW and PDZ domain-containing protein 3	Magi3	cytoplasm	39	-	-	-	-	-	-	-	-	0	0	1	-	-	-	-	-	-	-	-	-	-	-	-	26.4207	-	-	-	25.0631	-	-	1	-	0	1	0	3	1179	129.43	0.00017525	2.8472
D3ZKK5;A0A0G2JUZ0	-	Mtmr1	nucleus	24	-	-	-	-	-	-	-	-	1	1	1	-	19.0603	-	-	-	-	-	19.6765	-	-	18.7494	-	-	-	-	19.2651	18.6719	18.9677	1	1	1	1	1	1	2	664	74.514	0	4.2106
A0A0G2JUZ5	-	-	-	-	20.3291	20.3677	20.0485	0.172598	0.143588	0.19688	0.0385494	-0.280607	4	3	4	20.2622	20.7601	20.3718	19.9224	-	20.4812	20.5394	20.0825	-	-	20.2153	20.467	19.9692	19.5427	-	19.8616	19.5962	19.9891	3	4	4	1	1	1.0625	1	943	105.18	0	84.585
A0A0G2JV05	-	-	-	-	19.5125	-	-	0.0267382	-	-	-	-	2	0	0	19.5393	19.4858	-	-	-	-	-	-	-	-	-	-	-	-	-	-	-	19.5541	-	-	2	0	0	1	1	1640	181.91	0.0070137	1.5836
A0A0G2JV07;Q5U2M7	AN1-type zinc finger protein 3	Zfand3	cytoplasm	13	20.4865	20.6755	21.3633	0.418925	0.446986	0.430875	0.18899	0.876818	5	5	3	20.2994	19.4411	19.9156	21.8518	20.9247	20.0052	20.0582	19.7864	21.7086	21.8191	20.5645	-	-	21.483	22.0426	19.8342	20.5327	19.9693	5	3	5	1	1.25	1.05	2	227	25.011	0	6.3967
M0R979;A0A0G2JV24;Q71SA3	-	Thbs1	secreted	51	-	-	-	-	-	-	-	-	0	0	1	-	-	-	-	-	-	-	-	-	-	-	-	-	-	21.0469	-	19.6808	-	-	1	-	0	1	0	3	1144	127.04	0	3.1863
A0A0G2JV28;Q5FVH7	Male-enhanced antigen 1	Mea1	nucleus	84	20.9849	20.809	20.8732	0.0904478	0.142356	0.0700423	-0.175928	-0.111736	3	5	4	21.1603	-	-	20.8589	20.9356	21.0252	20.268	20.8028	21.0488	20.9004	20.9914	-	20.6717	20.8944	20.9353	19.9163	20.1326	20.1422	5	4	3	1	1	1	2	208	22.4	0	17.453
A0A0G2JV31;O54975	Xaa-Pro aminopeptidase 1;Xaa-Pro aminopeptidase 1, N-terminally processed	Xpnpep1	cytoplasm	100	20.7732	21.1259	21.2348	0.0777073	0.0115499	0.0277262	0.352669	0.461559	2	2	2	-	-	20.6955	-	20.8509	-	-	21.1375	-	21.1144	-	-	21.2625	-	21.2071	20.3891	20.4136	19.5957	2	2	2	1.875	1.875	1.5	2	666	74.667	0	16.449
D3ZNS1;A0A0G2JV32	-	Phldb1	nucleus	21	21.9129	22.3422	22.0683	0.323631	0.432033	0.299718	0.429235	0.15534	5	4	5	21.6021	21.4091	21.1769	22.6772	22.6993	-	22.2164	21.2066	22.7094	23.2363	21.4227	21.525	21.8275	22.8317	22.7345	21.1974	21.0734	21.108	4	5	5	2.91667	2.53333	2.46667	2	1381	151.43	0	65.798
A0A0G2JV84;Q7TP13	-	Gpt2	cytoplasm	80.5	23.2055	23.6868	23.4286	0.0622283	0.0901692	0.0890605	0.481283	0.223032	5	5	5	22.9729	23.2606	23.2633	23.3353	23.1955	23.4781	23.9194	23.8857	23.5583	23.5926	23.1138	23.3801	23.5453	23.6332	23.4704	22.7856	22.7595	22.567	5	5	5	2.8	3.35	2.55	3	544	60.288	0	244.5
A0A0G2JV93;P31422	Metabotropic glutamate receptor 3	Grm3	plasma membrane	100	-	-	-	-	-	-	-	-	1	1	0	-	21.035	-	-	-	-	-	20.38	-	-	-	-	-	-	-	20.0077	-	20.9309	1	1	1	1	1	2	2	894	100.92	0	7.0684
D3ZTA3;A0A0G2JV99	-	Mcm3ap	cytoplasm	16	-	-	-	-	-	-	-	-	0	1	0	-	-	-	-	-	-	-	22.097	-	-	-	-	-	-	-	21.6396	-	-	1	-	-	1	0	0	2	1908	210.05	0	20.202
G3V9I0;A0A0G2JVA4;D3ZQR7;Q811A3;Q811A3-2	Procollagen-lysine,2-oxoglutarate 5-dioxygenase 2	Plod2	endoplasmic reticulum	17.5	20.5182	-	-	0.562299	-	-	-	-	2	1	1	21.0805	-	19.9559	-	-	-	-	20.7031	-	-	20.919	-	-	-	-	19.4083	20.8226	19.7798	2	1	2	1.125	2.5	1.5	5	737	84.597	0	4.9838
Q566D5;A0A0G2JVA7;Q6VV72	Eukaryotic translation initiation factor 1A	Eif1a	nucleus	14	-	-	-	-	-	-	-	-	0	0	1	-	-	-	-	-	-	-	-	-	-	19.2917	-	-	-	-	-	19.1828	-	-	1	-	0	1	0	3	144	16.512	0	14.834
A0A0G2JVB6;G3V7P1;A0A0G2K4U8	Syntaxin-12	Stx12	endoplasmic reticulum	17	-	-	-	-	-	-	-	-	1	1	1	-	-	-	-	24.8954	-	-	-	-	25.0946	-	-	-	-	25.0859	23.8731	23.8646	23.0555	1	1	1	4.75	5	3.5	3	285	32.483	0	323.31
A0A0G2JVC1;D3ZVH5	-	Mdm2	nucleus	17	-	-	-	-	-	-	-	-	1	0	0	-	-	20.4459	-	-	-	-	-	-	-	-	-	-	-	-	-	-	20.1154	-	-	1	0	0	1	2	483	53.902	0	3.5553
A0A0G2JVC8	-	-	-	-	-	-	-	-	-	-	-	-	1	1	1	-	18.4504	-	-	-	18.1713	-	-	-	-	-	18.202	-	-	-	17.8177	18.1281	18.423	1	2	2	1	1	1	4	733	83.283	0	63.445
A0A0G2JVD2;M0R4V4	-	Slc25a23	mitochondrion membrane	93	21.1864	22.0029	21.4408	0.183992	0.180244	0.16162	0.816439	0.254385	4	3	4	21.0151	21.5972	21.3663	20.7671	-	-	22.1967	22.1692	21.6427	-	21.0326	21.7897	21.5786	21.3625	-	20.8886	20.9995	20.8447	3	4	4	1.75	1.9375	1.625	2	430	48.394	0	7.6033
A0A0G2JVD6	-	-	mitochondrion	15	-	-	-	-	-	-	-	-	0	1	1	-	-	-	-	-	19.4639	-	-	-	-	19.1905	-	-	-	-	19.2595	19.113	-	1	1	-	1	1	0	3	5840	628.82	0	35.025
A0A0G2JVE2;D3ZCM4	-	Dnajc15	mitochondrion membrane	98	21.3827	21.4846	21.396	0.216239	0.157438	0.156339	0.101971	0.0133553	5	5	5	21.2933	21.936	21.8309	20.9714	20.8817	21.4295	21.9517	21.5032	21.5706	20.9681	20.9923	21.8803	21.5805	21.3687	21.1583	20.6096	20.7507	20.8063	5	5	5	1.11667	1.25	1.15	2	137	14.832	0	9.8257
A0A0G2JVE8;Q80WA4;D4AAF8	RNA-binding protein Nova-1	Nova1	nucleus	100	-	20.7635	-	-	0.123715	-	-	-	1	2	1	-	-	-	20.4301	-	-	-	20.8872	20.6397	-	-	-	-	19.8844	-	19.8527	18.8911	19.6046	2	1	2	1	1	1	4	482	49.149	0	32.716
A0A0G2JVF4;A0JPQ7	Uncharacterized protein C19orf47 homolog	-	nucleus	35	19.9042	20.4774	19.7276	0.190561	0.358703	0.346604	0.573215	-0.17658	4	3	4	19.6805	19.4829	20.2169	20.2365	-	-	19.9276	20.3531	21.1514	-	18.9418	19.8264	19.5332	20.6089	-	19.626	19.329	19.5186	3	4	4	1.16667	1.25	1.22917	2	413	44.553	0	8.8925
A0A0G2JVG4;Q9WVK3;A0A0G2JUF1;A0A0G2K6H4	Peroxisomal trans-2-enoyl-CoA reductase	Pecr	peroxisome	67	23.931	24.1188	24.0071	0.169442	0.159217	0.134089	0.187744	0.0760994	5	5	5	23.9814	24.341	24.158	23.8281	23.3467	24.4108	24.3813	24.3419	23.7442	23.7155	24.2919	24.2755	24.0448	23.8353	23.5881	23.2657	23.4177	23.3557	5	5	5	3.36667	3.75	3.35	4	305	32.737	0	160.36
G3V6Z3;A0A0G2JVI5;Q8VH46	Actin filament-associated protein 1	Afap1	cytoplasm	88	21.8799	21.6172	21.6187	0.0713391	0.0755368	0.275144	-0.262705	-0.261173	5	5	5	21.9932	21.879	21.7177	22.08	21.7296	21.5872	21.4273	21.7693	21.8119	21.4903	21.811	21.2417	21.0066	22.5841	21.4503	20.7206	20.7496	21.0367	5	5	5	2.25	2.75	2.75	4	731	80.746	0	17.863
A0A0G2JVI6;D4A8M2	-	Cask	cytoplasm	17	21.1649	21.187	21.0163	0.132404	0.131016	0.0904715	0.0220757	-0.148602	4	5	5	21.2406	-	20.9204	20.9938	21.5049	21.1593	20.7542	21.5188	21.1156	21.3872	20.8611	20.809	20.9569	21.1827	21.2721	20.3069	20.3782	20.4539	5	5	4	1	1	1	3	770	87.912	0	36.772
A0A0G2JVI9;Q62845	Contactin-4	Cntn4	plasma membrane	12	-	20.245	19.9071	-	0.155287	0.155615	-	-	1	2	2	-	19.5511	-	-	-	20.4003	20.0897	-	-	-	19.7515	20.0627	-	-	-	19.7248	19.7395	19.632	2	2	1	1	1	1	2	991	109.32	0.00084218	2.3847
A0A0G2JVJ4;Q6P6G2	Bombesin receptor-activated protein C6orf89 homolog	-	secreted	30	21.452	21.6863	21.8734	0.179788	0.0340629	0.0909993	0.234259	0.421328	5	5	5	21.1911	21.8838	21.6044	21.6882	20.8926	21.591	21.703	21.6283	21.7305	21.7786	22.0043	22.1469	21.6471	21.8416	21.727	20.7687	21.2021	20.7392	5	5	5	1.96667	2.35	1.85	2	355	40.435	0	7.3649
A0A0G2JVL2;Q497A7;O54745;Q91Y53	Deoxynucleotidyltransferase terminal-interacting protein 1	Dnttip1;p65	nucleus	92	-	-	-	-	-	-	-	-	1	0	1	-	-	19.5038	-	-	-	-	-	-	-	19.8244	-	-	-	-	-	19.6619	19.2849	2	2	1	1	1	1	4	326	36.77	0.0032056	1.8486
D3ZL30;A0A0G2JVL3	-	Mast3	nucleus	27	21.3801	21.2445	21.266	0.0576853	0.0795298	0.091358	-0.135582	-0.114016	3	2	3	21.4159	21.4571	21.2672	-	-	-	21.324	21.1649	-	-	21.0837	21.3673	21.3472	-	-	20.616	21.0349	21.1005	2	3	3	1	1	1	5	1305	142.38	0.0075981	1.5268
A0A0G2JVL8;F1LS86;A0A0G2JZH2	-	Iars	cytoplasm	96	23.5471	23.5065	23.5708	0.057012	0.153044	0.0914065	-0.040554	0.0236988	5	5	5	23.5378	23.5001	23.4234	23.762	23.5122	23.1941	23.8378	23.7227	23.0834	23.6946	23.298	23.6802	23.6534	23.4233	23.7991	22.5809	22.8901	22.9534	5	5	5	6.95	7.6	7.9	4	1254	143.58	0	323.31
A0A0G2JVM2;A0A0G2K0A8	-	-	-	-	21.6501	20.8582	21.536	0.113584	0.0603255	0.0705777	-0.791834	-0.114107	5	5	5	21.5306	21.4294	21.5151	21.7087	22.0665	20.7438	20.9725	20.6885	20.9021	20.9842	21.7348	21.4557	21.3313	21.5155	21.6425	19.6302	20.8409	20.7484	5	5	5	1.6	2.25	1.96667	2	1377	153.47	0	106.17
D3ZZF8;A0A0G2JVP5;B2RZ22	-	Paip1	cytoplasm	10	20.2037	-	-	0.130525	-	-	-	-	2	1	1	-	-	-	20.0731	20.3342	-	-	20.7339	-	-	-	-	-	-	20.5592	20.4051	19.0767	19.1756	3	1	4	1	1	1	3	367	42.06	0	14.771
A0A0G2JVR9;Q4FZU8	Protein FAM65A	Fam65a	cytoplasm	88	-	-	20.0526	-	-	0.439201	-	-	1	1	2	19.2268	-	-	-	-	-	19.0834	-	-	-	20.4918	19.6134	-	-	-	18.2068	19.8845	19.4068	3	3	3	1	1.33333	1	2	1231	133.27	0	3.5768
A0A0G2JVU1;D3ZP06	Integrin beta	Itgb8	secreted	21	22.8952	23.0954	23.0305	0.103381	0.0274275	0.0644509	0.200125	0.13529	5	5	5	23.0918	23.0646	23.0266	22.594	22.6991	23.1173	23.0292	23.1403	23.0311	23.1589	23.2084	23.0336	22.8223	23.1061	22.9822	22.1847	22.3508	22.2213	5	5	5	4.2	4.3	4.05	2	767	84.414	0	51.519
A0A0G2JVV5;Q5U2N2	Ubiquitin carboxyl-terminal hydrolase	Usp14	nucleus	28	22.8571	22.3598	22.8583	0.157788	0.195464	0.145518	-0.497282	0.00113297	5	5	5	22.7212	22.6207	22.5363	23.0032	23.4042	22.0907	22.1366	21.9939	22.5248	23.0532	22.8083	22.6181	22.4891	23.118	23.2577	21.2679	22.0632	22.1633	5	5	5	2.71667	3.7	3.65	2	458	52.293	0	272.74
A0A0G2JVW1;P24594	Insulin-like growth factor-binding protein 5	Igfbp5	secreted	100	24.8441	25.1165	24.8082	0.320302	0.333902	0.271909	0.272404	-0.0359135	5	5	5	25.0949	23.9168	24.8785	25.8441	24.4863	25.8523	24.3288	24.2995	25.658	25.4441	25.6698	24.3413	24.1735	25.1364	24.7201	24.1501	24.0564	24.2079	5	5	5	3.88333	3.6	3.5	2	271	30.307	0	39.854
A0A0G2JVW3;D4A0B4	-	Ankrd17	secreted	31	22.6073	22.8011	22.6329	0.212531	0.148758	0.0935589	0.193865	0.0256786	5	5	5	22.7937	22.6242	23.0183	22.8053	21.7948	23.1985	22.8754	22.6053	22.9816	22.3448	22.6281	22.6823	22.415	22.9542	22.485	21.6588	21.9849	21.8184	5	5	5	2.33333	2.7	2.4	3	2524	267.31	0	321.58
A0A0G2JVW5	-	-	-	-	20.6795	19.8865	20.1719	0.00625324	0.136638	0.00929165	-0.793053	-0.50766	2	2	2	20.6858	-	20.6733	-	-	20.0231	-	19.7498	-	-	20.1626	-	20.1812	-	-	19.4617	20.3186	19.7906	2	2	3	1.33333	2.29167	1.75	3	4062	447.65	0	62.656
F1LZX9;A0A0G2JVZ6	-	Itgav	plasma membrane	16	25.8922	25.9892	25.849	0.115123	0.0574291	0.0550974	0.0969791	-0.0431366	5	5	5	26.1847	25.5323	25.7883	26.0885	25.8671	26.1465	25.9904	25.8053	25.9424	26.0612	26.0444	25.7123	25.7885	25.8592	25.8408	25.1186	25.2222	25.2907	5	5	5	17.4833	17.45	16.9	2	1047	115.58	0	323.31
Q3KR72;A0A0G2JW01;E9PT39;A0A0G2K5D0	-	Ablim1	cytoplasm	96	22.5064	22.6014	22.4767	0.21231	0.145212	0.300213	0.0949478	-0.0297699	5	5	5	22.8401	22.7625	22.9279	21.867	22.1348	22.8119	22.7619	22.8604	22.4939	22.0789	22.8639	23.0178	22.9541	22.0419	21.5057	21.7299	21.912	21.9495	5	5	5	2.41667	2.45	2.6	5	427	48.7	0	22.182
A0A0G2JW14;Q5XIC4	Maspardin	Spg21	mitochondrion	46	19.9502	20.0166	19.9782	0.0820771	0.0940325	0.173191	0.0664768	0.0279961	4	3	5	20.1406	19.8617	19.7736	20.0248	-	19.853	20.0183	20.1787	-	-	19.5188	19.6391	20.2598	20.0619	20.4112	19.5208	19.3499	19.6144	3	5	4	1	1	1	2	308	34.998	0	20.959
F1MAL0;A0A0G2JW15	-	Zfp266	nucleus	45	21.1341	21.3984	20.9429	0.145666	0.244225	0.1056	0.264334	-0.191193	5	5	5	21.4401	20.9627	21.4682	21.0995	20.6999	22.2197	21.4096	21.4043	21.2679	20.6905	21.0355	21.1591	21.087	20.8653	20.5675	20.5719	20.2544	20.4979	5	5	5	1.3	1.25	1.35	3	531	60.036	0	20.1
F1LQI2;A0A0G2JW21;O55005	Roundabout homolog 1	Robo1	cytoplasm	16	-	-	-	-	-	-	-	-	1	0	1	-	20.8794	-	-	-	-	-	-	-	-	-	17.9131	-	-	-	-	17.7832	21.1278	-	1	2	0	1	1.5	3	1628	177.94	0	11.117
A0A0G2JW23	-	-	-	-	-	-	-	-	-	-	-	-	0	0	0	-	-	-	-	-	-	-	-	-	-	-	-	-	-	-	-	-	-	-	-	1	0	0	1	1	1054	119.27	0.0098694	1.3444
A0A0G2JW34;D3ZV37	-	Cisd3	mitochondrion	87	-	-	-	-	-	-	-	-	0	0	0	-	-	-	-	-	-	-	-	-	-	-	-	-	-	-	22.2657	-	-	1	-	-	1	0	0	2	127	14.379	0.00051546	2.5995
A0A0G2JW49;Q4V8A0	E3 SUMO-protein ligase NSE2	Nsmce2	nucleus	81	19.3754	19.3293	19.8606	0.130302	0.418448	0.190641	-0.0461369	0.485237	2	2	4	19.2451	19.5057	-	-	-	18.9108	-	19.7477	-	-	19.7202	19.3917	-	20.239	20.0917	18.971	19.2178	19.3986	2	4	2	1	1	1	2	215	24.561	0	4.3158
A0A0G2JW50;F1LXD6	-	Pitpnm2	cytoplasm	33	21.39	20.5001	20.8363	0.250303	0.178119	0.187452	-0.889853	-0.553682	2	2	4	-	21.6403	21.1397	-	-	20.322	-	20.6783	-	-	20.4716	21.2399	21.0668	-	20.5669	19.6973	19.9412	20.9455	2	4	2	1.25	1.4375	1.375	4	1269	140.74	0	4.3782
A0A0G2JW51;Q5BJS0	Putative ATP-dependent RNA helicase DHX30	Dhx30	nucleus	22	22.2887	22.1812	22.4598	0.184473	0.125202	0.130382	-0.107504	0.171137	5	5	5	22.2085	22.9122	22.3013	22.2662	21.7551	22.1976	22.5671	21.8302	22.2966	22.0143	22.1433	22.913	22.3066	22.5415	22.3947	21.2673	21.7972	21.6854	5	5	5	4.1	4.95	4.55	2	1169	131.05	0	127.43
G3V7L1;A0A0G2JW60;O55147	-	Utrn	cytoplasm	13	-	-	-	-	-	-	-	-	1	1	1	20.9055	-	-	-	-	-	22.4487	-	-	-	-	20.8056	-	-	-	21.7893	20.6974	20.9177	1	3	1	1	1	1.5	3	3419	391.31	0	14.485
A0A0G2JW65;Q99JE4	Ras-specific guanine nucleotide-releasing factor 2	Rasgrf2	cytoplasm	20	-	-	21.2124	-	-	0.650064	-	-	1	1	2	-	-	-	21.0049	-	-	-	-	-	21.6417	-	-	-	20.5623	21.8625	19.8409	20.0264	19.9792	2	2	1	1	1	1	2	849	96.42	0	4.0817
A0A0G2JW66;F1M7R5;A0A0G2K463;Q9WUJ3	Myomegalin	Pde4dip	cytoplasm	2.5	22.6517	22.2633	22.584	0.276945	0.113218	0.206696	-0.38838	-0.0676613	5	5	5	22.8295	23.0691	23.3513	22.0202	21.9884	21.9345	22.6081	22.3146	22.1191	22.3403	22.3274	23.0543	22.9013	21.9149	22.7222	21.3144	21.8471	22.0202	5	5	5	3.45	4.15	4.05	7	2321	261.58	0	53.235
A0A0G2JW68;D3ZPW2;Q62746-2;Q62746	Synaptotagmin-6	Syt6	secreted	20	20.065	20.0195	20.3584	0.0429019	0.233976	0.161194	-0.0454044	0.293488	3	3	4	20.127	20.0853	19.9826	-	-	19.6554	19.9471	20.4562	-	-	20.3432	20.2696	20.7967	20.0243	-	19.4645	19.8177	19.781	3	4	4	1.16667	1.5	1.25	6	437	49.342	0	14.228
A0A0G2JW75;B1WC59;Q5BJR1	-	Extl2	endoplasmic reticulum membrane	19	22.2491	22.2839	22.5388	0.148896	0.126816	0.178745	0.0348186	0.289732	5	5	5	22.6334	22.3355	22.4484	22.0241	21.8042	22.3273	22.6279	22.4659	21.9431	22.0555	22.4417	22.9729	22.8766	22.4245	21.9785	21.3276	21.8542	21.6134	5	5	5	1.85	2.45	2.1	3	292	32.849	0	11.796
A0A0G2JW85;Q9QYJ2	Ras GTPase-activating protein 3	Rasa3	cytoplasm	52	20.9743	21.5849	20.6005	0.0489846	0.169331	0.133211	0.610575	-0.373829	5	5	4	20.9454	21.0315	20.8639	20.8964	21.1344	21.2493	21.4925	21.2293	21.8796	22.0738	20.8664	20.2378	20.594	20.7038	-	20.2622	19.9995	20.1417	5	5	5	2.15	1.6	1.88333	2	834	95.991	0	8.8552
A0A0G2JW88	-	-	-	-	21.878	21.8034	22.0388	0.246962	0.265872	0.26389	-0.0745983	0.160851	5	5	5	21.4879	21.3995	21.6387	22.7216	22.1422	21.593	21.428	21.1369	22.4415	22.4175	22.2886	21.2767	21.5586	22.6498	22.4204	20.946	21.2873	21.3109	5	5	5	1.55	1.8	1.63333	1	2201	233.39	0	323.31
A0A0G2JW94	-	-	-	-	20.6929	20.5928	20.1013	0.107772	0.0655063	0.243838	-0.100096	-0.591547	3	3	3	20.9068	-	20.5633	20.6085	-	-	20.6647	-	20.6516	20.462	20.4039	19.6188	-	20.2812	-	19.3609	19.6327	20.2671	3	3	3	1	1	1	1	506	53.808	0	3.5947
A0A0G2JWA8	-	-	-	-	-	-	-	-	-	-	-	-	1	0	1	-	-	20.0245	-	-	-	-	-	-	-	-	20.1046	-	-	-	-	19.9746	20.4822	-	1	2	0	1	1	1	7351	830.73	0	323.31
E9PSL7;A0A0G2JWA9;Q9QX19	-	Cit	cytoplasm	98	20.393	21.1521	20.8889	0.0232821	0.149493	0.0947104	0.759117	0.49596	2	2	2	20.4162	-	20.3697	-	-	21.3016	-	21.0026	-	-	20.9836	-	20.7942	-	-	20.7738	20.6878	19.4497	2	2	3	1.625	2.04167	1.5	4	2055	235.31	0	50.741
Q5XI19;A0A0G2JWC7	-	Fermt2	cytoplasm	22	23.5293	23.8994	24.1194	0.0765043	0.066243	0.120696	0.370037	0.590088	5	5	5	23.4183	23.35	23.5152	23.5677	23.7956	23.6559	23.9347	23.8831	24.0415	23.9816	23.8905	23.8636	24.0302	24.4272	24.3856	22.9689	23.3607	22.9356	5	5	5	5.31667	5.95	5.8	2	680	77.875	0	177.79
A0A0G2JWD2;Q5XI81	Fragile X mental retardation syndrome-related protein 1	Fxr1	cytoplasm	96	22.4049	22.2361	22.3861	0.182207	0.0731055	0.13119	-0.168797	-0.0188141	5	5	5	22.5448	22.0566	21.9075	22.8731	22.6425	22.0979	22.0753	22.1934	22.3776	22.4363	22.8404	22.2322	22.0814	22.4913	22.2851	21.3742	21.686	21.7278	5	5	5	2.53333	2.98333	2.71667	2	563	63.389	0	323.31
A0A0G2JWE3;Q3SWT4	Protein IWS1 homolog	Iws1	nucleus	85	-	-	-	-	-	-	-	-	1	0	0	21.1195	-	-	-	-	-	-	-	-	-	-	-	-	-	-	-	-	21.1109	-	-	1	0	0	1	2	765	85.406	0.008618	1.4476
R9PXR8;A0A0G2JWE6;Q63285	Serine/threonine-protein kinase Kist	RGD1561897;Uhmk1	nucleus	99	19.9067	19.26	19.9409	0.138282	0.544622	0.194835	-0.646648	0.0342026	4	2	4	19.6413	20.0109	19.7272	20.2473	-	18.7154	-	19.8047	-	-	19.3897	19.987	20.2986	20.0882	-	18.8862	19.4747	19.4865	2	4	4	1	1.25	1.125	4	418	46.408	0	3.6434
D4A4J3;A0A0G2JWG1	Alpha-mannosidase	Man2a2	golgi apparatus membrane	49	22.5735	22.5402	22.2425	0.401157	0.427593	0.347349	-0.0332851	-0.330999	5	5	5	21.6929	22.6889	22.3158	22.1256	24.0441	21.0808	23.0254	23.3356	23.1964	22.0626	21.8261	22.9732	22.8233	21.0993	22.4904	21.4397	21.606	21.6594	5	5	5	3.06667	3.45	2.8	3	1164	131.96	0	31.886
A0A0G2JWG6;G3V6A8	-	Golgb1	golgi apparatus membrane	69	-	-	-	-	-	-	-	-	0	0	1	-	-	-	-	-	-	-	-	-	-	19.6203	-	-	-	-	-	19.5428	-	-	1	-	0	1	0	3	3228	369.07	0	226.54
B4F7C9;A0A0G2JWH5	-	Stt3a	endoplasmic reticulum membrane	100	23.1144	23.1556	23.329	0.165233	0.169647	0.122655	0.0412273	0.21464	5	5	5	23.3113	23.319	23.5036	22.6945	22.7435	23.5277	23.4624	23.2738	22.6816	22.8326	23.2946	23.5857	23.6047	22.95	23.2102	22.2033	22.5956	22.4458	5	5	5	3.4	3.9	3.7	2	705	80.597	0	33.813
D4A1S6;A0A0G2JWJ0;Q10728-3;Q10728;D3ZR53;Q10728-2;D4ACS0	Protein phosphatase 1 regulatory subunit;Protein phosphatase 1 regulatory subunit 12A	Ppp1r12a	cytoplasm	92	20.8698	20.7975	20.4271	0.134878	0.120855	0.167037	-0.0723152	-0.442671	3	4	2	20.6945	21.135	-	20.7799	-	20.4552	20.8281	-	21.019	20.8876	-	-	-	20.5942	20.2601	19.7119	19.8453	20.4917	4	4	3	1.125	1	1.11111	7	976	109.7	0	61.352
B1WBR1;A0A0G2JWJ7;O35254	Golgi reassembly-stacking protein 1	Gorasp1	cytoplasm	37	19.5254	19.7158	19.7635	0.210674	0.0570742	0.403215	0.190321	0.23802	3	3	4	19.3017	19.3281	19.9465	-	-	19.6609	19.8299	19.6565	-	-	19.7671	19.1227	19.2643	20.8998	-	19.2815	19.3481	19.4101	3	4	3	1	1	1	3	446	47.052	0.00051168	2.5228
A0A0G2JWK2;Q00566;Q00566-2	Methyl-CpG-binding protein 2	Mecp2	nucleus	100	21.9375	21.5122	21.8534	0.0412641	0.203555	0.0924222	-0.425259	-0.0840187	3	3	4	21.8721	22.0138	21.9265	-	-	21.1054	21.7291	21.7021	-	-	22.0711	21.9276	21.7671	-	21.6481	20.7911	21.1531	21.059	3	4	4	2	2.4375	2.25	3	492	53.048	0	254.03
A0A0G2JWK6	-	-	-	-	20.7233	-	20.7593	0.0489767	-	0.0804597	-	0.0359306	5	1	5	20.8329	20.6093	20.8446	20.6381	20.6918	-	21.2696	-	-	-	20.8227	20.8192	20.8963	20.8151	20.4431	19.2681	20.017	20.0852	4	5	5	1.25	1.13333	1.06667	1	509	53.714	0	12.089
A0A0G2JWK7;P31232	Transgelin	Tagln	cytoplasm	16	-	-	21.422	-	-	0.254541	-	-	1	1	2	20.9454	-	-	-	-	-	-	-	22.2726	-	21.6765	-	-	-	21.1675	19.6858	20.2249	20.7785	3	3	2	1.16667	1.33333	1.375	2	207	23.34	0	87.704
A0A0G2JWM2;Q5RJQ4	NAD-dependent protein deacetylase sirtuin-2	Sirt2	cytoplasm	96	25.8342	25.8494	25.6265	0.176864	0.20499	0.211571	0.015152	-0.207726	5	5	5	25.6714	25.443	25.5801	26.0727	26.404	25.4853	25.4412	25.6423	26.2415	26.4364	25.2611	25.2293	25.3744	26.0206	26.2471	24.9858	24.9717	25.2472	5	5	5	10.65	10.6	11.65	2	388	43.163	0	323.31
D4A573;A0A0G2JWM3	-	Smim15	mitochondrion membrane	9	19.8921	20.0057	19.8965	0.278387	0.185362	0.110676	0.113611	0.00439262	3	3	3	20.4417	19.5401	19.6945	-	-	19.9019	19.7494	20.3658	-	-	19.9979	19.6754	20.0162	-	-	19.4659	19.6593	19.7567	3	3	3	1	1	1	2	74	8.5771	0	3.1742
A0A0G2JWP1	-	-	-	-	21.5859	21.7512	21.5624	0.109888	0.188277	0.204047	0.16535	-0.0234528	5	5	5	21.8522	21.4923	21.8139	21.264	21.507	22.0129	22.119	21.9407	21.6008	21.0828	22.0668	21.8602	21.5898	21.4168	20.8785	20.8608	20.9096	20.9992	5	5	5	1	1	1	1	525	55.549	0	96.793
A0A0G2JWQ4;Q5U220	Transmembrane protein 254	Tmem254	endoplasmic reticulum membrane	44	-	-	-	-	-	-	-	-	1	1	1	-	-	21.1237	-	-	-	-	22.6389	-	-	-	-	22.5066	-	-	22.2445	22.0987	20.8194	1	1	1	1	1	1	2	129	14.955	0	3.7473
A0A0G2JWR5;A0A0G2JZ19;B2RYG5;D3ZSS1	-	Taf15	-	-	22.4535	22.4809	22.4422	0.36274	0.622535	0.439732	0.0274048	-0.0113354	3	3	3	-	-	22.1218	23.1781	22.0606	-	-	21.2581	23.2952	22.8894	-	-	21.5815	23.0293	22.7157	21.1795	21.3661	21.1052	3	3	3	1.16667	1.44444	1.16667	4	560	58.475	0	323.31
A0A0G2JWR6;D4A6Z4;A0A096MJH5;Q9JKY2;A0A096MIX7	-	Zic4;Zic3;Zic1	nucleus	98	21.3244	21.1076	21.0039	0.0927873	0.0234887	0.159401	-0.216883	-0.320589	5	5	5	21.6558	21.3063	21.1513	21.1489	21.3599	21.1494	21.081	21.156	21.0299	21.1214	20.5134	20.7961	21.3284	21.3477	21.0337	20.1833	20.3614	20.6735	5	5	5	1	1.15	1.25	6	529	52.702	0.00017397	2.7577
A0A0G2JWR7;Q5QJV7	Steroid hormone receptor ERR1	Esrra	nucleus	96	19.4352	19.6074	19.3183	0.12253	0.34353	0.16286	0.172218	-0.116863	3	2	3	19.1906	19.5709	19.544	-	-	19.2638	-	-	-	19.9509	19.2228	19.0964	-	-	19.6357	18.757	18.7681	19.3153	2	3	3	1	1	1	3	421	45.307	0	54.175
A0A0G2JWS6;Q91ZV2	Discoidin, CUB and LCCL domain-containing protein 2	Dcbld2	secreted	30	-	-	-	-	-	-	-	-	1	1	1	18.7312	-	-	-	-	-	-	18.6395	-	-	18.3563	-	-	-	-	18.2673	18.2035	18.9112	1	1	2	1	1	1	2	771	83.948	0	45.618
A0A0G2JWU7;A0A0G2JXN5;Q62655	Transcription factor 4	Tcf4	nucleus	97	20.8091	21.4797	20.9933	0.0620766	0.0322514	0.0760908	0.67067	0.184198	2	2	2	-	-	-	20.8711	20.747	-	-	-	21.4475	21.512	-	-	-	20.9172	21.0693	20.0447	19.8177	20.7673	2	3	5	1	1.08333	1	3	669	71.481	0	147.57
B5DEP6;A0A0G2JWX1;F1LMZ8;D3Z950	26S proteasome non-ATPase regulatory subunit 11	Psmd11	cytoplasm	37.5	22.0824	22.1377	22.2039	0.19399	0.284624	0.284359	0.0553226	0.121473	4	4	4	-	21.7424	21.844	22.1349	22.6082	-	21.8367	21.6197	22.1745	22.9199	-	21.6241	21.8134	22.6145	22.7634	20.9362	21.3154	21.1832	4	4	4	2.89583	3.0625	2.75	4	427	47.968	0	107.86
A0A0G2JWY8;D3ZXY9	-	Stard7	cytoplasm	19	22.4163	22.5217	22.6023	0.162902	0.312535	0.134861	0.105366	0.18598	5	5	5	22.2335	22.2919	22.2587	23.0665	22.2311	21.7453	22.5141	22.0468	23.559	22.7433	22.4973	22.4195	22.4517	23.1382	22.5049	21.4078	21.9176	21.7771	5	5	5	2.05	2.15	1.95	2	373	43.067	0	78.34
A0A0G2JX16;F1M4M7	-	Qrich1	nucleus	32	19.5893	-	-	0.168867	-	-	-	-	2	1	1	19.7582	-	19.4204	-	-	18.2136	-	-	-	-	18.516	-	-	-	-	17.9354	18.7509	19.4241	1	2	3	1	1	1	2	777	86.514	0	24.76
A0A0G2JX30	-	-	-	-	-	-	-	-	-	-	-	-	0	0	1	-	-	-	-	-	-	-	-	-	-	-	-	21.13	-	-	-	20.7488	-	-	1	-	0	1	0	4	1453	162.9	0	15.124
Q5RK13;A0A0G2JX40;F8WFZ5;P08025;P08025-2	Insulin-like growth factor I	Igf1	secreted	100	-	-	-	-	-	-	-	-	0	1	0	-	-	-	-	-	-	19.8233	-	-	-	-	-	-	-	-	19.0599	-	-	1	-	-	1	0	0	5	127	14.106	0.00051046	2.4955
A0A0G2JX54;P28840	Neuroendocrine convertase 1	Pcsk1	golgi apparatus membrane	41	23.6658	23.8554	23.9841	0.133279	0.152765	0.142398	0.189625	0.318316	5	5	5	24.0284	23.4014	23.942	23.4177	23.5393	23.9838	24.1123	24.165	23.3547	23.6612	24.2145	24.1405	24.285	23.6191	23.6613	22.8754	23.263	23.0443	5	5	5	5.73333	6.9	5.95	2	628	69.714	0	226
F1M9N4;A0A0G2JX72	-	Mbnl1	nucleus	40.5	20.6447	20.9334	20.933	0.105199	0.15107	0.0807282	0.288767	0.288326	5	5	5	20.5337	20.665	20.9697	20.3332	20.7217	20.5559	20.8857	21.3362	20.6716	21.2178	21.036	20.9988	21.1235	20.8387	20.668	20.0521	20.2993	20.061	5	5	5	1	1	1	3	387	41.746	0	11.478
A0A0G2JX74;P42346	Serine/threonine-protein kinase mTOR	Mtor	nucleus	25	19.9546	-	20.119	0.342395	-	0.178352	-	0.164316	3	1	2	20.366	19.2748	20.2231	-	-	-	-	19.5616	-	-	19.9406	20.2973	-	-	-	19.5737	20.0279	19.4948	2	2	3	1	1.875	1.08333	2	2545	288.26	0	5.148
A0A0G2JX77;F1LSM3;A0A0G2K7S6;Q9R037	WD repeat-containing protein 44	Wdr44	nucleus	7	-	-	-	-	-	-	-	-	0	0	1	-	-	-	-	-	-	-	-	-	-	19.3657	-	-	-	-	-	19.3266	-	-	1	-	0	1	0	4	783	86.865	0.0070247	1.5951
Q4V7D1;A0A0G2K075;A0A0G2JX79;A0A0G2JXS8;Q7TPJ0	Translocon-associated protein subunit alpha	Ssr1	endoplasmic reticulum membrane	93	23.1458	23.1105	23.341	0.0506826	0.0769506	0.0579664	-0.0352974	0.195211	5	5	5	23.1347	23.0708	23.0719	23.3427	23.1088	23.3426	23.0134	23.163	22.8848	23.1487	23.5123	23.3877	23.3832	23.2143	23.2074	22.2371	22.6804	22.5236	5	5	5	2.38333	2.75	2.3	5	287	32.207	0	231.37
Q6P6Q7;Q9QXK0;F1M9D6;A0A0G2JX93;Q7TP57	Signal transducer and activator of transcription	Stat1;Stat4	nucleus	15	20.434	-	20.4122	0.0570688	-	0.0380479	-	-0.0218086	5	1	4	20.5773	20.421	20.2992	20.3218	20.5508	-	-	21.0734	-	-	20.3539	20.4136	-	20.5193	20.3621	19.4004	19.5923	19.7029	5	5	5	1.3	1.36667	1.23333	6	712	83.11	0	10.481
D4A9Q2;A0A0G2JX94	-	Amot	secreted	92	22.9431	22.8605	22.7075	0.222779	0.138339	0.0857914	-0.0825539	-0.235582	4	4	4	22.4357	23.3804	22.7093	-	23.2467	23.0784	22.6823	22.5672	-	23.1142	22.9625	22.5931	22.6253	-	22.649	22.0616	21.9983	22.4082	4	4	4	3.54167	3.625	4.6875	2	1131	121.32	0	44.452
F1LP59;A0A0G2JXA1	-	Rab3gap1	cytoplasm	100	-	-	20.6072	-	-	0.14497	-	-	1	0	2	20.7439	-	-	-	-	-	-	-	-	-	20.7521	-	20.4622	-	-	-	20.3483	20.9036	-	2	1	0	1	1	2	767	85.88	0	26.495
A0A0G2JXC3;P05765;D3ZSE0	40S ribosomal protein S21	Rps21;LOC100363012	cytoplasm	64	22.5302	22.7855	22.3982	0.0601797	0.134261	0.0439644	0.255264	-0.131958	2	2	2	-	-	-	22.5904	22.47	-	-	-	22.9197	22.6512	-	-	-	22.4422	22.3543	21.5731	21.7667	21.5852	2	2	2	1.375	1.625	1.375	4	81	8.866	0	5.7878
A0A0H2UHF9;A0A0G2JXC7;Q6KC51-2;Q6KC51;A0A140TAH7;A0A0G2JTB5	Actin-binding LIM protein 2	Ablim2	cytoplasm	100	20.4203	20.5172	20.6413	0.0580464	0.208632	0.05361	0.0969009	0.221001	3	3	3	20.5299	20.3324	20.3986	-	-	20.6026	20.8282	20.1208	-	-	20.5402	20.661	20.7227	-	-	19.9972	20.3416	20.271	3	3	3	1	1.25	1	6	573	63.821	0	5.1041
A0A0G2JXD0;Q6P9U5;P17077;M0RBD4;M0R5Y8;F1M7A9;A0A0G2JX41	60S ribosomal protein L9	Rpl9;LOC100911472;RGD1565048;RGD1561928	cytoplasm	35.5	22.6916	22.8309	22.8138	0.053927	0.113786	0.0858946	0.139313	0.12219	5	5	5	22.5878	22.5849	22.6564	22.7666	22.8623	22.5923	22.943	22.5976	23.1983	22.8234	23.1521	22.7675	22.7057	22.7564	22.6873	21.9072	22.1619	22.0881	5	5	5	1.1	1.1	1.05	9	188	21.424	0	154.16
F1M6A8;A0A0G2JXD7;Q63484	RAC-gamma serine/threonine-protein kinase	Akt3	cytoplasm	31	19.1918	-	19.0291	0.0599184	-	0.0901575	-	-0.162643	2	0	2	19.2517	19.1319	-	-	-	-	-	-	-	-	-	18.939	19.1193	-	-	-	18.7178	19.1815	-	2	2	0	1	1	3	452	52.555	0.00067969	2.4697
A0A0G2JXD8;D3ZDS9	-	Ifnar1	secreted	72	21.1499	21.0897	21.1452	0.116917	0.0558989	0.0530223	-0.0602016	-0.00463104	5	5	5	21.5133	20.8289	21.1812	21.2444	20.9814	21.2774	21.1451	21.0045	21.0578	20.9635	21.1239	21.3505	21.0524	21.1207	21.0787	20.1671	20.4877	20.5971	5	5	5	1.4	1.6	1.45	2	439	49.434	0	4.2081
A0A0G2K924;A0A0G2JXE5;Q7TP65-2;Q7TP65	Ankyrin repeat and LEM domain-containing protein 2	Ankle2	endoplasmic reticulum membrane	63	20.634	20.5031	20.6631	0.0795969	0.141733	0.128685	-0.130869	0.0291538	4	3	4	20.6891	20.6854	20.4009	20.7605	-	20.2306	20.5718	20.7069	-	-	20.6681	20.3663	20.9935	20.6245	-	19.9328	20.1279	20.2407	3	4	4	1.25	1.625	1.625	4	931	103.37	0	62.594
A0A0G2JXG2;M0RB75;B1WBM8	-	Kdm4b;LOC301128	nucleus	80	-	-	-	-	-	-	-	-	0	0	1	-	-	-	-	-	-	-	-	-	-	-	19.2331	-	-	-	-	18.9755	-	-	1	1	0	1	1	3	1042	116.8	0.00084147	2.3779
A0A0G2JXG3;Q6AY41	Cell cycle control protein 50A	Tmem30a	endoplasmic reticulum membrane	29	23.305	23.4794	23.5329	0.140033	0.0922136	0.180327	0.174374	0.227882	5	5	5	23.8509	23.1712	23.2387	23.2098	23.0543	23.8418	23.3382	23.396	23.4442	23.3765	24.2284	23.3375	23.2816	23.5393	23.2775	22.5331	22.8781	22.6465	5	5	5	2.33333	3	2.6	3	364	41.095	0	106.53
A0A0H2UHS3;A0A0G2JXH2;Q5PPN7	Coiled-coil domain-containing protein 51	Ccdc51	cytoplasm	75	20.721	21.142	20.858	0.0943087	0.0850975	0.0766573	0.420923	0.136961	5	4	5	20.736	20.4988	20.5218	20.8701	20.9786	20.9387	21.2433	21.0702	-	21.3157	20.7142	20.6436	20.9206	20.9653	21.0463	20.146	20.167	20.0142	4	5	5	1.875	1.6	1.45	3	379	42.308	0	101.85
A0A0G2JXH3;Q6X936	Kin of IRRE-like protein 1	Kirrel	plasma membrane	37	-	-	-	-	-	-	-	-	0	0	1	-	-	-	-	-	-	-	-	-	-	20.184	-	-	-	-	-	20.1065	-	-	1	1	0	1	1	2	762	84.202	0	31.462
A0A0G2JXJ2;A0A0G2JT07;Q7TPK1	E3 ubiquitin-protein ligase UHRF1	Uhrf1	nucleus	93	20.7159	20.8289	21.0141	0.153744	0.0619932	0.154723	0.112989	0.298147	5	5	5	20.5526	20.9596	20.2742	21.1479	20.6453	20.6859	20.9939	20.698	20.8281	20.9387	21.2068	20.775	20.9446	21.5038	20.6401	19.8038	20.0744	20.0315	5	5	5	1.38333	1.48333	1.3	3	782	88.196	0	4.4548
A0A0G2JXJ7;Q9Z1X1	Extended synaptotagmin-1	Esyt1	plasma membrane	28	-	-	-	-	-	-	-	-	0	1	0	-	-	-	-	-	-	-	-	-	21.6914	-	-	-	-	-	20.1635	-	-	1	-	1	1	0	1	2	1089	121.1	0	41.662
A0A0G2JXM2;D3ZC98	-	Ccnt1	nucleus	84	-	-	-	-	-	-	-	-	0	0	1	-	-	-	-	-	-	-	-	-	-	20.5474	-	-	-	-	-	20.3946	-	-	1	-	0	1	0	2	647	71.326	0	4.0101
A0A0G2JXN8	-	-	nucleus	36	24.1548	24.0314	24.2868	0.120826	0.0734021	0.0346167	-0.123426	0.131998	5	5	5	24.4034	24.2735	24.3301	24.0214	23.7455	24.075	24.1989	24.1346	23.9682	23.7801	24.3168	24.3496	24.3588	24.2169	24.1917	23.1234	23.6267	23.5245	5	5	5	8.83333	10.9	9.95	2	888	101.16	0	323.31
F8WFR6;A0A0G2JXP1;O08730	Glycogenin-1	Gyg1	cytoplasm	20	20.8083	20.8026	21.0213	0.0424749	0.0804882	0.101111	-0.00574112	0.212936	4	2	4	20.7809	20.7004	-	20.8824	20.8697	20.8831	-	-	-	20.7221	20.9262	-	21.3241	20.931	20.9038	19.9333	20.2704	20.1766	2	4	4	1	1.08333	1	3	331	37.145	0	4.1098
A0A0G2JXR7;Q5XIB2	Peptidyl-prolyl cis-trans isomerase CWC27 homolog	Cwc27	nucleus	32	-	-	-	-	-	-	-	-	1	0	0	20.0765	-	-	-	-	-	-	-	-	-	-	-	-	-	-	-	-	20.0765	-	-	1	0	0	2	2	414	46.59	0	4.8375
A0A0G2JXR9;D3ZY03;O88382-3;O88382-2	Membrane-associated guanylate kinase, WW and PDZ domain-containing protein 2	Magi2	cytoplasm	22	20.2254	20.4785	20.2876	0.170592	0.0550919	0.148873	0.253036	0.062149	3	4	5	20.0121	20.5627	20.1015	-	-	20.3337	20.5999	20.475	-	20.5051	20.0894	20.4157	20.0526	20.0619	20.8181	19.7491	19.6648	20.1091	5	5	4	1	1	1	4	1082	119.33	0	29.745
A0A0G2JXS2;A0A0G2K4X2;A0A0G2K868	-	-	-	-	20.2039	-	-	0.219777	-	-	-	-	2	0	1	19.9841	-	20.4237	-	-	-	-	-	-	-	22.0096	-	-	-	-	-	21.8567	20.0875	-	1	2	0	2	1	3	688	79.907	0	12.861
A0A0G2JXS3;B1WBZ5;D4AAK2	-	Nusap1	nucleus	92	21.8875	21.9747	22.1467	0.14345	0.26086	0.292361	0.0872059	0.259123	5	5	5	22.1633	22.189	21.8737	21.8129	21.3988	22.8005	22.2501	21.6774	21.8825	21.2632	23.0394	22.3148	21.7127	22.3329	21.3335	20.902	21.1885	21.258	5	5	5	1.6	1.75	1.8	3	384	43.458	0	27.504
F1LND7;A0A0G2JXT3;P05369	Farnesyl pyrophosphate synthase	Fdps	cytoplasm	100	20.7183	20.2526	20.4365	0.18117	0.22194	0.188013	-0.465633	-0.281757	3	2	4	-	20.4226	21.0475	-	20.6847	-	20.4746	20.0307	-	-	-	20.0131	20.5685	20.8864	20.2781	19.6384	19.641	20.008	2	5	3	1	1	1	3	353	40.803	0.00017476	2.8127
A0A0G2JXT6;D3ZC22	-	Mtmr6	nucleus	90	-	-	-	-	-	-	-	-	0	0	1	-	-	-	-	-	-	-	-	-	-	20.4555	-	-	-	-	-	20.4164	-	-	1	-	0	2	0	2	655	75.576	0	24.427
D4A8D5;A0A0G2JXT8	-	Flnb	cytoplasm	28	-	-	-	-	-	-	-	-	1	0	1	17.3136	-	-	-	-	-	-	-	-	-	17.574	-	-	-	-	-	17.4965	17.2505	-	1	1	0	1	1	2	2578	275.31	0	8.7222
A0A0G2JXT9	-	-	-	-	-	-	-	-	-	-	-	-	0	0	1	-	-	-	-	-	-	-	-	-	-	-	-	19.8838	-	-	-	19.4791	-	-	1	-	0	1	0	1	2056	222.02	0.0041355	1.7647
A0A0G2JXV6;F1LSD5;Q9JLS3-2;A0A0G2K1M0;Q9JLS3	Serine/threonine-protein kinase TAO2	Taok2	cytoplasm	65.5	20.5554	-	20.8809	0.0240011	-	0.169618	-	0.325466	2	1	2	20.5314	-	20.5794	-	-	-	-	-	21.422	-	-	-	-	21.0505	20.7113	19.8416	20.2985	19.669	4	5	5	1.20833	1.36667	1.16667	6	1055	119.83	0	23.534
A1L1L0;A0A0G2JXW5	-	Bbx	nucleus	29	-	-	-	-	-	-	-	-	0	0	0	-	-	-	-	-	-	-	-	-	-	-	-	-	-	-	-	-	-	-	1	1	0	1	1	2	908	100.97	0.0061273	1.6467
A0A0G2JXY9;F1LQ45;Q505I9;Q9Z1Z3	Epsin-2	Epn2	cytoplasm	85.5	22.8384	22.6383	22.663	0.0370931	0.0767791	0.0616658	-0.200014	-0.175318	5	5	5	22.907	22.9024	22.7669	22.8843	22.7312	22.5111	22.9332	22.5246	22.6256	22.5972	22.6643	22.8197	22.7587	22.4647	22.6078	21.6993	22.0054	22.21	5	5	5	2.48333	2.5	2.6	4	604	64.659	0	323.31
A0A0G2JXZ3	-	-	nucleus	93	21.2102	20.8891	20.6241	0.266723	0.0647287	0.0869088	-0.321131	-0.586094	3	2	3	21.3852	20.6863	21.5591	-	-	20.8243	20.9538	-	-	-	20.5301	20.5444	20.7977	-	-	19.8742	19.9022	20.1807	3	5	4	1.61111	1.45	1.64583	2	2475	279.36	0	8.4693
A0A0G2JXZ7;G3V602;B1WC38	-	Xpr1	vacuole membrane	20	20.9985	21.2314	20.8873	0.313147	0.331737	0.243992	0.232914	-0.111189	3	3	3	20.4043	21.124	21.4671	-	-	21.8768	20.7757	-	-	21.0416	21.3744	20.6184	20.6691	-	-	20.0955	20.0703	19.5863	4	5	5	1.66667	1.6	1.6	3	674	78.977	0	45.751
A0A0G2JY03	-	-	cytoplasm	89	22.2958	22.0041	22.257	0.0937147	0.0895075	0.112911	-0.291784	-0.0388508	4	4	4	-	22.5677	22.2101	22.2612	22.1444	-	21.9593	22.1791	21.7731	22.1048	-	22.5364	22.3174	22.0048	22.1694	20.8836	21.2684	21.3706	4	4	4	1.4375	1.89583	1.5625	2	257	28.253	0	122.35
A0A0G2JY08;D3ZFD0	-	Myo18a	cytoplasm	9	23.3098	22.6359	23.547	0.553444	0.53007	0.330409	-0.673832	0.237259	5	5	5	24.4996	24.0734	23.8806	22.6021	21.4931	23.6746	23.426	23.0571	20.7338	22.2882	24.1734	24.0004	24.0602	22.9145	22.5867	21.6171	22.7803	22.5408	5	5	5	5.5	8.9	7.9	2	2054	233.38	0	323.31
A0A0G2JY22	-	-	-	-	21.0177	-	21.1282	0.0974226	-	0.249786	-	0.1105	4	1	3	20.8946	20.9275	20.9403	21.3086	-	20.0177	-	-	-	-	20.6348	21.4426	-	21.3073	-	19.6014	20.4126	20.1999	3	4	5	1.11111	1.375	1.3	1	1573	170.92	0	15.498
A0A0G2JY26;D4A0I5	-	Dnajc6	cytoplasm	30	23.7327	23.8158	23.8458	0.0502559	0.0455507	0.0445064	0.0830555	0.11307	3	3	3	-	-	23.6326	23.7752	23.7903	-	-	23.8995	23.8049	23.7429	-	-	23.7727	23.8382	23.9263	22.6797	22.8587	22.72	3	3	3	6.58333	7.33333	6.08333	2	938	102.19	0	323.31
A0A0G2JY43;G3V9W6;P30839	Aldehyde dehydrogenase;Fatty aldehyde dehydrogenase	Aldh3a2	cytoplasm	57	23.352	23.4595	23.2212	0.0894752	0.0749108	0.0463016	0.107533	-0.130739	5	5	5	23.3585	23.3233	23.1084	23.3052	23.6646	23.2763	23.4943	23.4731	23.3423	23.7116	23.1979	23.1315	23.1701	23.2082	23.3987	22.5899	22.5814	22.7277	5	5	5	3.76667	3.6	3.4	3	584	65.387	0	57.757
G8EXB7;D3ZHK8;A0A0G2JY45;G8EXB8;A0A0G2K520	-	Cpeb2	cytoplasm	100	21.8426	22.1016	21.9858	0.105923	0.131814	0.0909086	0.259022	0.143236	5	5	5	22.1579	21.8504	21.9792	21.5957	21.6297	22.1012	22.3344	22.3832	22.0469	21.6423	22.2321	22.1056	22.0378	21.7886	21.7651	21.1894	21.3084	21.2334	5	5	5	2	2.25	1.9	5	716	77.458	0	323.31
F1MAJ0;B2B9B0;A0A0G2JY48	Receptor protein-tyrosine kinase	Ephb2	plasma membrane	46	20.9917	-	-	0.09657	-	-	-	-	2	0	1	-	21.0883	20.8951	-	-	-	-	-	-	-	-	20.8421	-	-	-	-	20.6755	20.5889	-	1	2	0	1.33333	1.25	3	963	107.47	0	38.891
D3ZV33;A0A0G2JY58	-	Pogz	nucleus	12	20.9572	20.3497	21.244	0.0798673	0.13297	0.210578	-0.607437	0.286871	3	3	4	20.8055	20.9896	21.0764	-	-	20.5556	20.3926	20.101	-	-	21.4216	20.647	21.2861	21.6214	-	19.8684	20.3036	20.6588	3	4	3	1.36111	1.625	1.83333	2	1357	149.85	0	25.866
A0A0G2JY68;M0RCH8	-	-	nucleus	50	22.303	22.6604	22.4687	0.102771	0.129768	0.0895884	0.357407	0.16576	5	5	5	22.484	22.3869	22.4901	21.9461	22.2078	22.5226	22.9396	22.8984	22.7065	22.2349	22.4635	22.5314	22.5547	22.6606	22.1335	21.7246	21.8283	21.7136	5	5	5	2.65	2.58333	2.65	2	460	51.488	0	323.31
A0A0G2JY69;G3V907;Q9QYU1	Peroxisomal biogenesis factor 19	LOC100911356;Pex19	cytoplasm	9	22.1496	21.9699	22.0343	0.158378	0.0757597	0.18228	-0.179749	-0.115261	5	5	5	21.975	21.9189	21.8474	22.6987	22.308	21.8214	21.9632	21.807	22.0405	22.2172	22.1341	21.7546	21.4896	22.3044	22.489	21.0044	21.2511	21.5211	5	5	5	1.9	2.4	1.86667	3	293	31.861	0	323.31
A0A0G2JY73;D4A554	-	Eif4g3	cytoplasm	24	20.4991	20.8693	-	0.0534016	0.154752	-	0.37014	-	3	2	1	20.4024	-	-	20.5867	20.5084	20.7145	21.024	-	-	-	-	-	-	-	20.5821	19.0517	19.2298	19.3356	5	3	5	1.06667	1.22222	1.2	2	1614	179.11	0	49.989
A0A0G2JYA0;Q5U2Q1;Q5MPW8	-	Klra2	plasma membrane	10	-	20.385	-	-	0.206206	-	-	-	1	3	1	-	20.3352	-	-	-	20.3967	20.7362	20.0222	-	-	-	-	20.847	-	-	19.8805	20.482	20.2792	4	1	1	1	1	1	3	257	29.927	0.002892	1.876
A0A0G2JYA2;Q9JHU5	Arfaptin-1	Arfip1	cytoplasm	44	-	-	-	-	-	-	-	-	0	1	0	-	-	-	-	-	-	-	-	-	20.4738	-	-	-	-	-	19.0304	-	-	1	-	-	1	0	0	2	373	41.432	0	12.211
A0A0G2JYA4;P63331	Serine/threonine-protein phosphatase 2A catalytic subunit alpha isoform	Ppp2ca	cytoplasm	76	20.7086	20.4116	20.6141	0.105621	0.087024	0.077032	-0.297062	-0.0945683	5	5	5	20.8414	20.547	20.3743	20.8624	20.9182	20.2382	20.3812	20.4379	20.2722	20.7284	20.4793	20.4234	20.6319	20.6769	20.8588	19.5411	19.9783	20.1249	5	5	5	1	1	1	2	309	35.523	0	323.31
A0A0G2JYD8;G3V7U6;Q8R4C0	Calpain-5	Capn5	cytoplasm	34	21.0965	20.6955	21.33	0.16335	0.0848363	0.13611	-0.401085	0.233425	5	4	5	20.8836	21.2664	20.6348	21.1052	21.5927	20.5604	20.6435	20.6342	-	20.9438	20.8468	21.6841	21.3263	21.4337	21.359	20.0251	20.6142	20.3526	4	5	5	1.3125	2.1	1.8	3	641	73.211	0	41.869
A0A0G2JYF0;Q80ZA5-4;Q80ZA5-2;D4ADV4;J7FTX0;Q80ZA5-5;W0NT55;W0NXI0;W0NWG8;W0NT44;Q80ZA5-6;Q80ZA5-7	Sodium-driven chloride bicarbonate exchanger;Anion exchange protein	Slc4a10	-	-	19.2568	19.7451	19.6266	0.0682619	0.136917	0.141383	0.488298	0.369778	3	3	3	19.2035	19.1747	19.3923	-	-	19.4742	19.8459	19.9152	-	-	19.8154	19.7145	19.3499	-	-	19.3295	19.4111	19.178	3	3	3	1	1	1	12	1118	125.71	0	158.49
F1LZG6;A0A0G2JYR4;A0A0G2JYI0	-	Lrba	endoplasmic reticulum	27	18.9025	-	-	0.113008	-	-	-	-	2	1	1	18.7895	19.0156	-	-	-	-	21.2348	-	-	-	18.9616	-	-	-	-	20.4714	18.8402	21.8057	1	1	2	1	1	1	3	1868	206.48	0	4.7737
A0A0G2JYJ1;P0CE43;D3ZEA3	Growth factor receptor-bound protein 10	Grb10	cytoplasm	96.5	22.107	22.3047	-	0.317252	0.866872	-	0.197708	-	2	2	1	-	21.7898	-	-	22.4243	-	21.4379	-	-	23.1716	-	-	-	-	22.6791	20.6711	21.3273	21.2082	3	3	2	1	1	1	3	636	72.222	0	43.317
A0A0G2JYL4;D3ZGT6	-	P4ha2	endoplasmic reticulum	97	19.7443	19.5987	20.2601	0.209444	0.221911	0.120137	-0.145647	0.515781	3	2	3	19.8491	20.0431	19.3407	-	-	-	19.3767	19.8206	-	-	20.4687	20.2591	20.0525	-	-	19.0749	19.8523	19.6905	2	3	3	1	1.61111	1.33333	2	533	60.635	0	4.6696
A0A0G2JYM6;Q5XIC3	Hsp90 co-chaperone Cdc37-like 1	Cdc37l1	cytoplasm	85	-	-	-	-	-	-	-	-	0	0	1	-	-	-	-	-	-	-	-	-	-	20.5137	-	-	-	-	-	20.4361	-	-	1	-	0	1	0	2	307	35.286	0.00017501	2.8305
A0A0G2JYN0;Q5U2M6	DDB1- and CUL4-associated factor 8	Dcaf8	nucleus	17	20.3493	-	21.0846	0.304063	-	0.0259848	-	0.73527	3	1	2	-	20.389	20.855	19.804	-	-	-	-	21.0074	-	21.0586	-	-	21.1106	-	18.5722	19.9909	19.9723	2	2	3	1	1.5	1.22222	2	573	64.307	0	12.582
A0A0G2JYN4	-	-	-	-	19.5695	19.7111	19.3709	0.133498	0.0195589	0.0444755	0.141611	-0.198566	3	2	3	19.5909	19.7892	19.3282	-	-	19.6915	-	19.7306	-	-	19.2838	19.4301	19.3987	-	-	19.3793	19.1331	19.4846	2	3	3	1	1	1	1	377	42.478	0	27.874
A0A0G2K678;A0A0G2JYQ3;F1LQJ1;P0CB49	YLP motif-containing protein 1	Ylpm1	nucleus	99.5	23.2917	23.5476	23.5117	0.110815	0.10595	0.0763666	0.255848	0.219917	5	5	5	23.4045	23.4198	23.4673	23.3061	22.8611	23.653	23.6797	23.2141	23.7957	23.3954	23.6145	23.5733	23.4415	23.6801	23.249	22.6684	22.878	22.6961	5	5	5	5.11667	6.2	5.4	4	2116	237.81	0	323.31
A0A0G2JYR1	-	-	-	-	19.8021	-	-	0.153524	-	-	-	-	3	1	1	19.5976	20.1027	19.7059	-	-	-	-	19.8069	-	-	-	-	-	-	20.9605	19.3954	19.2101	19.6049	1	4	3	2	1	1.22222	2	810	94.189	0	64.473
A0A0G2JYT1;F1LPE9;Q811U3	ELKS/Rab6-interacting/CAST family member 1	Erc1	nucleus	14	21.6869	22.3897	22.0534	0.112787	0.109353	0.116431	0.702799	0.366493	4	4	4	-	21.6573	21.4565	21.6369	21.9971	-	22.7087	22.2211	22.3466	22.2825	-	22.2872	21.9402	21.7835	22.2029	21.4205	21.042	21.0075	4	4	4	3.3125	2.9375	2.625	3	1120	128.32	0	323.31
A0A0G2JYU2;Q5XIE3	39S ribosomal protein L11, mitochondrial	Mrpl11	mitochondrion	94	-	-	-	-	-	-	-	-	1	1	1	20.0824	-	-	-	-	-	21.0203	-	-	-	-	19.325	-	-	-	19.7312	19.089	19.7424	2	1	3	1	1	1	2	192	20.75	0	3.9797
A0A0G2JYU3;A0A096MK06	-	Astn2	-	-	21.7954	21.5777	21.5549	0.156846	0.0797913	0.0850717	-0.217676	-0.240463	5	5	5	22.387	21.5787	21.846	21.6138	21.5515	21.3983	21.3774	21.7698	21.6552	21.6879	21.7678	21.4741	21.321	21.4774	21.7344	20.5039	20.7982	21.0646	5	5	5	2.06667	2.75	2.91667	2	1354	149.57	0	24.012
A0A0G2JYU5;P63149	Ubiquitin-conjugating enzyme E2 B	Ube2b	nucleus	83	21.1733	21.1322	20.9498	0.143758	0.119478	0.143658	-0.0410328	-0.223429	5	5	5	21.1432	20.7718	20.9944	21.3501	21.6069	20.8512	20.8759	21.2033	21.4817	21.2491	20.5868	20.6417	21.0191	21.2427	21.2588	20.2434	20.3088	20.5702	5	5	5	1	1	1	2	180	20.261	0	11.482
A0A0G2JYU6;D3ZAZ1	-	Fmnl1	cytoplasm	33	19.2948	-	-	0.109185	-	-	-	-	4	1	1	19.0167	19.4859	-	19.2258	19.4511	-	-	-	-	19.5029	-	-	19.0865	-	-	18.131	18.5192	18.6292	1	3	4	1	1	1	2	1101	122.81	0.00017446	2.7834
A0A0G2JYV0;D3ZGX8;Q497A6	-	Brd4	nucleus	97.5	20.9028	20.7964	20.9798	0.0871283	0.302524	0.0267763	-0.106459	0.0769787	3	2	2	20.7293	21.0035	20.9757	-	-	20.4939	21.0989	-	-	-	21.0066	20.953	-	-	-	20.2432	20.8168	20.5894	2	2	3	1	1	1	5	1370	153.09	0.00082988	2.2196
F1M7W9;A0A0G2JYY3;Q5U2X5	Activated CDC42 kinase 1	Tnk2	cytoplasm	27.5	22.0769	22.1085	22.3987	0.156877	0.045317	0.113017	0.0316353	0.321873	5	5	5	22.2868	21.4864	22.0193	22.3062	22.2855	22.2289	22.0987	21.9574	22.1663	22.0911	22.5794	22.3482	22.2516	22.7222	22.0922	21.212	21.729	21.478	5	5	5	2.78333	3.25	3	3	1040	115.12	0	15.331
A0A0G2JZ48;A0A0G2K8G1;A0A0G2JYB3;Q9QYA5	-	Tmf1	-	-	20.4053	20.3703	20.4931	0.090461	0.258105	0.109729	-0.0349312	0.0878239	4	3	4	-	20.3726	20.6574	20.3646	20.2266	-	20.8809	-	20.0489	20.1812	20.3674	20.4273	-	20.8191	20.3587	18.9196	19.5439	19.7235	3	4	5	1.16667	1.1875	1.06667	4	1093	121.9	0	20.133
F1LY70;A0A0G2JZ53	-	Birc6	nucleus	65	-	-	-	-	-	-	-	-	1	0	1	18.9829	-	-	-	-	-	-	-	-	-	19.5141	-	-	-	-	-	20.0252	18.9829	-	2	1	0	1.5	1	2	3984	433.19	0	6.9222
A0A0G2JZ56	-	-	-	-	21.0294	-	-	0.0687971	-	-	-	-	2	0	1	-	21.0982	20.9606	-	-	-	-	-	-	-	-	21.3584	-	-	-	-	21.1542	20.8178	-	1	2	0	1	1	3	1848	202.65	0	323.31
A0A0G2JZ68;Q811P6	Dimethyladenosine transferase 1, mitochondrial	Tfb1m	mitochondrion	83	-	-	-	-	-	-	-	-	0	1	0	-	-	-	-	-	-	26.2256	-	-	-	-	-	-	-	-	25.41	-	-	1	-	-	1	0	0	2	345	39.097	0	4.111
A0A0G2JZ69;E9PSZ3;A0A0G2K1Y8;P16086;A0A0G2K1E7;C9EH87	Spectrin alpha chain, non-erythrocytic 1	Sptan1	cytoplasm	14	-	-	-	-	-	-	-	-	1	1	1	-	-	-	24.0605	-	-	-	-	24.1106	-	-	-	-	24.1335	-	22.8794	23.1193	23.3751	1	1	1	1.5	1.25	1.5	8	2489	286.71	0	323.31
A0A0G2JZ77;Q9ERW3-2;Q9ERW3	Fibroblast growth factor 13	Fgf13	secreted	28	22.1109	22.1009	22.7517	0.111458	0.125452	0.0573726	-0.0100479	0.640753	4	5	4	21.9009	22.4254	22.0408	22.0765	-	22.1162	22.0376	22.0598	22.5358	21.7549	22.6161	22.8795	22.7068	22.8042	-	21.1708	22.2885	21.6804	5	4	4	1.33333	2.6875	2.1875	3	226	25.631	0	167.4
U6A022;A0A0G2JZ83;A0A0G2K2D4	-	AGAP3	cytoplasm	95	21.6613	21.5714	21.7024	0.125194	0.1331	0.0903557	-0.0898151	0.0411854	5	5	5	21.1788	21.8731	21.669	21.7686	21.8167	21.0674	21.5568	21.6869	21.7214	21.8248	21.425	21.9755	21.6288	21.701	21.7819	20.6962	21.0161	20.9983	5	5	5	1.85	2.45	2.2	5	808	87.125	0	181.99
A0A0G2JZ87;D3ZTQ1;Q3KR71	Splicing factor, suppressor of white-apricot homolog	Sfswap	nucleus	22	-	-	-	-	-	-	-	-	0	0	1	-	-	-	-	-	-	-	-	-	-	-	-	22.6539	-	-	-	20.6381	-	-	2	-	0	1	0	3	996	109.25	0	18.887
A0A0G2JZ88	-	-	-	-	-	-	20.7529	-	-	0.354827	-	-	1	1	5	-	-	20.472	-	-	-	-	20.4459	-	-	19.9951	21.284	21.8725	20.3764	20.2367	20.0375	19.9861	20.4306	2	5	3	1	1	1	1	1770	192.41	0	3.9445
Q5EAP0;A0A0G2JZA0	-	Btbd10	nucleus	97	20.3423	20.5329	20.3272	0.014678	0.125946	0.100843	0.190607	-0.0151062	2	2	3	-	20.357	20.3276	-	-	-	20.6588	20.407	-	-	20.126	20.4153	20.4402	-	-	19.9074	20.1139	20.1648	3	3	5	1.08333	1.16667	1.1	2	427	48.243	0	7.5727
A0A0G2JZA1;F1M950;Q9QZI3	-	Robo2	secreted	25	20.4846	20.7073	20.3566	0.177872	0.122071	0.144974	0.22266	-0.128029	3	3	5	20.4344	-	20.2047	20.8147	-	20.4649	20.8027	-	20.8542	-	20.212	19.9454	20.6282	20.7397	20.2576	19.7408	19.7831	20.0649	4	5	3	1.08333	1.16667	1	4	1512	165.79	0	14.945
A0A0G2JZA2;P97576	GrpE protein homolog 1, mitochondrial	Grpel1	mitochondrion	100	23.5721	22.9861	23.1788	0.0968828	0.257425	0.139605	-0.585955	-0.393278	4	4	4	-	23.4047	23.7052	23.7713	23.4072	-	22.9309	22.5329	23.7186	22.7621	-	23.4308	22.7815	23.2827	23.2203	21.6994	22.411	22.8178	4	4	4	2.10417	2.8125	3.3125	2	230	25.811	0	81.661
A0A0G2JZB8	-	-	-	-	23.6114	23.6542	23.4732	0.090947	0.105164	0.179593	0.0427513	-0.138197	5	5	5	23.368	23.842	23.5419	23.8022	23.5031	23.8129	23.4577	23.3838	23.944	23.6725	23.6259	23.344	23.0055	24.0746	23.3162	22.6819	22.4975	23.0311	5	5	5	1.9	1.95	1.95	1	291	31.531	0	323.31
D3ZDA2;A0A0G2JZC4	-	Sema6d	plasma membrane	38	25.1412	25.3522	25.3147	0.0616205	0.0747783	0.0885827	0.211044	0.173532	5	5	5	25.1094	25.0796	24.9601	25.2976	25.259	25.2331	25.4201	25.1439	25.5713	25.3926	25.2447	25.3037	25.0852	25.6297	25.3102	24.4107	24.5985	24.5565	5	5	5	10.85	11.75	11.1	2	990	110.8	0	113.04
F1LQS9;A0A0G2JZC6;Q9ES67	Rho guanine nucleotide exchange factor 11	Arhgef11	nucleus	24	-	-	-	-	-	-	-	-	0	0	1	-	-	-	-	-	-	-	-	-	-	18.4303	-	-	-	-	-	18.1733	-	-	1	-	0	1	0	3	1527	168.6	0	4.9271
A0A0G2JZC7	-	-	-	-	-	-	-	-	-	-	-	-	0	0	0	-	-	-	-	-	-	-	-	-	-	-	-	-	-	-	-	-	-	-	-	1	0	0	1	1	159	17.172	0	13.353
A0A0G2JZD6;P47940	Regulated endocrine-specific protein 18;Regulated endocrine-specific protein 18;Triskadecapeptide	Resp18	secreted	82	21.8198	21.999	21.7597	0.116866	0.270097	0.138101	0.179188	-0.0601578	5	5	5	22.0452	21.4363	22.0832	21.7792	21.7552	23.0334	21.7335	21.5186	22.0067	21.7029	22.1001	21.2666	21.7523	21.9088	21.7705	21.1148	21.1245	21.2312	5	5	5	1	1	1	2	206	22.932	0.00083319	2.2582
A0A0G2JZE2;E1AZB1;P63016;P63016-2	Paired box protein Pax-6	Pax6	nucleus	100	-	-	-	-	-	-	-	-	1	0	1	-	-	19.4426	-	-	-	-	-	-	-	-	-	-	20.3228	-	-	19.5208	19.1382	-	2	1	0	1	1	4	433	47.859	0	5.612
F1M7H7;M0R8T1;A0A0G2JZE4;Q4L1J4-2;Q4L1J4	Membrane-associated guanylate kinase, WW and PDZ domain-containing protein 1	Magi1	nucleus	21	21.7206	21.4874	21.4176	0.0615303	0.146153	0.129714	-0.233183	-0.303066	5	5	5	21.7569	21.7594	21.5075	21.8844	21.695	21.7691	21.6068	21.0608	21.7753	21.2252	21.434	21.2549	21.3351	21.904	21.1599	20.5355	20.7651	21.0498	5	5	5	1.88333	1.51667	1.73333	5	1011	110.02	0	94.853
A0A0G2JZE7	-	-	-	-	19.5863	-	18.9291	0.108655	-	0.0811808	-	-0.657232	3	1	3	19.7913	19.5462	19.4214	-	-	-	-	18.4749	-	-	19.0914	18.851	18.8448	-	-	18.584	18.7443	19.4398	2	3	3	1	1	1.33333	1	1516	165.34	0	11.182
A0A0G2JZF0;B5DEG8	-	Sec24c	nucleus	25	19.8326	20.3547	-	0.254114	0.0451612	-	0.522135	-	2	2	1	20.0867	19.5784	-	-	-	-	-	20.3095	-	20.3999	19.5918	-	-	-	-	19.4264	19.5143	19.1568	2	2	3	1	1	1	2	1056	114.7	0	25.471
A0A0G2JZG4;D4A3Q3	-	Ncoa1	nucleus	94	20.8831	21.201	-	0.258345	0.0511656	-	0.317869	-	3	2	1	20.3853	-	-	21.0123	21.2518	-	-	-	21.2521	21.1498	19.9663	-	-	-	-	19.5135	19.7659	20.0631	4	2	4	1	1	1.25	2	1401	152.04	0	21.598
A0A0G2JZG7;Q6P799	Serine--tRNA ligase, cytoplasmic	Sars	cytoplasm	95	23.0316	23.2734	22.8368	0.0719211	0.0742582	0.077922	0.241879	-0.194809	5	5	5	23.2432	23.0171	23.0628	22.7921	23.0425	23.0204	23.3285	23.3408	23.4616	23.216	22.9172	22.9973	22.8799	22.5414	22.848	22.3612	22.152	22.4098	5	5	5	4.93333	4.05	4.75	2	536	61.362	0	137.86
A0A0G2JZH0;D3ZJ77	-	Cab39	cytoplasm	60	21.1558	21.1599	21.0014	0.0572126	0.168914	0.0855815	0.0041256	-0.15435	5	5	5	20.9978	21.1233	21.0875	21.2595	21.3108	21.709	20.9957	20.7046	21.068	21.3223	20.7768	20.8738	21.0061	21.0771	21.2734	20.2432	20.3208	20.4866	5	5	5	1.68333	2.05	1.85	2	341	39.873	0	126.25
A0A0G2JZH8;Q5BJX2;Q7TQ85	-	Pdhx	mitochondrion	50	24.4303	24.5122	24.1619	0.144788	0.0442514	0.0975971	0.0818939	-0.268366	2	2	2	-	-	-	24.5751	24.2855	-	-	-	24.5564	24.4679	-	-	-	24.2595	24.0643	23.0197	22.8385	22.8819	2	2	2	6.375	5.625	6.125	5	502	54.169	0	278.65
A0A0G2JZI0;M0RBF0;O88453;A0A0G2JW97	Scaffold attachment factor B1	Safb	nucleus	98	23.5914	23.5287	23.6899	0.317753	0.207	0.173476	-0.0626583	0.0985031	5	5	5	23.2873	24.26	24.0032	23.9135	22.493	22.7356	23.8551	23.8115	23.7316	23.5098	23.501	24.1516	23.5095	24.0413	23.246	22.7356	23.0308	22.8697	5	5	5	3.43333	3.7	3.58333	5	940	105.52	0	323.31
A0A0G2JZI2;Q6TXE9	-	Eprs	cytoplasm	48	24.892	24.9814	24.8953	0.198405	0.127889	0.162493	0.0893536	0.00325775	5	5	5	24.7482	24.4139	24.6538	25.086	25.5581	24.7174	24.9681	24.6856	25.2149	25.3208	24.6489	24.6018	24.7244	25.0275	25.4737	24.0663	24.2158	24.3076	5	5	5	13.8167	14.85	14.7	3	1512	169.86	0	323.31
A0A0G2JZI6;D3ZTU7	-	Ankrd33b	mitochondrion	19	-	-	-	-	-	-	-	-	1	1	1	-	20.7937	-	-	-	-	20.3198	-	-	-	-	19.2768	-	-	-	19.3553	19.9512	20.4238	1	2	1	1	1.25	1.5	2	434	47.315	0	4.3831
A0A0G2JZI8;A0A0G2K213	-	-	-	-	-	-	-	-	-	-	-	-	0	0	1	-	-	-	-	-	-	-	-	-	-	-	-	-	20.8525	-	-	19.7212	-	-	1	-	0	1	0	2	170	18.707	0.0073197	1.577
A0A0G2JZI9;D3ZS99	-	Akap11	peroxisome	98.5	22.413	22.4502	23.1934	0.480035	0.249486	0.420877	0.0371799	0.780451	5	5	5	22.4957	23.6039	23.1222	22.0193	20.8238	22.7285	23.0436	22.7697	21.8123	21.8967	23.8281	23.8806	23.9218	22.3016	22.0351	21.2622	22.4713	21.6996	5	5	5	3.3	6.35	4.51667	4	1881	206.84	0	45.407
F1M9Y8;A0A0G2JZJ3	-	Tnrc6a	cytoplasm	93	-	-	-	-	-	-	-	-	1	0	0	22.2734	-	-	-	-	-	-	-	-	-	-	-	-	-	-	-	-	22.2647	-	-	1	0	0	1	2	1915	205.53	0.0025761	1.9011
A0A0G2K2U0;A0A0G2JZJ5;Q5PQL5	Phosphatidylserine synthase 1	Ptdss1	endoplasmic reticulum membrane	98	21.055	20.7294	20.8756	0.0675953	0.123354	0.103276	-0.325558	-0.179451	5	4	5	21.2784	21.14	20.9125	20.9815	20.9626	21.0526	20.607	20.4825	-	20.7757	21.2294	20.6548	20.9218	20.6829	20.8888	19.9868	20.2128	20.3998	4	5	5	1.25	1.25	1.45	3	474	55.779	0	28.352
A0A0G2JZK7;F1M9A2;P48768	Sodium/calcium exchanger 2	Slc8a2	plasma membrane	61	21.9169	21.9218	22.2137	0.363277	0.11307	0.247709	0.00496101	0.29685	5	4	5	21.88	22.8537	22.4321	21.7062	20.7125	21.6118	21.9504	22.1545	-	21.9706	22.3742	22.9194	22.4741	21.675	21.626	20.9171	21.402	21.0509	4	5	5	2.0625	2.61667	2.41667	3	876	95.487	0	36.561
A0A0G2JZL4	-	-	-	-	19.9689	19.9586	19.8583	0.395233	0.119605	0.0630703	-0.0102558	-0.110592	2	3	2	-	20.3641	19.5736	-	-	-	19.7205	-	20.0574	20.0979	19.7952	19.9213	-	-	-	18.7499	19.62	19.3787	4	4	4	1	1.0625	1	1	1575	167.88	0	6.7206
A0A0G2JZM2;B5DFC3	-	Sec23a	nucleus	24	21.6418	21.5147	21.4636	0.110982	0.230951	0.241376	-0.127127	-0.178185	4	4	4	21.8056	-	21.6801	21.3182	21.7633	21.0199	-	21.2315	21.9829	21.8243	20.9144	-	21.2261	21.7312	21.9827	20.1973	20.3377	20.7759	4	4	4	1.875	1.625	1.9375	2	751	84.712	0	323.31
Q6IFW9;A0A0G2JZM4	-	Krt26	cytoplasm	60	-	-	-	-	-	-	-	-	1	0	0	-	-	-	-	21.2886	-	-	-	-	-	-	-	-	-	-	-	20.9316	19.836	-	1	2	0	1	1	2	430	47.833	0.0094859	1.392
A0A0G2JZM8	-	-	-	-	20.0051	19.9699	19.3961	0.258388	0.173433	0.197136	-0.0351982	-0.609001	5	4	3	19.9026	20.0251	19.3436	19.8246	20.9293	19.8323	19.8437	19.7201	-	20.4834	19.6009	19.0019	19.5853	-	-	19.2282	19.1946	19.454	4	3	5	1	1	1	2	1505	164.69	0	323.31
A0A0G2JZP9	-	-	-	-	-	20.8187	20.4267	-	0.130496	0.131018	-	-	1	2	2	-	-	19.5146	-	-	-	-	20.9491	-	20.6882	-	-	-	20.5577	20.2957	19.8773	19.3745	19.2103	2	3	1	1	1	1	1	153	17.408	0	7.6214
D4A659;A0A0G2JZQ5	-	Zfp532	nucleus	8	-	-	-	-	-	-	-	-	0	1	1	-	-	-	-	-	-	20.5542	-	-	-	19.6607	-	-	-	-	19.6776	19.9768	-	1	2	1	1	1	1	2	1332	144.87	0	8.2009
A0A0G2JZQ9;Q6IG01	Keratin, type II cytoskeletal 1b	Krt77	cytoplasm	48	-	20.7389	-	-	1.53938	-	-	-	1	2	1	-	-	-	18.4769	-	22.2783	-	19.1995	-	-	-	-	-	-	22.6632	20.5632	21.2969	17.7931	2	1	1	1	1	1	2	579	62.084	0	16.667
A0A0G2JZR1;D4A0F3	Oxysterol-binding protein	Osbpl6	cytoplasm	19	19.3421	-	19.9112	0.326597	-	0.250809	-	0.56901	2	1	2	19.6687	19.0156	-	-	-	-	-	19.3628	-	-	19.6603	-	-	-	20.162	18.9054	19.2355	19.2522	1	2	2	1	1	1	2	959	109	0.00017778	3.0316
Q56R15;A0A0G2JZS1;Q3KR98;F1LT58	Importin subunit alpha	Kpna6	cytoplasm	99	20.5191	20.3985	-	0.111428	0.20954	-	-0.120642	-	3	4	1	-	20.5825	20.6725	20.3024	-	-	20.7846	19.8113	20.5791	20.4189	-	21.345	-	-	-	19.5464	21.2151	20.0429	5	1	3	1	2	1	4	533	59.531	0	323.31
A0A0G2JZU8;G4XKZ2;W8CC82	Ubiquitin carboxyl-terminal hydrolase	USP9Y	-	-	-	-	-	-	-	-	-	-	1	1	1	-	23.1539	-	-	-	-	21.1852	-	-	-	20.6929	-	-	-	-	21.2605	20.5401	22.5953	2	1	1	1	1	1	3	2551	291.64	0.004593	1.73
A0A0G2JZV8;Q80WE1;Q80WE1-2	Fragile X mental retardation protein 1 homolog	Fmr1	cytoplasm	66	-	19.7539	19.33	-	0.000740051	0.0421715	-	-	1	2	2	-	19.4632	-	-	-	19.7532	-	19.7547	-	-	19.2878	19.3721	-	-	-	19.6329	19.388	19.385	2	4	1	1	1	1	9	614	68.952	0	197.09
D4A205;A0A0G2JZW4	-	Apc2	nucleus	20	23.9378	23.7111	24.1839	0.354211	0.349908	0.244374	-0.226667	0.246145	5	5	5	24.6376	24.3207	24.5325	23.3362	22.862	24.6267	24.1238	24.0211	22.9259	22.8582	24.6074	24.4835	24.5983	23.8464	23.3841	22.7053	23.4387	23.2448	5	5	5	7.18333	10.05	8.8	2	2281	243.93	0	94.695
A0A0G2JZX5	-	-	-	-	21.0623	20.6694	21.5091	0.220851	0.136784	0.443232	-0.392859	0.446817	4	2	4	20.7691	21.5632	21.2952	20.6217	-	20.5326	20.8062	-	-	-	21.0708	22.5677	21.8518	-	20.5462	20.0967	20.2991	19.8448	3	4	4	1.41667	2.02083	1.75	2	949	105.19	0	19.62
A0A0G2JZY0	-	-	-	-	20.0727	19.9926	19.8962	0.186134	0.121471	0.400257	-0.080101	-0.176588	2	2	2	-	20.2589	19.8866	-	-	-	20.1141	19.8712	-	-	-	20.2964	19.4959	-	-	19.4382	19.7552	19.9016	3	3	3	1	1	1.30556	1	424	46.209	0	10.303
A0A0G2JZZ3	-	-	-	-	19.1345	19.2302	19.2719	0.167113	0.375442	0.452494	0.0957451	0.137377	3	2	2	18.8654	19.0973	19.4407	-	-	-	19.6057	18.8548	-	-	19.7243	18.8194	-	-	-	18.7144	19.1423	19.0823	2	2	3	1	1	1	1	598	67.389	0	22.473
A0A0G2JZZ4	-	-	-	-	21.4416	21.1631	21.3218	0.0543489	0.228731	0.0193892	-0.278513	-0.119839	2	2	2	-	-	-	21.3873	21.496	-	-	-	20.9344	21.3919	-	-	-	21.3024	21.3412	19.2511	19.5166	19.8182	2	2	2	1	1	1.25	1	144	16.21	0	149.64
D4A244;A0A0G2JZZ5	-	Frs2	nucleus	29	-	21.2581	21.1615	-	0.332275	0.367822	-	-	0	2	2	-	-	-	-	-	-	-	-	21.5904	20.9258	-	-	-	21.5293	20.7937	19.8291	19.9826	-	2	2	-	1	1	0	2	508	56.808	0	317.03
D3ZSI6;A0A0G2K000	-	Zc3h12c	cytoplasm	49.5	-	-	-	-	-	-	-	-	1	0	0	-	18.9312	-	-	-	-	-	-	-	-	-	-	-	-	-	-	-	18.6844	-	-	1	0	0	1	3	884	99.398	0	29.431
A0A0G2K007;O88506	STE20/SPS1-related proline-alanine-rich protein kinase	Stk39	cytoplasm	72	-	-	-	-	-	-	-	-	1	1	0	17.8778	-	-	-	-	-	-	18.2166	-	-	-	-	-	-	-	17.7797	-	17.6679	2	-	1	1	0	1	2	505	56.026	0.0022694	1.9649
A0A0G2K012;M0RAE4	-	Ubxn6	nucleus	20	-	-	-	-	-	-	-	-	1	1	1	-	18.581	-	-	-	-	-	18.6697	-	-	-	18.2134	-	-	-	18.341	18.0092	18.662	1	1	1	1	1	1	2	524	58.351	0.0039898	1.7904
Q5U2W0;A0A0G2K016	-	Sun1	nucleus membrane	92	22.3403	21.7399	22.4437	0.106707	0.0518651	0.125463	-0.600401	0.103401	5	5	5	22.749	22.1498	22.3427	22.2356	22.2245	21.6117	21.6899	21.7205	21.7522	21.9252	22.5564	22.598	22.7023	22.3725	21.9894	20.8698	21.7703	21.7246	5	5	5	2.38333	3.7	3.25	2	757	84.788	0	19.269
A0A0G2K0S0;A0A0G2K018;Q6RFY2	Phosphatase and actin regulator 3	Phactr3	nucleus	87	21.5407	21.4806	21.4241	0.0436673	0.0728108	0.0884092	-0.0601425	-0.116676	5	5	5	21.685	21.5086	21.5885	21.486	21.4357	21.6365	21.4494	21.3555	21.6612	21.3004	21.6157	21.5271	21.2736	21.5469	21.1571	20.5023	20.6987	20.9886	5	5	5	1.43333	1.5	1.5	3	460	51.849	0	5.9731
I6L9G5;A0A0G2K022;Q63399	-	Rcn3	endoplasmic reticulum	50	20.2531	20.8391	20.1768	0.274916	0.230381	0.123232	0.586006	-0.0763836	5	3	5	21.0189	19.4555	20.1028	19.9908	20.6977	20.4467	20.8263	21.2444	-	-	20.2613	19.7628	20.383	20.0446	20.4321	20.1922	19.8057	19.6704	3	5	5	1.41667	1.25	1	3	328	37.941	0	6.7178
A0A0G2K038;Q5U1X1	Oligoribonuclease, mitochondrial	Rexo2	mitochondrion	33	21.6878	21.7407	21.6061	0.292653	0.17204	0.233554	0.0529175	-0.0816574	3	3	3	-	-	22.2728	21.4126	21.378	22.0295	-	-	21.7583	21.4343	22.0145	-	-	21.2055	21.5984	20.7088	20.7669	21.0742	3	3	4	1	1	1	2	254	28.721	0	69.805
A0A0G2K051;F1LUA1	-	Eea1	cytoplasm	2	21.1121	-	20.1631	1.65936	-	0.00174236	-	-0.948959	3	1	2	17.7939	-	22.722	22.8204	-	21.0574	-	-	-	-	-	20.1614	20.1649	-	-	20.7792	20.8492	20.462	1	3	5	1	1.22222	1.33333	2	1449	165.41	0	323.31
A0A0G2K059;M0RDI5	-	Mcu	mitochondrion membrane	94	20.362	-	20.9355	0.275496	-	0.415164	-	0.573439	2	1	2	20.6375	-	20.0865	-	-	20.9948	-	-	-	-	21.3506	20.5203	-	-	-	20.6934	20.3401	20.148	1	3	2	1	1.41667	1.25	2	310	36.057	0	17.897
A0A0G2K079;Q3ZB98-5;F1LN49;Q3ZB98;Q3ZB98-4;Q3ZB98-3;Q3ZB98-6;Q3ZB98-2	Breast carcinoma-amplified sequence 1 homolog	Bcas1	cytoplasm	100	23.7576	23.8837	23.4507	0.508873	0.530047	0.593561	0.126074	-0.30691	5	5	5	23.2527	22.5645	23.0234	25.0149	24.9326	23.2538	23.1308	22.7083	25.192	25.1336	22.913	22.0755	22.5488	25.0715	24.6448	22.6609	22.4967	23.045	5	5	5	4.31667	4.3	4.8	8	347	37.499	0	165.48
A0A0G2K093;O35162	Heat shock 70 kDa protein 13	Hspa13	cytoplasm	30	24.3963	24.5363	24.4155	0.134515	0.116171	0.131093	0.13999	0.0191936	5	5	5	24.1024	24.7505	24.6513	24.3714	24.1058	24.3366	24.8971	24.7287	24.3461	24.373	23.9824	24.7524	24.5848	24.4538	24.3041	23.6432	23.6976	23.7943	5	5	5	6.66667	6.4	6.4	2	432	47.76	0	323.31
A0A0G2K6G7;F1LZS6;A0A0G2K098	-	LOC100909795	-	-	-	-	-	-	-	-	-	-	0	0	1	-	-	-	-	-	-	-	-	-	-	-	21.3617	-	-	-	-	21.2318	-	-	1	-	0	1	0	3	771	86.661	0	3.4626
A0A0G2K0B0;Q5XIM5	Protein CDV3 homolog	Cdv3	cytoplasm	95.5	-	-	-	-	-	-	-	-	1	0	1	-	-	-	19.9545	-	-	-	-	-	-	19.4803	-	-	-	-	-	19.4028	19.2528	-	1	2	0	1	1	4	281	29.647	0	228.81
A0A0G2K0B4;A0A0G2K8P3;Q62940	E3 ubiquitin-protein ligase NEDD4	Nedd4	cytoplasm	60	25.0736	25.3541	25.3125	0.158913	0.113894	0.13391	0.280466	0.238869	5	5	5	25.047	24.7115	24.7593	25.5423	25.3078	25.2673	25.086	25.1851	25.5315	25.7005	25.3661	24.991	25.0529	25.4247	25.7277	24.3949	24.5823	24.3982	5	5	5	9.61667	10.8	9.25	3	886	102.43	0	268.6
A0A0G2K0C2;G3V924;Q499S3	-	Tmem184b	endoplasmic reticulum membrane	28	-	-	-	-	-	-	-	-	0	1	0	-	-	-	-	-	22.6128	-	-	-	-	-	-	-	-	-	22.3002	-	-	1	-	-	1	0	0	3	414	46.338	0	4.7128
A0A0G2K0E0;Q6AYT6	-	Ddx56	nucleus	88	21.3632	20.801	21.3385	0.143306	0.0746374	0.104196	-0.562225	-0.0246811	5	5	5	21.1447	21.0275	21.2939	21.5149	21.8349	20.7762	20.8149	20.5972	21.06	20.7564	21.0146	21.3021	21.2554	21.5071	21.6134	19.8295	20.6195	20.5018	5	5	5	1.26667	1.75	2.05	2	546	61.367	0	165.57
A0A0G2K0E5;O88881-2;O88881	Brain-enriched guanylate kinase-associated protein	Begain	nucleus	12	22.1184	21.4477	22.1014	0.518122	0.17205	0.0324097	-0.670662	-0.017004	2	2	2	-	22.6365	21.6002	-	-	-	21.6197	21.2756	-	-	-	22.1338	22.0689	-	-	20.6722	21.3637	21.3925	2	3	2	1.91667	2.16667	3	3	611	66.781	0	58.982
D4A9L5;D3ZMI4;A0A0G2K0F3;Q9WTP0;Q9WTP0-2;A0A0G2K0B2;D4ACZ4	Band 4.1-like protein 1	Epb41l1	cytoplasm	96	24.6211	24.6706	24.6758	0.163059	0.0686191	0.0541274	0.0495167	0.0547676	3	3	3	-	-	24.8981	24.6315	24.3336	-	-	24.8047	24.5785	24.6286	-	-	24.7453	24.7131	24.5692	23.4915	23.533	23.5252	3	3	3	10	9.08333	8.91667	7	879	98.212	0	323.31
G3V6Q3;B2RZ63;A0A0G2K0H6	-	Wdr13	nucleus	98	22.7703	22.471	22.6805	0.15987	0.138712	0.121747	-0.299351	-0.0897789	5	5	5	22.5569	23.0483	23.2032	22.325	22.7182	22.1666	22.9619	22.5693	22.3504	22.3066	22.3664	22.9827	22.9174	22.6802	22.4561	21.5246	21.9945	22.0861	5	5	5	2.8	3.4	3.35	3	392	42.875	0	32.109
A0A0G2K0I1;D4A6T1	-	Spata5	nucleus	34	23.7855	-	23.7811	0.00884247	-	0.129229	-	-0.00449562	2	1	2	-	-	-	23.7944	23.7767	-	-	-	23.8716	-	-	-	-	23.9103	23.6518	22.4036	22.5452	22.5265	2	2	2	1	1	1	3	842	91.4	0	15.172
A0A0G2K0J0;F1LR36	-	Supt6h	nucleus	38	21.153	20.826	21.1803	0.12787	0.196039	0.205505	-0.326969	0.0273151	4	4	5	21.2347	21.2638	21.3384	20.775	-	20.9814	21.2853	-	20.6548	20.3825	21.5523	21.5764	21.2368	21.0889	20.4469	19.7585	20.3813	20.6891	4	5	4	1.375	2.35	2.14583	4	1725	198.94	0	34.934
A0A0G2K0J2;F1M9X7;Q8CFG6	Voltage-dependent calcium channel subunit alpha-2/delta-2;Voltage-dependent calcium channel subunit alpha-2-2;Voltage-dependent calcium channel subunit delta-2	Cacna2d2	secreted	12	22.7902	22.8393	22.9489	0.171056	0.150828	0.108207	0.0490932	0.158688	5	5	5	23.0943	22.5338	22.9851	23.0928	22.2448	23.2666	22.812	23.0246	22.728	22.3651	23.1228	22.8674	23.1141	23.0816	22.5585	21.9027	22.2566	22.1104	5	5	5	4.01667	4.35	3.9	3	1076	122.35	0	42.317
A0A0G2K1R9;A0A0G2K0J3;A0A0G2K2B9	-	-	-	-	21.8153	21.9173	21.6768	0.322393	0.363111	0.152116	0.101978	-0.138544	5	4	4	20.9294	21.7896	21.6653	22.9408	21.7516	21.1929	21.6851	-	22.9181	21.8732	21.2728	21.6197	-	21.9573	21.8572	20.6751	20.597	21.1214	5	5	5	1.15	1.16667	1.26667	12	2557	277.46	0	323.31
A0A0G2K0J7	-	-	-	-	-	20.3703	-	-	0.222298	-	-	-	1	3	1	20.3792	-	-	-	-	20.1691	-	-	20.1275	20.8142	-	-	-	-	20.9752	19.2696	19.7344	20.393	3	1	1	1	1	1	1	1030	113.33	0	11.209
A0A0G2K5D4;A0A0G2K0J9;Q5XPT5;P63079	Gamma-aminobutyric acid receptor subunit beta-3	Gabrb3	plasma membrane	7	21.2262	21.3646	21.1657	0.281964	0.117465	0.241129	0.138414	-0.0604515	4	5	5	20.6128	21.8159	21.5769	20.899	-	21.0092	21.7204	21.4574	21.247	21.3889	20.4149	21.6594	21.7073	21.1278	20.9192	20.4597	20.4003	20.7095	5	5	4	1.5	1.25	1.3125	4	445	51.182	0	100.02
A0A0G2K0L0;F1LX70;A0A0G2KB21	-	Papss1	mitochondrion	52	-	-	-	-	-	-	-	-	0	0	0	-	-	-	-	-	-	-	-	-	-	-	-	-	-	-	-	-	-	-	-	1	0	0	1	5	623	70.562	0	106.85
A0A0G2K0M1;Q7TSP2	Kinesin-like protein KIF15	Kif15	cytoplasm	82	21.4283	22.0001	-	0.317555	0.137482	-	0.571775	-	2	2	1	21.1108	-	21.7459	-	-	21.8626	-	22.1376	-	-	-	-	21.3526	-	-	23.0476	21.2112	20.5312	3	4	3	1	1	1	2	1385	159.64	0.0096081	1.3749
A0A0G2K0M8	-	-	-	-	22.6836	22.6882	22.6993	0.258957	0.275107	0.29298	0.00465584	0.0157013	2	2	2	-	-	-	22.9425	22.4246	-	-	-	22.9633	22.4131	-	-	-	22.9922	22.4063	20.831	21.1278	21.1798	2	2	2	2	2.125	2.25	1	1016	108.55	0	323.31
Q5U306;A0A0G2K0P0	-	Akap8l	nucleus	24	22.9419	22.6432	22.6719	0.0718643	0.0858974	0.13156	-0.298656	-0.269926	5	5	5	22.9928	22.8256	22.883	22.809	23.1989	22.5651	22.7463	22.9213	22.4301	22.5532	22.6433	22.6161	22.9417	22.2241	22.9345	21.7551	22.0293	22.3351	5	5	5	3.15	3.45	3.75	2	641	71.262	0	193.15
D3ZWA5;A0A0G2K0P1	-	Kifap3	cytoplasm	49	22.2848	20.9081	21.9665	0.109727	0.169678	0.21665	-1.37668	-0.318237	5	5	5	22.0333	22.5967	22.2324	22.0838	22.4776	20.508	21.191	21.2915	20.4982	21.0518	21.5842	22.8148	21.8044	21.7965	21.8328	19.857	20.9848	21.2244	5	5	5	1.28333	1.9	1.88333	2	728	84.261	0	90.511
A0A0G2K7R8;A0A0G2K0P8;Q8VII6-2;Q8VII6	Choline transporter-like protein 1	Slc44a1	plasma membrane	30	19.761	-	-	0.115932	-	-	-	-	2	1	1	19.877	-	-	19.6451	-	19.1977	-	-	-	-	19.6581	-	-	-	-	18.8851	19.5621	19.3895	1	2	2	1	1	1	4	653	73.114	0	28.938
D3ZXY1;A0A0G2K0Q6	-	Incenp	nucleus	13	-	-	-	-	-	-	-	-	0	0	0	-	-	-	-	-	-	-	-	-	-	-	-	-	-	-	-	-	-	-	-	1	0	0	1	2	895	102.61	0	24.503
A0A0G2K0Q7;D3ZFU9	-	Mylk	cytoplasm	28	22.2928	22.3331	22.2675	0.0367503	0.0164099	0.0652638	0.0403576	-0.0252743	4	4	4	-	22.1863	22.3042	22.3292	22.3512	-	22.3781	22.3096	22.3079	22.3369	-	22.3021	22.2828	22.0869	22.3981	21.2812	21.4993	21.5511	4	4	4	1	1	1	2	1952	214	0.0070225	1.5932
A0A0G2K0R4;A0A0G2KAJ3;A8QJL8	-	Maz	-	-	20.7427	20.9656	20.8196	0.184941	0.0159836	0.144921	0.222904	0.0769024	4	4	3	20.7673	20.8857	21.092	20.2256	-	20.954	20.9884	20.9257	-	20.9942	20.7815	21.0874	20.5897	-	-	20.228	20.3043	20.4648	4	4	4	1	1	1.125	3	473	48.33	0	12.003
A0A0G2K0S1;Q66HR5	Calcium-binding and coiled-coil domain-containing protein 1	Calcoco1	cytoplasm	7	23.8702	23.7171	23.5837	0.0601345	0.0761164	0.0767499	-0.153133	-0.286516	5	5	5	23.9429	23.91	23.835	23.6566	24.0066	23.4941	23.9683	23.7328	23.7258	23.6645	23.3664	23.5702	23.502	23.6537	23.8263	22.8289	22.9307	23.2597	5	5	5	5	5.4	5.75	2	715	79.725	0	323.31
Q9QZV0;F1LPA7;A0A0G2K0T2;P28648	Tetraspanin;CD63 antigen	Cd63	golgi apparatus membrane	74	22.0003	22.1722	22.1671	0.320944	0.285688	0.290403	0.171974	0.166859	5	5	5	22.5786	22.6768	22.2793	21.1508	21.3158	22.8824	22.1046	22.6082	22.0525	21.2136	22.6268	22.6563	22.6363	21.3858	21.5304	21.3488	21.6197	21.4647	5	5	5	1.05	1.4	1.1	4	124	13.839	0	147.55
A0A0G2K0U3;A0A0G2K701;A0A0H2UHY1;A0A0H2UHE0;Q8R426-2;Q8R426	Kv channel-interacting protein 1	Kcnip1	cytoplasm	15	-	-	-	-	-	-	-	-	1	1	1	-	19.0866	-	-	-	-	-	20.5282	-	-	-	19.3802	-	-	-	20.1031	19.1823	18.9993	1	1	1	1.33333	1	1	6	199	23.332	0	65.965
A0A0G2K0W1;Q8CJH2	Disabled homolog 1	Dab1	cytoplasm	38	-	-	-	-	-	-	-	-	1	1	1	-	18.8536	-	-	-	-	-	19.2898	-	-	-	18.6543	-	-	-	18.8628	18.5854	18.6674	2	3	3	1	1	1	2	520	55.736	0	3.4803
A0A0G2K0W4	-	-	-	-	-	-	-	-	-	-	-	-	1	0	1	-	-	-	19.8971	-	-	-	-	-	-	19.1411	-	-	-	-	-	19.0278	18.9462	-	1	2	0	1	1	1	818	90.286	0	23.7
A0A0G2K0W9;P48004-2;P48004;A0JPK2	Proteasome subunit alpha type-7;Proteasome subunit alpha type	Psma7	nucleus	21	22.1865	22.6228	22.9094	0.230757	0.14297	0.00800419	0.436293	0.722849	2	2	2	-	-	-	21.9558	22.4173	-	-	-	22.7658	22.4798	-	-	-	22.9174	22.9014	20.9609	21.5806	20.8026	2	2	2	2.125	2.625	1.75	4	248	27.855	0	148.41
G3V7E6;A0A0G2K0X1	-	Pcm1	cytoplasm	95	22.1769	21.3027	21.2387	0.129474	0.186249	0.166463	-0.874245	-0.938238	5	4	5	22.5014	22.0616	22.4252	21.7894	22.107	-	21.6222	21.6274	21.0054	20.9558	21.4266	21.3784	21.6826	20.9011	20.8047	20.5829	20.453	21.157	5	5	5	1.36667	1.65	1.86667	3	2026	228.73	0	33.083
A0A0G2K0X2;F1LTB1;M0R8W0;M0RAE8;A0A0G2K7N5;A0A0G2K939	-	Dock10	-	-	21.9315	21.3875	21.3337	0.0933351	0.109645	0.0480827	-0.544033	-0.59787	5	3	3	21.962	22.1641	21.8139	22.0766	21.6411	21.2858	21.6066	21.2701	-	-	21.2649	21.4263	21.3099	-	-	20.7922	20.4782	21.3672	5	4	5	1.4	1.8125	1.93333	6	2109	241.07	0	11.959
A0A0G2K0X8;P08289	Alkaline phosphatase, tissue-nonspecific isozyme	Alpl	secreted	70	20.5495	19.973	20.3975	0.134472	0.282557	0.120604	-0.576498	-0.151928	5	3	4	20.2958	21.03	20.556	20.5725	20.2929	-	20.537	19.6608	-	19.7211	20.2543	20.2577	20.3219	20.7563	-	19.2027	19.7662	19.7517	4	4	5	1.0625	1.375	1.6	2	523	57.507	0	6.0044
A0A0G2K0X9;G3V699;Q9Z2Q1;Q9Z2Q1-2	Protein transport protein Sec31A	Sec31a	nucleus	23	22.2661	21.9097	21.9571	0.246421	0.19127	0.160393	-0.356447	-0.308968	5	5	5	22.4775	21.4696	22.9907	22.1792	22.2136	21.361	21.6543	21.8939	22.1989	22.4402	22.0677	21.6386	21.5331	22.1701	22.3762	20.6596	20.9908	21.43	5	5	5	2.21667	2.55	2.01667	4	1216	131.97	0	260.49
A0A0G2K0Y2	-	-	-	-	-	-	-	-	-	-	-	-	1	1	1	19.254	-	-	-	-	-	-	18.9194	-	-	-	18.9865	-	-	-	18.5472	18.7288	19.2453	2	2	1	1	1	1	1	579	63.593	0	8.3368
A0A0G2K0Y3;D4A001	-	Stox2	nucleus	93	-	-	-	-	-	-	-	-	1	0	1	20.1198	-	-	-	-	-	-	-	-	-	21.2472	-	-	-	-	-	20.6883	20.5239	3	3	3	1	1.66667	1.66667	2	863	96.179	0.00017718	2.9861
A0A0G2K0Z7;P35571;A0A0G2K1F9;F1LNI0	Glycerol-3-phosphate dehydrogenase, mitochondrial;Glycerol-3-phosphate dehydrogenase	Gpd2	mitochondrion	97	24.688	24.4768	24.6824	0.0371256	0.0887003	0.0589638	-0.211224	-0.00564957	2	2	2	-	-	-	24.6509	24.7251	-	-	-	24.5655	24.3881	-	-	-	24.7413	24.6234	22.9715	23.6436	23.5711	2	2	2	7.25	8.875	8.625	5	614	69.061	0	42.847
A0A0G2K104;Q62976;Q62976-11;F1LS06;F1LNC7;Q62976-2;Q62976-10;Q62976-3;Q62976-8;Q62976-9	Calcium-activated potassium channel subunit alpha-1	Kcnma1	plasma membrane	98.5	24.1529	23.6513	24.0543	0.251867	0.136412	0.226824	-0.501579	-0.0985985	3	3	3	23.6501	24.3778	24.4309	-	-	23.6536	23.8865	23.4139	-	-	24.0268	24.4602	23.6759	-	-	22.2005	23.5517	24.1527	3	3	3	2.58333	3.91667	3.25	12	1044	117.7	0	31.779
A0A0G2K110;Q3KRD8	Eukaryotic translation initiation factor 6	Eif6	cytoplasm	61	20.6155	20.9141	20.525	0.135236	0.220496	0.131279	0.298689	-0.0904961	3	3	3	20.6266	-	20.3759	20.8439	-	21.3354	-	20.5906	20.8164	-	20.2643	-	20.6824	-	20.6282	20.0584	19.9699	20.1024	4	4	3	1.33333	1.4375	1.75	2	246	26.727	0	323.31
A0A0G2K121;Q5FVQ4	Malectin	Mlec	endoplasmic reticulum membrane	84	23.7087	23.6558	23.591	0.0453988	0.0515616	0.0462231	-0.0529232	-0.117704	5	5	5	23.6782	23.8112	23.6695	23.8101	23.5747	23.6581	23.7674	23.6298	23.7463	23.4774	23.4963	23.6917	23.6331	23.6688	23.4653	22.7915	22.9397	23.115	5	5	5	4.88333	5.35	5.3	2	294	32.809	0	323.31
A0A0G2K132;A0A0G2JXC2	-	-	-	-	21.0341	20.5615	20.3299	0.225109	0.759888	0.193626	-0.472643	-0.704216	5	4	5	20.9071	20.5441	21.8657	20.7807	21.0729	22.6155	19.3024	19.5281	-	20.8	19.9373	19.8988	20.2591	20.8253	20.7292	19.7716	19.592	20.1274	4	5	5	1.1875	1.31667	1.3	2	1038	117.97	0	5.9575
G3V7E8;D4AAI5;A0A0G2K139;Q9R0L4-3;Q9R0L4-2;Q9R0L4	Cullin-associated NEDD8-dissociated protein 2	Cand2	nucleus	100	-	-	-	-	-	-	-	-	1	1	0	-	-	18.2268	-	-	-	18.3005	-	-	-	-	-	-	-	-	17.5371	-	18.1679	1	-	3	1	0	1	6	1221	134.01	0	16.196
D3ZZZ0;A0A0G2K160	-	Ahctf1	nucleus	37	-	-	-	-	-	-	-	-	1	0	0	-	-	18.6755	-	-	-	-	-	-	-	-	-	-	-	-	-	-	18.3451	-	-	1	0	0	1	2	2240	247.88	0	36.27
D3ZIP3;A0A0G2K161;A0A0G2KAK2;D3ZKF7;D4A9A6;D4A6Q4	-	Epb4.1	cytoplasm	52	-	-	21.0186	-	-	0.296013	-	-	1	1	2	-	-	-	21.3308	-	-	20.7384	-	-	-	-	21.3146	-	-	20.7225	19.9751	19.7983	20.6898	1	4	3	1	1.25	1.55556	6	855	95.667	0	50.2
A0A0G2K167;Q4G069	Regulator of microtubule dynamics protein 1	Rmdn1	cytoplasm	81	20.806	20.5805	20.8314	0.104659	0.14123	0.0795983	-0.225506	0.0253983	3	3	4	20.7541	21.0076	20.6564	-	-	-	20.7587	20.6812	20.3016	-	20.7578	20.9049	20.651	21.0121	-	19.4674	20.3161	20.106	5	4	4	1	1.25	1.0625	2	320	36.795	0	8.2972
A0A0G2K188;P51514-2;P51514;P51514-3;Q4VY48	Transcription factor 12	Tcf12	nucleus	100	20.72	20.9935	20.6665	0.099818	0.0922418	0.153488	0.273548	-0.0534286	3	4	3	20.8705	20.5311	20.7583	-	-	20.8604	20.9731	20.8802	21.2603	-	20.3683	20.7527	20.8786	-	-	19.9736	20.5644	20.5102	5	4	4	1.15	1.1875	1.08333	5	537	58.013	0	6.6981
A0A0G2K189;G3V8F4	-	Scrn3	cytoplasm	49	-	-	-	-	-	-	-	-	1	0	0	-	19.2826	-	-	-	-	-	-	-	-	-	-	-	-	-	-	-	19.0358	-	1	2	0	1	1	2	418	47.769	0	46.252
A0A0G2K191;Q5FVQ9	Tubulin-specific chaperone E	Tbce	cytoplasm	34	-	-	20.5914	-	-	0.311249	-	-	1	0	2	20.7547	-	-	-	-	-	-	-	-	-	20.2802	-	-	20.9027	-	-	20.021	20.7547	-	2	1	0	1	1	2	553	62.442	0.00083361	2.2597
A0A0G2K199;Q9R1J8	Prolyl 3-hydroxylase 1	Lepre1	nucleus	24	-	20.5762	-	-	0.1318	-	-	-	1	2	1	-	-	-	21.2118	-	-	-	-	20.4444	20.708	-	-	-	19.764	-	19.1723	18.7689	20.3497	3	1	1	1	1	2	3	739	83.513	0	36.268
D3ZJE5;A0A0G2K1A1	-	Zfp706	cytoplasm	44	21.4264	21.4962	21.6854	0.206163	0.121742	0.265566	0.0698547	0.25898	4	4	4	21.9503	-	21.5578	21.0567	21.1408	21.5998	-	21.1339	21.591	21.6602	22.4657	-	21.3875	21.3171	21.5712	20.5804	20.9327	20.7347	4	4	4	1	1	1	2	54	6.0151	0	5.4453
D3ZT82;A0A0G2K1B0	-	Rbfa	nucleus	87	21.7384	21.8089	22.0927	0.067036	0.307193	0.2	0.070507	0.354223	5	5	5	21.6164	21.8179	21.9226	21.7788	21.5565	21.2931	22.5213	22.4129	21.8717	20.9457	22.1152	22.6296	22.426	21.675	21.6176	20.6735	21.3989	21.1201	5	5	5	1.83333	2.5	1.76667	2	238	26.718	0	11.394
A0A0G2K1C0;Q4V7C7	Actin-related protein 3	Actr3	cytoplasm	27	-	-	-	-	-	-	-	-	1	1	1	-	-	-	-	24.7263	-	-	-	-	24.8402	-	-	-	-	24.839	23.3995	23.5627	23.1597	1	1	1	8.25	8.5	7.25	3	419	47.583	0	323.31
A0A0G2K1D0;Q3C2P8	Sprouty-related, EVH1 domain-containing protein 2	Spred2	secreted	92	20.1309	20.0839	20.053	0.106236	0.135418	0.020587	-0.0469589	-0.0778275	2	2	2	-	20.0246	20.2371	-	-	-	20.2193	19.9485	-	-	-	20.0736	20.0324	-	-	19.4994	19.746	19.8898	2	2	2	1	1	1	2	425	47.997	0	9.0458
A0A0G2K1E5;F1LSH0	-	Sympk	nucleus	22	-	-	-	-	-	-	-	-	1	1	1	-	-	-	-	20.438	-	-	22.7823	-	-	-	-	-	-	20.7447	22.3194	20.2669	20.6705	2	3	4	1	1	1	3	1280	141.91	0	16.586
A0A0G2K1G1;Q3SWT5	Solute carrier family 41 member 3	Slc41a3	plasma membrane	100	20.2241	-	20.4501	0.252378	-	0.405122	-	0.225927	3	1	2	20.657	19.7829	20.2325	-	-	20.596	-	-	-	-	20.8552	20.0449	-	-	-	19.9144	20.2691	20.0926	1	2	3	1	1	1	2	488	53.307	0	6.2174
A0A0G2K1I6;P56603;A0A0G2JY82;Q5D009	Secretory carrier-associated membrane protein 1	Scamp1	mitochondrion membrane	61	23.8359	23.9283	23.8893	0.0775948	0.121878	0.0321341	0.0923252	0.0533981	2	2	2	-	-	-	23.9135	23.7583	-	-	-	24.0501	23.8064	-	-	-	23.8572	23.9215	22.4031	22.5786	22.4197	2	2	2	4.125	3.875	4	4	304	33.955	0	323.31
B2LYI9;A0A0G2K1L0	-	Tnc	-	-	-	-	-	-	-	-	-	-	1	0	1	19.646	-	-	-	-	-	-	-	-	-	19.4789	-	-	-	-	-	19.3767	19.826	-	1	1	0	1	1	2	2019	221.42	0.0013102	2.0768
A0A0G2K1L4;A0A0G2K285;A0A0G2K4S1	-	-	-	-	-	-	-	-	-	-	-	-	1	1	1	-	-	-	-	19.7002	-	-	20.4709	-	-	20.7866	-	-	-	-	18.7106	20.4707	18.3691	4	4	2	1	1.08333	1	3	574	63.462	0	91.092
A0A0G2K1L7;D3ZA12	Chromodomain-helicase-DNA-binding protein 6	Chd6	nucleus	59	-	21.6326	-	-	0.0675669	-	-	-	1	2	1	-	-	-	21.1988	-	-	-	-	21.7002	21.5651	19.1262	-	-	-	-	20.2288	19.0487	20.2479	2	1	1	1	1	1	2	2711	304.76	0.0045915	1.7282
A0A0G2K1L8	-	-	-	-	-	-	-	-	-	-	-	-	1	1	1	-	-	-	-	24.1195	-	-	-	-	24.6556	-	-	-	-	24.3117	23.1895	22.9583	22.5603	1	1	1	1	1	1	1	219	21.719	0	78.623
A0A0G2K8X8;A0A0G2K1M4;Q6RFZ7	Pleckstrin homology domain-containing family G member 5	Plekhg5	cytoplasm	7	-	-	-	-	-	-	-	-	0	0	0	-	-	-	-	-	-	-	-	-	-	-	-	-	-	-	-	-	-	1	-	-	1	0	0	3	1032	115	0.00051688	2.6286
A0A0G2K1M7;F1M5Z5	Anoctamin	Ano6	plasma membrane	84	-	-	-	-	-	-	-	-	0	1	0	-	-	-	-	-	-	-	20.1136	-	-	-	-	-	-	-	19.7414	-	-	1	-	-	1	0	0	2	909	105.84	0	9.3651
A0A0G2K1M8;O70196	Prolyl endopeptidase	Prep	cytoplasm	97	21.5594	21.3708	21.3433	0.062293	0.153535	0.108991	-0.188633	-0.216171	5	5	4	21.4018	21.4815	21.6206	21.5289	21.7644	21.3712	21.3683	20.8117	21.6772	21.6257	21.4891	21.0199	-	21.4536	21.4105	20.2504	20.6195	20.9189	5	5	5	2.16667	2.2	2.56667	2	709	80.491	0	16.497
A0A0G2K1P1;D3ZTB0	-	Mtmr7	cytoplasm	91	19.5347	19.5337	19.8389	0.0174398	0.127005	0.22302	-0.00105476	0.304142	2	2	3	-	19.5173	19.5522	-	-	-	19.6607	19.4067	-	-	19.4716	19.8033	20.2417	-	-	18.9764	19.5017	19.3034	2	3	3	1	1.16667	1.11111	2	660	75.835	0	10.157
A0A0G2K1Q8	-	-	endoplasmic reticulum membrane	16	22.8595	22.1471	23.1799	0.439387	0.536083	0.487314	-0.712332	0.320454	5	5	5	23.4406	23.6518	23.5574	22.1868	21.4608	23.3288	22.7166	22.9642	20.6877	21.0384	23.8274	24.2098	23.8677	21.996	21.9988	21.3213	22.4238	22.1852	5	5	5	3.7	6.45	5.65	6	1704	191.77	0	48.087
A0A0G2K1R2	-	-	nucleus	76.5	-	-	21.1279	-	-	0.266721	-	-	1	0	2	-	21.2105	-	-	-	-	-	-	-	-	20.8611	-	21.3946	-	-	-	20.8356	21.2914	-	2	1	0	1	1	3	210	22.767	0	29.431
A0A0G2K1R5;Q63092	CaM kinase-like vesicle-associated protein	Camkv	nucleus	26	-	-	-	-	-	-	-	-	1	1	1	-	-	-	-	24.0425	-	-	-	-	24.1649	-	-	-	-	24.2756	22.4793	22.7384	21.9775	1	1	1	5.25	6	4	2	504	54.121	0	241.64
A0A0G2K1S6;F1LQQ1	Malic enzyme	Me1	cytoplasm	99	-	-	-	-	-	-	-	-	1	1	1	-	-	-	-	19.8932	-	-	-	-	20.349	-	-	-	-	19.918	18.8852	18.7737	18.4044	1	2	1	1	1	1	2	571	63.832	0	189.24
A0A0G2K1U5;Q3MHU5	Protein FAM134A	Fam134a	golgi apparatus membrane	22	-	-	-	-	-	-	-	-	1	0	0	-	20.2482	-	-	-	-	-	-	-	-	-	-	-	-	-	-	-	20.3292	2	1	3	1	1	1	2	478	51.836	0	3.6835
A0A0G2K1U9;M0R686	-	Irgq	cytoplasm	71	-	-	-	-	-	-	-	-	1	0	1	-	19.3674	-	-	-	-	-	-	-	-	-	-	-	19.7027	-	-	18.2421	19.2476	1	2	3	1	1	1	2	582	59.103	0	78.699
A0A0G2K1V3;D3ZFW1	-	Tsen15	secreted	25	-	-	-	-	-	-	-	-	0	0	1	-	-	-	-	-	-	-	-	-	-	19.5801	-	-	-	-	-	19.4273	-	-	1	-	0	1	0	2	168	18.543	0	83.881
D4A5E5;A0A0G2K1V7	-	Sgcb	secreted	29	22.2286	22.093	22.4691	0.0461365	0.0965698	0.0612581	-0.135626	0.24045	5	5	5	22.3698	22.2222	22.2071	22.0833	22.2606	22.1721	22.1542	22.1547	22.2678	21.716	22.6344	22.5389	22.3263	22.5181	22.3275	21.0853	21.7856	21.6084	5	5	5	1.75	2.05	1.8	2	297	32.846	0	29.659
B1H279;A0A0G2K1W5;F7EXF4	-	Cep85l	cytoplasm	9	-	-	-	-	-	-	-	-	0	1	1	-	-	-	-	-	-	-	-	22.4489	-	-	-	-	-	20.0347	21.0051	18.794	-	1	1	1	1	1	1	3	703	80.866	0.00067556	2.4176
A0A0G2K1Z2;D3ZDI5	-	Arhgap12	cytoplasm	22	-	-	19.0245	-	-	0.136075	-	-	1	1	2	-	-	-	-	19.4124	-	-	-	20.8872	-	19.1606	-	-	-	18.8884	19.5229	18.3426	18.1505	1	2	2	1	1	1	2	838	95.343	0	9.1213
A0A0G2K1Z9;D3ZP98	-	Hm13	endoplasmic reticulum membrane	32	22.8336	22.6275	22.6866	0.124807	0.105601	0.100098	-0.20612	-0.147036	5	5	5	22.7919	22.8237	22.4357	23.217	22.9	22.406	22.5107	22.4559	22.8619	22.9031	22.585	22.5321	22.4658	22.9684	22.8817	21.7398	22.0591	22.1928	5	5	5	2.73333	2.95	3.1	2	378	41.775	0	179.38
Q9JHX9;F1LSN4;A0A0G2K210	Fibroblast growth factor receptor	Fgfr3	plasma membrane	34	21.5016	21.7081	21.0452	0.144932	0.0653224	0.144053	0.206484	-0.456419	4	5	5	21.1893	21.8073	21.3302	21.6796	-	21.838	21.7976	21.475	21.66	21.7699	20.9069	21.2227	20.8496	21.5195	20.7271	20.6818	20.2655	21.1121	5	5	4	2.46667	1.6	1.97917	3	800	87.674	0	4.963
A0A0G2K214	-	-	-	-	20.3699	20.0375	20.0956	0.0591211	0.0524578	0.0508143	-0.332476	-0.274351	3	3	3	20.3226	20.4874	20.2998	-	-	19.9344	20.1061	20.0719	-	-	19.9988	20.1172	20.1708	-	-	19.4546	19.837	19.8318	5	5	5	1.05	1.25	1.45	2	982	110.4	0	46.67
A0A0G2K217;F1M8I7;O08719	Ena/VASP-like protein	Evl	nucleus	15	-	-	-	-	-	-	-	-	0	0	1	-	-	-	-	-	-	-	-	-	-	-	21.3571	-	-	-	-	21.084	-	-	1	-	0	1	0	3	420	45.152	0	11.055
A0A0G2K219;D3ZCY3	-	Fchsd2	cytoplasm	38	23.4014	23.5086	23.2158	0.222503	0.240924	0.248341	0.107265	-0.185568	5	5	5	22.9877	22.8893	23.3579	24.0923	23.6797	22.9317	23.4114	23.1429	24.297	23.7602	23.0383	22.9682	22.538	23.9581	23.5765	22.4871	22.4795	22.6669	5	5	5	3.75	3.4	3.65	2	762	86.205	0	46.908
A0A0G2K239;D3ZBG8	-	Papd5	nucleus	21.5	-	-	-	-	-	-	-	-	1	1	1	-	-	22.5704	-	-	20.1282	-	-	-	-	22.3543	-	-	-	-	19.8155	22.2768	22.2661	1	1	1	1	1	1	3	607	66.064	0.008016	1.4689
A0A0G2K249;Q5RKH1	Serine/threonine-protein kinase PRP4 homolog	Prpf4b	nucleus	98	20.824	-	20.6732	0.175987	-	0.507856	-	-0.150745	2	1	2	20.648	-	21	-	-	20.9798	-	-	-	-	21.1811	-	20.1654	-	-	20.73	20.0799	20.4957	2	2	3	1.25	1.83333	1.61111	2	888	103.21	0	37.676
A0A0G2K261;A0A0G2K150	-	-	mitochondrion	27	24.0866	24.1263	23.9357	0.0449734	0.0712431	0.0599736	0.0397205	-0.150841	5	5	5	24.0286	24.1996	24.1838	24.0508	23.9701	23.9296	24.1533	24.3118	24.2358	24.001	23.7337	23.9309	24.0156	24.0905	23.908	23.21	23.2568	23.4027	5	5	5	7.25	7.05	7.1	3	1011	112.68	0	137.38
A0A0G2K283;Q6TXG4	-	Dhx8	nucleus	96	-	-	-	-	-	-	-	-	0	1	1	-	-	-	-	-	-	-	21.2647	-	-	-	-	21.5103	-	-	20.8683	21.1291	-	1	1	-	1	1	0	2	1242	142.29	0	56.078
A0A0G2K288;Q63410	Homeobox protein OTX1	Otx1	nucleus	58	19.14	-	19.3408	0.0829481	-	0.304975	-	0.20079	3	1	2	19.0194	19.1016	19.299	-	-	19.0031	-	-	-	-	19.6458	19.0358	-	-	-	18.6905	19.1576	18.9907	1	2	3	1	1	1	2	324	34.446	0.0058204	1.6621
A0A0G2K293;D4A2V0;Q9Z0J8	Neuronal growth regulator 1	Negr1	plasma membrane	16	22.9899	22.7658	22.8342	0.248497	0.0387974	0.099822	-0.224121	-0.155697	2	2	2	-	-	-	23.2384	22.7414	-	-	-	22.727	22.8046	-	-	-	22.7344	22.934	21.1305	21.4375	21.4761	2	2	2	2.375	2.5	2.625	3	296	32.424	0	323.31
D3ZS50;A0A0G2K2B0	-	Phc3	nucleus	93	-	-	-	-	-	-	-	-	0	0	1	-	-	-	-	-	-	-	-	-	-	-	19.0923	-	-	-	-	18.9624	-	-	1	-	0	1	0	2	830	89.876	0	27.277
M0R961;A0A0G2K2B3;Q99PF5	Far upstream element-binding protein 2	Khsrp	nucleus	13.5	24.7887	24.9334	24.6958	0.0813399	0.0609208	0.144077	0.144695	-0.0929127	4	4	4	-	24.6342	24.6702	24.9711	24.8794	-	24.935	24.7649	25.0501	24.9836	-	24.4193	24.4898	25.0202	24.8539	23.8773	23.8766	23.9697	4	4	4	7.625	6.875	7	3	721	74.212	0	323.31
A0A0G2K2B5;A0A096MJA9;A0A096MKE0	-	Asph	-	-	21.1666	21.0329	21.4385	0.250307	0.168276	0.236508	-0.133705	0.271967	3	4	4	21.6422	21.0639	20.7936	-	-	21.2233	21.1797	21.1997	-	20.5287	21.6524	21.4994	21.8415	20.7608	-	20.1923	20.7659	20.8177	4	4	3	1.375	1.8125	1.41667	6	789	89.524	0	18.989
D3ZVJ9;A0A0G2K2B7	-	Wdr20	nucleus	19	-	-	-	-	-	-	-	-	0	1	0	-	-	-	-	-	-	19.4755	-	-	-	-	-	-	-	-	18.9521	-	-	2	-	-	1	0	0	3	581	63.836	0	68.392
D3ZC84;A0A0G2K2C7	Ubiquitin carboxyl-terminal hydrolase	Usp9x	cytoplasm	99	23.4203	23.1156	23.3215	0.0900727	0.130434	0.134346	-0.304686	-0.0988064	5	5	5	23.3609	23.4212	23.1361	23.6898	23.4934	22.7665	23.0605	22.9258	23.4509	23.3742	23.2081	23.3414	22.8738	23.5714	23.6127	22.2182	22.6734	22.8292	5	5	5	5.75	7.2	7.4	4	2547	289.44	0	323.31
A0A0G2K2D5;D3ZYM5	-	Mtss1	cytoplasm	97	21.2302	21.5069	21.9086	0.193731	0.265128	0.180066	0.27673	0.67841	5	5	5	21.2748	20.9412	20.7404	21.8763	21.3182	20.8347	21.2509	21.1834	22.1458	22.1198	21.7484	21.4394	21.7386	22.4728	22.1439	20.0294	20.8164	20.4157	5	5	5	1.71667	2.81667	2.06667	2	719	78.454	0	27.604
A0A0G2K2F4	-	-	-	-	-	-	-	-	-	-	-	-	0	0	1	-	-	-	-	-	-	-	-	-	-	-	-	21.3473	-	-	-	20.9661	-	-	1	-	0	1	0	1	241	28	0.00051432	2.5689
A0A0G2K706;A0A0G2K2F7;O70489-2;O70489;A0A0G2K8P6	Lysosomal thioesterase PPT2	Ppt2	secreted	74	20.6872	20.7087	20.591	0.18443	0.0695584	0.0907575	0.0214672	-0.0962257	4	5	5	21.1278	20.2309	20.6417	20.7485	-	20.539	20.9015	20.646	20.6143	20.8427	20.5603	20.4415	20.9185	20.4093	20.6253	19.7181	19.9471	20.2608	5	5	4	1.1	1.13333	1.375	5	123	13.753	0	5.3121
A0A0G2K2G8;P09495	Tropomyosin alpha-4 chain	Tpm4	cytoplasm	100	-	-	-	-	-	-	-	-	0	0	1	-	-	-	-	-	-	-	-	-	-	-	-	-	20.3195	-	-	19.3244	-	-	1	2	0	1	1	2	208	23.754	0	63.522
A0A0G2K2H0;E9PSX9;E9PSY0;Q8VI99;Q8VIA0	Receptor protein-tyrosine kinase	Axl	plasma membrane	58	21.5861	21.6728	21.2607	0.0972807	0.115243	0.0513018	0.0867348	-0.32534	5	5	5	21.8152	21.2528	21.5025	21.7033	21.6565	21.3523	21.9825	21.7091	21.8407	21.4793	21.0631	21.3245	21.2905	21.3528	21.2728	20.7216	20.5717	20.977	5	5	5	2.15	2	2.3	7	875	96.831	0	9.5378
A0A0G2K2I8;P41224	Thyrotroph embryonic factor	Tef	nucleus	100	21.5514	20.6064	21.0382	0.1789	0.192162	0.170309	-0.944931	-0.513193	3	2	3	21.8345	21.5992	21.2204	-	-	-	20.7986	-	-	20.4143	20.9283	20.8139	21.3723	-	-	19.5619	20.3672	21.0433	2	5	3	1.16667	1	1.25	2	325	35.527	0.00051885	2.6697
A0A0G2K2J4;D4A2H6	RNA binding protein fox-1 homolog	Rbfox3	nucleus	47	21.4016	21.3039	21.4258	0.205716	0.124794	0.180255	-0.0977268	0.0241833	5	5	5	21.2578	22.1559	21.479	20.9737	21.1416	21.1715	21.4493	21.6909	20.9572	21.2504	21.1692	22.0074	21.6911	21.1063	21.1549	20.4514	20.7724	20.8327	5	5	5	1.36667	1.55	1.48333	2	314	34.051	0	42.088
D3ZVL1;D3ZHI1;A0A0G2KA58;A0A0G2K2J9;A0A0G2JXM0	-	Ctage5	endoplasmic reticulum membrane	10	-	-	-	-	-	-	-	-	0	1	1	-	-	-	-	-	-	-	19.756	-	-	19.384	-	-	-	-	19.0342	19.0896	-	3	3	-	1	1	0	5	774	87.423	0	323.31
A0A0G2K2L8;Q62915	Peripheral plasma membrane protein CASK	Cask	cytoplasm	27	22.197	22.1693	22.4974	0.215778	0.237689	0.169038	-0.0277252	0.300352	4	4	4	-	22.5638	22.5333	21.6667	22.0244	-	22.5311	22.6134	21.6545	21.8782	-	22.6649	22.881	22.3108	22.1329	21.1754	21.7229	21.4466	4	4	4	2.3125	2.5	2.25	3	909	103.21	0	323.31
A0A0G2K2M9	-	-	-	-	23.7609	23.6001	23.9184	0.147793	0.0306802	0.0344153	-0.160776	0.157532	4	4	4	-	23.5629	24.2008	23.6453	23.6344	-	23.5429	23.5513	23.6503	23.6559	-	23.9871	23.8849	23.8386	23.963	22.3909	23.0242	22.82	4	4	4	5.25	7.25	6	2	2707	295.11	0	323.31
A0A0G2K2N1;D4AE20;A0A0G2K5E3;P0C279	Cytoplasmic polyadenylation element-binding protein 1	Cpeb1	cytoplasm	60.5	-	-	-	-	-	-	-	-	1	1	0	-	-	18.4646	-	-	17.8101	-	-	-	-	-	-	-	-	-	17.853	-	18.3569	1	-	4	1	0	1	4	481	53.076	0	16.297
F1M7P3;Q6QQU1;Q6QQU3;Q6QQU2;A0A0G2K2N3;Q6QQT9;Q6QQU0	-	Tead1	nucleus	97.5	-	-	-	-	-	-	-	-	0	1	1	-	-	-	-	-	-	19.7383	-	-	-	-	-	-	19.2835	-	19.0237	18.2919	-	1	3	1	1	1	1	12	415	46.759	0	63.05
F1M4A0;A0A0G2K2P5	-	Tjp1	cytoplasm	31	25.2816	25.3311	25.0382	0.0820747	0.0400299	0.0464772	0.0495129	-0.243359	4	4	4	25.4609	25.0635	25.3146	-	25.2874	25.2183	25.3449	25.4072	-	25.354	25.0649	24.9372	24.9972	-	25.1536	24.5576	24.5135	24.7112	4	4	4	17.1042	15.1875	15.25	2	1733	194.03	0	323.31
B3DM96;A0A0G2K2P7;P80201	Serine/threonine-protein kinase receptor;Activin receptor type-1	Acvr1	plasma membrane	14	-	-	-	-	-	-	-	-	1	1	1	-	-	20.6327	-	-	-	20.426	-	-	-	-	19.9854	-	-	-	19.7666	20.282	19.8588	1	3	2	1	1	1.16667	3	509	57.194	0.00067946	2.4657
Q562C3;A0A0G2K2Q2	-	Gcat	-	-	19.5569	-	19.4968	0.146051	-	0.0765486	-	-0.0600872	2	0	2	19.703	19.4109	-	-	-	-	-	-	-	-	19.4203	19.5734	-	-	-	-	19.6395	19.5257	-	3	2	0	1.16667	1.125	2	416	45.223	0	3.1625
A0A0G2K2Q5;D3ZJ27;Q5PQS4-2;Q5PQS4	PTB domain-containing engulfment adapter protein 1	Gulp1	cytoplasm	90	20.2294	20.3823	20.4295	0.194633	0.128654	0.295284	0.152937	0.200129	4	3	5	-	20.4714	19.8227	19.9822	20.6411	-	20.1309	20.4606	-	20.5555	19.4973	20.2638	21.1121	21.0214	20.2529	19.4843	19.5128	19.4599	3	5	5	1.11111	1.36667	1.06667	4	291	33.127	0	3.6782
A0A0G2K2R0;D3ZU85	-	Frmd4a	cytoplasm	29	-	-	-	-	-	-	-	-	1	1	0	-	-	-	19.9359	-	-	-	-	-	19.4857	-	-	-	-	-	18.0805	-	19.0738	1	-	1	1	0	1	2	783	86.399	0	15.492
A0A0G2K2S2;P11167	Solute carrier family 2, facilitated glucose transporter member 1	Slc2a1	plasma membrane	19	22.7179	22.6959	22.6107	0.230657	0.0746611	0.136264	-0.0220318	-0.107246	5	5	5	23.2816	22.0558	22.7837	23.1236	22.3451	22.962	22.6641	22.5398	22.5786	22.735	23.1258	22.4614	22.4913	22.6272	22.3477	21.5497	21.7768	22.042	5	5	5	2.21667	2.4	2.75	2	491	53.88	0	124.16
A0A0G2K8X0;A0A0G2K2S8;O88387	FYVE, RhoGEF and PH domain-containing protein 4	Fgd4	cytoplasm	14	-	-	-	-	-	-	-	-	1	0	0	-	-	-	-	20.5638	-	-	-	-	-	-	-	-	-	-	-	-	19.013	-	-	1	0	0	1	3	764	86.092	0	4.4382
A0A0G2K2T4;Q76LU2;Q9QYP1	Low-density lipoprotein receptor-related protein 4	Lrp4	plasma membrane	31	19.8646	-	19.6376	0.0484142	-	0.11727	-	-0.226976	2	1	2	19.913	19.8162	-	-	-	19.9506	-	-	-	-	19.7549	19.5204	-	-	-	19.7034	19.3863	22.526	1	3	2	1	1	1	3	1809	201.39	0	3.711
A0A0G2K6M4;A0A0G2K420;A0A0G2K2T7;D3ZX15	-	Patz1	nucleus	96	20.0915	19.8509	19.9697	0.172323	0.348829	0.231703	-0.240644	-0.121838	3	3	3	20.1145	20.3778	19.7822	-	-	20.5389	19.607	19.4068	-	-	19.817	19.6671	-	20.4249	-	19.3508	19.3711	19.5813	3	4	4	1.11111	1.08333	1.22917	5	516	55.462	0	4.7527
A0A0G2K2U5;D3ZUQ0	RILP-like protein 1	Rilpl1	cytoplasm	100	-	-	-	-	-	-	-	-	0	0	0	-	-	-	-	-	-	-	-	-	-	-	-	-	-	-	-	-	-	-	-	1	0	0	1	2	388	44.853	0	96.552
A0A0G2K2U7;G3V9J8;P97564	Glycerol-3-phosphate acyltransferase 1, mitochondrial	Gpam	mitochondrion membrane	100	20.9377	20.983	20.9667	0.228084	0.0818928	0.197623	0.0453625	0.0289917	5	5	5	20.6364	20.586	20.502	21.3343	21.6297	20.8458	20.8442	20.8993	21.0526	21.2732	20.5812	20.5176	20.993	21.5984	21.1431	19.8971	20.0032	20.2558	5	5	5	1.6	1.6	2.2	3	828	93.726	0	26.484
A0A0G2K2V2;G3V9N8;P52303-2;P52303	AP complex subunit beta;AP-1 complex subunit beta-1	Ap1b1	golgi apparatus	14.5	22.9781	22.9682	22.9115	0.265833	0.0951509	0.232821	-0.00993919	-0.0666122	5	5	5	23.3182	23.6806	23.0482	22.7222	22.1215	22.9507	23.0436	23.1805	22.6169	23.0492	23.3895	23.4263	22.8586	22.7119	22.1713	22.0278	22.2089	22.408	5	5	5	3.8	4.6	4.55	4	942	103.82	0	160.01
A0A0G2K2V6;Q6IFW6	Keratin, type I cytoskeletal 10	Krt10	cytoplasm	51	-	-	-	-	-	-	-	-	1	0	0	-	-	23.3393	-	-	-	-	-	-	-	-	-	-	-	-	-	-	22.9629	-	-	1	0	0	1	2	559	56.812	0	17.387
A0A0G2K2W6;D3ZKH4	Histone-lysine N-methyltransferase	Ash1l	nucleus	36	21.4591	21.8906	21.7816	0.00369922	0.100519	0.12512	0.431431	0.322487	3	3	3	21.4589	21.4528	21.4656	-	-	21.7805	22.0913	21.7999	-	-	21.6344	21.68	22.0305	-	-	21.0035	20.536	20.4927	3	4	4	1.77778	1.79167	2.33333	2	2918	326.47	0	8.2828
A0A0G2K2Y3;Q4KMA8;Q9JJ22-2;Q9JJ22	Endoplasmic reticulum aminopeptidase 1	Erap1	endoplasmic reticulum membrane	38	23.4	23.318	23.4032	0.129721	0.0681085	0.125152	-0.081995	0.00317955	5	5	5	23.679	23.0676	23.1431	23.6856	23.4248	23.2322	23.1718	23.2893	23.5692	23.3277	23.4958	23.0005	23.2724	23.7423	23.5051	22.3667	22.6774	22.7405	5	5	5	5	6	6.05	4	884	100.74	0	19.176
A0A0G2K2Y8;O55164	Multiple PDZ domain protein	Mpdz	cytoplasm	18	-	19.7928	20.0246	-	0.0109091	0.198301	-	-	1	2	3	19.7798	-	-	-	-	19.8037	-	19.7819	-	-	20.0828	19.6557	20.3352	-	-	19.804	19.8867	20.0314	4	3	3	1	1.22222	1.33333	2	2068	220.1	0	7.3169
F1LT71;A0A0G2K2Z0	-	Eml4	nucleus	18	-	-	-	-	-	-	-	-	1	0	0	-	21.6472	-	-	-	-	-	-	-	-	-	-	-	-	-	-	-	21.7281	-	-	1	0	0	1	2	854	95.203	0	5.0012
A0A0G2K2Z2;Q5XIU8;A0A0G2K5K7	-	Inpp5k	-	-	21.212	21.2598	20.6707	0.270028	0.265948	0.246882	0.0477943	-0.541368	5	5	5	21.6685	21.6422	21.5673	20.3017	20.8804	21.8108	21.6547	21.5439	20.8882	20.4017	20.7093	21.3699	20.9353	20.449	19.89	20.0391	19.7735	20.4139	5	5	5	1.5	1.35	1.5	3	388	45.472	0	10.501
D3ZET9;A0A0G2K315;Q91Y79	-	Cep170	cytoplasm	81	21.1147	20.6769	20.3283	0.150738	0.148873	0.0431283	-0.437805	-0.786465	4	4	3	21.087	20.9452	20.8789	21.5478	-	20.2959	20.8018	20.6147	20.9953	-	20.2682	20.4119	20.3047	-	-	19.7268	19.9789	20.4041	5	5	5	1.75	1.26667	1.75	3	1139	125.75	0	31.839
A0A0G2K327;Q8K4M9	Oxysterol-binding protein-related protein 1	Osbpl1a	cytoplasm	23	-	-	-	-	-	-	-	-	1	0	1	-	20.4309	-	-	-	-	-	-	-	-	-	20.8751	-	-	-	-	19.6278	19.8186	-	2	1	0	1.25	1.25	2	949	107.54	0	4.9872
A0A0G2K329;P97686-3;A0A0G2JW27;A0A0G2K4Z2	-	-	-	-	20.6939	20.7209	20.6819	0.128755	0.108769	0.180808	0.0270424	-0.0119457	5	5	5	20.7492	20.2339	20.6734	20.7922	21.0207	20.6624	20.5131	20.5306	20.7918	21.1066	21.0988	20.2256	20.4333	20.5357	21.1162	19.8419	20.0462	20.1053	5	5	5	1	1	1	8	1183	130.9	0	43.372
D4A7W1;A0A0G2K337	-	Abhd2	secreted	21	22.2965	22.5282	22.2517	0.0638601	0.130428	0.15258	0.231634	-0.0448399	5	5	5	22.1507	22.2973	22.2855	22.5295	22.2197	22.4579	22.3719	22.3401	23.0433	22.4277	22.2156	21.772	22.1364	22.6714	22.4632	21.6635	21.6041	21.626	5	5	5	3.15	2.83333	2.7	2	425	48.335	0	45.202
A0A0G2K342;F1LQG0;P54256-2;P54256	Huntingtin-associated protein 1	Hap1	cytoplasm	19	22.6935	22.8257	22.7645	0.0309537	0.134381	0.122856	0.13216	0.0709896	5	5	5	22.6959	22.6716	22.8022	22.611	22.6869	22.5418	23.0275	23.198	22.8523	22.5087	22.3028	22.9404	22.8895	22.9658	22.7239	21.7267	22.1158	22.1112	5	5	5	2.51667	3.1	3	4	599	67.017	0	127.35
A0A0G2K344;Q91XL6;A0A0G2K5T3	-	Pik3ca	-	-	19.0978	-	19.1693	0.122602	-	0.0851202	-	0.0714607	2	0	2	18.9752	19.2204	-	-	-	-	-	-	-	-	19.0842	-	19.2544	-	-	-	18.8775	19	-	2	2	0	1	1	3	1068	124.35	0	8.2638
A0A0G2K352;Q6AYQ6	Methylmalonic aciduria and homocystinuria type D homolog, mitochondrial	Mmadhc	secreted	18	20.8026	21.151	21.0693	0.148312	0.364151	0.34332	0.348375	0.266657	5	5	5	21.1409	20.9723	20.9908	20.5521	20.357	21.0652	21.9423	22.0192	20.2487	20.4797	21.1764	21.6605	21.9187	20.0991	20.4917	20.0464	20.1455	20.1209	5	5	5	2.13333	2	1.7	2	295	32.947	0	7.4422
B6RIU0;A0A0G2K376;Q5U317	Pre-mRNA 3-end-processing factor FIP1	Fip1l1	nucleus	97	-	-	-	-	-	-	-	-	0	0	1	-	-	-	-	-	-	-	-	-	-	-	-	-	-	20.1884	-	18.9476	-	-	1	-	0	1	0	3	536	60.187	0.0094729	1.3849
A0A0G2K398;F8WFK6;P36970-2;P36970;Q91XR8;Q76LU9	Glutathione peroxidase;Phospholipid hydroperoxide glutathione peroxidase, mitochondrial;Phospholipid hydroperoxide glutathione peroxidase, nuclear	Gpx4	nucleus	100	24.514	24.5274	24.4261	0.111721	0.065559	0.117981	0.013382	-0.0879307	3	3	3	24.7305	-	-	24.4536	24.3579	24.5835	-	-	24.6019	24.3967	24.6334	-	-	24.4198	24.2249	23.3768	23.5973	23.6289	3	3	3	3.36111	3.91667	3.25	7	196	22.074	0	45.296
F8WFN1;A0A0G2K3B2;Q1H5H1;Q5PQZ8	Selenoprotein T	Selt	secreted	31	22.9455	22.861	23.0366	0.176941	0.119105	0.155269	-0.0845375	0.0911045	5	5	5	23.3435	23.1122	23.2016	22.6722	22.398	22.9604	23.1058	23.0864	22.5562	22.596	23.0656	23.2376	23.4793	22.6037	22.7967	21.9684	22.3572	22.3129	5	5	5	2.21667	2.6	2.4	4	194	22.142	0	128.27
E9PU66;Q5NSW6;A0A0G2K3B7	Protein Wnt	Wnt7b	secreted	100	-	-	-	-	-	-	-	-	1	1	1	-	-	-	-	20.0247	-	-	-	19.9899	-	-	19.8153	-	-	-	18.4944	20.2357	18.4103	1	2	2	1	1	1	3	346	38.913	0	85.195
A0A0G2K3D9;M0R9H6	-	-	secreted	41	-	-	-	-	-	-	-	-	1	0	0	-	19.6636	-	-	-	-	-	-	-	-	-	-	-	-	-	-	-	19.6423	-	-	1	0	0	1.66667	2	658	72.504	0	65.656
P70643;A0A0G2K3H0;F1MAG7	Protein-tyrosine-phosphatase	Ptpru	cytoplasm	24	-	-	-	-	-	-	-	-	0	0	0	-	-	-	-	-	-	-	-	-	-	-	-	-	-	-	-	-	-	-	1	-	0	1	0	3	542	61.231	0	6.5054
F1LRS2;A0A0G2K3H2	-	Dock7	cytoplasm	74.5	19.8821	19.7647	19.7948	0.037428	0.020462	0.0986215	-0.117413	-0.0873051	3	2	3	19.9171	19.8073	19.922	-	-	19.7852	-	19.7443	-	-	19.9022	19.5979	19.8845	-	-	20.2752	19.4954	19.7158	2	3	3	1.16667	1.08333	1.25	5	2118	240.06	0	6.3025
Q8VIA9;P70608;A0A0G2K3I1;P30823;Q3V5G8	High affinity cationic amino acid transporter 1	Slc7a1	plasma membrane	52	20.4088	20.2773	20.3669	0.0651708	0.149622	0.25319	-0.131458	-0.0419083	3	2	3	20.3903	-	20.5297	20.3063	-	20.1277	20.4269	-	-	-	20.6709	-	19.8641	-	20.5655	19.6612	19.6395	19.9824	2	3	3	1	1	1.16667	5	624	67.269	0	47.965
B5DFF7;G3V9L3;A0A0G2K3I9	-	Dusp3	nucleus	94	21.3746	21.2951	21.197	0.124342	0.0152416	0.0538984	-0.0795097	-0.177624	3	2	3	-	21.2647	21.2364	-	21.6228	-	21.3104	21.2799	-	-	-	21.2641	21.2365	-	21.0904	19.963	20.1746	20.5994	3	4	3	1.33333	1.3125	1.11111	3	185	20.468	0	104.29
A0A0G2K3J4;F1LNS0;P0C6C0	A-kinase anchor protein SPHKAP	Sphkap	cytoplasm	66	-	-	-	-	-	-	-	-	1	1	1	-	-	20.1629	-	-	-	-	20.1374	-	-	-	-	21.5028	-	-	19.4532	20.5093	20.1291	1	1	1	1.5	2.25	2.25	3	1694	185.55	0	16.506
A0A0G2K3K5	-	-	golgi apparatus membrane	83	21.9155	22.0619	22.1735	0.0339783	0.136464	0.0834157	0.146469	0.258093	5	5	5	21.8671	21.983	22.0068	21.8896	21.8307	21.7486	22.3821	22.3967	21.8652	21.9171	21.9902	22.2012	22.435	22.2447	21.9965	21.1904	21.5275	21.3047	5	5	5	2.16667	2.35	2.15	2	388	44.904	0	13.401
A0A0G2K3L8;Q5U2Y7	-	Wdfy1	nucleus	30	23.5464	23.5021	23.5856	0.0382117	0.04394	0.0572457	-0.0443745	0.039196	4	4	4	-	23.5937	23.5591	23.5981	23.4348	-	23.579	23.409	23.5752	23.445	-	23.505	23.6702	23.6969	23.4704	22.498	22.8193	22.8309	4	4	4	4.5	4.875	5.25	2	410	46.175	0	122.39
D3ZZ81;A0A0G2K3L9	-	Ppfia1	cytoplasm	95	-	-	-	-	-	-	-	-	1	0	1	20.1776	-	-	-	-	-	-	-	-	-	19.4703	-	-	-	-	-	19.4312	20.1689	-	1	2	0	1	1	4	1190	134.63	0	8.4604
Q5XI48;A0A0G2K3M5	-	Zfp281	-	-	20.3319	-	20.2567	0.121912	-	0.112707	-	-0.0751209	5	1	4	20.1803	20.1547	20.7961	20.3596	20.1686	-	-	-	20.8331	-	19.9925	20.5369	-	20.2934	20.2042	19.7749	19.3882	19.7179	4	5	5	1.25	1.1	1.23333	2	889	96.458	0	249.6
A0A0G2K3N1;F1M8X9	-	Gbf1	cytoplasm	22	-	-	20.5281	-	-	0.226733	-	-	1	1	3	-	20.6123	-	-	-	-	-	20.9393	-	-	20.1805	20.4496	20.9541	-	-	19.7251	20.3283	20.0942	3	3	4	1.66667	1.44444	1.41667	2	1850	205.33	0	100.77
A0A0G2K3P9;Q62876;A0A0U1RRP1	Synaptogyrin-1	Syngr1	plasma membrane	22	22.8974	22.9675	23.047	0.20765	0.13179	0.191879	0.0700989	0.149561	2	2	2	-	-	-	23.1051	22.6898	-	-	-	22.8357	23.0993	-	-	-	22.8551	23.2389	21.7085	22.019	21.9544	2	2	2	2	2	1.875	3	186	20.82	0	102.43
A0A0G2K3R7;Q5M808	Protein Hikeshi	-	cytoplasm	88	-	-	-	-	-	-	-	-	0	0	1	-	-	-	-	-	-	-	-	-	-	-	-	18.8111	-	-	-	18.4461	-	-	2	-	0	1	0	2	191	20.584	0	5.6275
G3V6F4;A0A0G2K3V4;P56558	UDP-N-acetylglucosamine--peptide N-acetylglucosaminyltransferase 110 kDa subunit	Ogt	cytoplasm	11	22.8524	22.7519	22.8066	0.0696343	0.163725	0.184726	-0.100489	-0.0457401	4	4	4	-	23.0086	22.812	22.6816	22.9072	-	22.9013	22.9968	22.839	22.2704	-	23.0482	23.0061	22.9132	22.2589	21.6382	21.8012	21.8304	4	4	4	4.3125	3.8125	4.1875	4	1036	115.73	0	60.403
A0A0G2K3V7;Q9WUL0	DNA topoisomerase 1	Top1	nucleus	100	24.5446	24.3532	24.4124	0.044281	0.0525879	0.0608019	-0.191408	-0.132185	5	5	5	24.6824	24.5363	24.5617	24.5388	24.4038	24.209	24.436	24.3495	24.4987	24.2727	24.4915	24.5599	24.3205	24.4643	24.2258	23.4851	23.7358	23.9189	5	5	5	6.61667	7.1	7.25	3	748	88.577	0	131.82
A0A0G2K3W1	-	-	-	-	22.2009	22.3384	21.977	0.0932209	0.129689	0.191681	0.137577	-0.223829	5	5	5	21.9148	22.1644	22.1155	22.3964	22.4133	21.948	22.5043	22.5904	22.1096	22.5399	21.3876	21.6544	22.225	22.3335	22.2847	21.4424	21.3486	21.6359	5	5	5	3.5	3.2	3.45	1	481	53.76	0	80.506
A0A0G2K3X7;Q68G12	Lactosylceramide alpha-2,3-sialyltransferase	St3gal5	golgi apparatus membrane	13	22.6307	22.4506	22.7495	0.436212	0.451031	0.420987	-0.180109	0.11886	5	5	5	22.5628	23.7393	23.4785	21.4995	21.8732	22.792	23.4243	23.2568	21.6171	21.1625	22.8632	23.5004	23.6722	22.3654	21.3463	21.4394	21.8568	21.7936	5	5	5	2.73333	3.35	3.15	2	359	41.313	0	36.893
D3ZKL3;A0A0G2K3Y6	-	Cpeb4	cytoplasm	72	21.8283	21.9085	21.8901	0.226433	0.239792	0.21633	0.0802288	0.0617905	5	5	5	22.0032	22.3089	22.1888	21.5629	21.0776	21.8026	22.5167	22.3425	21.7069	21.1738	22.1377	22.3261	22.2472	21.4572	21.2821	21.0411	21.2399	21.0161	5	5	5	1.06667	1.16667	1.06667	2	721	79.144	0	43.659
A0A0G2K3Z2;F1M154	-	Ccdc154	cytoplasm	12	-	-	20.2918	-	-	0.099432	-	-	1	1	2	20.6413	-	-	-	-	-	-	20.9641	-	-	20.3913	20.1924	-	-	-	20.5525	20.2999	20.6413	1	3	1	1	1	1	2	661	74.973	0.00067923	2.4601
A0A0G2K401;A0A0G2K5P9;P14882	Propionyl-CoA carboxylase alpha chain, mitochondrial	Pcca	mitochondrion	100	21.2609	21.3896	21.2564	0.070537	0.0495752	0.0579588	0.128757	-0.00444412	5	5	5	21.4639	21.2573	21.2818	21.0211	21.2803	21.4345	21.4511	21.2308	21.5074	21.3243	21.4049	21.1931	21.184	21.3839	21.1163	20.3324	20.609	20.6351	5	5	5	1.95	2.16667	2.18333	3	723	79.811	0	17.325
A0A0G2K427;A0A0G2QC03;Q0IKU7	-	Ivns1abp	nucleus	18.5	-	-	-	-	-	-	-	-	0	1	1	-	-	-	-	-	-	-	19.81	-	-	-	-	-	24.9613	-	19.3985	23.9697	-	1	1	-	1	1	0	4	642	71.508	0.0013119	2.0838
A0A0G2K434;Q8R2H7-2;Q8R2H7	Trafficking kinesin-binding protein 2	Trak2	mitochondrion	17	19.6542	-	-	0.0092535	-	-	-	-	2	0	0	19.6635	19.645	-	-	-	-	-	-	-	-	-	-	-	-	-	-	-	20.5913	-	-	3	0	0	1.16667	3	877	97.567	0	3.2174
Q75N36;A0A0G2K435;G3V8B8	-	Dnajc7	cytoplasm	30	24.3265	24.3465	24.1673	0.100485	0.169642	0.134912	0.0200024	-0.159203	5	5	5	24.2611	24.1936	24.0675	24.6195	24.491	23.7739	24.3367	24.2521	24.7542	24.6158	23.9333	23.8554	24.0835	24.4251	24.5394	23.3337	23.4373	23.6925	5	5	5	6.1	6.5	5.95	3	494	56.558	0	323.31
A0A0G2K437	-	-	-	-	24.9296	24.8774	25.0938	0.026777	0.0839988	0.0370647	-0.0522461	0.1642	5	5	5	24.9092	24.8715	24.9627	25.0172	24.8875	24.877	24.8554	24.6179	25.1479	24.8887	25.0602	25.1285	25.0885	25.208	24.9839	24.0114	24.4552	24.3338	5	5	5	7.48333	8.65	7.9	1	630	70.7	0	323.31
A0A0G2K444;A0A0G2K6Q5;Q6MG06;Q5XI09	Guanine nucleotide-binding protein-like 1	Gnl1	mitochondrion	22	-	-	-	-	-	-	-	-	1	1	1	-	-	19.3179	-	-	19.4079	-	-	-	-	19.6446	-	-	-	-	19.2034	19.3545	19.2659	2	3	2	1	1	1	4	480	54.384	0	5.5154
B0BN52;A0A0G2K459;A0A0G2K7P7	-	Mtch2	mitochondrion membrane	24	24.0831	24.1207	24.5387	0.0614214	0.109701	0.00202274	0.037569	0.455544	2	2	2	-	-	-	24.0217	24.1446	-	-	-	24.011	24.2304	-	-	-	24.5407	24.5367	22.2736	22.8478	22.4619	2	2	2	4.25	5.625	5.25	3	303	33.528	0	112.79
A0A0G2K464;Q9JKE3	Secretory carrier-associated membrane protein 5	Scamp5	mitochondrion membrane	65	22.8357	22.8642	23.2954	0.326535	0.291844	0.230385	0.028492	0.459686	3	3	3	-	23.1757	-	23.1486	22.1828	-	23.4473	-	22.5501	22.5952	-	23.7527	-	23.1153	23.0181	21.6193	22.4081	21.9181	3	3	3	1.5	1.83333	1.58333	2	235	26.068	0	11.023
A0A0G2K490;D3ZZQ0	-	Tnik	cytoplasm	60	23.4943	23.4528	23.5702	0.449669	0.141434	0.38087	-0.0415192	0.0758934	5	5	5	23.8273	24.3584	24.2766	23.0595	21.9498	23.844	23.5938	23.5611	23.2046	23.0606	24.0916	24.3536	24.0474	22.9958	22.3627	22.5261	22.8094	22.7971	5	5	5	5.15	5.6	5.7	3	1360	154.97	0	159.38
A0A0G2K4A0	-	-	-	-	21.7629	21.6463	21.6248	0.0757869	0.0463457	0.0561676	-0.116571	-0.138025	5	5	5	22.0327	21.59	21.6586	21.741	21.7919	21.5559	21.7509	21.5433	21.6224	21.7588	21.4827	21.6142	21.5714	21.6312	21.8246	20.5958	20.8456	21.1329	5	5	5	1.83333	1.75	1.85	1	636	68.761	0	125.02
D3ZHY2;A0A0G2K4A6	-	Zfp385b	nucleus	91	20.9636	-	20.8632	0.297961	-	0.205677	-	-0.100395	3	0	2	20.4394	-	20.9803	21.4711	-	-	-	-	-	-	21.0689	-	-	20.6575	-	-	19.8792	20.3741	2	5	3	2	1.5	1.44444	2	394	41.847	0	8.1268
D4A3F5;A0A0G2K4B0;B2RZ13	-	Gprc5b	plasma membrane	96	23.1626	23.4811	23.1347	0.222949	0.224831	0.21075	0.318502	-0.027916	5	5	5	23.9569	22.8835	23.1415	23.2009	22.6302	24.1913	22.9432	23.0877	23.4537	23.7295	23.8632	22.6057	23.1032	23.2276	22.8737	22.6333	22.4504	22.5077	5	5	5	1.71667	1.46667	1.4	3	394	44.078	0	66.823
A0A0G2K4B6;A0A0G2JVJ7	-	-	-	-	20.0596	19.7706	19.6416	0.233505	0.301703	0.209193	-0.289057	-0.418016	2	3	4	-	20.2931	19.8261	-	-	19.1672	20.0663	20.0782	-	-	19.2705	20.0246	19.9826	-	19.2888	19.2683	19.125	19.8257	3	4	2	1	1	1	2	389	43.325	0.0021111	1.9813
Q4FZU7;A0A0G2K4C0	-	B4galt7	golgi apparatus membrane	91	19.8719	20.0706	20.1208	0.0412016	0.300175	0.157349	0.198696	0.248957	3	3	4	19.9291	19.8946	-	19.7919	-	19.4736	20.4237	20.3145	-	-	19.7036	20.4392	20.262	20.0786	-	19.5941	19.6838	19.5748	3	4	3	1	1	1	2	327	37.722	0.00082645	2.1737
A0A0G2K4C6;F1M5N4	Malic enzyme	Me3	mitochondrion	88	20.4759	20.7029	20.0538	0.0176479	0.0258112	0.179788	0.226992	-0.422094	3	2	2	20.4408	20.4971	20.4897	-	-	20.7287	20.6771	-	-	-	19.874	20.2336	-	-	-	20.1532	19.8872	20.3415	3	2	3	1	1	1	2	571	63.436	0	16.188
F1MAK1;A0A0G2K4C8	-	Fnbp4	secreted	15	-	-	-	-	-	-	-	-	0	0	0	-	-	-	-	-	-	-	-	-	-	-	-	-	-	-	-	-	-	-	-	1	0	0	1	2	1048	113.09	0	11.899
A0A0G2K4D9;D3ZXT2	-	Stag2	nucleus	99	-	-	-	-	-	-	-	-	0	1	1	-	-	-	-	-	-	-	-	-	20.9608	-	-	-	-	21.8649	19.2839	20.8888	-	1	1	-	1	2	0	2	1268	145.73	0	21.279
G3V9G7;A0A0G2K4E8;Q5M814	-	R3hdm2	cytoplasm	30	-	-	-	-	-	-	-	-	0	0	1	-	-	-	-	-	-	-	-	-	-	-	21.0715	-	-	-	-	20.9416	-	-	1	1	0	1.5	1	3	993	108.81	0	12.968
A0A0G2K4G0	-	-	-	-	19.625	-	19.8549	0.168901	-	0.123655	-	0.229847	2	1	3	-	19.4561	19.7939	-	-	-	-	19.482	-	-	20.0786	19.8343	19.6518	-	-	19.0706	19.6399	19.6102	2	3	3	1	1.22222	1.16667	1	1887	201.06	0	9.6932
A0A0G2K4H6;Q32KJ6	N-acetylgalactosamine-6-sulfatase	Galns	secreted	22	21.3029	20.8149	21.0354	0.117217	0.0755196	0.0681093	-0.488092	-0.267555	5	5	5	21.1852	21.4099	21.0026	21.2232	21.694	20.6076	20.7265	20.9704	20.7639	21.0059	20.9707	20.8526	21.0195	21.2677	21.0665	19.8147	20.3922	20.7197	5	5	5	1.41667	1.6	1.7	2	523	58.12	0	8.3994
A0A0G2K4H9;Q6IFW5	Keratin, type I cytoskeletal 12	Krt12	cytoplasm	50	-	-	-	-	-	-	-	-	0	0	0	-	-	-	-	-	-	-	-	-	-	-	-	-	-	-	-	-	-	-	-	1	0	0	1	2	483	52.059	0	3.4873
A0A0H2UHZ1;A0A0G2K4I1;P47863-2;P47863;A0A0G2K336	Aquaporin-4	Aqp4	plasma membrane	28	23.7338	23.5266	23.578	0.48871	0.602431	0.623399	-0.207127	-0.155729	5	5	5	25.0092	24.146	24.3347	22.58	22.5989	25.209	23.8778	24.1516	21.7612	22.6337	25.1986	24.2316	24.2244	21.9823	22.2533	22.5619	22.922	22.9681	5	5	5	2.86667	3.2	3.4	6	246	26.451	0	32.705
D3ZRW6;A0A0G2K4K6	-	Edrf1	nucleus	62	-	-	-	-	-	-	-	-	1	0	1	-	18.5692	-	-	-	-	-	-	-	-	-	17.9675	-	-	-	-	17.6943	18.6501	-	1	1	0	1	1	2	1208	135.49	0	27.547
A0A0G2K4L3;Q5M855;Q7TM96	Zinc finger protein 622	Zfp622;Znf622	cytoplasm	24	-	-	-	-	-	-	-	-	0	0	1	-	-	-	-	-	-	-	-	-	-	19.2072	-	-	-	-	-	19.0931	-	-	1	-	0	1	0	3	751	83.893	0	59.025
D4AE99;A0A0G2K4M3	-	Ccpg1	cytoplasm	15	22.9696	21.3027	21.0925	0.140822	0.10436	0.162047	-1.66694	-1.87719	5	5	4	23.2589	22.7044	22.9869	23.2964	22.6016	20.9753	21.173	21.3902	21.582	21.393	21.0269	-	21.0287	21.5434	20.7709	20.296	20.9288	21.8399	5	5	5	1.85	1.51667	1.81667	2	636	72.407	0	15.674
G3V930;A0A0G2K4P8	-	Rnf41	nucleus	34	19.3338	-	22.0304	0.149948	-	0.243761	-	2.69663	2	0	2	19.1839	-	19.4838	-	-	-	-	-	-	-	21.7867	22.2742	-	-	-	-	20.7866	19.1716	-	2	2	0	1.25	1	2	297	33.574	0.0064294	1.6339
A0A0G2K4Q9;P15473;A1A5Q9	Insulin-like growth factor-binding protein 3	Igfbp3	secreted	100	-	-	-	-	-	-	-	-	1	0	0	-	-	-	20.6207	-	-	-	-	-	-	-	-	-	-	-	-	-	19.5137	-	-	1	0	0	1	3	289	31.607	0.0019595	2.0433
A0A0G2K4T3;Q5FVC7	Arf-GAP with coiled-coil, ANK repeat and PH domain-containing protein 2	Acap2	golgi apparatus	21	21.3666	21.3001	21.0615	0.044776	0.151395	0.0371009	-0.0664597	-0.305056	5	5	5	21.5179	21.3296	21.255	21.4063	21.3242	20.8202	21.2501	21.6554	21.5925	21.1825	21.1561	21.0396	20.9836	20.9867	21.1417	20.3373	20.2699	20.7389	5	5	5	1.98333	1.96667	2.3	2	809	91.565	0	296.38
A0A0G2K4T7;Q5U2Y1-2;Q5U2Y1	General transcription factor II-I	Gtf2i	nucleus	40	24.6532	24.4951	24.5881	0.0745956	0.0358493	0.0723637	-0.158028	-0.0650597	5	5	5	24.5144	24.816	24.6586	24.8187	24.4581	24.4935	24.54	24.3761	24.5907	24.4755	24.6117	24.6094	24.3547	24.8079	24.5569	23.5882	23.953	24.0359	5	5	5	8.3	9.5	9.85	3	999	112.31	0	311.58
A0A0G2K4T8;F1LPX0;Q01992	Mitochondrial intermediate peptidase	Mipep	mitochondrion	100	21.1427	21.4658	-	0.320006	0.0395164	-	0.323124	-	2	2	1	20.8227	21.4627	-	-	-	-	21.5053	21.4263	-	-	-	21.8522	-	-	-	20.1362	20.6917	20.2805	3	3	4	1.38889	2.08333	1.5	3	711	80.875	0	25.605
G3V6K8;A0A0G2K4U4;P54283	Voltage-dependent L-type calcium channel subunit beta-1	Cacnb1	nucleus	61.5	20.437	20.0094	20.7879	0.207439	0.19475	0.0992999	-0.427685	0.350855	3	3	4	20.0725	20.7909	20.4477	-	-	19.6213	20.2321	20.1747	-	-	-	20.9823	20.5573	20.9215	20.6904	18.9433	19.5489	19.4236	5	4	5	1.15	1.6875	1.3	3	597	65.495	0	45.148
A0A0G2K4X5;Q80Z36	Zinc fingers and homeoboxes protein 3	Zhx3	nucleus	82	22.8276	22.0835	22.4877	0.0694463	0.170587	0.134234	-0.74407	-0.339899	5	5	5	22.9562	22.8761	22.9776	22.6911	22.6368	21.5556	21.8614	22.1401	22.5024	22.358	22.3367	22.9759	22.1806	22.52	22.4252	20.8569	21.8333	22.2134	5	5	5	1.2	1.68333	2.1	2	951	103.77	0	54.713
A0A0G2K4X8;Q6PEC4	S-phase kinase-associated protein 1	Skp1	nucleus	21	-	-	-	-	-	-	-	-	1	1	1	-	-	-	-	25.2185	-	-	-	-	24.9797	-	-	-	-	24.4385	23.6059	23.1559	23.3873	1	1	1	4.75	4	4.25	2	165	18.931	0	323.31
A0A0G2K4Y6	-	-	-	-	-	-	22.0494	-	-	1.02325	-	-	0	1	2	-	-	-	-	-	-	-	23.9727	-	-	-	-	23.0727	21.0262	-	23.6005	21.3753	-	1	2	-	1	1	0	1	929	104.76	0.00051608	2.6131
A0A0G2K9X3;A0A0G2K4Y7;Q9QYF3;A0A0G2K9S4	Unconventional myosin-Va	Myo5a	cytoplasm	25	25.1448	25.0271	25.2248	0.065438	0.057192	0.0804646	-0.117706	0.0800438	4	4	4	-	25.288	25.1993	25.1104	24.9813	-	25.1889	25.0249	24.935	24.9595	-	25.4099	25.309	25.0824	25.098	23.9802	24.3852	24.3188	4	4	4	14.5625	16.8125	16	4	1817	210.85	0	323.31
D3ZJH9;A0A0G2K502	Malic enzyme	Me2	mitochondrion	86	22.1966	22.5998	22.2402	0.0354979	0.117044	0.077194	0.40317	0.04352	4	4	4	-	22.1927	22.2401	22.2557	22.098	-	22.9208	22.3697	22.6006	22.5081	-	22.4374	22.0976	22.2862	22.1395	21.3336	21.2436	21.267	4	4	4	3.625	3.5625	3.45833	2	584	65.351	0	30.531
A0A0G2K517	-	-	-	-	-	-	-	-	-	-	-	-	0	0	1	-	-	-	-	-	-	-	-	-	-	-	-	33.7094	-	-	-	33.2931	-	1	1	2	1	1	1	1	467	52.077	0.0088903	1.4092
A0A0G2K527;Q9Z272	ARF GTPase-activating protein GIT1	Git1	cytoplasm	96	21.3225	21.4647	21.7733	0.21825	0.0485953	0.09327	0.14216	0.450787	5	4	5	21.5055	21.3758	20.5011	21.8027	21.4275	21.3204	21.5252	-	21.5199	21.493	21.6695	21.9345	21.4677	21.8165	21.9783	20.1941	21.0375	20.6674	5	5	5	1.73333	2.55	1.88333	2	752	83.366	0	71.419
A0A0G2K528;B5DF99	-	Stx16	golgi apparatus membrane	24	19.6484	19.7729	19.5206	0.150498	0.151812	0.0709283	0.124483	-0.127825	3	3	5	19.9485	19.4777	19.5192	-	-	19.4701	-	19.9058	-	19.9429	19.5529	19.2804	19.5272	19.5175	19.7251	19.0555	18.8861	19.4943	3	5	3	1.33333	1.1	1.16667	3	309	35.441	0	33.273
A0A0G2K536;Q7TT47	Paraplegin	Spg7	mitochondrion membrane	86	-	-	-	-	-	-	-	-	1	0	1	-	-	-	21.0397	-	-	-	-	-	-	-	20.0034	-	-	-	-	19.7617	20.1777	-	1	1	0	1	1	2	781	86.102	0.0021149	1.9966
F1LPB4;A0A0G2K548	-	Akap9	cytoplasm	13	-	-	-	-	-	-	-	-	1	0	1	19.6395	-	-	-	-	-	-	-	-	-	18.6009	-	-	-	-	-	20.5223	19.6384	-	2	1	0	1	1.33333	5	3771	433.94	0	73.469
A0A0G2K562;Q10743	Disintegrin and metalloproteinase domain-containing protein 10	Adam10	secreted	34	24.3461	24.5705	24.6392	0.129036	0.360961	0.302976	0.22439	0.293079	3	3	3	-	-	24.6029	24.2403	24.1952	-	-	25.1537	24.6474	23.9104	-	-	25.0191	24.8581	24.0404	23.2561	23.5755	23.2183	3	3	3	7.5	8.41667	7.41667	2	749	84.086	0	323.31
A0A0G2K583;Q7TP15	S-methyl-5-thioadenosine phosphorylase	Mtap	cytoplasm	19	-	-	-	-	-	-	-	-	1	0	0	18.8015	-	-	-	-	-	-	-	-	-	-	-	-	-	-	-	-	18.9815	-	-	1	0	0	1	2	283	31.089	0	22.839
A0A0G2K590;F1M9D2;B2RYN7	Spastin	Spast	nucleus	36	-	-	-	-	-	-	-	-	1	0	1	-	-	-	-	19.2802	-	-	-	-	-	-	-	-	-	19.8412	-	18.3587	17.8304	-	1	1	0	1	1	3	529	57.882	0	76.538
Q2PT32;A0A0G2K596	-	Zc3h14	-	-	-	-	-	-	-	-	-	-	1	0	1	-	19.2869	-	-	-	-	-	-	-	-	19.1657	-	-	-	-	-	19.0882	19.2108	-	1	1	0	1	1	2	309	35.073	0	16.98
A0A0G2K5A4;D3ZLD5	-	Golga3	cytoplasm	3	-	-	-	-	-	-	-	-	1	1	0	-	-	-	19.2239	-	19.4625	-	-	-	-	-	-	-	-	-	20.2789	-	18.1168	2	-	1	1	0	1	2	1446	162.36	0	323.31
A0A0G2K5A9;O54702	Carbohydrate sulfotransferase 10	Chst10	secreted	31	-	20.0043	20.6011	-	0.049736	0.0780315	-	-	1	2	3	-	19.5507	-	-	-	-	20.054	19.9546	-	-	20.6459	20.4492	20.7081	-	-	19.4271	20.0989	19.1187	3	3	2	1	1.41667	1	2	374	44.086	0.00017358	2.7325
D4A3Z3;A0A0G2K5B0	-	Tbc1d24	cytoplasm	92	21.4842	21.5123	21.5426	0.101487	0.0436117	0.0954459	0.0281391	0.0584087	4	4	4	-	21.6705	21.6309	21.3949	21.2405	-	21.4785	21.5287	21.6242	21.418	-	21.8079	21.3748	21.5489	21.4389	20.3563	20.4479	20.5945	4	4	4	1.75	2.125	2.3125	2	556	62.808	0	74.352
A0A0G2K5B6;F1LNQ2	-	Ambra1	cytoplasm	24	-	-	-	-	-	-	-	-	1	1	0	-	-	19.5171	-	-	-	-	19.8379	-	-	-	-	-	-	-	19.5091	-	19.2128	1	-	1	1	0	1	3	1209	133.22	0	4.8425
G3V7U2;A0A0G2K5C6;Q63330	-	Map1a	cytoplasm	27	-	-	-	-	-	-	-	-	1	0	1	19.3447	-	-	-	-	-	-	-	-	-	19.4418	-	-	-	-	-	19.3286	19.4009	-	1	1	0	1	1	3	2776	299.66	0	323.31
A0A0G2K5C8;P84903;B2RYV1	Stromal interaction molecule 1	Stim1	endoplasmic reticulum membrane	54	21.5786	21.1423	21.7016	0.195706	0.119512	0.261351	-0.436337	0.122955	5	5	5	21.6523	21.9757	22.0077	21.045	21.2124	21.1488	21.3597	21.0751	20.7311	21.3968	22.0674	22.1122	22.1007	21.4404	20.7872	20.0983	20.9109	20.7795	5	5	5	1.73333	2.4	2.2	3	716	80.94	0	323.31
A0A0G2K5D5;D3ZMS4	-	Arhgap26	cytoplasm	12	20.8457	-	20.8425	0.0508653	-	0.0600301	-	-0.00314522	3	1	3	20.7965	20.7931	20.9474	-	-	-	21.2062	-	-	-	20.8029	20.7642	20.9605	-	-	20.266	20.5465	20.6998	2	3	4	1.375	1.86111	1.5625	2	759	86.056	0	11.081
A0A0G2K5D7;Q4KLM7	-	Specc1	nucleus	81	21.5837	21.47	21.745	0.0865749	0.0756345	0.261763	-0.113686	0.161268	5	5	5	21.36	21.888	21.501	21.5987	21.5709	21.1968	21.4393	21.6397	21.5598	21.5146	22.4973	22.2616	21.3049	21.3466	21.3147	20.4891	20.8523	20.9158	5	5	5	2.11667	3.2	2.46667	2	1153	127.6	0	29.881
Q2UZS7;A0A0G2K5E4;G3V6I5;A1KXF7;Q2TVU3;A0A0G2K4Y1	-	Dnaja3	cytoplasm	35	23.2778	22.8446	23.0644	0.0518558	0.0199379	0.0775518	-0.433218	-0.213444	4	4	4	-	23.2665	23.3948	23.3053	23.1448	-	22.8868	22.8546	22.7908	22.8463	-	23.2625	23.0365	22.8853	23.0733	21.6957	22.1775	22.45	4	4	4	2.9375	3.75	4.1875	6	480	52.399	0	228.59
G3V9G4;A0A0G2K5E7;G3V888;P16638-2;P16638	ATP-citrate synthase	Acly	cytoplasm	99.5	26.1578	26.0792	26.1439	0.0863132	0.0702276	0.0238495	-0.0785618	-0.0139103	2	2	2	-	-	-	26.0715	26.2441	-	-	-	26.009	26.1494	-	-	-	26.12	26.1677	24.2952	24.7463	24.4655	2	2	2	14	16.5	13.875	5	1091	119.71	0	323.31
G3V8V6;A0A0G2K5F1;Q8K4G6;Q7TNX8	O-acetyl-ADP-ribose deacetylase MACROD1	Macrod1	nucleus	83	-	-	-	-	-	-	-	-	0	0	0	-	-	-	-	-	-	-	-	-	-	-	-	-	-	-	-	-	-	-	-	1	0	0	1	4	243	27.078	0	3.1324
G3V9X8;A0A0G2K5G6;O35777	Magnesium transporter protein 1	Magt1	endoplasmic reticulum membrane	6.5	21.4627	21.6993	21.2937	0.140805	0.224197	0.205653	0.236601	-0.16897	3	3	3	21.4318	21.2357	21.7205	-	-	21.8944	21.9513	21.2521	-	-	21.7045	21.0713	21.1052	-	-	21.1941	21.0627	21.2925	3	3	3	1	1	1	3	335	37.94	0.00017618	2.9184
F1LRV0;A0A0G2K5I9;Q9QY90;P09414;Q63783;A0A0G2K4J4;Q63573;Q63784;A0A0G2JUB7;Q6PWY0;Q9QY89	Nuclear factor 1;Nuclear factor 1 A-type	Nfia;NFI-A;NF1L4;NFIA	nucleus	100	21.3788	21.1787	21.2112	0.397807	0.412139	0.387355	-0.200104	-0.167618	5	5	5	20.9271	20.718	20.7857	22.8307	21.6325	21.1128	20.1988	20.3535	22.1356	22.0929	21.6158	20.3743	20.2236	22.198	21.6443	20.3344	20.6394	20.7142	5	5	5	1.23333	1.45	1.33333	13	500	54.938	0	18.051
A0A0G2K5K8;F1LMR4;Q52KK4	H/ACA ribonucleoprotein complex non-core subunit NAF1	Naf1	secreted	13	19.4186	-	19.2611	0.256131	-	0.148852	-	-0.157486	3	0	3	19.8646	-	-	18.9774	19.4136	-	-	-	-	-	19.5112	19.2759	-	18.9962	-	-	18.7102	18.5288	-	3	5	0	1	1.1	3	408	44.637	0	17.889
A0A0G2K5L4;E9PTD7;Q09GS6	-	Kirrel3	plasma membrane	98	21.1806	21.1466	20.8605	0.19359	0.0897912	0.294876	-0.0340042	-0.320147	4	4	5	20.9782	21.6417	21.3366	20.7661	-	21.0719	21.3678	21.1989	20.9479	-	20.8469	21.5195	21.2803	20.8575	19.7983	20.2587	20.0846	20.6225	4	5	4	1.89583	1.63333	1.75	3	753	82.642	0	49.552
A0A0G2K5M1	-	-	-	-	-	-	-	-	-	-	-	-	1	0	0	-	-	-	20.2764	-	-	-	-	-	-	-	-	-	-	-	-	-	19.4695	-	-	1	0	0	1	1	714	75.419	0	27.384
A0A0G2K5M6	-	-	-	-	-	-	-	-	-	-	-	-	1	0	1	-	-	21.3573	-	-	-	-	-	-	-	19.8635	-	-	-	-	-	19.7106	20.2774	-	1	3	0	1	1	1	1992	205.98	0	5.6035
A0A0G2K5M7;F1LPT8;Q63623	Protein SCAF8	Scaf8	nucleus	99.5	-	-	-	-	-	-	-	-	0	1	1	-	-	-	-	-	19.1969	-	-	-	-	19.0555	-	-	-	-	18.9925	18.978	-	1	1	-	1	1	0	3	1264	139.22	0	35.644
F1LQT3;A0A0G2K5N6;Q62868	Rho-associated protein kinase 2	Rock2	cytoplasm	29.5	21.2712	-	21.8978	0.0531853	-	0.0965281	-	0.626598	4	1	2	-	21.1501	21.3425	21.2156	21.3766	-	-	20.9614	-	-	-	21.9943	21.8013	-	-	21.3413	21.2392	19.2167	3	3	4	1.22222	2	1.35417	3	1378	159.44	0	44.063
D4A346;A0A0G2K5N8	-	Acap3	golgi apparatus	32	19.807	-	19.7592	0.585696	-	0.107284	-	-0.04776	2	1	2	-	19.2213	-	-	20.3927	-	-	19.2581	-	-	-	-	-	19.8665	19.6519	18.9293	18.6413	19.0587	1	3	4	1	1	1	2	563	61.624	0	6.0279
A0A0G2K5Q2;P63155	Crooked neck-like protein 1	Crnkl1	nucleus	100	19.4562	-	-	0.773577	-	-	-	-	2	1	0	18.6826	-	-	20.2298	-	-	-	23.1189	-	-	-	-	-	-	-	22.7466	-	19.4041	1	-	4	1	0	1	2	690	83.51	0	14.411
A0A0G2K5T1;D3Z8E6	Calmodulin-regulated spectrin-associated protein 1	Camsap1	cytoplasm	3	-	-	-	-	-	-	-	-	1	0	0	-	-	19.0038	-	-	-	-	-	-	-	-	-	-	-	-	-	-	18.6994	-	-	1	0	0	1	2	1576	175.83	0	4.3816
A0A0G2K5U7;Q3MJK5-2;Q3MJK5	Cyclin-dependent kinase 12	Cdk12	nucleus	100	-	-	-	-	-	-	-	-	0	1	0	-	-	-	-	-	20.519	-	-	-	-	-	-	-	-	-	20.2063	-	-	1	-	-	1	0	0	3	1380	152.9	0.0008364	2.3018
A0A0G2K5U9	-	-	-	-	-	-	-	-	-	-	-	-	0	0	1	-	-	-	-	-	-	-	-	-	-	20.1622	-	-	-	-	-	20.1231	-	-	1	-	0	1	0	1	911	104.91	0	323.31
A0A0G2K5V4;Q9Z2X9	-	Lyst	-	-	-	-	-	-	-	-	-	-	1	0	0	-	-	-	21.2264	-	-	-	-	-	-	-	-	-	-	-	-	20.0601	20.1193	-	1	1	0	1	1	2	3037	342.12	0.0074523	1.5449
A0A0G2K5W6;Q6AYK5	Cell growth-regulating nucleolar protein	Lyar	nucleus	88	21.2711	21.1454	20.9988	0.108949	0.121704	0.0664605	-0.125669	-0.272224	5	5	5	21.2205	21.2593	20.9656	21.2628	21.647	21.0461	21.2209	21.3678	20.7209	21.3712	20.8563	20.9795	21.2262	21.0492	20.883	20.1572	20.237	20.4527	5	5	5	1.68333	1.65	1.7	2	418	47.098	0	234.63
A0A0G2K5X6;Q63604	BDNF/NT-3 growth factors receptor	Ntrk2	plasma membrane	36	23.6516	23.7044	23.9148	0.225045	0.166452	0.243622	0.0527191	0.26317	5	5	5	23.8477	24.0279	24.1311	23.2837	22.9678	23.6884	23.9967	24.0955	23.1554	23.5857	23.9511	24.4987	24.3558	23.5931	23.1753	22.7511	23.2299	23.0184	5	5	5	3.23333	3.6	3.26667	5	837	93.93	0	323.31
A0A0G2K5Z1;G3V6C9;O54874	Non-specific serine/threonine protein kinase;Serine/threonine-protein kinase MRCK alpha	Cdc42bpa	cytoplasm	100	-	-	-	-	-	-	-	-	1	1	1	-	-	-	-	19.7371	-	-	-	20.6978	-	19.6753	-	-	-	-	19.254	19.5661	19.0491	1	1	2	1	1	1	3	1644	186.78	0	4.9423
A0A0G2K610;D3ZG44	-	Klf12	nucleus	98	20.3536	20.0811	20.9009	0.143177	0.0888067	0.0447785	-0.272514	0.5473	3	4	3	20.5799	-	-	20.0885	20.3924	19.8921	-	20.0474	20.3208	20.064	20.8239	-	-	20.8998	20.979	19.3338	19.6777	19.5534	4	3	5	1.3125	1.75	1.15	2	402	44.224	0	16.86
A0A0G2K617;Q569B7	RWD domain-containing protein 4	Rwdd4	nucleus	54	-	-	-	-	-	-	-	-	1	0	1	21.7422	-	-	-	-	-	-	-	-	-	20.1251	-	-	-	-	-	20.0475	21.7336	-	1	1	0	1	2	2	188	21.105	0.00017825	3.0708
A0A0G2K618	-	-	golgi apparatus membrane	77	22.1915	22.242	22.5029	0.532628	0.288924	0.34596	0.0505104	0.311348	5	5	5	22.2364	23.5715	23.1168	20.7428	21.2901	21.9352	22.9907	22.8764	21.8325	21.5752	22.385	23.4264	23.1179	22.0563	21.5286	21.209	21.6591	21.4518	5	5	5	3	3.35	3.25	3	756	87.979	0	52.315
A0A0G2K624;A0A0H2UI28;P23363;Q99NV7	Brain-derived neurotrophic factor	Bdnf	secreted	100	22.3917	22.7418	23.1394	0.184717	0.285977	0.43168	0.350145	0.747696	5	4	4	22.3191	22.7722	22.8594	22.0839	21.9238	22.304	23.5318	22.7933	-	22.3382	23.5239	24.0143	23.0244	-	21.995	21.8095	22.3232	21.2258	4	4	5	2.04167	2.5	1.75	6	257	29.163	0	255.08
A0A0G2K628	-	-	-	-	20.3772	20.1397	20.6655	0.164359	0.197825	0.470107	-0.237558	0.288248	5	2	3	19.7946	20.5882	20.599	20.6712	20.2333	19.9419	-	20.3375	-	-	19.974	21.5629	20.4596	-	-	19.5111	19.8328	19.6323	4	5	5	1.39583	1.96667	1.75	2	699	77.367	0	50.336
F1M7A3;A0A0G2K640;Q63262;P62516;P20267	POU domain protein;POU domain, class 3, transcription factor 3;POU domain, class 3, transcription factor 4;POU domain, class 3, transcription factor 1	Pou3f3;Pou3f4;Pou3f1	nucleus	100	-	-	-	-	-	-	-	-	0	1	0	-	-	-	-	-	-	19.839	-	-	-	-	-	-	-	-	19.178	-	-	1	-	-	1	0	0	5	465	47.955	0	4.5602
A0A0G2K642;G3V9U2;P13437	3-ketoacyl-CoA thiolase, mitochondrial	Acaa2	mitochondrion	84	22.3416	22.2512	21.5474	0.165247	0.0926246	0.200063	-0.090313	-0.79414	3	3	3	-	22.2737	22.6556	-	22.0953	-	22.2051	22.1189	-	22.4297	-	21.2748	21.43	-	21.9374	21.1827	20.4306	20.8866	4	3	4	1.9375	1.5	1.6875	3	396	41.753	0	7.4701
A0A0G2K645;Q6P689	Protein wntless homolog	Wls	endoplasmic reticulum membrane	60	22.3333	22.7089	22.9244	0.0829951	0.127715	0.0506097	0.375565	0.591108	5	5	5	22.3811	22.0946	22.203	22.4235	22.5644	22.4388	22.579	22.5116	22.9094	23.1055	22.89	22.7997	22.8612	23.0893	22.9819	21.6755	22.2545	21.745	5	5	5	1.86667	2.6	1.8	2	522	60.265	0	18.986
A0A0G2K654	-	-	-	-	-	-	19.117	-	-	0.0489511	-	-	0	0	2	-	-	-	-	-	-	-	-	-	-	19.0681	19.166	-	-	-	-	18.9756	-	-	2	1	0	1	1	1	212	21.316	0	77.599
F1M2I5;A0A0G2K657;P32736-2;P32736	Opioid-binding protein/cell adhesion molecule	Opcml	secreted	15	-	-	-	-	-	-	-	-	0	0	1	-	-	-	-	-	-	-	-	-	-	-	-	-	-	22.0018	19.2661	19.4236	19.2373	1	1	1	1	1	1	4	291	32.212	0	9.2903
A0A0G2K660;A0A0G2K4D5	-	-	-	-	-	-	-	-	-	-	-	-	1	1	1	-	-	-	-	19.6143	-	-	-	-	19.271	-	-	-	-	19.1763	18.3526	18.2708	18.4819	2	4	3	1	1	1	2	159	18.306	0.00017765	3.0256
B4F7E0;A0A0G2K675;Q2A121	Alpha-ketoglutarate-dependent dioxygenase FTO	Fto	nucleus	95	20.4322	20.1927	-	0.405282	0.182494	-	-0.239536	-	4	2	1	20.2882	19.7261	20.1188	-	21.5956	-	-	20.0102	-	20.3752	19.0994	-	-	-	-	19.2752	19.575	19.8395	2	2	4	1.33333	1	1.66667	3	502	57.971	0	16.985
A0A0G2K677	-	-	-	-	22.526	22.094	22.7206	0.0809843	0.291861	0.676441	-0.43206	0.19454	3	3	4	22.4172	22.6843	22.4766	-	-	22.1232	21.5745	22.5843	-	-	23.3009	23.5791	23.3015	20.7008	-	21.4143	22.1559	22.3808	3	4	3	3.05556	5.875	5.19444	2	2561	288.81	0	186.09
A0A0G2K9T0;A0A0G2K687	-	-	-	-	21.4245	21.5293	19.8093	0.187375	0.469151	0.275663	0.104778	-1.61517	2	2	2	-	-	-	21.6119	21.2371	-	-	21.9984	21.0601	-	19.5337	20.085	-	-	-	20.3684	19.6523	20.3805	3	3	5	1	1	1	2	947	105.86	0	19.669
A0A0G2K6A2;Q641Z2	Tyrosine-protein phosphatase non-receptor type 9	Ptpn9	cytoplasm	25	20.7621	20.9736	20.835	0.107119	0.117873	0.0863866	0.211443	0.0729275	5	3	5	20.3822	20.9724	20.8505	20.6807	20.9247	20.7486	21.0251	21.147	-	-	20.7078	20.7823	20.6606	20.8762	21.1484	20.3103	20.1619	20.0452	3	5	5	2.36111	2	1.75	2	539	61.986	0	6.6066
A0A0G2K6D5;D3ZUF9	-	Pitrm1	mitochondrion	79	-	19.7371	20.3051	-	0.165764	0.0229397	-	-	1	2	2	19.1195	-	-	-	-	19.9029	-	19.5714	-	-	20.328	20.2822	-	-	-	19.3751	20.5263	19.5914	3	3	2	1	1.33333	1	2	1035	117.42	0	4.9135
A0A0G2K6D9;Q6GVH5	Gametogenetin-binding protein 2	Ggnbp2	cytoplasm	98	20.7072	-	20.0093	0.0957021	-	0.314986	-	-0.697853	4	1	2	20.8863	20.5451	20.5384	20.859	-	-	20.1254	-	-	-	-	19.6943	-	-	20.3243	19.466	19.4443	19.8363	2	3	5	1.25	1	1.55	2	738	83.693	0	31.973
A0A0G2K6E2;F1M6X5;Q9Z0J5-2;Q9Z0J5	Thioredoxin reductase 2, mitochondrial	Txnrd2	mitochondrion	99.5	20.447	21.1186	20.9515	0.0272484	0.127831	0.0228512	0.671585	0.504454	2	5	3	-	20.4743	-	20.4198	-	21.1436	21.4881	21.0428	21.2173	20.7012	20.9918	-	20.9127	20.95	-	20.0585	20.2781	19.4048	5	4	3	1.2	1.125	1.16667	4	524	56.367	0	22.182
F1M9Y7;A0A0G2K6F1	-	Tcp11l1	nucleus	65	19.6972	19.998	19.6727	0.0871134	0.0731945	0.112056	0.300844	-0.0244846	2	3	3	19.6101	19.7843	-	-	-	19.881	20.1327	19.9804	-	-	19.6241	19.5075	19.8865	-	-	19.2212	19.2911	19.3282	4	4	4	1.125	1.0625	1.0625	2	509	56.066	0	19.605
A0A0G2K6F2	-	-	-	-	-	-	-	-	-	-	-	-	0	0	0	-	-	-	-	-	-	-	-	-	-	-	-	-	-	-	-	-	-	-	1	-	0	1	0	1	3433	373.42	0	3.9194
A0A0G2K6G2;Q7TP48;D3ZGQ3;Q7TP48-2;Q5EB60	Adipocyte plasma membrane-associated protein	Apmap	vacuole	15	22.4773	22.8218	22.5004	0.164376	0.117261	0.113799	0.344482	0.0231342	5	5	5	22.7565	22.6903	22.6398	22.4469	21.853	22.4543	22.8747	22.9184	23.1588	22.7025	22.1901	22.6132	22.7934	22.6252	22.2801	21.8625	21.8377	21.8569	5	5	5	2.83333	2.7	2.45	5	415	46.446	0	49.935
A0A0G2K6G9;A0A0G2K3N6	-	-	-	-	20.9213	21.1726	20.7579	0.264812	0.155596	0.245261	0.251247	-0.16342	4	2	4	20.6196	20.4169	-	21.0318	21.6169	-	-	-	21.017	21.3282	20.5001	-	20.3468	20.73	21.4547	19.3834	19.9453	20.2835	3	4	4	1.08333	1.54167	1.8125	5	1545	175.48	0	24.3
A0A0G2K6H2;P57113	Maleylacetoacetate isomerase	Gstz1	cytoplasm	100	19.3482	-	19.4615	0.110645	-	0.156598	-	0.113247	3	1	3	19.1306	19.4915	19.4227	-	-	-	-	19.5986	-	-	19.208	19.4289	19.7476	-	-	19.1988	19.2205	19.2457	1	3	3	1	1	1	2	215	23.862	0	104.25
C5H4P9;A0A0G2K6I3;Q9Z2J4-2;Q9Z2J4	Nexilin	Nexn	nucleus	19	-	-	-	-	-	-	-	-	0	0	1	-	-	-	-	-	-	-	-	-	-	-	-	20.8158	-	-	-	20.4509	-	-	1	-	0	1	0	4	451	53.659	0.0021104	1.9809
Q5XHX3;A0A0G2K6I4	-	Enah	secreted	38	22.8467	22.9912	23.2657	0.191775	0.137407	0.17255	0.144419	0.418985	5	5	5	23.2218	23.0993	22.9473	22.8402	22.125	23.3561	23.1458	22.9843	22.9458	22.5238	23.7551	23.322	23.4638	23.0297	22.758	22.1063	22.6148	22.2676	5	5	5	2.93333	3.65	3.05	2	526	58.827	0	65.494
A0A0G2K6K1;Q9EPI1	Xylosyltransferase 1	Xylt1	golgi apparatus membrane	9	22.8467	22.4139	22.584	0.0498915	0.0550507	0.114371	-0.43277	-0.262657	5	5	5	22.9718	22.8258	22.8637	22.9001	22.6719	22.4007	22.5451	22.2565	22.3396	22.5275	22.7776	22.6019	22.2872	22.8836	22.3696	21.5387	21.9084	22.255	5	5	5	2.65	3.45	3.5	2	826	94.287	0	15.437
A0A0G2K6K7;K7QQW0;F1M4B7	-	Cdk5rap2	cytoplasm	8	-	-	-	-	-	-	-	-	0	1	0	-	-	-	-	-	20.3527	-	-	-	-	-	-	-	-	-	21.3991	-	-	3	-	-	1	0	0	3	1901	215.22	0.0042871	1.7472
A0A0G2K6M7;D4ADE6	-	Sall2	nucleus	22	20.5959	20.0161	19.9474	0.186998	0.142905	0.17873	-0.57975	-0.648506	3	3	3	20.9677	20.4447	20.3753	-	-	20.0808	19.7427	20.2249	-	-	20.0954	19.5916	20.1552	-	-	19.1229	19.0797	19.4447	4	5	5	1	1	1.25	2	1002	104.32	0	11
F1LSW5;A0A0G2K6N0;P97616	Double-stranded RNA-specific editase B2	Adarb2	nucleus	78.5	20.2317	20.636	20.5916	0.104755	0.135092	0.0978768	0.404303	0.359945	4	5	5	20.1905	20.1837	20.525	-	20.0276	20.9562	20.8331	20.7372	20.2218	20.4316	20.751	20.2973	20.6976	20.7904	20.4218	19.4106	19.7262	19.447	5	5	4	1.66667	1.96667	1.6875	3	713	78.557	0	6.9336
A0A0G2K6N2;D3ZN99	-	Adgrb2	plasma membrane	99	21.369	19.8839	20.2664	0.202409	0.118634	0.224373	-1.48512	-1.10267	3	2	3	20.9965	21.6925	21.4181	-	-	-	20.0026	19.7653	-	-	19.824	20.5529	20.4222	-	-	20.1024	19.8334	20.2793	2	3	4	1	1.63889	1.77083	2	1527	166.32	0	3.9054
D4A2Q7;A0A0G2K6N9	-	Commd4	nucleus	34	20.3886	20.2915	20.2366	0.109719	0.1076	0.0338729	-0.0970268	-0.152004	4	4	3	20.4975	20.3448	-	20.1025	20.6096	20.1436	20.0956	20.5622	-	20.3649	20.1695	-	-	20.2785	20.2617	19.557	19.06	19.5548	4	5	4	1.14583	1.05	1.25	2	177	19.485	0	8.9379
A0A0G2K6P1;Q6MGB5	Estradiol 17-beta-dehydrogenase 8	Hsd17b8	mitochondrion	84	20.2761	20.2175	19.6137	0.0765008	0.350072	0.122946	-0.0585785	-0.662371	3	4	2	20.2957	20.3976	20.1348	-	-	-	20.3856	21.1379	19.6358	19.7107	19.4907	-	-	19.7366	-	19.1073	19.2643	19.2635	5	2	5	1.06667	1	1	3	261	26.893	0.00017349	2.7289
A0A0G2K6R0;F1LV37	-	Tnrc6b	cytoplasm	95	20.9941	20.7192	20.7829	0.224672	0.285512	0.172102	-0.274866	-0.211195	2	3	4	21.2188	-	20.7694	-	-	-	21.2201	20.2313	20.7063	-	21.2656	20.7869	20.5839	20.4952	-	19.8213	20.3252	20.8287	3	4	2	1	1	1	4	1783	189.97	0	32.752
E9PTU4;A0A0G2K6S9;B2RYD3;Q63862-3;Q63862-2;Q63862	Myosin-11	Myh11	cytoplasm	74	-	-	-	-	-	-	-	-	0	1	0	-	-	-	-	-	21.2982	-	-	-	-	-	-	-	-	-	21.0937	-	-	1	-	-	1	0	0	6	1972	227.29	0	6.4554
A0A0G2K6T9	-	-	-	-	-	-	-	-	-	-	-	-	1	1	1	-	-	-	-	24.4623	-	-	-	-	24.6961	-	-	-	-	24.6903	23.2047	23.156	22.6655	1	1	1	8.5	7.75	5.75	2	1191	128.73	0	323.31
A0A0G2K6U3;Q68FR5	Transmembrane protein 209	Tmem209	nucleus	12	20.7389	20.8533	20.8043	0.192519	0.202981	0.229031	0.114414	0.0654163	5	5	5	20.2036	20.4274	20.7879	21.274	21.0016	21.0103	20.592	20.2118	21.3703	21.0821	20.7638	20.2699	20.362	21.4691	21.1567	20.0195	20.1443	19.9865	5	5	5	1.31667	1.4	1.25	2	560	62.782	0	6.1649
D3ZIL9;A0A0G2K6W6	DIS3-like exonuclease 2	Dis3l2	cytoplasm	85	19.4049	-	19.7803	0.0424501	-	0.094056	-	0.375446	3	0	3	19.4876	19.3471	19.3799	-	-	-	-	-	-	-	19.9574	19.6368	-	19.7468	-	-	19.3544	19.5963	-	3	4	0	1	1	2	876	98.398	0	3.351
A0A0G2K6X6;O08679	Serine/threonine-protein kinase MARK2	Mark2	cytoplasm	25	20.8827	21.1034	21.4845	0.540786	0.0913732	0.151462	0.220663	0.601738	3	5	5	19.8023	21.3792	21.4666	-	-	21.0389	20.9112	21.0618	21.4521	21.0528	21.9169	21.64	21.5137	21.008	21.3437	20.0894	20.7682	20.9842	5	5	3	1.41667	2.35	2.33333	2	731	82.019	0	15.035
A0A0G2K6Y1;P49804	Regulator of G-protein signaling 8	Rgs8	cytoplasm	38	20.8887	21.6209	20.3544	0.238501	0.0013752	0.119283	0.732168	-0.534389	4	2	5	-	20.4396	20.5215	21.3769	21.217	-	-	21.6223	-	21.6195	19.947	20.4811	20.3325	20.6734	20.3379	20.6799	19.6939	19.8399	3	5	5	1.58333	1.18333	1.16667	2	232	26.596	0	5.7099
Q91Y68;B4XHA2;Q91Y66;B4XHA3;Q63672;A0A0G2K6Z7;C9DRV0;F1M6X1;B5DEK7;G8JLS5;P16612-2;P16612	Vascular endothelial growth factor A	Vegfa	secreted	88	21.1201	21.1561	20.9755	0.323627	0.122103	0.298698	0.0360317	-0.144598	5	5	5	22.2519	20.6964	21.2609	21.0519	20.3392	21.3858	21.1836	21.424	21.0258	20.7612	22.129	20.5848	20.5057	20.9658	20.6919	20.3048	20.3262	20.565	5	5	5	1	1	1	12	65	7.6897	0	5.9138
A0A0G2K6Z8	-	-	cytoplasm	40	20.2453	20.305	20.4141	0.181567	0.310678	0.152968	0.0596962	0.168728	2	2	2	-	20.4269	20.0638	-	-	19.9943	-	20.6157	-	-	-	20.567	20.2611	-	-	19.3737	20.1075	19.9739	4	5	2	1.33333	1	1.16667	2	1193	135.65	0	3.5056
A0A0G2K707;O08560	Diacylglycerol kinase zeta	Dgkz	nucleus	23	19.979	19.9296	19.6938	0.10897	0.00773335	0.1455	-0.0494652	-0.285212	2	2	3	-	20.088	19.8701	-	-	-	19.9219	19.9373	-	-	-	19.8841	19.408	19.7894	-	19.5833	19.1458	19.7308	2	3	2	1	1	1	4	895	100.44	0.00017668	2.9575
A0A0G2K714;Q6AYE2	Endophilin-B1	Sh3glb1	cytoplasm	55	22.7838	22.8369	22.4541	0.0574659	0.117478	0.0976969	0.0530529	-0.329716	4	4	4	-	22.7623	22.9021	22.8367	22.6342	-	22.6643	22.6064	23.0115	23.0653	-	22.3028	22.2708	22.5892	22.6536	21.7113	21.5416	21.9761	4	4	4	2.6875	2.3125	2.75	2	384	43.078	0	140.32
A0A0G2K717;Q5PPJ8;A0A0G2KB82	-	Cnot2	nucleus	17	20.525	20.6516	21.0958	0.198734	0.0523717	0.0362854	0.126629	0.570826	2	3	2	-	-	-	20.3262	20.7237	-	20.7494	-	20.5702	20.6352	21.0595	-	21.1321	-	-	19.5765	20.1364	19.7773	4	5	4	1	1.06667	1	3	540	59.71	0	9.1649
A0A0G2K719;D3ZN21;D4ADE8	-	Ddx3y;Ddx3x	cytoplasm	79.5	25.0034	25.1859	25.0759	0.0631618	0.259606	0.110277	0.18244	0.0724144	2	2	2	-	-	-	24.9403	25.0666	-	-	-	25.4455	24.9263	-	-	-	25.1861	24.9656	23.7095	23.816	23.7286	2	2	2	2.125	2.375	2	7	662	73.145	0	323.31
A0A0G2K724;Q4G009	Malignant T-cell-amplified sequence 1	Mcts1	cytoplasm	99	21.2243	21.027	21.1792	0.131958	0.236225	0.142601	-0.19734	-0.0451431	2	3	2	-	21.0924	-	-	21.3563	-	21.1914	-	21.3283	20.5612	-	21.0366	-	21.3218	-	19.8894	20.0161	20.36	3	3	2	1.33333	1	1.125	2	181	20.555	0	9.9515
A0A0G2K728	-	-	plasma membrane	100	22.1336	22.0797	22.3115	0.318165	0.45289	0.183048	-0.0539532	0.177855	5	4	5	22.7487	21.1143	21.6733	22.6699	22.462	22.2763	20.7838	-	22.893	22.3657	22.1101	21.7389	22.3789	22.8189	22.5108	21.2592	21.9776	21.7133	5	5	5	1	1.11667	1.11667	3	861	94.439	0	8.3282
A0A0G2K736;F1MA31;B3STT9	-	Kdm1a	nucleus	95	-	-	-	-	-	-	-	-	0	0	0	-	-	-	-	-	-	-	-	-	-	-	-	-	-	-	-	-	-	-	1	-	0	1	0	3	865	93.969	0	11.328
A0A0G2K737;Q920J4	Thioredoxin-like protein 1	Txnl1	cytoplasm	23	24.033	23.8663	23.8837	0.12718	0.077722	0.0845375	-0.166763	-0.149351	5	5	5	24.3451	23.9323	24.0857	23.6024	24.1996	23.9551	24.0399	23.9697	23.6328	23.7337	23.9991	23.9856	24.0675	23.6333	23.7328	22.9786	23.2453	23.4032	5	5	5	4.56667	4.95	4.95	2	292	32.7	0	323.31
R9PXX3;A0A0G2K738;Q5U1Y1	Ras-related protein Rab-34	Rab34	cytoplasm	18	-	-	-	-	-	-	-	-	1	0	0	18.8279	-	-	-	-	-	-	-	-	-	-	-	-	-	-	-	-	18.9971	-	-	1	0	0	1	3	255	28.503	0.0011494	2.1014
A0A0G2K747;G3V7K6;P28042	Single-stranded DNA-binding protein, mitochondrial	Ssbp1	mitochondrion	100	19.3742	19.4684	19.486	0.10643	0.335334	0.124238	0.0941563	0.111782	3	2	3	19.1895	19.5581	19.375	-	-	19.133	-	19.8037	-	-	19.7057	19.4766	19.2757	-	-	19.133	19.2488	19.2412	2	3	3	1	1	1	3	148	17.17	0	190.79
A0A0G2K751;Q642C0	DnaJ homolog subfamily C member 8	Dnajc8	endoplasmic reticulum	33	20.4543	20.3496	20.0602	0.0862973	0.119764	0.151817	-0.104765	-0.394125	4	3	3	20.615	20.2094	20.5008	20.4922	-	20.1142	20.5058	20.4288	-	-	20.2993	19.7786	20.1028	-	-	19.8309	19.8311	19.8654	4	3	5	1	1	1	2	277	32.703	0	24.397
Q5XI18;A0A0G2K756;G3V6E4;Q7TNY6	Golgi resident protein GCP60	Acbd3	secreted	42	20.2765	20.2084	19.9212	0.15266	0.0883254	0.083572	-0.0681515	-0.355341	3	3	3	20.5146	20.3231	19.9919	-	-	20.0366	20.33	20.2585	-	-	19.7909	19.8957	20.077	-	-	19.7146	19.6749	20.1267	3	3	3	1	1.08333	1.08333	4	526	60.247	0	84.995
A0A0G2K757;P25235	Dolichyl-diphosphooligosaccharide--protein glycosyltransferase subunit 2	Rpn2	endoplasmic reticulum membrane	3	24.6091	24.4568	24.622	0.0859521	0.0898301	0.124341	-0.152245	0.0129795	3	3	3	-	24.4656	-	24.7628	24.5987	-	24.325	-	24.6284	24.4171	-	24.3744	-	24.7266	24.7652	23.0778	23.6168	23.5754	3	3	3	6.16667	7.08333	7	2	630	69.122	0	323.31
A0A0G2K761;D4A0H4	-	Cul2	cytoplasm	17	21.6383	21.385	21.975	0.103828	0.147783	0.0676718	-0.253271	0.336664	5	5	5	21.3949	21.8019	21.5787	21.4669	21.9492	20.951	21.4193	21.8115	21.1915	21.5519	21.7761	21.8555	22.0301	22.0998	22.1134	20.2925	21.277	21.0074	5	5	5	1.7	2.55	2.35	2	745	86.968	0	77.849
A1L1L6;A0A0G2K777	Mitochondrial Rho GTPase	Rhot1	mitochondrion membrane	97	24.6451	24.6927	24.657	0.105295	0.123923	0.127073	0.0476036	0.0118847	5	5	5	24.6236	24.8988	24.8645	24.3612	24.4773	24.4865	25.0222	24.9512	24.5921	24.4115	24.5012	25.0172	24.8708	24.5813	24.3143	23.8274	24.0321	24.0276	5	5	5	7.91667	8.05	8	2	631	72.156	0	323.31
D3ZJW3;A0A0G2K781	-	Ppfibp1	cytoplasm	20	-	-	-	-	-	-	-	-	1	1	1	20.0136	-	-	-	-	21.17	-	-	-	-	19.1741	-	-	-	-	20.864	19.5762	19.567	2	1	2	1.25	1	1	2	905	101.22	0	6.4223
B5DF95;A0A0G2K782	-	Zc2hc1a	nucleus	83	-	-	20.4614	-	-	0.210276	-	-	1	1	2	-	19.4768	-	-	-	-	-	-	-	21.3433	-	20.2511	-	-	20.6716	18.8377	19.2388	19.4367	1	2	2	1	1	1.16667	2	324	35.209	0	5.4299
A0A0G2K7A6;G3V8F1;P28573;A0A0G2JX52	Transporter;Sodium-dependent proline transporter	Slc6a7	plasma membrane	37	-	-	20.9805	-	-	0.12225	-	-	1	0	2	20.7537	-	-	-	-	-	-	-	-	-	20.8582	21.1027	-	-	-	-	21.4925	20.4511	2	5	3	1	1.13333	1	4	660	73.56	0	59.35
A0A0G2K7C4;Q62761	Casein kinase I isoform gamma-1	Csnk1g1	cytoplasm	100	-	-	-	-	-	-	-	-	1	0	1	-	19.2626	-	-	-	-	-	-	-	-	-	19.1729	-	-	-	-	18.975	19.1921	1	2	1	1	1	1	2	427	49.252	0.00098668	2.1116
B5DEL7;A0A0G2K7E7	-	LOC100363239	endoplasmic reticulum membrane	100	21.662	21.614	21.6811	0.139348	0.124865	0.138477	-0.0480576	0.0190468	5	5	5	21.8727	21.6248	21.2213	22.033	21.5584	21.8179	21.3143	21.3676	21.6101	21.96	21.8306	21.2825	21.4846	22.0833	21.7244	20.7258	21.0512	21.0709	5	5	5	1	1	1	2	68	7.7412	0.00017794	3.0442
A0A0G2K7G2	-	-	-	-	18.7083	-	-	0.0758476	-	-	-	-	2	0	1	18.7842	18.6325	-	-	-	-	-	-	-	-	19.0276	-	-	-	-	-	18.9179	18.7451	-	1	2	0	1	1	1	488	50.104	0	4.9389
A0A0G2K7G7;G3V9Z6;B0BNF1;A0A0G2JVY6	Septin-8	Sept8	cytoplasm	66.5	24.4702	24.539	24.5419	0.100472	0.138625	0.0405584	0.0687771	0.0717278	3	3	3	-	-	24.671	24.3623	24.3773	-	-	24.7268	24.2685	24.6217	-	-	24.618	24.4795	24.5284	23.5958	23.6205	23.5895	3	3	3	5.41667	5.16667	5	4	483	55.806	0	323.31
A0A0G2K7G8;Q68FW3	Suppressor of tumorigenicity 7 protein-like	St7l	mitochondrion membrane	14	-	-	-	-	-	-	-	-	0	0	1	-	-	-	-	-	-	-	-	-	-	-	23.2444	-	-	-	-	22.9712	-	-	1	-	0	1	0	2	614	69.308	0.00082781	2.1942
A0A0G2K7J2	-	-	-	-	-	-	-	-	-	-	-	-	1	1	0	-	-	-	-	23.2494	-	-	-	24.0934	-	-	-	-	-	-	22.7292	-	21.5761	1	-	1	1	0	1	1	347	40.363	0	40.31
A0A0G2K7J5;D3ZTD8	Semaphorin-5A	Sema5a	secreted	26	21.49	21.7195	21.7583	0.174627	0.135315	0.0962102	0.22949	0.268251	3	5	5	21.2033	21.4607	21.8061	-	-	21.2078	21.9595	21.9315	21.7486	21.7502	21.4841	22.012	21.9081	21.6075	21.7797	20.7621	21.1083	20.5077	5	5	5	2.06667	2.35	1.9	2	1080	121.07	0	7.1597
A0A0G2K7K2;Q9JM53;Q924M6	Apoptosis-inducing factor 1, mitochondrial	Aifm1	mitochondrion	40	23.2369	23.5414	23.4011	0.0792418	0.088516	0.0509713	0.30452	0.164249	5	5	5	23.1473	23.211	23.1194	23.1586	23.5483	23.231	23.7151	23.5801	23.4812	23.6997	23.2707	23.2888	23.5201	23.4789	23.4471	22.584	22.7489	22.6491	5	5	5	4.75	4.95	4.55	3	608	66.133	0	321.25
D3ZQM7;A0A0G2K7L4	-	Itpk1	cytoplasm	33	20.6301	-	-	0.71341	-	-	-	-	2	1	1	-	-	19.9167	-	21.3436	-	-	21.239	-	-	-	20.4033	-	-	-	20.5575	20.2598	20.2318	1	2	4	1	1	1	2	421	46.204	0	8.0386
A0A0G2K7N7	-	-	-	-	20.3921	20.809	20.4549	0.155257	0.269331	0.146013	0.416897	0.0628014	5	5	5	20.3747	20.9322	20.1325	20.4705	20.0507	19.9605	21.4426	21.2289	20.9635	20.4495	19.8845	20.6601	20.6177	20.6333	20.479	19.9064	19.7955	19.8214	5	5	5	1.4	1.1	1	1	283	31.056	0	172.08
A0A0G2K7N9;Q6TUE6	-	Arhgap5	nucleus	16	20.6112	20.8062	21.0553	0.0731047	0.133596	0.140236	0.194984	0.444063	3	2	2	20.6145	20.7361	20.483	-	-	20.9398	20.6726	-	-	-	20.915	21.1955	-	-	-	20.1851	20.8705	20.4974	2	2	3	1.5	2	1.41667	2	1503	172.29	0	4.423
B2GUY7;G3V9T6;A0A0G2K7P2	-	Phf14	nucleus	40	19.977	19.9214	20.0381	0.14749	0.130512	0.156105	-0.0556107	0.061058	4	2	3	20.3273	19.8676	19.6359	20.0772	-	-	19.7909	20.0519	-	-	20.3117	19.7711	20.0314	-	-	18.976	19.6487	19.7781	2	3	4	1	1.11111	1.125	3	877	98.723	0	3.9558
F1M8G9;A0A0G2K7P9;Q6RKB3;A0A0G2K7R3;Q6RKB2	-	Ncam2	plasma membrane	92	23.1522	23.2748	23.487	0.247516	0.170687	0.183376	0.122589	0.334787	5	5	5	23.6908	22.8767	23.6933	23.0989	22.4014	23.885	23.3842	23.1652	22.9788	22.9607	23.9542	23.7889	23.5396	22.9696	23.1826	22.3285	22.7256	22.4772	5	5	5	5.5	6.45	6	5	819	91.164	0	166.51
A0A0G2K7Q7;P35559	Insulin-degrading enzyme	Ide	peroxisome	24	23.0964	22.7645	22.2051	0.0171109	0.354662	0.165221	-0.331812	-0.891232	3	3	3	23.1287	-	-	23.0705	23.0899	23.462	-	-	22.5277	22.3039	22.4467	-	-	21.8891	22.2796	21.5381	21.239	22.1745	3	3	3	3.69444	3.5	4.58333	2	978	113.16	0	59.071
A0A0G2K7T5;P20651	Serine/threonine-protein phosphatase 2B catalytic subunit beta isoform	Ppp3cb	nucleus	80	-	-	-	-	-	-	-	-	1	1	1	-	-	-	-	21.8661	-	-	-	-	21.7826	-	-	-	-	22.22	20.1128	20.6703	20.134	1	1	1	1.25	1.75	1.33333	2	497	56.397	0	39.7
F1LS02;A0A0G2K7T6;P37199	Nuclear pore complex protein Nup155	Nup155	nucleus	67	21.1175	20.6775	21.1006	0.157742	0.183739	0.0784207	-0.43998	-0.0168571	4	4	5	21.2223	21.5172	20.8485	20.8819	-	20.1833	20.738	20.7166	21.0721	-	20.9743	20.8749	21.2725	21.119	21.2625	19.72	20.129	20.7044	4	5	4	1.60417	1.7	2.39583	3	1389	154.86	0	136.88
A0A0G2K7W4;F1M754;A0A097PIG6	-	Map4k4	cytoplasm	93	22.3089	22.6797	22.5793	0.144983	0.0811084	0.257286	0.370733	0.270317	5	3	4	22.7995	22.2055	22.4417	22.1392	21.9588	22.8043	22.5274	22.7073	-	-	23.0546	22.6662	22.7469	21.8494	-	21.2471	22.0993	21.4515	5	4	5	2.56667	3.6875	2.8	3	1348	153.19	0	78.097
A0A0G2K7W7;F1LP91;P18265	Glycogen synthase kinase-3 alpha	Gsk3a	nucleus	21	20.8042	21.0057	21.6215	0.00523949	0.251837	0.0028944	0.201563	0.817335	2	2	2	20.8094	20.7989	-	-	-	-	-	-	21.2576	20.7539	-	-	-	21.6186	21.6244	19.6806	19.5872	19.9135	4	3	5	1.1875	1.38889	1.06667	3	481	50.796	0	137.54
A0A0G2K7W8;F1M9G8;Q8K3P7	Histidine triad nucleotide-binding protein 3	Hint3	nucleus	14	20.8454	-	20.02	0.213288	-	0.233584	-	-0.82534	2	1	2	21.0587	-	-	20.6321	-	20.0044	-	-	-	-	20.2536	19.7865	-	-	-	19.7263	19.4953	20.143	2	4	4	1	1.125	1.16667	3	130	14.317	0	50.893
A0A0G2K7Y2;A0A0G2JYS1;A0A0G2KAL4;A0A0G2JZ50;Q4V8B0	Oxidation resistance protein 1	Oxr1	mitochondrion	81	20.2312	-	19.8699	0.149471	-	0.351266	-	-0.361343	2	0	2	-	20.3807	-	-	20.0817	-	-	-	-	-	-	19.5186	20.2211	-	-	19.4235	19.7334	19.2499	2	2	3	1.16667	1	1.11111	5	873	97.021	0	132.5
A0A0G2K7Z1;D3ZQL4	-	Zfp346	nucleus	19	22.1552	21.6481	22.0134	0.201336	0.249001	0.124236	-0.507017	-0.141798	5	5	5	21.8728	21.7178	21.9031	22.5969	22.6852	21.1623	21.3574	21.2224	22.3367	22.162	21.6758	22.0906	22.0216	22.4195	21.8594	20.866	21.3897	21.5081	5	5	5	2.16667	2.3	2.46667	2	293	32.577	0	11.264
A0A0G2K824;Q5XIC1	Mannose-1-phosphate guanyltransferase alpha	Gmppa	cytoplasm	23	-	-	-	-	-	-	-	-	1	1	1	-	18.6624	-	-	-	-	-	19.1043	-	-	-	19.9135	-	-	-	18.6929	19.7094	18.8174	1	1	3	1	1	1	2	425	46.648	0.0028906	1.867
A0A0G2K833;F1LR12	-	Nav2	nucleus	92	-	-	-	-	-	-	-	-	1	0	0	-	-	19.6341	-	-	-	-	-	-	-	-	-	-	-	-	-	-	19.1534	-	-	1	0	0	1	2	2379	256.78	0	4.1702
A0A0G2K847;G3V9U1	-	Agap1	cytoplasm	95	-	20.2328	-	-	0.0339422	-	-	-	1	2	1	-	-	-	20.1785	-	-	-	-	20.2667	20.1988	-	-	-	20.17	-	18.8076	19.305	19.3114	2	3	1	1	1	1	3	889	97.484	0	27.423
A0A0G2K850;B1WC50;A0A140UHY3;Q4KM41	-	Ewsr1	nucleus	53	24.9938	25.0302	24.9685	0.101108	0.082884	0.0536828	0.0363922	-0.0253162	4	4	4	-	24.8454	25.0384	25.2617	24.8298	-	24.931	24.8715	25.2432	25.0751	-	24.9902	24.8324	25.0929	24.9584	24.0366	24.22	24.2519	4	4	4	4.5	4.3125	4.5625	4	651	67.94	0	323.31
A0A0G2K860;D3ZYR0;Q5BMA6	-	Arhgef12	cytoplasm	17	22.0571	21.5442	21.8116	0.0915361	0.11303	0.172508	-0.512903	-0.245531	5	5	5	21.8022	22.1919	21.8691	22.1827	22.2397	21.3603	21.3866	21.3337	21.8135	21.8271	21.4976	21.7766	21.4326	22.3839	21.9673	20.5434	20.8933	21.3359	5	5	5	2.45	2.7	3.25	3	1532	171.52	0	301.85
A0A0G2K865;F1MAB9;D0UFD0	-	Tpd52;PrLZ	nucleus	47	19.549	-	-	0.0401449	-	-	-	-	2	0	1	19.5089	19.5891	-	-	-	-	-	-	-	-	19.8119	-	-	-	-	-	19.7442	19.5638	-	1	2	0	1	1	3	247	26.883	0	7.4081
F1LNV4;A0A0G2K866;Q704E8;A0A0G2KAC7	ATP-binding cassette sub-family B member 7, mitochondrial	Abcb7	mitochondrion membrane	43	19.1552	-	-	0.149455	-	-	-	-	2	0	0	-	19.0057	-	19.3047	-	-	-	-	-	-	-	-	-	-	-	-	-	18.7152	-	-	2	0	0	1	4	752	82.754	0	4.8805
A0A0G2K872;Q1WIM3	Cell adhesion molecule 3	Cadm3	plasma membrane	25	24.0943	23.5602	24.097	0.179808	0.0707631	0.216071	-0.534113	0.00268936	4	4	4	-	24.491	24.1062	24.161	23.6189	-	23.7682	23.4817	23.4619	23.5289	-	24.7163	24.0709	23.8015	23.7992	22.5808	23.2461	23.2274	4	4	4	4	4.9375	4.79167	2	430	46.634	0	323.31
A0A0G2K876;F8WFW5;Q01062	cGMP-dependent 3,5-cyclic phosphodiesterase	Pde2a	cytoplasm	18	23.5533	23.3627	23.8943	0.162942	0.105307	0.217249	-0.190668	0.341005	5	5	5	23.7072	23.9393	23.7872	23.2131	23.1199	23.2489	23.351	23.7643	23.1565	23.2926	23.8159	24.2835	24.4938	23.3597	23.5187	22.4023	23.1773	22.9376	5	5	5	6.85	8.8	7.55	3	916	103.27	0	113.51
A0A0G2K890;P31977	Ezrin	Ezr	cytoplasm	27	22.047	22.3389	22.1203	0.135142	0.149071	0.263301	0.291904	0.0732632	5	5	5	22.0127	21.9879	21.8041	21.8652	22.5652	22.3466	22.2075	22.1538	22.0781	22.9088	22.8027	22.0118	21.4451	21.6976	22.6443	21.3206	21.3951	21.4687	5	5	5	2.4	3.15	2.4	2	585	69.287	0	132.76
A0A0G2K8A9	-	-	-	-	20.7424	21.0596	20.8253	0.264612	0.177076	0.275067	0.317234	0.0829105	3	4	3	20.2136	21.0264	20.9871	-	-	20.5554	21.0701	21.3001	-	21.3127	20.2785	21.0459	21.1514	-	-	20.3908	20.6345	20.648	4	3	3	1.08333	1.25	1.33333	1	213	23.785	0	9.6831
A0A0G2K8C5;Q6AYB7	-	Ube2j2	endoplasmic reticulum membrane	98	19.5518	-	-	0.114182	-	-	-	-	2	1	1	19.4376	-	-	19.6659	-	-	19.7266	-	-	-	-	20.799	-	-	-	18.762	20.5259	19.1164	1	1	2	1	1	1	2	271	30.259	0	29.294
A0A0G2K8C7;Q5PQT2	Myotubularin-related protein 3	Mtmr3	nucleus	25	20.3799	-	-	0.0172873	-	-	-	-	2	0	1	-	20.3626	20.3972	-	-	-	-	-	-	-	18.9412	-	-	-	-	-	20.5336	20.3526	-	4	3	0	1	1.16667	2	1207	135.12	0	145.3
A0A0G2K8D1;D4A4X7	-	Mospd2	mitochondrion	10	21.4207	20.415	21.1536	0.25319	0.140415	0.161391	-1.0057	-0.267054	4	3	5	22.1467	20.9725	21.2446	21.319	-	20.5986	20.5072	20.1392	-	-	21.4939	21.1416	21.0636	20.6052	21.4638	19.5435	20.18	20.8846	4	5	4	1.41667	2.25	2.8125	2	518	59.742	0	159.95
A0A0G2K8F7;Q6AXR9	-	Ube2a	nucleus	85	21.3216	21.5277	21.1897	0.213425	0.110042	0.189686	0.206163	-0.131882	4	3	4	21.6425	20.7654	-	21.2084	21.6701	-	21.7465	-	21.3972	21.4396	21.2914	20.6319	-	21.4735	21.362	20.3675	20.3355	20.5902	5	5	5	1	1	1.06667	2	152	17.315	0	31.933
A0A0G2K8F9;D3ZQL8	-	Pum2	cytoplasm	48	20.7512	21.1838	21.1186	0.179064	0.123853	0.160095	0.432549	0.367371	5	4	5	21.2111	21.0027	20.8708	20.2766	20.3948	20.97	21.3547	21.4378	-	20.9725	21.2507	21.4345	21.4244	20.6476	20.8356	20.2764	20.2721	20.0944	4	5	5	1.85417	2.15	1.55	2	986	106.15	0	35.201
G3V8Q9;A0A0G2K8G0;P70478	Adenomatous polyposis coli protein	Apc	nucleus	18	24.0771	23.701	24.2443	0.207554	0.26721	0.0732601	-0.376183	0.167173	5	5	5	24.1687	24.4649	24.435	23.9935	23.3236	24.1439	24.0212	23.9266	22.6636	23.7494	24.2772	24.4287	24.3192	23.9887	24.2077	22.7647	23.5051	23.4157	5	5	5	8.55	12	11.4	3	2842	310.5	0	323.31
A0A0G2K8H0;Q5M9G3	Caprin-1	Caprin1	nucleus	63	24.8134	24.7722	24.7554	0.102894	0.109742	0.150221	-0.0412025	-0.0579319	5	5	5	24.8496	24.7044	24.4758	25.0329	25.0042	24.5983	24.774	24.4673	25.0551	24.9662	24.9184	24.4932	24.3177	24.9234	25.1245	23.8715	24.0824	24.2083	5	5	5	4.71667	5.35	5.5	2	720	79.632	0	323.31
A0A0G2K8H6;P00786;A0A0H2UHL6	Pro-cathepsin H;Cathepsin H mini chain;Cathepsin H;Cathepsin H heavy chain;Cathepsin H light chain	Ctsh	vacuole	39	21.2389	21.6762	21.1696	0.187201	0.114432	0.110845	0.437269	-0.069334	5	4	5	21.1928	20.8457	20.9384	21.3089	21.9089	21.8192	21.4546	21.51	-	21.9211	21.2697	21.1063	20.7756	21.2685	21.4279	20.9064	20.5497	20.5623	4	5	5	1.75	1.58333	1.5	3	370	42.043	0	5.9434
A0A0G2K8I0	-	-	-	-	19.6812	20.0033	19.9075	0.105235	0.133601	0.0818145	0.322121	0.226328	3	3	3	19.7611	19.8098	19.4726	-	-	19.7829	19.9827	20.2444	-	-	19.8565	19.7984	20.0677	-	-	19.5076	19.6736	19.5463	3	3	3	1	1	1	1	92	10.686	0.0058231	1.6633
D3ZG18;A0A0G2K8I5	-	Pcdh19	plasma membrane	22	-	-	-	-	-	-	-	-	1	1	0	-	20.3195	-	-	-	-	20.0383	-	-	-	-	-	-	-	-	19.4359	-	20.2694	2	1	1	1	1	1.66667	2	1098	120.87	0	3.1078
A0A0G2K8J8;D4AE88	-	Fam120b	nucleus	91	21.3893	21.2089	21.0731	0.170521	0.0957817	0.144786	-0.180439	-0.316177	5	5	5	21.4582	21.9526	21.353	21.2922	20.8905	21.5386	21.2298	21.2408	21.0089	21.0263	20.9288	21.5286	21.1799	20.6495	21.0789	20.2459	20.4156	20.706	5	5	5	1.81667	1.95	2.4	2	754	85.37	0	30.054
A0A0G2K8K1	-	-	-	-	-	-	-	-	-	-	-	-	1	1	1	-	19.3616	-	-	-	-	-	20.1667	-	-	-	-	19.1019	-	-	19.8379	18.7369	19.4425	1	1	1	1	1	1	1	919	105.11	0	100.83
A0A0G2K8L9	-	-	mitochondrion	53	19.8388	20.4255	20.3925	0.0639973	0.117169	0.129683	0.586691	0.553728	2	3	4	19.7748	19.9028	-	-	-	20.4349	20.6235	20.2179	-	-	20.5594	20.5121	20.4928	20.0057	-	19.558	19.7496	20.0984	3	4	3	1.11111	1.39583	1.08333	2	187	20.578	0.00051116	2.5072
D3ZD53;A0A0G2K8M1	-	Zfp84	nucleus	44	-	-	-	-	-	-	-	-	1	1	1	-	-	19.3431	-	-	-	19.3066	-	-	-	-	19.3033	-	-	-	18.5432	19.0719	18.673	1	1	3	1	1	1	2	517	60.242	0	59.099
A0A0G2K8M5;G3V6N2;B5DEM3	-	Tmed4	endoplasmic reticulum membrane	100	21.5037	21.598	21.5684	0.194014	0.152005	0.146543	0.0943127	0.0646725	4	5	5	-	21.8471	21.7892	21.3546	21.024	21.729	21.8422	21.8805	21.4805	21.0579	21.8142	21.6494	21.8864	21.4093	21.0825	20.7374	20.921	20.593	5	5	4	1	1.15	1.08333	3	168	19.577	0	23.036
Q499Q2;A0A0G2K8M7	-	Tpd52l1	cytoplasm	26	-	-	-	-	-	-	-	-	0	1	1	-	-	-	-	-	-	21.4415	-	-	-	-	21.1912	-	-	-	20.5649	19.7608	-	1	2	-	1	1.125	0	2	163	18.348	0	4.9873
D3ZC34;A0A0G2K8N6	-	Ankmy2	cytoplasm	22	22.4665	22.0586	22.2447	0.121412	0.0861246	0.0806547	-0.407919	-0.221876	5	5	5	22.4034	22.4297	22.2969	22.2664	22.9363	21.776	22.1007	22.1221	21.9938	22.3004	22.336	22.2023	22.0281	22.1567	22.5002	21.1689	21.5724	21.8528	5	5	5	2.11667	2.55	2.45	2	393	43.899	0	43.383
A0A0G2K8N9	-	-	-	-	-	-	-	-	-	-	-	-	1	0	0	-	-	18.6801	-	-	-	-	-	-	-	-	-	-	-	-	-	-	18.3287	-	1	2	0	1	1	1	958	104.85	0.00051195	2.5308
D3ZI49;A0A0G2K8P5;Q9JHU6	Stathmin;Stathmin-3	Stmn3	cytoplasm	57.5	26.146	26.1536	26.1548	0.132346	0.202743	0.0983585	0.00755501	0.00875473	5	5	5	25.9146	26.3795	25.9549	26.547	25.934	25.8126	26.053	25.6676	26.7385	26.4962	26.0253	26.1997	25.846	26.3828	26.3201	25.3234	25.5325	25.5626	5	5	5	5.8	5.8	5.7	3	180	20.954	0	95.453
A0A0G2K8Q2;Q5FVG8	GRAM domain-containing protein 3	Gramd3	secreted	48	19.8644	-	19.9286	0.0570658	-	0.0760994	-	0.0642262	3	1	3	19.7559	19.9493	19.8879	-	-	-	-	-	-	20.1974	20.0806	19.8459	19.8594	-	-	19.0722	20.3553	19.2832	2	3	4	1	1.33333	1.125	2	432	48.046	0.0039904	1.7907
A0A0G2K8Q7;Q6MG66;A0A0G2KAB8	-	Lsm2	nucleus	28	21.2479	21.2666	21.1926	0.0855499	0.164591	0.143918	0.0186558	-0.0553894	4	5	5	21.4969	-	21.2239	21.138	21.1331	21.6158	21.6063	21.1412	21.2398	20.7299	21.4389	21.5642	21.0131	21.1819	20.7647	20.3585	20.576	20.5399	5	5	4	1	1	1	4	95	10.834	0	171
A0A0G2K8Q8;B2RYX1	-	Uqcr10	-	-	20.2744	20.3486	20.5524	0.222658	0.288649	0.23444	0.0742016	0.278002	4	4	4	19.9882	20.4945	20.7883	19.8267	-	19.5487	20.8227	20.7142	-	20.3089	19.8767	20.9052	20.8288	20.5989	-	19.6271	20.1165	19.9753	4	4	4	1	1	1	2	62	7.099	0	15.444
Q6JBI7;A0A0G2K8R3;Q6JBI6;A0A0G2K174	-	Lmo7	-	-	-	-	-	-	-	-	-	-	0	0	0	-	-	-	-	-	-	-	-	-	-	-	-	-	-	-	-	-	-	-	-	1	0	0	1	5	1729	195.57	0	3.7376
G3V743;A0A0G2K8S6;O88941	Mannosyl-oligosaccharide glucosidase	Mogs	endoplasmic reticulum membrane	100	20.1943	20.135	19.9507	0.184656	0.241636	0.11768	-0.0593166	-0.243574	4	3	3	20.0908	20.0224	19.9253	20.7388	-	19.7017	20.1664	20.537	-	-	19.7728	19.9063	20.1731	-	-	19.5134	19.3683	19.9278	4	4	5	1.1875	1.20833	1.35	3	730	81.025	0	155.86
A0A0G2K8T0;Q6P7S1	Acid ceramidase	Asah1	secreted	70	21.7969	21.9664	21.8141	0.0544953	0.105174	0.0680557	0.169495	0.017149	3	3	3	-	-	21.8668	21.6896	21.8344	-	-	21.9278	21.8067	22.1648	-	-	21.684	21.8444	21.9138	20.7387	20.9181	20.5663	3	3	3	2.13889	2.33333	1.83333	2	428	48.282	0	142.01
A0A0G2K8V0;F1LPJ1	Protein-tyrosine-phosphatase	Ptprm	cytoplasm	30	21.0987	20.9969	21.5083	0.136085	0.0753941	0.0603114	-0.101873	0.409603	5	5	5	21.2918	20.9869	21.1561	21.4217	20.6372	20.8829	21.172	20.793	21.1639	20.9725	21.5064	21.6977	21.3276	21.5509	21.4591	19.9487	20.5175	19.9996	5	5	5	1.45	1.78333	1.45	3	1445	162.54	0	104.39
R9PXU6;A0A0G2K8V2;P85972	Vinculin	Vcl	secreted	10	22.0372	21.9411	22.2178	0.104166	0.0559597	0.178461	-0.0961208	0.180559	5	5	5	22.1959	21.6554	22.0419	22.0412	22.2516	21.9148	21.9432	21.7495	22.0176	22.0803	22.3751	21.6798	22.0558	22.2157	22.7624	21.0705	21.5047	21.4445	5	5	5	2.55	3.15	3.4	3	1066	116.57	0	282.59
A0A0G2K8X3;F7EZF5;Q7TPA0	-	Pid1	cytoplasm	95	22.5012	22.1016	21.6682	0.100861	0.0779311	0.11804	-0.399546	-0.832954	4	4	5	22.6682	22.2212	22.4892	22.6263	-	22.3284	22.0482	21.9726	-	22.0573	21.7237	21.7508	21.6987	21.9401	21.2278	21.1952	20.5548	21.9134	4	5	4	1.66667	1.65	2.0625	3	217	24.798	0	26.477
A0A0G2K8Y7;D3ZLE2	-	Tmcc3	cytoplasm	20	20.1081	20.0805	19.9625	0.172605	0.198664	0.177542	-0.027647	-0.145679	5	5	5	19.6216	20.2797	19.7738	20.4928	20.3728	19.3964	19.8868	20.3066	20.5071	20.3055	19.3848	19.7626	20.0318	20.3415	20.2916	19.1924	19.3343	19.533	5	5	5	1	1	1	2	460	51.725	0	6.5285
Q70AM4;A0A0G2K8Z9	Kinesin-like protein	Kif13b	cytoplasm	34	24.3557	23.9994	24.1722	0.0704184	0.130423	0.251305	-0.356268	-0.18342	2	3	2	24.2852	24.4261	-	-	-	23.9437	24.2479	23.8065	-	-	23.9209	24.4235	-	-	-	23.557	24.0578	24.2802	3	2	2	1	1	1	2	1767	196.62	0	39.33
A0A0G2K916;E9PTK9	-	Ankhd1	cytoplasm	92	22.9573	-	22.6244	0.430407	-	0.167989	-	-0.332903	2	0	2	-	-	23.3877	-	22.5269	-	-	-	-	-	-	-	-	22.7924	22.4564	-	21.3768	22.0297	-	2	2	0	1	1	3	2615	276.83	0	162.36
Q80YG1;E9PSV5;A0A0G2K931;Q68FU2;A0A0G2KAC0	Phosphoserine aminotransferase	Psat1	mitochondrion	38	24.1613	24.3905	24.0002	0.198752	0.125269	0.127741	0.229214	-0.16107	5	5	5	24.417	23.4555	24.0633	24.2525	24.6181	24.0457	24.3028	24.3416	24.817	24.4454	23.7797	23.6585	24.011	24.2093	24.3425	23.4957	23.3527	23.5139	5	5	5	7.16667	7	7.3	5	370	40.588	0	30.301
A0A0G2K946	-	-	-	-	27.0225	27.1138	27.1937	0.161174	0.190233	0.224668	0.0913448	0.171257	5	5	5	26.9817	27.4663	27.2936	26.786	26.5848	27.009	27.4063	27.6764	26.6175	26.86	27.3004	27.7195	27.6089	26.6875	26.6524	26.2127	26.5887	26.4321	5	5	5	12.8333	13.1	12.75	1	425	47.005	0	323.31
B2RYI3;G3V8U3;A0A0G2K948	-	Dpf2	nucleus	39	20.7238	20.1746	20.3349	0.514759	0.400595	0.359154	-0.549171	-0.388855	4	4	4	20.3106	20.4689	19.8915	-	22.2242	19.3295	19.8022	20.376	-	21.1907	20.3534	19.4438	20.3397	-	21.2029	19.4183	19.7261	20.2116	4	5	5	1	1	1.2	9	390	44.084	0	80.983
A0A0G2K952;D3ZBB7	Ubiquitin carboxyl-terminal hydrolase	Usp32	endoplasmic reticulum membrane	26	-	-	-	-	-	-	-	-	1	0	1	19.4068	-	-	-	-	-	-	-	-	-	18.7155	-	-	-	-	-	18.6765	19.4068	-	1	2	0	1	1	2	1640	185.65	0	138.48
A0A0G2K962;P13195;A0A0G2JYY2	5-aminolevulinate synthase, nonspecific, mitochondrial	Alas1	mitochondrion	100	20.8659	20.1875	19.9288	0.078478	0.170963	0.257348	-0.67844	-0.93713	5	4	4	20.8518	20.8185	20.643	20.8845	21.1318	19.7577	20.271	20.5833	20.138	-	19.446	19.9149	20.6452	-	19.7092	19.5342	19.4082	19.8915	5	5	5	1.25	1.23333	1.45	7	641	71.038	0	5.1934
A0A140TAB6;A0A0G2K977;Q62839	Golgin subfamily A member 2	Golga2	cytoplasm	42.5	23.8674	23.661	23.7931	0.0861527	0.109295	0.0576157	-0.206329	-0.0742111	5	5	5	23.6135	23.8914	23.7391	24.0843	24.0084	23.3836	23.6832	23.4791	24.0077	23.7515	23.6927	23.7425	23.6747	23.969	23.8868	22.7665	23.1124	23.2437	5	5	5	5.73333	6.3	6.4	4	986	111.45	0	97.357
A0A0G2K979;D3ZQU4;D3Z902	-	Fbxw7	nucleus	18	19.633	-	-	0.543079	-	-	-	-	2	1	0	-	20.1761	19.0899	-	-	-	-	20.0319	-	-	-	-	-	-	-	19.5746	-	19.4215	2	-	2	1.5	0	1	3	589	66.134	0.0068771	1.6028
D3ZDA6;A0A0G2K999	-	Sdk2	secreted	12	20.6044	20.4614	20.547	0.106188	0.276831	0.246952	-0.143019	-0.0574436	5	3	2	21.0039	20.5976	20.5429	20.4993	20.3784	20.5388	20.8974	19.9479	-	-	20.3	20.7939	-	-	-	19.9842	20.354	19.9999	3	2	5	1	1	1	2	2053	225.39	0.00067488	2.4033
A0A0G2K9A9;D3ZT20	-	Fbxo41	cytoplasm	23	-	-	20.0486	-	-	0.527765	-	-	1	1	2	-	17.9687	-	-	-	-	-	-	19.8046	-	20.5763	-	-	19.5208	-	18.2341	18.9061	17.9835	2	3	4	1	1.25	1	2	869	94.029	0	19.958
A0A0G2K9B4;D4A4B1	-	Mrpl15	mitochondrion	96	21.1549	20.8408	21.3028	0.147906	0.192226	0.109377	-0.314096	0.147856	4	2	5	21.4511	21.124	21.2855	20.759	-	20.6486	-	21.033	-	-	21.5568	21.4867	21.3792	21.0827	21.0085	20.1173	20.41	20.7664	4	5	4	1.27083	1.85	1.625	2	295	33.652	0	5.8296
A0A0G2K9C5;A1L1I3;Q3MUI2	Numb-like protein	Numbl	cytoplasm	98	22.1067	22.2435	22.4086	0.0527748	0.0579222	0.0928839	0.136805	0.301844	4	4	5	-	22.0296	22.2541	22.031	22.1122	-	22.3639	22.1722	22.3178	22.1203	22.67	22.4442	22.2693	22.5182	22.1411	21.0313	21.7876	21.1238	4	5	5	1.9375	2.25	1.6	3	641	68.626	0	78.069
D3ZJU5;A0A0G2K9D6	-	Smarcc1	nucleus	97	20.4836	20.611	20.5782	0.191165	0.0838413	0.0185347	0.127392	0.0946198	2	2	2	-	20.6748	20.2925	-	-	-	20.6948	20.5272	-	-	-	20.5968	20.5597	-	-	19.8326	19.9596	19.7505	4	3	4	1.0625	1.08333	1	2	1078	120.5	0	32.413
E2RUH2;A0A0G2K9E0;P29315	Ribonuclease inhibitor	Rnh1	cytoplasm	100	-	-	-	-	-	-	-	-	0	0	0	-	-	-	-	-	-	-	-	-	-	-	-	-	-	-	-	-	-	-	-	1	0	0	1	3	456	49.919	0	12.536
A0A0G2K9E8;Q63356	Unconventional myosin-Ie	Myo1e	cytoplasm	33	-	-	20.1269	-	-	0.237179	-	-	1	1	2	-	-	19.0585	-	-	20.0079	-	-	-	-	19.8897	-	20.3641	-	-	19.2938	19.6717	19.0905	1	2	2	1.5	1.25	1	2	998	114.47	0	3.9652
A0A0G2K9F7;A8C4G9	-	Zmynd8	nucleus	30	20.9365	21.4081	21.4259	0.108534	0.146751	0.32135	0.471573	0.489368	4	3	4	21.226	20.7024	20.8842	20.9335	-	21.153	21.41	21.6613	-	-	21.2807	20.9134	21.1468	22.3627	-	20.4507	20.7939	20.5534	4	4	4	1.58333	1.75	2.0625	4	1180	130.09	0	25.482
A9UMV2;A0A0G2K9G3	-	Mrps24	mitochondrion	87	-	19.6268	-	-	0.14532	-	-	-	1	2	0	-	19.7906	-	-	-	19.4815	19.7721	-	-	-	-	-	-	-	-	19.106	-	19.4488	2	1	2	1	1	1	2	167	18.742	0.0053619	1.6801
A0A0G2K9G6;D4A3Q2	-	Stag1	nucleus	100	20.0528	20.0685	19.8722	0.223636	0.0151853	0.390218	0.0157375	-0.180605	4	3	2	19.4023	20.1275	-	20.2874	20.3939	-	20.0694	20.0418	-	20.0944	-	19.4819	-	20.2624	-	19.8934	19.8926	20.0591	5	4	5	1.05	1	1.05	2	1258	144.43	0	38.951
A0A0U1RRV6;A0A0U1RRS2;A0A0G2K9H6;Q62807	Synaptotagmin-17	Syt17	plasma membrane	18	-	-	19.0131	-	-	0.111427	-	-	1	1	2	-	19.4223	-	-	-	-	-	21.8054	-	-	-	19.1245	18.9017	-	-	21.3939	18.7333	19.2539	1	2	1	2	1	1	4	353	40.007	0.0085942	1.4163
D3ZB76;A0A0G2K9H9;B2GV48	-	Dnajb5	cytoplasm	44	22.5406	21.8363	21.9657	0.259664	0.0207401	0.193497	-0.704285	-0.574915	3	4	5	22.1228	23.0166	22.4823	-	-	21.8142	21.8935	21.799	-	21.8385	21.3634	22.5703	21.9672	21.8626	22.0648	20.9927	21.0606	21.47	4	5	4	2.0625	2.35	2.70833	3	382	43.032	0	84.921
G3V7K3;A0A0G2K9I6;Q9JL97;P13635	Ceruloplasmin	Cp	secreted	99.5	24.524	24.6578	24.4559	0.181249	0.146773	0.212841	0.133852	-0.0680237	5	5	5	24.7655	23.9087	24.4034	24.9753	24.5669	24.9633	24.42	24.2105	24.9139	24.7814	24.7902	23.9677	23.9393	24.9704	24.612	23.7135	23.7224	23.8534	5	5	5	10.8667	10.75	11.05	6	1059	120.66	0	117.16
A0A0G2K9I8;Q63009	Protein arginine N-methyltransferase 1	Prmt1	cytoplasm	35	22.1711	22.2232	22.366	0.122334	0.204673	0.229303	0.0520649	0.194887	5	5	5	21.8733	21.9541	22.1216	22.484	22.4226	21.5469	22.3798	22.1282	22.2495	22.8115	22.0584	21.8665	22.0823	22.7851	23.0378	21.276	21.7279	21.5282	5	5	5	2.76667	3.3	2.75	2	353	40.503	0	66.337
F1LTE0;A0A0G2K9J0	-	Tanc2	nucleus	18	21.652	-	21.0433	0.408272	-	1.14241	-	-0.608614	2	1	2	-	22.0602	21.2437	-	-	-	21.9614	-	-	-	22.1857	19.9009	-	-	-	21.0848	20.8969	21.3398	1	2	2	1	1	1	2	1992	219.81	0	42.219
D3ZXE3;A0A0G2K9K0	-	Tbc1d9	cytoplasm	16.5	-	-	19.8599	-	-	0.0886545	-	-	1	1	2	-	-	-	-	19.5879	-	-	20.4395	-	-	-	19.9485	-	19.7712	-	19.9086	19.2485	19.0247	2	2	2	1	1	1	4	1239	140.18	0	13.744
D4A927;A0A0G2K9K2	-	Tacc1	cytoplasm	42	21.0767	20.3243	20.2	0.0558777	0.124153	0.0900824	-0.75234	-0.876638	4	3	5	20.9825	21.2263	21.0006	21.0972	-	20.0883	20.5091	20.3756	-	-	19.9256	20.4519	20.322	20.107	20.1936	19.8485	19.6044	20.6204	4	5	4	1	1	1.1875	2	772	84.282	0	18.653
A0A0G2K9L2	-	-	nucleus	65	24.4872	24.3743	24.3963	0.118131	0.148668	0.173478	-0.112967	-0.0909348	5	5	5	24.4764	24.3125	24.16	24.6732	24.814	24.2847	23.9866	24.2452	24.4734	24.8815	24.4064	24.0957	23.9278	24.7319	24.8198	23.4626	23.6783	23.7805	5	5	5	6.7	7.1	7.65	2	528	57.946	0	319.95
A0A0G2K9M4	-	-	-	-	-	20.7073	-	-	0.0442104	-	-	-	1	2	1	21.0082	-	-	-	-	-	20.7515	20.6631	-	-	-	-	-	-	19.1766	20.0613	17.8104	20.9995	2	1	1	1	1	1	1	3506	391.57	0	5.3167
A0A0G2K9Q3;Q6QI44	N-alpha-acetyltransferase 25, NatB auxiliary subunit	Naa25	cytoplasm	90	-	-	-	-	-	-	-	-	0	1	0	-	-	-	-	-	-	22.2823	-	-	-	-	-	-	-	-	21.6229	-	-	1	-	-	1	0	0	2	972	111.79	0	6.8231
A0A0G2K9Q7;Q62625-2;Q62625;Q7TQ75	Microtubule-associated proteins 1A/1B light chain 3B	Map1lc3b;LOC100363716	cytoplasm	49	20.9773	20.9602	20.9701	0.152879	0.0778462	0.119849	-0.0171604	-0.0071907	4	3	4	21.4184	20.9249	20.721	-	20.845	20.8435	20.9292	21.1078	-	-	21.2635	20.7228	21.0569	20.8374	-	20.4609	20.5447	20.4993	3	4	4	1	1	1	4	125	14.526	0.00017734	3.0056
Q642A8;A0A0G2K9Q8	-	Ubr7	nucleus	25	-	-	-	-	-	-	-	-	1	0	0	20.5522	-	-	-	-	-	-	-	-	-	-	-	-	-	-	-	-	20.5522	-	-	1	0	0	1	2	425	48.207	0.0081677	1.4652
A0A0G2K9R0;D4A5A9	-	Zswim8	-	-	20.1854	20.0417	20.132	0.398081	0.218042	0.119397	-0.143713	-0.0534077	2	2	3	20.5835	-	19.7873	-	-	20.2597	-	19.8236	-	-	19.9584	20.0767	20.3608	-	-	19.7108	19.6473	19.7472	2	3	3	1	1	1	2	1797	193.44	0	17.369
F1LP46;A0A0G2K9R3;Q5EBA1	ATP-dependent RNA helicase SUPV3L1, mitochondrial	Supv3l1	cytoplasm	27	-	-	-	-	-	-	-	-	1	0	0	19.8216	-	-	-	-	-	-	-	-	-	-	-	-	-	-	-	-	20.6787	-	-	2	0	0	1	3	695	78.922	0	7.6083
A0A0G2K9T1;Q5YB86	-	Itch	-	-	-	-	20.4915	-	-	0.023159	-	-	1	0	2	-	-	-	20.0425	-	-	-	-	-	-	-	-	-	20.4683	20.5146	-	20.4726	19.6703	-	3	3	0	1.5	1	2	882	100.83	0	26.9
A0A0G2K9V6;Q5XHY5	Threonine--tRNA ligase, cytoplasmic	Tars	cytoplasm	100	22.6858	22.6559	22.493	0.0834343	0.116842	0.0632307	-0.0299397	-0.192842	5	5	5	22.7628	22.474	22.4983	22.8727	22.8213	22.3971	22.6285	22.7736	23.0378	22.4424	22.6161	22.4134	22.3239	22.6606	22.4509	21.7679	21.8313	22.1048	5	5	5	4.25	4.46667	4.5	2	722	83.388	0	67.092
A0A0G2K9Y9;M0R440	-	LOC682914	nucleus	89	23.7613	23.5255	23.4598	0.0746116	0.08606	0.0878668	-0.235752	-0.301477	4	4	4	-	23.8441	23.6629	23.9274	23.6107	-	23.4089	23.4388	23.7806	23.4738	-	23.4451	23.5041	23.6572	23.2329	22.41	22.5994	22.9328	4	4	4	4.5	5.1875	5.75	3	504	57.056	0	69.727
A0A0G2KA06;D3ZZC3	Kelch-like protein 22	Klhl22	cytoplasm	94	21.0456	20.6456	20.5306	0.138356	0.231526	0.151721	-0.400084	-0.515022	3	3	4	20.7695	21.1689	21.1985	-	-	20.2391	21.0409	20.6567	-	-	20.153	20.8668	20.452	-	20.6508	19.8333	19.8177	20.2487	5	5	5	1.55	1.51667	1.5	2	707	78.699	0	55.685
A0A0G2KA12;O88658;O88658-2	Kinesin-like protein KIF1B	Kif1b	cytoplasm	62	23.3898	22.5873	23.4905	0.260417	0.241617	0.205833	-0.802565	0.100649	5	5	5	23.147	24.3035	23.6225	22.9286	22.9474	22.5489	22.8778	22.8624	21.6652	22.982	23.1819	24.2624	23.4778	23.4302	23.1001	21.7003	22.8148	22.7492	5	5	5	4.18333	6.6	6.1	4	1799	202.16	0	136.98
A0A0G2KA14	-	-	-	-	-	-	-	-	-	-	-	-	1	1	0	-	-	-	22.9175	-	-	19.5833	-	-	-	-	-	-	-	-	18.6187	-	21.8105	1	-	1	1	0	1	1	979	110.35	0	31.81
A0A0G2KA25;Q4KLL4	Transmembrane 9 superfamily member 4	Tm9sf4	golgi apparatus membrane	16	22.8186	23.1135	23.0606	0.104682	0.0929664	0.0480619	0.294899	0.24205	5	5	5	22.8305	22.6797	22.7097	23.2194	22.6535	22.8665	23.0847	22.967	23.3086	23.3404	23.075	23.0459	22.9462	23.2322	23.0038	22.1985	22.3795	22.1468	5	5	5	3.21667	3.45	3.2	2	643	74.728	0	83.484
A0A0G2KA27;O08873	MAP kinase-activating death domain protein	Madd	golgi apparatus	15	20.959	20.9745	21.4162	0.146722	0.170014	0.101785	0.0154057	0.457155	4	4	3	20.7777	20.8563	20.8057	21.3965	-	20.7652	21.3027	21.2217	-	20.6081	21.3168	21.3121	21.6198	-	-	19.8704	20.4952	20.2221	5	4	4	1.65	2.625	2.1875	2	1627	181.14	0	84.681
A0A0G2KA37;A0A0R3P9D5;F1LW30	-	Unc5d	plasma membrane	36	21.2922	-	20.0189	0.115845	-	0.0396057	-	-1.27327	2	1	3	-	21.1764	21.4081	-	-	-	20.1597	-	-	-	-	20.0275	19.9465	20.0829	-	19.8515	19.4668	20.981	2	4	2	1	1.20833	2.125	3	860	95.995	0	5.5972
E9PT04;A0A0G2KA50	-	Vps39	cytoplasm	9	20.7681	20.9196	21.1596	0.100384	0.104928	0.0999833	0.151455	0.39152	4	4	5	20.8685	20.9676	20.7323	20.504	-	20.7471	20.7292	21.1143	21.0876	-	21.249	21.4603	20.8766	21.1947	21.0175	19.8003	20.1702	20.101	5	5	5	1.68333	2.4	1.88333	3	875	100.61	0	72.547
A0A0G2KA67;D3ZJN4	-	Asb3	cytoplasm	19	-	-	-	-	-	-	-	-	1	1	0	-	-	-	-	22.5236	-	-	-	-	22.3643	-	-	-	-	-	20.959	-	20.923	1	-	1	1	0	1	2	520	57.834	0.00084076	2.3696
A0A0G2KA69;Q5BJN8-2;Q5BJN8	Protein SDE2 homolog	Sde2	nucleus	51	20.0083	19.6298	19.1653	0.0318383	0.248377	0.197349	-0.378511	-0.842997	4	3	2	19.9741	20.098	19.9541	20.0071	-	19.1332	19.8895	19.8667	-	-	-	18.968	19.3627	-	-	19.2345	19.4055	19.6937	3	3	4	1	1.16667	1.14583	3	459	49.384	0	112.25
Q66H18;A0A0G2KA82	-	Sypl1	endoplasmic reticulum membrane	48	20.8578	21.0439	20.7507	0.16013	0.134733	0.0871149	0.186069	-0.107117	5	5	4	21.2094	20.2805	20.7751	20.9848	21.0392	20.8117	21.4073	21.3112	20.7302	20.9588	20.9555	20.5498	-	20.6825	20.8149	20.1497	20.0562	20.2928	5	5	5	1	1	1	2	258	28.628	0	6.6265
A0A0G2KA88	-	-	-	-	23.0727	22.4991	22.9182	0.297131	0.512857	0.43035	-0.573578	-0.154444	5	5	5	23.085	22.4302	22.5469	24.1025	23.1988	21.2984	21.5162	22.4851	23.1301	24.0657	22.8229	21.5611	22.527	23.8555	23.8246	21.5582	22.1863	22.46	5	5	5	5.61667	6.35	6.55	3	1452	163.33	0	94.536
A0A0G2KA90	-	-	-	-	-	-	-	-	-	-	-	-	1	1	1	-	-	-	23.0435	-	-	-	-	21.4482	-	-	-	-	21.1713	-	19.833	19.2459	21.8445	1	1	1	1.33333	1	1.5	1	843	94.065	0	8.8747
A9UMW2;A0A0G2KAA3;M0RB63	-	Ndufa3;LOC684509	mitochondrion membrane	76	22.1818	22.2063	22.2529	0.28136	0.225966	0.265255	0.0244904	0.0710678	5	5	5	22.5862	22.6567	22.6766	21.5453	21.4441	22.5796	22.7629	22.1781	22.0423	21.4685	22.7959	22.7845	22.4321	21.7015	21.5503	21.3449	21.6284	21.6244	5	5	5	1	1	1	3	83	9.2547	0	7.4923
F1M635;A0A0G2KAD4	-	Lbh	secreted	21	21.5954	21.6635	21.5396	0.183495	0.194631	0.126901	0.0680351	-0.0558167	4	4	4	21.8667	21.1807	21.395	-	21.9393	21.2693	21.5679	21.6167	22.2	-	21.6289	21.4989	21.2133	21.8174	-	20.945	21.0803	21.0818	4	5	5	1	1	1	2	88	10.152	0	58.273
A0A0G2KAE6;D3Z899	-	Fam73b	nucleus	68	21.2303	21.0607	21.3042	0.032889	0.198494	0.202362	-0.169603	0.0739346	4	4	4	21.177	21.2331	21.189	21.3221	-	21.5298	21.1152	21.0363	20.5615	-	21.2843	21.7267	21.4432	20.7628	-	20.2357	20.7223	20.841	4	5	4	1.70833	1.8	1.625	2	593	65.659	0	73.576
B2RYE4;A0A0G2KAH7;E9PTT2	-	Ext2	golgi apparatus membrane	16	22.8885	22.9289	22.8789	0.0605078	0.0577386	0.0574738	0.0403938	-0.00957298	5	5	5	22.9092	22.8959	22.8376	23.0868	22.713	22.9599	22.929	22.7445	23.1054	22.9056	23.0029	22.7336	22.7783	23.0175	22.8624	22.0121	22.2337	22.2778	5	5	5	4.21667	4.65	4.3	3	718	82.004	0	50.68
A0A0G2KAI2;F1LWX5	-	Phf2	nucleus	91	-	-	-	-	-	-	-	-	1	0	1	21.0992	-	-	-	-	-	-	-	-	-	-	20.6445	-	-	-	-	20.4683	21.0905	-	3	1	0	1.33333	1	2	1073	118.2	0	7.3495
A0A0G2KAI8	-	-	-	-	22.5792	22.6074	22.5394	0.142596	0.194851	0.0615716	0.0282154	-0.0397797	5	5	5	22.7632	22.7396	22.7062	22.0119	22.6749	22.6853	22.7525	23.223	22.1609	22.2151	22.3431	22.4635	22.6974	22.5984	22.5947	21.661	21.8711	21.9305	5	5	5	2.98333	3.5	3.2	1	364	40.557	0	30.677
A0A0G2KAL9	-	-	-	-	21.0083	20.3351	21.6111	0.136294	0.222464	0.0894209	-0.673161	0.60277	4	3	3	21.076	20.6578	20.983	21.3163	-	20.6861	20.3964	19.9228	-	-	21.7371	21.4381	21.6579	-	-	19.8972	21.2099	20.6745	3	3	4	1	1.41667	1.0625	1	291	32.801	0	323.31
B2RYQ5;A0A0G2KAN5	Enhancer of rudimentary homolog	Erh	nucleus	24	25.3667	25.491	-	0.111406	0.169759	-	0.124327	-	2	2	1	-	25.2553	25.4781	-	-	-	25.6608	25.3213	-	-	-	24.4387	-	-	-	24.1953	22.3693	24.8593	2	2	2	1.125	1	1.45833	3	104	12.259	0	323.31
A0A0G2KAP1;D3ZNZ5	-	Ero1lb	nucleus	12	-	-	20.0187	-	-	0.139378	-	-	1	1	2	19.3826	-	-	-	-	-	-	-	-	19.7137	19.8793	20.1581	-	-	-	18.1859	19.8559	19.3739	2	3	2	1	1.11111	1	2	467	53.43	0	38.073
A0A0G2KAS7;G3V846;P24942;A0A0G2JSU1;P24942-2;A0A0G2K611	Amino acid transporter;Excitatory amino acid transporter 1	Slc1a3	plasma membrane	13	-	-	-	-	-	-	-	-	1	1	1	-	-	-	26.2305	-	-	-	-	25.3002	-	-	-	-	25.6185	-	23.2796	23.9161	24.0391	1	1	1	2.5	2.75	3.5	6	498	55.26	0	323.31
A0A0G2KAT3;Q7TP21	-	Rpa1	nucleus	79	21.5888	21.6747	21.5241	0.215586	0.219696	0.0844918	0.085865	-0.0647469	5	5	4	21.5677	22.2315	21.7793	21.4565	20.9089	21.2375	22.2115	22.1859	21.2312	21.5073	21.3065	21.5189	21.5533	21.7175	-	20.6625	21.0816	20.8985	5	4	5	3.11667	3.375	3.25	2	614	67.679	0	79.437
A0A0G2KAV3;G3V735	Angiomotin-like protein 2	Amotl2	secreted	44	22.6785	22.9453	22.819	0.081719	0.0762968	0.114538	0.266836	0.140469	5	5	5	22.7182	22.3972	22.6488	22.9012	22.7271	22.9283	22.8813	22.8251	23.2426	22.8494	22.6133	22.7579	22.7171	23.266	22.7406	21.9532	22.1509	22.0812	5	5	5	3.9	4.15	3.65	3	796	88.044	0	309.36
A0A0G2KAW2;Q5JCS7;O35412;F1LS65	Signal-induced proliferation-associated 1-like protein 1	Sipa1l1	nucleus	39	22.7737	21.7939	22.5865	0.559446	0.17682	0.521422	-0.979837	-0.187277	4	5	5	22.2294	23.8905	23.4996	21.4755	-	21.4498	22.3906	21.9831	21.4796	21.6665	23.0508	23.9765	23.1468	21.5528	21.2054	20.3665	21.7152	22.0889	5	5	4	2.45	4.91667	4.85417	6	1782	197.12	0	316.94
A0A0G2KAX2	-	-	-	-	-	19.9587	20.0077	-	0.145538	0.123282	-	-	0	3	3	-	-	-	-	-	19.7691	19.8621	20.2447	-	-	19.9714	20.2371	19.8147	-	-	19.5119	19.7451	-	3	3	-	1	1	0	2	580	62.82	0	35.423
A0A0G2KAZ2;G3V9C1;Q99MG9-2;Q99MG9	Kv channel-interacting protein 4	Kcnip4	cytoplasm	18	-	20.5506	20.9679	-	0.122845	0.0967052	-	-	1	2	3	-	20.4543	-	-	-	-	20.6734	20.4278	-	-	20.9365	20.8183	21.1489	-	-	20.4007	20.687	20.3163	3	3	1	1	1.33333	1	4	188	21.945	0	6.1429
A0A0H2UHT4;A0A0G2KB04;Q5HZE8	Transmembrane protein 59-like	Tmem59l	golgi apparatus membrane	67	22.4772	22.5168	22.5285	0.337212	0.256932	0.244711	0.0395851	0.0513287	5	5	5	22.8056	23.0078	23.2342	21.7227	21.6156	22.6975	23.1235	22.9345	21.8171	22.0113	22.6833	23.0679	22.9907	21.9347	21.9659	21.5686	21.8954	21.7207	5	5	5	2.58333	2.5	2.45	3	336	37.549	0	41.847
A0A0G2KB10;D4A5H6	Histone-lysine N-methyltransferase	Setd2	nucleus	93	-	-	-	-	-	-	-	-	1	0	1	-	-	-	20.5558	-	-	-	-	-	-	-	-	19.8415	-	-	-	19.4603	19.3728	-	2	4	0	1	1	2	2523	283.97	0	3.5653
A0A0G2KB15;Q5U3Y0	Kelch domain-containing protein 10	Klhdc10	cytoplasm	10	21.4711	21.6416	-	0.158856	0.158315	-	0.170513	-	4	5	1	-	21.7658	21.7212	21.2489	21.1484	21.94	21.8092	21.8993	21.4468	21.1126	-	-	-	21.4367	-	20.7217	19.4597	20.7314	5	2	4	1.05	1	1	2	439	49.011	0	5.1833
A0A0G2KB26;Q5XI43	Matrix-remodeling-associated protein 8	Mxra8	plasma membrane	96	19.6607	-	20.1637	0.210951	-	0.0890832	-	0.503004	2	1	3	-	19.8717	-	19.4498	-	-	20.0152	-	-	-	20.1447	20.3267	20.0199	-	-	19.1386	19.6583	19.3339	1	4	3	1	1.25	1.22222	2	442	49.715	0.0022617	1.9325
A0A0G2KB46;D4AD82;P81128	Rho GTPase-activating protein 35	Arhgap35	cytoplasm	8.5	21.849	21.7891	21.7806	0.125357	0.110144	0.201583	-0.0599346	-0.0683975	5	5	5	21.8148	21.7828	21.4663	21.9396	22.2415	21.6952	21.7288	21.4858	21.888	22.1475	22.3119	21.447	21.1949	21.9943	21.955	20.8355	21.0224	21.1093	5	5	5	2.36667	2.6	2.45	3	1499	170.48	0	46.442
A0A0G2KB55;P63281	SUMO-conjugating enzyme UBC9	Ube2i	nucleus	58	21.7344	21.7665	21.6268	0.0610785	0.167617	0.157285	0.032135	-0.107546	5	4	5	21.969	21.6645	21.73	21.6243	21.6839	-	21.5363	21.5006	22.2272	21.8019	21.4669	21.69	21.1688	22.1295	21.6788	20.74	20.9729	21.0837	4	5	5	1	1	1.1	2	151	17.347	0	23.521
A0A0G2KB56;P82808	Glutamine--fructose-6-phosphate aminotransferase [isomerizing] 1	Gfpt1	mitochondrion	20	-	-	-	-	-	-	-	-	0	0	0	-	-	-	-	-	-	-	-	-	-	-	-	-	-	-	-	-	-	1	-	1	1	0	1	2	699	78.918	0	14.308
A0A0G2KB58;Q7TT49	Serine/threonine-protein kinase MRCK beta	Cdc42bpb	cytoplasm	46	20.1169	-	20.7535	0.461481	-	0.13437	-	0.636583	3	1	3	20.3602	20.7662	19.2242	-	-	-	-	-	21.9063	-	20.8397	20.4899	20.9307	-	-	20.0663	19.6468	19.84	3	4	3	1	1.375	1.16667	3	1702	194.14	0	9.7264
D4A6A8;A0A0G2KB61	-	Ppp1r13b	nucleus	29	20.2478	20.3853	20.3569	0.594755	0.0677977	0.151045	0.137524	0.109081	2	2	2	-	20.8425	19.653	-	-	-	20.3175	20.4531	-	-	-	20.5079	20.2058	-	-	19.7145	20.0402	20.0164	2	3	2	1	1.16667	1	2	1042	114.33	0.0038345	1.8121
D3ZNG0;D3ZU32;A0A0G2KB62;D3ZBE9;F1M7T0;O88923-3;O88923-6;O88923-2;O88923-4;O88923-5;O88923-1;O88923	Latrophilin-2	Adgrl2;Lphn2	plasma membrane	100	-	-	-	-	-	-	-	-	1	1	1	-	-	-	20.3107	-	-	-	18.0287	-	-	-	18.1281	-	-	-	17.7	18.3881	19.3598	1	2	1	1	1	1	12	1411	158.34	0	6.381
A0A0G2KB63;Q5XIH7	Prohibitin-2	Phb2	mitochondrion membrane	60	-	-	-	-	-	-	-	-	1	1	1	-	-	-	-	24.2637	-	-	-	-	24.6365	-	-	-	-	24.1196	23.5641	23.0697	22.7855	1	1	1	7.25	7	6.5	2	297	33.168	0	323.31
A0A0G2KB73	-	-	-	-	-	23.0084	-	-	0.222404	-	-	-	1	2	0	-	-	-	-	22.5906	-	-	-	23.2308	22.7859	-	-	-	-	-	21.5623	-	21.1205	2	1	1	1	1	1	1	2416	266.24	0.0077256	1.4938
A0A0G2KB91;B2RYC6;A0A0G2K3Y0	-	Zfp385a	-	-	21.5815	21.3961	21.671	0.118508	0.1115	0.0361813	-0.185448	0.0894928	5	5	5	21.8708	21.4679	21.2203	21.8096	21.5391	21.8162	21.304	21.2424	21.4205	21.1974	21.7599	21.6966	21.649	21.705	21.5446	20.4553	20.9122	20.9663	5	5	5	1.7	1.93333	2.03333	3	386	40.434	0	7.7247
F8WFF9;A0A0G2KBC0;F1LN70;Q5FVI3	Leucine-rich repeat-containing protein 57	Lrrc57	nucleus	21	-	-	-	-	-	-	-	-	1	0	0	-	19.6153	-	-	-	-	-	-	-	-	-	-	-	-	-	-	-	19.6722	-	-	2	0	0	1	4	190	20.898	0	3.9975
Q52KS1;A0A0G2KBC7;P47858	ATP-dependent 6-phosphofructokinase;ATP-dependent 6-phosphofructokinase, muscle type	Pfkm	cytoplasm	30	-	-	-	-	-	-	-	-	1	1	1	-	-	-	-	24.5125	-	-	-	-	24.247	-	-	-	-	24.5007	23.3876	23.4072	22.7459	1	1	1	6.5	6.5	5	4	780	85.342	0	323.31
Q7TMC7;A0A0G2QC06;Q7TP24;Q4FZX7	Signal recognition particle receptor subunit beta	Tf;Srprb	golgi apparatus	58.5	20.9494	20.8626	21.4345	0.103105	0.619537	0.198895	-0.0867462	0.485126	4	4	5	21.1836	20.9829	20.9492	20.6818	-	20.8828	20.9766	19.2817	-	22.3094	21.1637	21.1083	21.31	22.2049	21.3856	20.6113	20.6818	20.4432	5	5	4	1.36667	1.85	1.875	6	979	107.41	0	72.369
A0A0G2QC21;Q52NK0;A3KMH4;O55043;Q923I5	Rho guanine nucleotide exchange factor 7	Arhgef7	cytoplasm	34	22.0281	22.0331	22.2429	0.171925	0.171903	0.0506063	0.00498962	0.214785	4	4	4	-	22.3613	22.2527	21.6119	21.8865	-	22.0599	22.3277	21.5442	22.2005	-	22.3302	22.155	22.3309	22.1554	20.9002	21.2925	21.158	4	4	4	2.4375	3.0625	3.4375	5	862	97.165	0	240.74
A0A0G2QC34;O88760;A2VD08	-	Mllt3	nucleus	99	-	-	-	-	-	-	-	-	0	0	1	-	-	-	-	-	-	-	-	-	-	-	23.8028	-	-	-	-	23.5297	-	-	1	-	0	1	0	3	500	55.345	0	3.1542
Q4KLK1;A0A0G2QC38	-	Srsf11	nucleus	95	21.4441	21.4343	21.2744	0.127838	0.133231	0.146214	-0.00975227	-0.16968	4	4	4	-	21.3593	21.2526	21.8211	21.3433	-	21.5003	21.423	21.7287	21.0852	-	20.9785	21.0759	21.5824	21.4607	20.4971	20.3791	20.5395	4	4	4	2.0625	1.875	1.875	2	476	53.099	0	34.546
Q68FR1;A0A0G2QC40	-	Mkrn1	cytoplasm	30	-	-	-	-	-	-	-	-	1	0	0	-	20.1816	-	-	-	-	-	-	-	-	-	-	-	-	-	-	-	20.089	-	-	1	0	0	1	2	329	35.047	0.00051133	2.5178
A0A0G2QC41;D3ZVD8	-	Hdac6	nucleus	32	19.46	19.4669	20.2003	0.0863255	0.0964821	0.10116	0.00692558	0.740326	4	4	5	19.3683	19.6643	19.2754	-	19.5319	19.3612	19.5856	19.6682	19.2526	-	19.9897	19.9714	20.1775	20.4472	20.4157	18.6643	19.5531	19.003	4	5	5	1.08333	1.45	1	2	1152	125.49	0	19.303
A0A0G2QC53;D3ZJR1	-	Eps15l1	cytoplasm	13	21.2696	20.4717	20.6094	0.0351338	0.0762336	0.0574118	-0.79797	-0.660212	3	4	4	-	21.216	21.3358	21.2571	-	-	20.5249	20.5516	20.2444	20.5658	-	20.5067	20.5192	20.7395	20.6723	19.343	19.6356	20.8599	4	4	3	1.125	1.1875	2	2	878	96.445	0	276.54
A0A0G2QC59;Q4KM43	-	LOC499770	mitochondrion	13	19.8575	19.9156	-	0.479823	0.55316	-	0.0580444	-	2	2	1	-	-	19.3777	20.3373	-	-	-	19.3624	20.4687	-	-	-	-	20.2883	-	18.9904	19.3281	19.2654	2	3	3	1	1	1	2	377	41.971	0	18.2
A0A0H2UH93;P60756	MAM domain-containing glycosylphosphatidylinositol anchor protein 2	Mdga2	secreted	24	19.0334	-	-	0.401669	-	-	-	-	2	0	0	19.4351	18.6317	-	-	-	-	-	-	-	-	-	-	-	-	-	-	-	18.9871	-	1	2	0	1	1	2	925	104.1	0.0075851	1.5049
A0A0H2UHA2;Q9WUQ3	Oligodendrocyte transcription factor 1	Olig1	nucleus	42	23.8797	24.0244	23.4839	0.248622	0.210405	0.259814	0.144686	-0.395723	5	5	5	23.1466	23.892	23.7845	24.71	23.8651	23.7505	23.8886	23.4616	24.4744	24.5467	22.8683	23.2957	23.0763	24.2232	23.9562	23.1988	22.9122	23.3119	5	5	5	4.36667	3.9	3.85	2	245	25.543	0	125.78
A0A0H2UHA3;Q5U308	Volume-regulated anion channel subunit LRRC8D	Lrrc8d	endoplasmic reticulum membrane	40	-	-	-	-	-	-	-	-	0	0	1	-	-	-	-	-	-	-	-	-	-	-	-	20.6329	-	-	-	20.2775	-	-	1	-	0	1	0	2	860	98.127	0.0073152	1.5719
A0A0H2UHA6;Q9Z142	Transmembrane protein 33	Tmem33	endoplasmic reticulum membrane	59	24.9016	24.7555	24.871	0.0413188	0.0432215	0.0335444	-0.146019	-0.030529	5	5	5	24.8156	25.058	24.8762	24.8613	24.8967	24.7423	24.8362	24.7675	24.5988	24.8328	24.8619	24.8385	24.9841	24.7805	24.8902	23.8825	24.2312	24.3123	5	5	5	4.33333	4.85	4.6	2	246	27.884	0	184.57
Q5U401;A0A0H2UHA7;Q63424	Solute carrier family 15 member 2	Slc15a2	plasma membrane	32	21.9638	22.3726	22.0608	0.191484	0.201862	0.153639	0.408892	0.097023	5	5	5	22.3829	22.1574	22.2668	21.4392	21.5724	22.5012	22.7013	22.7176	21.6182	22.3249	22.3491	21.9337	22.4991	21.7831	21.7389	21.4591	21.4321	21.3672	5	5	5	2.28333	2.25	2.05	4	729	81.319	0	7.4152
A0A0H2UHA8;O70418	RING finger protein 112	Rnf112	cytoplasm	39	21.5965	20.6951	21.0764	0.173406	0.791671	0.136874	-0.901337	-0.520073	2	2	2	-	21.7699	21.4231	-	-	-	19.9035	21.4868	-	-	-	20.9395	21.2133	-	-	20.0553	20.7192	20.8371	2	2	2	1	1.875	2.125	2	674	72.98	0	4.8126
A0A0H2UHB1;Q62904	3-keto-steroid reductase	Hsd17b7	plasma membrane	100	20.3619	20.6146	20.7925	0.0446944	0.468681	0.0980138	0.252665	0.43063	4	4	4	20.3059	20.3033	20.3457	20.4928	-	20.5793	21.1086	21.4541	19.3162	-	20.5744	20.9371	20.9778	20.6808	-	20.1554	20.2074	20.0149	4	4	4	1.3125	1.4375	1.29167	2	335	37.503	0	75.483
A0A0H2UHB7;Q9JI66-3;Q9JI66	Electrogenic sodium bicarbonate cotransporter 1	Slc4a4	plasma membrane	100	21.9698	21.9338	21.8914	0.103144	0.123243	0.119365	-0.0359707	-0.0783768	4	4	4	-	21.8377	21.7607	22.2048	22.0759	-	21.5985	22.1008	21.9001	22.1358	-	21.6097	21.8754	22.1936	21.887	20.4602	20.5449	20.6523	4	4	4	1.375	1.375	1.5	5	1099	123.55	0	323.31
A0A0H2UHC0;F1LQX4-3;F1LQX4-2;F1LQX4	Rho GTPase-activating protein 44	Arhgap44	secreted	23	19.0196	19.3116	19.5671	0.25005	0.254031	0.0889044	0.292002	0.547548	3	2	3	18.5297	19.3515	19.1775	-	-	19.5656	-	19.0575	-	-	19.4003	19.5972	19.7039	-	-	18.9508	19.1849	18.9622	2	3	4	1.125	1.11111	1.14583	4	797	87.081	0	45.211
A0A0H2UHC1;P47971	Neuronal pentraxin-1	Nptx1	secreted	48	22.3859	21.4536	22.5734	0.374596	0.172052	0.294072	-0.932352	0.187447	5	5	5	22.1973	23.3529	23.1579	21.7488	21.4727	21.3373	21.7305	21.88	20.8883	21.4316	22.657	23.3312	23.0541	21.7654	22.0592	20.5582	21.8702	21.627	5	5	5	1.65	3.25	2.85	2	392	43.052	0	323.31
A0A0H2UHC9;Q6V7K3	Solute carrier family 35 member B1	Slc35b1	endoplasmic reticulum membrane	17	19.7437	20.1512	20.1447	0.283569	0.231812	0.228365	0.407539	0.401018	4	3	3	19.7332	20.167	20.129	18.9454	-	19.7107	20.2464	20.4966	-	-	19.807	20.0471	20.5799	-	-	19.662	19.915	19.4407	3	3	4	1	1.08333	1	2	358	39.535	0	3.6861
Q6IRL5;A0A0H2UHD8;Q925Q9-2;Q925Q9;M0RBZ7;Q925Q9-7	SH3 domain-containing kinase-binding protein 1	Sh3kbp1	cytoplasm	32	-	-	-	-	-	-	-	-	1	0	0	-	19.441	-	-	-	-	-	-	-	-	-	-	-	-	-	-	-	19.1942	-	-	1	0	0	1	9	665	73.242	0	4.7366
A0A0H2UHD9;Q5XIA1	Nicalin	Ncln	endoplasmic reticulum membrane	91	22.9812	23.2844	22.8341	0.0800764	0.116013	0.138312	0.303173	-0.147085	5	5	5	23.0198	22.9817	23.2563	22.7949	22.8532	23.3982	23.5602	23.4454	23.0455	22.9726	23.1227	23.1747	22.808	22.5118	22.5534	22.3238	22.1297	22.2885	5	5	5	4.08333	4.7	4.65	2	562	62.863	0	46.075
A0A0H2UHE5;P20650	Protein phosphatase 1A	Ppm1a	nucleus	25	22.3437	22.543	22.9045	0.0677379	0.075054	0.0929757	0.199274	0.560799	5	5	5	22.1905	22.3087	22.4255	22.2314	22.5623	22.7763	22.5056	22.6344	22.4589	22.3396	23.1272	22.7757	22.6394	22.8858	23.0944	21.6439	22.1021	21.7338	5	5	5	2.05	2.8	2.15	3	472	53.464	0	154.57
A0A0H2UHF1;O35789	Galactosylgalactosylxylosylprotein 3-beta-glucuronosyltransferase 1	B3gat1	golgi apparatus membrane	100	22.0789	21.7258	21.9456	0.200823	0.175849	0.113961	-0.3531	-0.133272	5	5	5	21.3721	22.2857	21.9026	22.3698	22.4643	21.0858	22.0513	21.6398	21.8387	22.0134	21.5396	21.9635	22.0189	22.2439	21.9621	20.8342	21.0163	21.4028	5	5	5	1.6	1.75	2	2	347	39.706	0	6.4803
A0A0H2UHF5;P49655	ATP-sensitive inward rectifier potassium channel 10	Kcnj10	plasma membrane	44	23.8145	23.768	23.716	0.163129	0.0924983	0.0961047	-0.0464516	-0.0985203	5	5	5	23.3894	24.3735	23.6306	23.7946	23.8842	23.4704	23.8676	23.6394	23.8942	23.9685	23.3937	23.8213	23.6036	23.919	23.8422	22.806	23.0476	23.0998	5	5	5	3.48333	3.6	3.4	2	378	42.388	0	117.96
A0A0H2UHF6;Q9ES40	PRA1 family protein 3	Arl6ip5	endoplasmic reticulum membrane	50	22.563	22.2851	22.7469	0.183391	0.132427	0.113886	-0.277908	0.183943	5	5	5	22.9094	22.6354	22.6945	22.7229	21.8527	22.7361	22.3165	22.2869	21.9225	22.1633	23.1135	22.7548	22.6643	22.7953	22.4067	21.2556	22.1065	21.8294	5	5	5	1.55	1.85	1.65	2	207	23.639	0	124.67
A0A0H2UHG0;Q4KM49	Tyrosine--tRNA ligase, cytoplasmic;Tyrosine--tRNA ligase, cytoplasmic, N-terminally processed	Yars	cytoplasm	94	25.2387	25.4072	25.1169	0.176455	0.030345	0.0524693	0.168514	-0.121813	2	2	2	-	-	-	25.0623	25.4152	-	-	-	25.4376	25.3769	-	-	-	25.0644	25.1694	23.7047	23.7366	23.9674	2	2	2	10.5	10.5	11.625	2	564	63.025	0	235.71
A0A0H2UHG3;Q9JJ31	Cullin-5	Cul5	nucleus	12	21.3072	21.0695	21.2247	0.0466958	0.167375	0.0730875	-0.237692	-0.0824986	5	4	5	21.4074	21.261	21.1472	21.3495	21.3708	21.185	20.6285	21.4264	-	21.038	21.199	21.0812	21.233	21.4956	21.1146	20.6635	20.5907	20.6647	4	5	5	2.08333	2.4	2.65	2	855	98.767	0	98.84
A0A0H2UHG5;Q68H95	Replication initiator 1	Repin1	nucleus	85	-	-	-	-	-	-	-	-	1	0	0	-	-	19.4284	-	-	-	-	-	-	-	-	-	-	-	-	-	-	19.0364	-	-	1	0	0	1	2	604	68.289	0.00017519	2.8418
A0A0H2UHH5;Q6IG05	Keratin, type II cytoskeletal 75	Krt75	cytoplasm	53	-	-	-	-	-	-	-	-	0	1	0	-	-	-	-	-	-	-	22.6113	-	-	-	-	-	-	-	22.1915	-	-	1	1	1	1	1	1	2	573	62.168	0	4.7505
A0A0H2UHJ5	-	-	-	-	21.2021	21.3343	20.7787	0.239966	0.387669	0.156459	0.132208	-0.423378	2	2	2	-	-	-	21.442	20.9621	-	-	-	21.722	20.9466	-	-	-	20.6222	20.9352	20.4794	19.6155	20.0486	2	2	2	1	1	1	2	1074	116.91	0	323.31
A0A0H2UHK0;Q6TXG9	Swi5-dependent recombination DNA repair protein 1 homolog	Sfr1	nucleus	76	-	21.1017	-	-	0.771461	-	-	-	1	2	1	-	-	-	-	21.776	-	-	20.3303	21.8732	-	-	-	-	-	21.6036	19.7287	19.9285	19.5639	3	2	4	1	1.16667	1.125	2	256	29.016	0	174.97
A0A0S2EF49;A0A0S2EFM6;A0A0S2EF40;A0A0S2EF12;A0A0S2EF23;A0A0S2EF05;A0A0H2UHL2;P28492-2;P28492	Glutaminase liver isoform, mitochondrial	Gls2	mitochondrion	100	-	-	21.9195	-	-	0.49663	-	-	1	1	3	-	22.9415	-	-	-	-	23.1866	-	-	-	-	22.8929	-	21.6039	21.2617	22.222	21.0802	22.8856	1	3	1	1	1	1	9	468	51.949	0.0021107	1.981
A0A0H2UHM0;B5DEN9	Vacuolar protein sorting-associated protein 28 homolog	Vps28	nucleus	46	22.3339	22.4093	21.4381	0.104764	0.0403862	0.0974221	0.0753956	-0.895802	4	4	5	22.4426	22.1461	22.5752	22.1715	-	22.3585	22.3508	22.5255	-	22.4023	21.1496	21.6168	21.6888	21.3979	21.3372	21.6725	20.653	21.3541	5	5	5	2.28333	1.7	2.61667	2	221	25.468	0	122.33
A0A0H2UHM4;Q6AYX5-2;Q6AYX5;Q9JIZ4;G3V7X0;Q6AYX5-4;Q6AYX5-3;Q6AYX5-5	Outer dense fiber protein 2	Odf2	cytoplasm	14	20.4054	20.5278	20.5589	0.162241	0.0369149	0.26161	0.12245	0.1535	4	5	5	20.7463	20.3869	-	19.9727	20.5156	20.5185	20.5376	20.3941	20.5819	20.607	20.7985	19.8342	20.1324	21.3221	20.7071	19.5126	19.7642	19.3914	5	5	5	1.13333	1.63333	1.1	9	811	93.418	0	5.7002
A0A0H2UHM9;Q63364	E3 ubiquitin-protein ligase Praja-2	Pja2	plasma membrane	32	22.6908	22.5313	22.5761	0.0673563	0.0898716	0.161913	-0.159557	-0.114738	5	5	5	22.7613	22.7423	22.5488	22.878	22.5237	22.5055	22.5098	22.2386	22.6089	22.7935	22.8254	22.34	22.0581	22.7553	22.9016	21.6301	21.8926	22.0584	5	5	5	3.16667	3.6	4.05	2	645	71.177	0	46.326
A0A0H2UHN9;Q02527	Beta-1,4-mannosyl-glycoprotein 4-beta-N-acetylglucosaminyltransferase	Mgat3	golgi apparatus membrane	100	22.5848	21.5636	21.5339	0.775282	0.596895	0.523991	-1.0212	-1.05098	4	3	5	22.8811	23.3749	23.7608	20.3226	-	21.8516	22.423	-	20.4163	-	21.9022	22.988	22.1069	20.1888	20.4834	20.0562	20.6231	22.3053	4	5	4	1.125	1.13333	1.25	2	538	62.021	0.00017652	2.9462
A0A0H2UHP0;Q9R1D1	Transcriptional repressor CTCF	Ctcf	nucleus	98	21.3078	21.5103	21.2273	0.112997	0.195548	0.147339	0.202568	-0.0804234	4	4	4	21.1234	21.1025	21.5274	21.4777	-	21.7418	21.611	20.9319	21.7566	-	21.5542	20.8428	21.211	21.3013	-	20.69	20.5235	20.789	4	4	4	1.66667	1.6875	1.6875	2	738	84.008	0	50.668
A0A0H2UHP4;D3ZEF4	Cullin-7	Cul7	cytoplasm	55	19.1853	19.7301	19.4958	0.0570946	0.151546	0.348449	0.544884	0.310505	2	2	2	19.1282	-	19.2424	-	-	19.8817	-	19.5786	-	-	19.8442	19.1473	-	-	-	19.4418	19.0343	19.3937	2	2	3	1	1.25	1	2	1698	193.23	0	3.7682
A0A0H2UHQ0;Q794F9	4F2 cell-surface antigen heavy chain	Slc3a2	mitochondrion	30	27.7116	27.8136	27.5849	0.203982	0.166063	0.117808	0.101986	-0.12674	2	2	2	-	-	27.5076	-	27.9156	-	-	27.6475	-	27.9797	-	-	27.4671	-	27.7027	26.7717	26.7044	26.713	2	2	2	15.375	14.875	14.875	2	566	61.874	0	323.31
A0A0H2UHQ3;B5DFH2;P0C5W1	Microtubule-associated protein 1S;MAP1S heavy chain;MAP1S light chain	Map1s	cytoplasm	18	20.0333	20.1737	20.1987	0.154959	0.241341	0.189599	0.140379	0.165421	4	4	4	20.0985	19.8442	19.7484	20.442	-	19.6567	20.2392	19.996	-	20.8028	19.9722	19.8375	20.2965	20.6887	-	19.3158	19.6312	19.5986	4	4	4	1.54167	1.70833	1.375	3	968	102.43	0	57.806
A0A0H2UHQ8;D3ZFA8;P04644;D3ZKG6;D3ZHU9	40S ribosomal protein S17	LOC100364909;Rps17;RGD1559955;LOC100361180	cytoplasm	58	22.0759	22.1825	21.9474	0.520005	0.000837326	0.448652	0.106539	-0.128569	2	2	2	-	-	21.5559	-	22.5959	-	-	22.1833	-	22.1816	-	-	21.4987	-	22.396	21.4597	21.1019	20.9488	2	2	2	2.5	1.5	1.125	8	134	15.379	0	137
A0A0H2UHR3;P08154	Early growth response protein 1	Egr1	nucleus	100	22.5922	22.9511	22.9983	0.189302	0.146049	0.101558	0.358847	0.406054	5	5	5	22.0748	23.2461	22.6141	22.5779	22.4482	22.5373	23.0886	22.7603	23.3979	22.9713	23.2154	23.1772	22.6951	23.076	22.8276	22.0362	22.353	21.7929	5	5	5	3.6	4	2.78333	3	536	56.906	0	58.846
A0A0H2UHR5;Q00972	[3-methyl-2-oxobutanoate dehydrogenase [lipoamide]] kinase, mitochondrial	Bckdk	mitochondrion	100	22.0662	22.2788	22.2114	0.33106	0.255865	0.277498	0.212593	0.145206	5	5	5	22.9051	22.4045	22.4496	21.3525	21.2192	22.6208	22.918	22.5022	21.7411	21.6119	22.8332	22.6806	22.404	21.7596	21.3795	21.3188	21.4696	21.4611	5	5	5	1.6	1.8	1.6	2	409	46.213	0	7.3945
A0A0H2UHR7;D3ZHA0	Filamin-C	Flnc	cytoplasm	25	-	-	-	-	-	-	-	-	0	0	1	-	-	-	-	-	-	-	-	-	-	19.6512	-	-	-	-	-	19.9299	-	-	1	-	0	1.5	0	2	2693	287.3	0	323.31
A0A0H2UHS9;Q3KR56	GRAM domain-containing protein 1A	Gramd1a	secreted	35	21.2161	21.2532	21.7249	0.15972	0.34807	0.197857	0.0371399	0.50886	4	3	4	21.0881	21.5492	21.3943	-	20.8327	20.5576	21.6243	21.5778	-	-	21.6078	22.273	21.6867	-	21.3322	20.7089	21.0654	20.3867	4	5	4	2	2.25	1.875	2	807	89.521	0	35.775
M0R5K9;A0A0H2UHT6;D3ZM33;P62271;A0A0G2KA79	40S ribosomal protein S18	LOC100912024;LOC100362298;Rps18	cytoplasm	95	21.1711	21.5215	21.321	0.314052	0.138684	0.254902	0.350418	0.149914	2	2	2	-	20.857	-	-	21.4851	-	21.3828	-	-	21.6602	-	21.0661	-	-	21.5759	20.3307	20.1262	20.2872	2	2	2	2.125	1.54167	1.5	6	151	17.654	0	8.9635
A0A0H2UHV6;P63100;P63100-2	Calcineurin subunit B type 1	Ppp3r1	cytoplasm	20	20.6055	20.5762	20.9107	0.384573	0.396742	0.318687	-0.029295	0.305243	3	3	3	19.8962	21.2178	20.7025	-	-	19.8232	20.7362	21.1693	-	-	20.2734	21.2359	21.2229	-	-	20.0867	20.6771	20.4709	3	3	3	1	1	1	3	160	18.208	0	249.44
A0A0H2UHV9;D4ABY2	Coatomer subunit gamma-2	Copg2	golgi apparatus	2	21.3912	21.8132	21.6488	0.0941423	0.0949587	0.0820778	0.422045	0.257639	5	4	5	21.0323	21.4707	21.5607	21.3851	21.5069	-	21.9577	21.9954	21.6701	21.6297	21.4675	21.5305	21.8917	21.7938	21.5605	20.6422	20.9455	20.7721	5	5	5	1.78333	1.96667	1.86667	2	870	97.569	0	77.897
A0A0H2UHW4;Q7TP40	PEST proteolytic signal-containing nuclear protein	Pcnp	nucleus	95	-	-	-	-	-	-	-	-	1	0	1	-	-	-	-	19.5587	-	-	-	-	-	-	-	-	19.698	-	-	18.7064	18.7783	-	1	2	0	1	1	2	188	20.081	0	6.0886
A0A0H2UHX1;A1L1I6;Q6RJR6-2	Reticulon;Reticulon-3	Rtn3	-	-	22.4104	22.0175	22.3816	0.286224	0.272191	0.299569	-0.392864	-0.0287628	5	5	4	22.9871	22.798	22.7951	21.9568	21.5149	22.5911	22.0385	22.5685	21.1345	21.7549	22.9394	-	22.8542	21.7907	21.9421	21.1063	21.6494	21.7891	5	4	5	1	1	1	3	261	28.227	0	56.794
A0A0H2UHZ2;Q5U2Z3	Nucleosome assembly protein 1-like 4	Nap1l4	nucleus	93	21.4986	21.2039	21.3335	0.0366753	0.219919	0.282283	-0.294693	-0.165112	3	3	3	-	21.4253	21.5332	21.5374	-	-	21.0417	20.931	21.6391	-	-	21.3142	20.8545	21.8318	-	20.059	20.0982	20.8387	3	3	3	1.30556	1.41667	1.41667	2	387	44.043	0	31.383
A0A0H2UHZ6;Q9WV25-2;Q9WV25	Poly(U)-binding-splicing factor PUF60	Puf60	nucleus	100	24.4959	24.5948	24.5238	0.0905896	0.120878	0.146869	0.098856	0.0279026	5	5	5	24.3176	24.4091	24.3388	24.6334	24.7808	24.3536	24.4666	24.4071	24.7568	24.9899	24.3873	24.2248	24.2713	24.7614	24.9745	23.6533	23.882	23.8969	5	5	5	7.03333	7.65	7.05	3	563	60.12	0	323.31
A0A0H2UI05	-	-	mitochondrion	9	-	-	-	-	-	-	-	-	0	1	1	-	-	-	-	-	-	20.6492	-	-	-	-	20.2319	-	-	-	19.3791	19.4428	-	2	2	-	1.25	1	0	2	193	22.748	0	15.265
A0A0H2UI10;Q8VIJ5;Q8VIJ5-3;Q8VIJ5-2	Protein O-GlcNAcase	Mgea5	cytoplasm	64	23.1976	23.1866	23.2638	0.111738	0.119346	0.173193	-0.0110378	0.0661716	5	5	5	22.9911	23.2535	22.8861	23.4218	23.4356	22.8688	23.0644	23.2279	23.1766	23.5954	23.2013	22.8757	22.9135	23.6342	23.6945	22.2032	22.5791	22.5798	5	5	5	5.1	6.05	6.1	4	948	106.17	0	108.44
A0A0H2UI14;Q9QZH7	F-box/LRR-repeat protein 20	Fbxl20	cytoplasm	85.5	20.3161	20.3196	20.2446	0.142623	0.254957	0.187758	0.0035038	-0.0715714	4	3	4	19.9755	20.4748	20.6149	20.1993	-	19.8168	20.4977	20.6444	-	-	19.9099	20.123	20.7827	20.1627	-	19.7985	19.7452	19.89	3	4	4	1.08333	1.3125	1.39583	3	436	48.396	0	47.144
Q6AZ26;F7FG31;A0A0H2UI20;Q9Z2F5	C-terminal-binding protein 1	Ctbp1	nucleus	67	23.7491	23.8902	23.6989	0.173191	0.050683	0.106951	0.141104	-0.050209	2	2	2	-	-	-	23.5759	23.9223	-	-	-	23.8395	23.9409	-	-	-	23.5919	23.8058	22.634	22.7596	22.7348	2	2	2	4.625	4.5	4.625	4	391	42.629	0	323.31
A0A0H2UI21;Q704S8	Carnitine O-acetyltransferase	Crat	mitochondrion membrane	17	24.0015	24.2212	24.0331	0.129907	0.146946	0.137506	0.219692	0.031662	5	5	5	23.9718	24.2453	24.3474	23.7038	23.739	24.1234	24.571	24.5435	23.8093	24.0586	23.8495	24.393	24.3037	23.9544	23.665	23.3286	23.3918	23.3816	5	5	5	5.71667	6.45	5.85	2	626	71.013	0	80.204
A0A0H2UI25;P13589	Pituitary adenylate cyclase-activating polypeptide;PACAP-related peptide;Pituitary adenylate cyclase-activating polypeptide 27;Pituitary adenylate cyclase-activating polypeptide 38	Adcyap1	secreted	100	-	-	20.921	-	-	0.320612	-	-	1	1	2	-	19.9069	-	-	-	-	20.4523	-	-	-	20.6004	21.2416	-	-	-	19.727	20.4669	19.9295	1	2	1	1	1.375	1.33333	2	174	19.481	0.002119	2.0192
F1LPA2;A0A0H2UI30;O88944-2;O88944	Potassium voltage-gated channel subfamily KQT member 3	Kcnq3	plasma membrane	43	-	-	-	-	-	-	-	-	1	1	1	-	-	18.0395	-	-	-	-	18.5071	-	-	-	-	19.0583	-	-	17.9778	18.5848	18.3199	2	2	2	1	1	1	4	743	83.802	0.0008357	2.2938
A0A0H2UI34;P15387	Potassium voltage-gated channel subfamily B member 1	Kcnb1	plasma membrane	35	20.0547	20.1828	20.4731	0.137981	0.0357733	0.0856336	0.12812	0.418404	4	2	5	20.0818	20.1858	20.2902	19.6609	-	-	20.147	20.2186	-	-	20.5668	20.5034	20.7267	20.3095	20.259	19.4787	19.6401	19.6877	3	5	4	1.11111	1.5	1.25	4	853	95.28	0	6.1312
A0A0H4SQ65;D3ZWB2;A0A0H4T4D0;A0A0H4SMZ8;A0A0H4SRI2;Q9EQG6;A0A0H4SRI7;A0A0H4SN51;Q9EQG6-2;D4ABK9	Kinase D-interacting substrate of 220 kDa	Kidins220	nucleus	22	25.454	25.3864	25.7107	0.131138	0.0638653	0.0721811	-0.0675621	0.256746	5	5	5	25.6692	25.5987	25.6639	25.3565	24.9817	25.4781	25.5514	25.4226	25.2103	25.2698	25.7118	25.9041	25.8263	25.5037	25.6078	24.4664	25.0108	24.7857	5	5	5	18.1333	21.35	18.65	10	1751	194.45	0	323.31
A0A0K0WYI6;F1M0J3;F1LSK4;F1LTY9;Q9R1N3-6;Q9R1N3-5;Q9R1N3-4;Q9R1N3;Q9R1N3-3;Q9R1N3-2;A0A0K0WYG5	Anion exchange protein;Sodium bicarbonate cotransporter 3	Slc4a7	plasma membrane	72.5	21.5476	21.1966	21.8131	0.18412	0.274982	0.272467	-0.351042	0.26549	5	5	5	21.9533	21.9008	21.6412	21.0306	21.2121	21.4334	21.5427	21.8934	20.4303	20.6831	22.2261	22.1067	22.3965	21.0011	21.3352	20.3883	21.2591	21.0678	5	5	5	1.18333	1.85	1.7	11	1118	125.33	0	43.367
D3ZBE8;A0A0U1RRP3	-	Upf3b	nucleus	15	20.6264	-	20.8189	0.152513	-	0.417528	-	0.192564	4	1	2	20.6957	20.2833	20.5192	-	21.0073	-	-	19.7639	-	-	20.4014	-	-	-	21.2365	20.1388	19.2986	20.0579	3	5	5	1.33333	1.05	1.26667	2	472	57.063	0	11.865
A0A0U1RRQ6;D3ZSN7	-	Slc25a44	mitochondrion membrane	13	-	-	-	-	-	-	-	-	1	0	1	-	-	18.9121	-	-	-	-	-	-	-	-	-	19.2195	-	-	-	18.8382	19.0818	-	1	2	0	1	1	2	314	35.344	0	7.5393
A0A0U1RRS7;B0VXR6;A0A0U1RVI2;P49187	Mitogen-activated protein kinase;Mitogen-activated protein kinase 10	Mapk10	nucleus	35	21.4458	21.41	21.4897	0.0720852	0.0409164	0.103652	-0.0357685	0.043869	5	5	5	21.6365	21.5029	21.4275	21.4683	21.1939	21.3607	21.5606	21.3504	21.3447	21.4339	21.7891	21.6452	21.1932	21.4271	21.3938	20.4853	20.8606	20.8441	5	5	5	1	1	1	5	418	47.989	0	312.41
B5DFG5;A0A0U1RRT8;A0A0U1RRW2	-	Sept6	cytoplasm	64	-	-	-	-	-	-	-	-	1	1	1	-	-	-	-	22.7842	-	-	-	-	22.3966	-	-	-	-	22.5755	20.8312	21.042	21.1012	1	1	1	2	2	2.5	4	427	48.778	0	166.8
A0A0U1RRU7;A0A0U1RS03;D4ACJ3;A0A0U1RRS5;A0A0U1RRX2	-	Smg7	nucleus	18	-	-	-	-	-	-	-	-	0	1	1	-	-	-	-	-	-	-	19.8695	-	-	-	-	-	19.8646	-	21.3892	19.5584	-	1	2	-	1	1	0	5	1141	127.13	0	9.8527
A0A0U1RRV0	-	-	-	-	-	21.3648	21.0617	-	0.2807	0.157126	-	-	1	3	3	-	-	21.3019	-	-	21.8731	-	20.9042	-	21.3172	21.0075	-	20.8207	-	21.3568	20.6803	20.4104	20.4488	4	4	3	1	1	1	1	259	28.454	0.00051831	2.6589
A0A0U1RRV5;D3ZKG9	Clustered mitochondria protein homolog	Cluh	cytoplasm	45	20.3854	21.1975	20.8184	0.0994952	0.0879027	0.135248	0.812084	0.432999	4	3	3	20.2139	20.3389	20.3164	-	20.6725	21.1368	21.085	-	-	21.3707	-	21.0458	-	20.8317	20.5778	19.9957	19.8955	19.5661	4	4	5	1.375	1.5625	1.3	2	1349	151.16	0	70.311
A0A0U1RRZ5;Q6MG48	Protein PRRC2A	Prrc2a	plasma membrane	32	21.1833	-	21.2256	0.0725529	-	0.214158	-	0.0422401	4	1	2	21.2733	21.3074	-	21.1678	20.9847	-	-	-	-	20.7932	21.4397	-	-	-	21.0114	19.2993	20.2822	20.3455	1	3	5	1	1.16667	1.4	2	2162	229.17	0	75.755
A0A0U1RS25;F1LY19	-	Upf1	cytoplasm	55	24.4085	24.3206	24.0138	0.125282	0.144055	0.349674	-0.0879402	-0.394718	5	5	5	24.3586	24.2175	24.0853	24.7661	24.615	23.9008	24.2169	24.1944	24.6197	24.6709	24.0834	23.9993	22.7263	24.7386	24.5213	23.4151	23.3286	23.8134	5	5	5	10.2333	9.85	10.75	2	1124	123.95	0	323.31
A0A0U1ZFN5;D3ZV15;A0A0U1ZF16	-	Cbl	cytoplasm	100	20.0843	-	20.2106	0.131155	-	0.0665913	-	0.126314	3	1	2	19.8254	20.1776	20.25	-	-	-	20.1725	-	-	-	20.2772	20.144	-	-	-	18.8556	19.4284	19.9492	3	4	4	1	1	1.33333	7	846	93.386	0	12.835
A0A140TA89;P50442	Glycine amidinotransferase, mitochondrial	Gatm	cytoplasm	31	27.227	27.2822	27.0304	0.15089	0.194273	0.236639	0.0551872	-0.1966	3	3	3	-	26.933	-	27.4329	27.315	-	26.936	-	27.3025	27.608	-	26.5624	-	27.3253	27.2034	26.0553	26.1779	26.3702	3	3	3	9.33333	9.83333	10.25	2	462	52.143	0	323.31
A0A140TA95;G3V9F3;Q9ERE6-2;Q9ERE6	Myosin phosphatase Rho-interacting protein	Mprip	cytoplasm	98	21.2145	21.1859	21.4106	0.0814533	0.111828	0.109834	-0.0285435	0.196146	5	5	5	21.364	21.3508	21.2772	20.9239	21.1565	21.0421	21.5338	21.3675	21.0162	20.9699	21.2292	21.6893	21.6695	21.2442	21.2209	20.175	20.7259	20.5548	5	5	5	1.66667	2.15	1.85	4	993	113.11	0	47.55
F1LQS1;A0A140TA98;Q62599	Metastasis-associated protein MTA1	Mta1	nucleus	99	22.4472	22.1345	22.313	0.0879464	0.0790181	0.145782	-0.312717	-0.13413	5	5	5	22.4649	22.7054	22.4773	22.1528	22.4355	22.1055	22.3203	22.0253	22.3062	21.9151	22.3703	22.3611	21.9542	22.7994	22.0803	21.1362	21.533	21.8101	5	5	5	2.13333	2.9	3.4	4	695	78.488	0	116.03
A0A140TAA1	-	-	-	-	23.6915	23.5956	23.6211	0.118349	0.155067	0.0886078	-0.0959015	-0.070446	5	5	5	23.9417	23.5247	23.4213	24.0077	23.5622	23.5175	23.2862	23.2615	24.0154	23.8976	23.8375	23.5005	23.3478	23.7608	23.659	22.6894	22.9539	23.0822	5	5	5	5.11667	5.45	5.5	1	611	65.066	0	323.31
A0A140TAB2;Q5XIK5	E3 ubiquitin-protein ligase RNF146	Rnf146	nucleus	32	-	-	-	-	-	-	-	-	0	0	1	-	-	-	-	-	-	-	-	-	-	-	19.4141	-	-	-	-	19.1564	-	1	1	-	1	1	0	2	355	38.616	0	68.233
A0A140TAB8;P24062	Insulin-like growth factor 1 receptor;Insulin-like growth factor 1 receptor alpha chain;Insulin-like growth factor 1 receptor beta chain	Igf1r	plasma membrane	69	21.121	-	-	0.393169	-	-	-	-	2	0	0	-	-	20.7278	21.5142	-	-	-	-	-	-	-	-	-	-	-	-	-	20.4803	-	-	2	0	0	1	3	1367	155	0	17.114
A0A140TAC3;O88339	Epsin-1	Epn1	cytoplasm	48	21.4989	-	21.223	0.295025	-	0.273642	-	-0.27598	5	1	2	21.1898	21.6982	21.753	20.5521	22.3017	-	-	-	-	20.2229	21.4966	-	-	-	20.9493	19.9731	20.4748	20.6796	2	2	5	1	1	1.1	2	576	60.228	0	187.12
A0A140TAC8;Q68LP1	E3 ubiquitin-protein ligase MIB2	Mib2	cytoplasm	26	20.8235	20.7738	20.8437	0.0802779	0.110134	0.260553	-0.0497799	0.020195	3	2	4	20.6825	20.9605	20.8277	-	-	-	20.8839	20.6636	-	-	20.1792	21.3699	20.7048	21.121	-	20.0655	19.7616	20.6828	3	4	4	1.33333	1.5625	1.5625	3	953	103.86	0	6.7096
A0A140TAD8;O54902-2	Natural resistance-associated macrophage protein 2	Slc11a2	-	-	20.5489	20.7966	20.4857	0.27133	0.327607	0.341249	0.247679	-0.0632133	4	3	3	-	19.846	21.161	20.5215	20.6671	-	20.1829	-	21.3022	20.9046	20.5991	19.8461	-	21.0118	-	19.5917	20.0422	19.8384	4	3	5	1	1	1	2	592	64.544	0	6.8305
B0BMT8;A0A140TAF2;O09032	ELAV-like protein;ELAV-like protein 4	Elavl4	nucleus	32	22.9867	22.9506	22.8573	0.0920756	0.13046	0.0153709	-0.0361004	-0.129406	5	5	5	23.2128	23.1484	22.957	22.9248	22.6907	22.9453	23.3544	22.9477	22.9755	22.5302	22.8712	22.9079	22.8553	22.8294	22.8229	22.0163	22.1794	22.3706	5	5	5	2.33333	2.5	2.55	3	373	40.963	0	143.6
A0A140TAF5;Q9WU61;Q9WU61-2;Q9WU61-3;Q9WU61-5;D3ZKI2;Q9WU61-4	Chloride channel CLIC-like protein 1	Clcc1	plasma membrane	34	24.4255	24.8764	24.6563	0.0948886	0.0331958	0.0431883	0.45096	0.230883	5	5	5	24.4824	24.313	24.5602	24.6532	24.1186	24.7754	24.9156	24.9267	24.9442	24.8202	24.8193	24.6184	24.5903	24.6671	24.5867	23.9846	24.016	23.7651	5	5	5	8.03333	8.15	7.15	7	541	61.219	0	323.31
A0A140TAF7;G3V9D0;Q5BJN4	Protein O-glucosyltransferase 1	Poglut1	endoplasmic reticulum	92	22.0951	22.0751	21.7114	0.0667164	0.0775122	0.136105	-0.0199108	-0.383663	5	5	5	22.0568	21.8652	22.136	22.1486	22.2687	22.2346	21.9652	21.8458	22.2484	22.0817	21.3158	21.5076	21.7418	22.0653	21.9265	21.1898	21.0341	21.5049	5	5	5	2.1	2.05	2.3	3	454	52.815	0	32.426
A0A140TAG8;Q6P7B7	Protrudin	Zfyve27	secreted	61	21.0372	21.3158	21.1044	0.121496	0.114756	0.102657	0.278652	0.0672283	3	3	4	20.8247	21.2455	21.0413	-	-	21.3847	21.4709	21.0918	-	-	20.943	21.3934	20.9744	-	21.1068	20.1924	20.4268	20.2973	5	4	5	1.65	2.125	1.75	2	411	45.739	0	57.984
A0A140TAG9;Q63692;A0A0G2K3C1	Hsp90 co-chaperone Cdc37;Hsp90 co-chaperone Cdc37, N-terminally processed	Cdc37	cytoplasm	99	21.9889	22.4497	22.3337	0.0925565	0.0886028	0.0755149	0.460762	0.344791	5	5	5	22.1506	21.9391	21.8645	21.7431	22.2474	22.4625	22.3197	22.7138	22.5486	22.2039	22.1695	22.3145	22.6192	22.2864	22.2791	21.4936	21.577	21.3802	5	5	5	2.05	2.3	1.9	3	378	44.182	0	297.74
A0A140TAH1;Q9JJ50-2;Q9JJ50	Hepatocyte growth factor-regulated tyrosine kinase substrate	Hgs	nucleus	30	23.5365	23.732	23.6679	0.105721	0.111665	0.181186	0.195505	0.131424	4	4	4	-	23.3207	23.3903	23.7364	23.6985	-	23.5286	23.5585	23.9803	23.8604	-	23.4201	23.2952	24.002	23.9542	22.7261	22.8846	22.8107	4	4	4	4.875	5.125	4.8125	3	914	101.12	0	323.31
A0A140TAH3;Q5XI13	Glutamate-rich WD repeat-containing protein 1	Grwd1	nucleus	89	-	-	-	-	-	-	-	-	1	0	0	-	-	18.4138	-	-	-	-	-	-	-	-	-	-	-	-	-	-	18.0217	-	-	1	0	0	1	2	543	60.001	0	24.927
A0A140TAH5;P84092	AP-2 complex subunit mu	Ap2m1	golgi apparatus	11	25.7302	25.5706	25.6222	0.100724	0.00108719	0.0161533	-0.15959	-0.107933	2	2	2	-	-	-	25.8309	25.6295	-	-	-	25.5695	25.5717	-	-	-	25.6061	25.6384	24.3363	24.5281	24.51	2	2	2	10.625	11.5	10.25	2	434	49.526	0	323.31
A0A140TAI1;Q9JJP9	Ubiquilin-1	Ubqln1	endoplasmic reticulum membrane	25	24.0439	24.0061	23.9903	0.0613212	0.0832822	0.0549256	-0.0378036	-0.0535698	5	5	5	24.1069	23.8041	24.0607	24.1053	24.1424	23.922	23.9968	24.3106	23.9914	23.8095	23.7975	24.0367	24.1225	24.0389	23.9559	23.1305	23.3544	23.4599	5	5	5	3.86667	4.3	4.25	2	582	62.014	0	294.07
A0A140TAI2;Q5FVF9	Biotinidase	Btd	secreted	76	20.0189	19.6024	20.5794	0.191897	0.044158	0.161492	-0.416523	0.560522	2	2	3	20.2108	-	-	19.827	-	19.6466	-	19.5582	-	-	20.7884	-	20.2617	20.6883	-	19.2868	19.8999	19.5555	3	3	2	1	1.41667	1.5	2	535	59.817	0	6.5643
A0A140TAJ3;Q32PX7	Far upstream element-binding protein 1	Fubp1	cytoplasm	22	23.5043	23.4133	23.1917	0.198508	0.218478	0.202609	-0.0909805	-0.312513	5	5	5	23.6244	22.9084	23.2215	24.0433	23.7236	22.6982	23.4029	23.2333	23.8882	23.8438	23.3935	22.6888	22.7168	23.5967	23.5629	22.3259	22.492	22.8458	5	5	5	4.18333	4.65	4.85	2	642	67.531	0	323.31
A0A140UHW9;Q4V7C3	-	Fhad1	cytoplasm	15	-	-	-	-	-	-	-	-	1	0	0	-	21.0791	-	-	-	-	-	-	-	-	-	-	-	-	-	-	-	21.0232	-	-	1	0	0	1	2	1423	164.32	0.0097324	1.3567
D4A0U0;A0A140UHX0;P09215	Protein kinase C delta type;Protein kinase C delta type regulatory subunit;Protein kinase C delta type catalytic subunit	Prkcd	cytoplasm	39	-	-	19.4759	-	-	0.296522	-	-	1	1	2	-	-	20.7915	-	-	-	-	20.8861	-	-	-	19.1794	19.7724	-	-	20.5574	19.148	20.4611	1	3	1	1	1	1	4	672	77.271	0.0028879	1.8608
Q6XDA0;A0A140UHX6	-	Sptb	cytoplasm	32	-	21.5441	-	-	0.636802	-	-	-	0	2	1	-	-	-	-	-	-	-	-	22.1809	20.9073	-	18.8321	-	-	-	20.0562	19.1125	-	2	2	-	1	1	0	2	2137	246.33	0	13.736
A0A140UHY2;Q68G39	-	Cdk16	cytoplasm	42	21.1768	20.7078	21.0456	0.0431423	0.0818424	0.207691	-0.468977	-0.131203	2	2	2	21.1337	-	21.22	-	-	20.626	-	20.7897	-	-	20.8379	-	21.2533	-	-	20.395	20.6453	20.7601	2	2	2	1.375	1.5	1.66667	2	461	52.73	0	44.989
A0A146J2K6;A0A096MJG7	-	LOC102554591	cytoplasm	41	21.3245	21.4495	21.5129	0.0532837	0.24868	0.0392513	0.12491	0.18836	2	2	2	-	-	-	21.2713	21.3778	-	-	-	21.2008	21.6981	-	-	-	21.5522	21.4736	19.5088	19.9673	19.9573	2	2	2	1.5	1.625	1.58333	4	270	31.143	0	64.173
A0A5D0	-	Cd200	plasma membrane	100	20.7193	20.6025	20.5964	0.139332	0.120398	0.132967	-0.116777	-0.122932	5	5	5	20.7363	20.4781	20.448	21.2253	20.7089	20.6865	20.4857	20.3083	21.0202	20.5119	20.8615	20.3121	20.3219	20.9482	20.5383	19.7373	19.9667	20.1683	5	5	5	1	1	1	1	278	31.116	0	4.7887
A0JN17;P08644-2;P08644	GTPase KRas;GTPase KRas, N-terminally processed	Kras	cytoplasm	28	21.3543	21.8817	22.1501	0.110256	0.188306	0.140097	0.527382	0.795732	4	4	4	-	21.6474	21.3304	21.112	21.3276	-	22.164	22.2144	21.4225	21.7259	-	22.3051	22.4576	21.8483	21.9893	20.9306	21.1859	20.4933	4	4	4	1.5	1.625	1.08333	4	188	21.494	0	323.31
A0JN25	Microtubule-associated protein	Mapt	-	-	-	21.5893	-	-	0.338529	-	-	-	0	2	0	-	-	-	-	-	21.9278	-	21.2508	-	-	-	-	-	-	-	21.4069	-	21.0944	2	-	1	1	0	1	1	343	35.896	0	38.806
A0JN29	-	Lnp	secreted	25	23.7695	25.0225	23.5652	0.0809488	0.181949	0.363217	1.253	-0.20422	2	2	2	-	-	-	23.8504	23.6885	-	-	-	25.2044	24.8405	-	-	-	23.9285	23.202	23.993	22.3643	21.2831	2	2	2	3.91667	3.625	2.5	1	376	42.169	0	109.32
A0JN30	-	Cnpy2	endoplasmic reticulum	30	22.5947	22.6244	22.2675	0.182644	0.0626578	0.153488	0.029707	-0.32719	4	4	4	-	22.6323	22.8062	22.8721	22.0682	-	22.5287	22.7316	22.7334	22.5037	-	22.5074	22.511	22.1822	21.8693	21.4227	21.3118	21.6536	4	4	4	2.1875	2.125	2.5	1	182	20.709	0	109.36
A0JPJ7	Obg-like ATPase 1	Ola1	cytoplasm	43	21.7371	21.4829	21.5841	0.124232	0.17061	0.209671	-0.254179	-0.152958	4	4	4	-	21.5065	21.5499	21.8762	22.0158	-	21.3555	21.4431	21.1681	21.965	-	21.1001	21.5578	21.5545	22.1242	20.3724	20.6586	20.9169	4	4	4	2	2.3125	2.375	1	396	44.535	0	65.096
A0JPL2;D3ZRE3;P97633;P97633-2	Casein kinase I isoform alpha	Csnk1a1	cytoplasm	72	22.0973	22.0764	22.7743	0.101651	0.174449	0.138015	-0.0208893	0.676941	5	5	5	22.2687	21.7835	21.9307	22.2114	22.2923	21.5754	22.0285	21.8481	22.4412	22.4889	22.5744	22.5736	22.5407	23.2416	22.9409	21.0481	22.1123	21.4913	5	5	5	2.08333	3	2.3	4	337	38.914	0	34.114
A0JPM2;O88677	Protein BTG3	Btg3	cytoplasm	16.5	-	21.6265	-	-	0.432565	-	-	-	1	3	1	-	22.6876	-	-	-	22.4801	21.3215	-	-	21.0779	-	-	22.3866	-	-	20.5186	19.6989	22.6138	3	2	1	1	1.25	1	2	252	28.914	0.0097472	1.3618
Q66HI5;A0JPM7;Q6AYV6;Q2TA66;Q5FVS1;P19132;Q6P9V2	Ferritin;Ferritin heavy chain;Ferritin heavy chain, N-terminally processed	Fth1	mitochondrion	76.5	24.015	24.1683	23.7387	0.11294	0.21006	0.205556	0.15325	-0.276318	4	4	4	-	23.7613	23.9361	24.0648	24.2978	-	23.9609	23.6857	24.4246	24.6018	-	23.901	23.128	24.0232	23.9026	23.1094	22.6204	23.1709	4	4	4	3.75	3.125	3.9375	7	182	21.099	0	62.738
A0JPM9	Eukaryotic translation initiation factor 3 subunit J	Eif3j	cytoplasm	10	21.3593	20.7959	21.0418	0.120538	0.127297	0.105797	-0.563334	-0.317467	5	5	5	21.796	21.2662	21.1793	21.4281	21.1268	21.0523	20.4963	20.532	21.1104	20.7886	21.4343	20.8607	20.8686	21.0785	20.9668	19.88	20.1169	20.6006	5	5	5	1.45	1.75	2	1	259	29.187	0	94.696
A0JPP1	Dr1-associated corepressor	Drap1	nucleus	32	21.0146	20.8249	21.0334	0.149868	0.123754	0.232698	-0.189707	0.0187187	5	5	4	20.7477	20.7184	20.8517	21.3769	21.3785	20.4085	20.9171	20.7669	21.171	20.8612	20.6566	20.6162	-	21.3333	21.5272	19.9306	20.3187	20.4413	5	4	5	1.15	1.6875	1.65	1	205	22.326	0	20.003
A0MV40	-	Shisa4	secreted	33	21.9989	21.9891	21.8333	0.111641	0.108329	0.0925322	-0.00985146	-0.165594	5	5	5	21.9764	21.9885	22.0396	22.3465	21.6437	21.9453	21.8428	21.9752	21.7826	22.3996	22.0228	21.6641	21.5751	22.0288	21.8758	21.0945	21.2104	21.3686	5	5	5	1.68333	1.65	1.6	1	197	21.467	0	5.7438
D4A6P3;A0MZ67-2;A0MZ67;A0A0G2K9C4	Shootin-1	RGD1311558	cytoplasm	14.5	-	-	-	-	-	-	-	-	0	0	1	-	-	-	-	-	-	-	-	-	-	20.295	-	-	-	-	-	20.2175	-	-	1	-	0	1	0	4	633	71.435	0	9.2074
A0SXU1;Q32WR5	Biogenesis of lysosome-related organelles complex-1 subunit 2	Bloc1s2	cytoplasm	96	19.8808	-	19.6612	0.495044	-	0.480809	-	-0.219585	2	0	2	20.3758	-	19.3857	-	-	-	-	-	-	-	20.142	19.1804	-	-	-	-	19.9519	19.7014	-	2	2	0	1	1	2	168	18.949	0	21.28
A1A5L1;P70645	Bleomycin hydrolase	LOC100911400;Blmh	cytoplasm	100	-	-	-	-	-	-	-	-	1	1	1	-	-	-	20.9715	-	-	-	-	20.5369	-	-	-	-	20.5423	-	19.857	19.2454	20.4139	1	1	1	1.33333	1	1.5	3	455	52.451	0	6.3036
Q499Q4;A1A5L2;P38652	Phosphoglucomutase-1	Pgm1	cytoplasm	99.5	21.9196	21.4091	21.5171	0.257381	0.0712643	0.171761	-0.510494	-0.402502	5	5	5	22.0201	22.5626	22.2643	21.0669	21.6841	21.3814	21.2617	21.3268	21.3978	21.6778	21.9648	21.5258	21.1316	21.8269	21.1364	20.1996	20.4398	20.9895	5	5	5	1.51667	1.98333	2.55	4	562	61.389	0	139.77
A1A5P2	Ribosome biogenesis regulatory protein homolog	Rrs1	nucleus	89	22.0735	22.0076	21.637	0.042274	0.0770655	0.089914	-0.0658779	-0.436466	5	5	5	22.1829	21.9351	22.0427	22.0724	22.1342	21.8135	21.9419	22.1388	22.2321	21.9118	21.4424	21.6889	21.7844	21.8576	21.4118	21.1353	20.9602	21.4311	5	5	5	1.61667	1.35	1.95	1	365	41.536	0	323.31
A1A5P4	Kinesin-like protein	Kifc3	cytoplasm	27	19.5319	-	19.2242	0.0539567	-	0.104966	-	-0.30765	3	1	4	19.6175	19.4322	-	-	19.546	-	-	19.3767	-	-	19.1151	18.984	19.4263	-	19.3716	18.9181	19.1821	19.286	5	5	4	1.2	1.13333	1.25	1	753	85.062	0	8.3674
A1A5P9	Melanoma-associated antigen E1	Magee1	nucleus	20	19.8067	19.5023	19.9212	0.0494272	0.281802	0.0772441	-0.304405	0.114458	3	2	3	19.8998	19.789	19.7313	-	-	19.2205	-	19.7841	-	-	20.0342	19.7734	19.9559	-	-	19.1727	19.5873	19.559	2	3	3	1	1.33333	1.25	1	933	102.18	0	4.8796
A1A5R3	KRR1 small subunit processome component	Krr1	nucleus	56	-	-	-	-	-	-	-	-	1	0	1	-	-	19.8656	-	-	-	-	-	-	-	-	-	-	20.5515	-	-	19.4169	19.6204	-	1	3	0	1	1	1	380	43.622	0	6.154
A1A5S1	Pre-mRNA-processing factor 6	Prpf6	nucleus	98	23.9846	24.1366	23.909	0.0481429	0.0983729	0.0668518	0.151993	-0.0756321	5	5	5	23.858	23.9618	23.9502	24.1531	24.0002	23.7807	24.3814	24.2156	24.163	24.1424	23.6645	24.0195	23.9162	24.0406	23.9043	23.2409	23.2486	23.3783	5	5	5	8.45	8.45	8.65	1	941	106.76	0	323.31
A1KXK4;Q5BQE6	Delta(24)-sterol reductase	Dhcr24	vacuole	17	21.3086	21.4927	21.6684	0.136278	0.28285	0.269681	0.184151	0.359869	4	5	5	-	21.6471	21.408	21.0544	21.1248	20.9796	22.4179	21.8831	21.0349	21.148	21.1996	22.5365	22.0655	21.2136	21.327	20.3179	20.8045	20.4703	5	5	5	1.55	1.66667	1.4	2	516	60.044	0	16.279
G3V7U8;A1L108;A1L108-2	Actin-related protein 2/3 complex subunit 5;Actin-related protein 2/3 complex subunit 5-like protein	Arpc5l	cytoplasm	12.5	-	-	-	-	-	-	-	-	1	1	1	-	-	-	21.3749	-	-	-	-	21.1933	-	-	-	-	21.5809	-	19.6366	20.4218	20.7291	1	1	1	1	1.25	1.25	3	153	17.01	0	71.599
F1M7W7;A1L122;Q9Z1A5	NEDD8-activating enzyme E1 regulatory subunit	Nae1	nucleus	24.5	-	-	-	-	-	-	-	-	1	0	0	-	-	-	19.8906	-	-	-	-	-	-	-	-	-	-	-	-	-	19.0836	-	-	1	0	0	1	3	534	60.416	0	19.144
A1L134	Ancient ubiquitous protein 1	Aup1	endoplasmic reticulum membrane	15	20.923	21.3792	20.8339	0.116344	0.139927	0.10794	0.456244	-0.0890274	4	5	4	21.0174	20.6723	20.803	21.1992	-	21.0888	21.3557	21.2294	21.9083	21.3138	20.5548	21.08	20.8705	20.8305	-	20.4539	20.3764	20.4759	5	5	4	1.33333	1.3	1.29167	1	410	46.199	0	188.46
Q2TGJ9;A1L1I1	Palmitoyltransferase	Zdhhc9	endoplasmic reticulum membrane	25	-	-	-	-	-	-	-	-	0	0	1	-	-	-	-	-	-	-	-	-	-	20.1625	-	-	-	-	-	20.0096	-	-	1	-	0	1	0	2	364	40.909	0.00658	1.6263
A1L1J8	-	Rab5b	cytoplasm	24	23.083	23.0395	23.1208	0.1085	0.199587	0.0871786	-0.0435123	0.037735	4	4	4	22.7912	23.0858	-	23.3123	23.1427	22.4972	23.046	-	23.1654	23.4494	22.8662	23.1502	-	23.2239	23.2428	21.9585	22.4579	22.4182	4	4	4	2.375	2.9375	2.4375	1	215	23.674	0	176.04
A1L1J9	Lipase maturation factor 2	Lmf2	endoplasmic reticulum membrane	22	20.5635	19.7986	20.6845	0.293887	0.433025	0.270767	-0.764811	0.121086	2	2	4	20.8573	-	-	20.2696	-	-	-	19.3656	20.2317	-	20.6001	21.3172	20.0091	20.8117	-	18.8273	20.1845	19.9721	4	4	4	1	1.08333	1.0625	1	702	80.253	0	26.863
A1L1K8	-	Habp4	cytoplasm	45	19.4251	-	19.7619	0.0903921	-	0.0942308	-	0.336792	2	1	3	19.3347	19.5155	-	-	-	19.2856	-	-	-	-	19.5965	19.7665	19.9228	-	-	19.0811	19.5246	19.3911	1	3	2	1	1	1	1	411	45.826	0	8.7566
A1L1L2	Transmembrane protein 214	Tmem214	endoplasmic reticulum membrane	77	21.7213	21.8156	21.5149	0.254422	0.245958	0.232221	0.0942173	-0.206396	5	4	5	21.9375	22.3596	22.0051	21.3893	20.9152	21.9899	22.1999	21.9788	21.0936	-	21.9714	22.0788	21.345	21.374	20.8054	20.7339	20.7304	21.0554	5	5	5	2.21667	2.3	2.4	1	685	76.565	0	13.792
A1L1L4;F7FDF2	-	Flywch1	secreted	29	19.9359	19.7758	19.9058	0.264653	0.129827	0.299243	-0.160185	-0.0301495	3	2	2	19.4173	20.2869	20.1036	-	-	-	19.6459	19.9056	-	-	19.6065	-	20.205	-	-	19.1302	19.6408	19.8905	2	2	3	1	1	1.36111	2	662	75.909	0.00084005	2.3622
F1LQZ0;A1L1L9;B1WBL4	-	Tmem65	mitochondrion	8	-	-	-	-	-	-	-	-	1	1	1	-	19.7808	-	-	-	-	-	19.8642	-	-	-	19.5806	-	-	-	19.4949	19.3765	19.7064	1	1	1	1	1	1	3	259	27.733	0	9.2963
A1L1M0;P27791-2;P27791	cAMP-dependent protein kinase catalytic subunit alpha	Prkaca	nucleus	26	23.389	23.123	23.2759	0.0963442	0.142884	0.129127	-0.265987	-0.113102	4	4	4	23.2994	-	23.6763	23.2652	23.315	23.144	-	23.4727	22.7741	23.1011	23.2742	-	23.6393	23.1309	23.0591	22.3419	22.5685	22.5185	4	4	4	2.27083	2.125	2.1875	3	351	40.605	0	323.31
A2RRU1	Glycogen [starch] synthase, muscle	Gys1	cytoplasm	47	-	-	20.5985	-	-	0.0646305	-	-	1	1	2	21.4728	-	-	-	-	-	-	20.1668	-	-	20.6632	-	-	-	20.5339	19.7553	19.4613	21.506	1	2	1	2	1.75	2	1	738	84.071	0	17.242
A2RRU2	-	Tmem127	plasma membrane	48	20.4384	20.5313	20.5439	0.153731	0.110136	0.0395682	0.0929241	0.105511	3	3	3	20.158	20.6879	20.4692	-	-	20.3176	20.592	20.6843	-	-	20.5867	20.4648	20.5801	-	-	20.0388	20.305	20.3024	3	3	3	1	1	1	1	238	25.857	0	28.312
A2RRU4	Sterol regulatory element-binding protein cleavage-activating protein	Scap	nucleus	14	20.8188	20.3752	20.9086	0.168242	0.0951383	0.0850727	-0.443604	0.0897713	4	4	5	20.3797	21.1787	20.7743	20.9426	-	20.3574	20.3428	20.1701	-	20.6305	20.6025	20.985	21.1145	20.8851	20.956	19.6115	20.1817	20.283	4	5	4	1.35417	2.03333	1.77083	1	1276	139.5	0	9.9629
A2RUW1	Toll-interacting protein	Tollip	cytoplasm	20	23.584	23.586	23.6381	0.0231752	0.179776	0.0180387	0.0020256	0.0540695	2	2	2	-	-	-	23.6072	23.5608	-	-	-	23.7658	23.4062	-	-	-	23.62	23.6561	21.8194	22.3832	22.2048	2	2	2	2.125	3.25	3	2	274	30.314	0	185.22
Q6Y2E6;A2VCW4	-	Rab40c	cytoplasm	22.5	-	-	20.417	-	-	0.642147	-	-	1	1	2	-	20.5409	-	-	-	-	-	20.099	-	-	19.7748	-	21.0591	-	-	19.7196	20.1742	20.483	1	2	1	1	1	1	9	281	31.348	0	10.677
A2VCX1	TIP41-like protein	Tiprl	cytoplasm	96	21.1345	20.9632	21.1457	0.241766	0.258634	0.194289	-0.171223	0.0112228	5	5	4	20.5431	20.9725	20.7535	21.6536	21.7496	20.5543	20.6709	20.419	21.6674	21.5046	20.8101	21.0259	21.0399	21.7068	-	20.1085	20.582	20.4971	5	4	5	1.13333	1.125	1.16667	1	271	31.224	0	20.896
A2VD09;Q9QZM5	Abl interactor 1	Abi1	cytoplasm	41	22.8762	22.813	22.905	0.0442848	0.11774	0.0838318	-0.0632839	0.0287418	2	2	2	-	-	-	22.832	22.9205	-	-	-	22.9307	22.6952	-	-	-	22.9888	22.8212	21.3907	21.577	21.3151	2	2	2	1.625	1.625	1.5	2	481	52.331	0	192.43
A2VD11;D3ZGE8	-	Ccdc94;RGD1563937	nucleus	9	-	-	-	-	-	-	-	-	0	0	0	-	-	-	-	-	-	-	-	-	-	-	-	-	-	-	-	-	-	-	-	2	0	0	1	2	313	36.081	0	26.074
A2VD12	Pre-B-cell leukemia transcription factor-interacting protein 1	Pbxip1	cytoplasm	10	26.2488	26.3827	26.0985	0.10945	0.0418142	0.0780554	0.133921	-0.150339	5	5	5	26.3344	25.8628	26.1975	26.5214	26.3281	26.2815	26.3208	26.3976	26.5264	26.3874	25.9781	25.8797	26.115	26.2	26.3196	25.5131	25.4644	25.6595	5	5	5	15.3167	15.3	15.05	1	722	80.275	0	323.31
D4AA10;A2VD13	Pentatricopeptide repeat-containing protein 1, mitochondrial	Ptcd1	mitochondrion	100	-	-	-	-	-	-	-	-	1	0	1	17.7113	-	-	-	-	-	-	-	-	-	-	18.3518	-	-	-	-	17.8252	17.867	1	2	1	1	1	1	2	652	73.236	0.00051396	2.5596
A4D0F6;P0C0A1	Vacuolar protein-sorting-associated protein 25	Vps25	secreted	95	18.9929	19.4088	19.4442	0.0817573	0.259096	0.209504	0.415892	0.451235	3	2	2	19.1044	19.0409	18.8336	-	-	19.1497	-	19.6679	-	-	19.2347	-	19.6537	-	-	19.0711	19.2049	18.8535	2	2	3	1	1	1	4	1552	173.19	0	33.809
B0BMT3;A4L691	PIN2/TERF1-interacting telomerase inhibitor 1	Pinx1	nucleus	66	20.3194	20.9935	20.8075	0.412001	0.486087	0.424676	0.674074	0.488081	3	2	2	20.0906	19.7482	21.1193	-	-	-	20.5074	-	21.4796	-	21.2322	20.3828	-	-	-	19.8317	20.6386	20.1114	3	2	3	1	1.25	1.11111	2	331	36.71	0	14.173
A4L9P7	Sister chromatid cohesion protein PDS5 homolog A	Pds5a	nucleus	98	21.8823	21.6304	21.9284	0.276598	0.316316	0.175003	-0.25193	0.0460796	3	2	2	21.5423	-	-	21.6744	22.4302	-	-	-	21.314	21.9467	-	-	-	21.7534	22.1034	20.1348	20.0958	21.0137	2	3	4	1	1	1	1	1333	150.28	0	7.1657
A4LA56;Q9WTV1	Chitinase-3-like protein 1	Chi3l1	secreted	76	21.6069	22.2267	22.0702	0.550617	0.448251	0.464754	0.619808	0.463236	5	4	4	23.0803	20.089	22.4264	21.7748	20.6641	23.4657	21.8296	22.2324	21.3792	-	23.3841	21.516	22.0574	21.323	-	21.2509	21.3269	20.6585	4	4	5	2.60417	2.4375	1.95	2	362	40.372	0	15.394
A4QN30;O55000;A0A0G2K3G9	Serine/threonine-protein phosphatase 1 regulatory subunit 10	Ppp1r10	nucleus	90	24.8268	24.8894	24.9968	0.0583591	0.111238	0.0724299	0.0626659	0.170084	5	5	5	24.7529	25.0164	24.8622	24.6675	24.8348	24.6296	25.0702	25.1853	24.9156	24.6464	24.8338	25.0301	25.1269	25.1704	24.823	23.9726	24.3447	24.205	5	5	5	9.21667	10.2	8	3	872	92.827	0	323.31
A5HKJ3	-	Pomp	nucleus	15	24.3323	24.4454	24.3291	0.0703103	0.048683	0.0749664	0.113169	-0.00316429	5	5	5	24.3849	24.2519	24.2009	24.2391	24.5847	24.2966	24.3703	24.5214	24.4816	24.5573	24.2596	24.1155	24.2707	24.51	24.4898	23.5153	23.6785	23.712	5	5	5	4.36667	4.45	4.3	1	141	15.844	0	62.583
A5I9F0;A5HV10	Protein-tyrosine-phosphatase	Ptprk;ptprk	-	-	-	-	-	-	-	-	-	-	0	0	1	-	-	-	-	-	-	-	-	-	-	-	20.495	-	-	-	-	20.6245	-	-	1	-	0	1.5	0	3	1439	162.18	0	4.1529
G3V9D1;A6Y857;P10688	Phosphoinositide phospholipase C;1-phosphatidylinositol 4,5-bisphosphate phosphodiesterase delta-1	Plcd1	cytoplasm	26	-	-	-	-	-	-	-	-	0	1	0	-	-	-	-	-	18.0953	-	-	-	-	-	-	-	-	-	17.8172	-	-	1	-	1	1	0	1	3	756	85.909	0.0008385	2.3354
G3V9T4;A6ZIQ8;B1WBL7	Trimeric intracellular cation channel type A	Tmem38a	endoplasmic reticulum membrane	30	20.6565	-	21.3056	0.298501	-	0.113027	-	0.649136	3	1	4	20.1339	21.1677	20.6679	-	-	-	20.0839	-	-	-	20.9768	21.3485	21.4135	-	21.4837	19.3828	20.5545	20.5286	4	4	3	1.0625	2.375	1.91667	3	298	33.413	0	41.294
E9PSY8;A7BFV9;Q5JC29	-	Eps15	cytoplasm	13	21.5605	21.3344	21.5789	0.115874	0.0883013	0.0732118	-0.22607	0.0184078	4	5	5	21.3491	21.8215	21.6891	21.3822	-	21.1972	21.6271	21.4447	21.2457	21.1572	21.8354	21.59	21.5704	21.3877	21.5107	20.3173	20.8833	21.1073	5	5	4	1.6	1.86667	1.8125	3	897	98.793	0	163.63
A7BJV7;Q810T5-2;Q810T5;A0A0G2K9F0;D3ZCG0	Histone acetyltransferase;Histone acetyltransferase KAT7	HBO1;Kat7	nucleus	100	22.1766	21.801	22.4914	0.0734361	0.0736352	0.105385	-0.375532	0.314848	5	5	5	22.1054	22.1032	22.1191	22.4695	22.0857	21.6021	21.7355	21.8314	21.7835	22.0527	22.1767	22.7125	22.6068	22.6546	22.3064	20.7351	21.8175	21.5522	5	5	5	2.35	3.75	2.95	6	606	69.914	0	31.778
A7UAK3;O35552-8;O35552-5;O35552-6;O35552-4;O35552-7;O35552-2;O35552-3;O35552	6-phosphofructo-2-kinase/fructose-2,6-bisphosphatase 3;6-phosphofructo-2-kinase;Fructose-2,6-bisphosphatase	Pfkfb3	cytoplasm	15	-	-	-	-	-	-	-	-	1	1	1	-	-	-	-	20.598	-	-	-	-	20.2343	-	-	-	-	20.088	18.7249	18.7217	18.8565	1	1	1	1	1	1	9	462	53.576	0.0014728	2.0669
Q8HIC6;Q7HKW3;Q35737;Q06QG7;Q06QE1;Q06QA2;Q06Q89;D2E6K0;A7XYB9;P05508	NADH-ubiquinone oxidoreductase chain 4	Mt-nd4;NADH4;ND4;Nd4;Mtnd4	mitochondrion membrane	68	20.7986	20.6058	20.7805	0.135683	0.179322	0.197908	-0.192822	-0.0180702	4	5	5	21.1422	20.866	20.6762	20.5099	-	20.5834	21.0505	20.9005	20.0227	20.4716	21.1787	20.7168	21.287	20.4332	20.2869	19.7324	20.1436	20.4617	5	5	4	1	1	1	10	459	51.782	0	4.7512
A8IHN8	Uncharacterized protein C11orf96 homolog	Ag2	nucleus	56	21.9747	21.9261	21.994	0.153962	0.226779	0.19722	-0.0485973	0.0192318	5	5	5	21.4889	22.2682	21.7343	22.2081	22.174	21.1196	22.1212	21.8592	22.495	22.0355	21.3324	22.1723	21.7631	22.3577	22.3444	20.9896	21.2638	21.252	5	5	5	1.61667	1.8	1.86667	1	242	26.096	0	20.721
A8QIC3	-	Dnajc9	endoplasmic reticulum	27	21.0409	20.29	20.539	0.153983	0.170074	0.186244	-0.750841	-0.501905	3	2	2	21.326	20.7976	20.999	-	-	20.1199	20.4601	-	-	-	20.7252	20.3527	-	-	-	19.804	19.8552	20.1235	2	3	4	1	1.22222	1.375	1	259	29.979	0	8.7097
A8WCF8;A0A0G2K272	Tumor protein p63-regulated gene 1-like protein	Tprg1l	cytoplasm	16	24.2111	24.1526	24.1958	0.0945277	0.0833944	0.0952674	-0.0584583	-0.0152626	5	5	5	24.167	24.0354	24.0866	24.1945	24.5718	23.8955	24.1149	24.3325	24.0825	24.3378	23.9127	24.1157	24.2499	24.2018	24.4991	23.2583	23.5638	23.6286	5	5	5	5.21667	5.3	5.25	3	266	29.844	0	323.31
A9CMA3;Q08834;A9CMD1	Alpha-1,6-mannosylglycoprotein 6-beta-N-acetylglucosaminyltransferase A	Mgat5	golgi apparatus membrane	100	21.5828	20.6329	21.6257	0.100801	0.0627837	0.0924478	-0.949888	0.0428753	3	3	3	21.764	21.5688	21.4156	-	-	20.6455	20.7348	20.5184	-	-	21.8079	21.5616	21.5075	-	-	20.1116	21.3294	21.3977	3	3	3	1.63889	4	3.5	4	740	84.561	0	8.9148
A9CMA6	Transmembrane protein 163	Tmem163	plasma membrane	44	-	-	-	-	-	-	-	-	0	1	0	-	-	-	-	-	-	21.0944	-	-	-	-	-	-	-	-	20.1298	-	-	1	-	-	1	0	0	1	288	31.344	0	25.565
A9CMB7;P15178	Aspartate--tRNA ligase, cytoplasmic	Dars	cytoplasm	100	22.6534	22.6349	22.6296	0.0858911	0.101172	0.14503	-0.0185471	-0.0238323	5	5	5	22.7852	22.4342	22.4895	22.6703	22.8878	22.4103	22.5978	22.5211	22.6363	23.009	22.5205	22.4651	22.2331	22.9653	22.9639	21.743	21.9813	22.0583	5	5	5	4.3	4.7	4.1	2	501	57.126	0	67.76
A9CMC8;Q02401;A9CMB6	Lactase-phlorizin hydrolase;Lactase;Phlorizin hydrolase	Lct	plasma membrane	99	-	-	-	-	-	-	-	-	1	0	1	-	20.2357	-	-	-	-	-	-	-	-	-	20.0675	-	-	-	-	19.9988	20.1559	-	2	2	0	1	1	3	1929	217.61	0.00082604	2.1649
G3V9T0;A9UK05	-	Pias1	nucleus	98	19.832	19.6155	19.7543	0.0485937	0.217731	0.0899291	-0.216555	-0.0777664	3	2	3	19.7415	19.908	19.8466	-	-	19.3978	-	19.8332	-	-	19.802	19.8806	19.5802	-	-	19.2993	19.6066	19.6895	2	3	3	1	1.08333	1	2	651	71.591	0	17.714
A9UMV0;Q9R1S9	Midkine	Mdk	secreted	88	23.4267	23.6575	23.4543	0.280841	0.247524	0.238035	0.230822	0.0275764	5	5	5	23.0516	22.8435	23.1151	24.3725	23.7507	23.7123	23.0743	23.1298	24.0335	24.3375	23.7365	22.7277	23.0487	23.8851	23.8733	22.7335	22.7936	22.858	5	5	5	2.83333	3.4	3.1	2	140	15.406	0	290.75
A9UMV7	-	Uqcr11	mitochondrion membrane	58	23.3525	23.3227	23.4436	0.163461	0.245343	0.150429	-0.0298195	0.0910969	5	5	5	23.5621	23.764	23.5004	22.9266	23.0093	23.4113	23.7322	23.9116	22.5663	22.9919	23.5233	23.7682	23.7276	23.2074	22.9915	23.1558	23.576	23.4685	5	5	5	1	1	1	1	56	6.5386	0	19.208
A9UMV9	-	Ndufa7l	mitochondrion	16	-	-	-	-	-	-	-	-	1	1	1	-	22.8662	-	-	-	-	23.0117	-	-	-	-	22.8782	-	-	-	22.3261	22.4237	22.5275	1	1	1	2.25	2	1.75	1	112	12.5	0	37.717
A9UMW0	-	Ubl5	cytoplasm	100	23.4495	23.9368	23.3783	0.207438	0.244803	0.124883	0.487326	-0.0711346	5	5	5	23.3742	23.907	23.9458	23.0919	22.9285	24.1227	24.7594	23.6474	23.8466	23.3079	23.5318	23.7111	23.376	23.3105	22.9623	22.9184	22.6301	22.8236	5	5	5	2.53333	2.1	1.7	1	73	8.5468	0	13.582
A9UMW1;P14942	Glutathione S-transferase;Glutathione S-transferase alpha-4	Gsta4	cytoplasm	100	22.1705	21.7516	22.059	0.0913753	0.163245	0.173184	-0.418882	-0.1115	5	5	5	22.2582	21.9878	22.3023	22.3843	21.9199	21.9581	21.4552	21.3704	22.2575	21.7168	22.2796	22.0229	21.4748	22.5126	22.0052	20.8755	21.1862	21.5058	5	5	5	1.6	1.65	1.85	3	222	25.51	0	40.028
M0R4V9;A9Z0I4	-	Nr2e1	nucleus	99	21.1455	21.5907	21.953	0.252965	0.229582	0.0707919	0.445255	0.807549	4	3	4	21.0128	21.8323	21.1183	20.6184	-	21.2829	21.4496	22.0397	-	-	21.9114	21.9565	22.1419	21.8022	-	20.8648	21.1227	20.5774	3	4	4	2.11111	2.5	2.625	2	385	42.605	0	8.2256
B0B1T8;B0B1T9	-	Ric3	endoplasmic reticulum membrane	92	21.4882	21.5009	21.5383	0.122498	0.196108	0.121411	0.0127544	0.0501232	5	5	5	21.5242	21.7286	21.6994	21.0475	21.4413	21.488	22.1401	21.6555	21.2368	20.9844	21.7616	21.7611	21.6643	21.3416	21.1631	20.5967	20.866	20.893	5	5	5	1.58333	1.65	1.55	2	366	40.264	0	8.7392
B0BMU2;Q1RP77	Nucleolar protein 16	Nop16	nucleus	89	22.5559	22.7071	22.5407	0.115263	0.160247	0.113122	0.151142	-0.0152016	5	5	5	22.2693	22.2805	22.7661	22.7031	22.7606	22.3261	22.8868	22.6754	23.2159	22.4311	22.256	22.605	22.4012	22.9286	22.5127	21.8196	21.8935	21.9737	5	5	5	2.16667	2.5	2.2	2	178	21.117	0	79.023
B0BMV5;P70550	Ras-related protein Rab-8B	Rab8b	cytoplasm	36	20.5096	20.5018	20.4812	0.111133	0.144281	0.168546	-0.00773811	-0.0283489	5	5	5	20.6107	20.3043	20.202	20.6276	20.8031	20.0972	20.3451	20.4309	20.7101	20.9257	20.3203	20.0542	20.2932	20.7604	20.9779	19.6078	19.8544	19.9517	5	5	5	1	1.06667	1	2	207	23.603	0	18.279
B0BMW0;P61107	Ras-related protein Rab-14	Rab14	cytoplasm	29	25.2044	25.0849	25.0527	0.0267639	0.0619793	0.00642586	-0.119455	-0.151638	2	2	2	-	-	-	25.1776	25.2311	-	-	-	25.0229	25.1469	-	-	-	25.0591	25.0463	23.5303	23.9376	24.1038	2	2	2	5.375	7.25	7.25	2	215	23.897	0	323.31
B0BMW2;O70351	3-hydroxyacyl-CoA dehydrogenase type-2	Hsd17b10	mitochondrion	85	25.6821	25.7172	25.5793	0.115343	0.0839245	0.0217063	0.0350723	-0.102865	4	4	4	-	25.5584	25.4716	25.7007	25.9978	-	25.6061	25.6815	25.6173	25.964	-	25.5278	25.5599	25.6227	25.6066	24.6926	24.8153	24.9845	4	4	4	9.875	9.5625	10.375	2	261	27.249	0	323.31
B0BMW3;Q9ES19	Cyclic AMP-dependent transcription factor ATF-4	Atf4	nucleus	22	21.9441	22.3713	21.9246	0.0469061	0.0844177	0.0828152	0.427191	-0.0195274	3	3	3	21.8514	21.9782	22.0029	-	-	22.2229	22.5153	22.3758	-	-	21.7592	22.0006	22.0141	-	-	21.8329	21.5971	21.7509	3	3	3	2.61111	2.25	2.16667	2	347	38.151	0	5.1659
B0BMW4;P63095;B4F771;P63095-2	Guanine nucleotide-binding protein G(s) subunit alpha isoforms short	Gnas	cytoplasm	30	21.9976	22.116	22.0188	0.100273	0.0702237	0.0658485	0.118448	0.0212383	5	5	5	21.9118	22.1502	22.3099	21.8314	21.7847	21.9504	22.2579	22.3079	22.024	22.04	21.8548	22.1431	22.0729	22.1555	21.8679	21.2319	21.3835	21.4138	5	5	5	1	1	1	10	394	45.663	0	323.31
B0BMX3	-	S100a16	cytoplasm	17	23.4312	23.7747	23.5062	0.0985699	0.105671	0.0894629	0.343483	0.074934	4	4	4	23.5266	-	23.32	23.2212	23.6571	23.9732	-	23.708	23.507	23.9106	23.7183	-	23.3453	23.3713	23.5897	22.8504	22.6421	22.6021	4	4	4	1.875	1.8125	1.8125	1	123	14.224	0	15.314
B0BMX6	-	Rpp25l	nucleus	37	-	-	-	-	-	-	-	-	1	1	1	19.5856	-	-	-	-	19.1944	-	-	-	-	19.0951	-	-	-	-	18.8818	19.0176	19.5856	1	1	1	1	1	1	1	163	17.688	0.0074604	1.5546
B0BMY5	-	Chchd5	-	-	20.2442	19.8926	20.1056	0.396672	0.259348	0.264877	-0.351633	-0.138617	4	4	3	19.786	-	19.4945	20.4085	21.2879	19.1811	19.926	20.0448	20.4186	-	19.5764	-	-	20.3916	20.3488	19.182	19.2536	19.5916	4	3	4	1	1	1	1	110	12.323	0.00017762	3.02
B0BMY6	-	Otulin	cytoplasm	95	-	-	-	-	-	-	-	-	0	0	1	-	-	-	-	-	-	-	-	-	-	16.7498	-	-	-	-	-	16.7108	-	-	1	-	0	1	0	1	353	40.447	0.0019563	2.0215
B0BMY7	-	Twf2	cytoplasm	59	-	-	-	-	-	-	-	-	0	0	0	-	-	-	-	-	-	-	-	-	-	-	-	-	-	-	-	-	-	1	1	-	1	1	0	1	349	39.472	0	12.295
B0BMY8;P84245;D3ZK97;A0A0G2K9I5	Histone H3;Histone H3.3	H3f3b;H3f3c	nucleus	99	-	-	-	-	-	-	-	-	1	1	1	-	-	19.5872	-	-	-	-	21.7373	-	-	-	-	21.5426	-	-	21.3447	21.1519	19.2568	1	1	1	1	1	1	8	136	15.328	0	161.48
B0BN06	-	Bcas3	-	-	19.9143	-	-	0.243883	-	-	-	-	3	1	1	-	19.4789	19.9415	20.3225	-	-	-	20.6483	-	-	-	19.5404	-	-	-	19.8277	19.5556	19.4942	3	3	3	1.33333	1	1.22222	1	475	52.248	0	8.6957
B0BN18	Prefoldin subunit 2	Pfdn2	cytoplasm	24	23.4378	23.559	23.324	0.0856614	0.0790032	0.107114	0.121222	-0.113749	5	5	5	23.5284	23.1963	23.2721	23.6327	23.5594	23.3496	23.6012	23.4014	23.7501	23.6926	23.1695	23.2012	23.0855	23.5989	23.565	22.6712	22.6615	22.8557	5	5	5	2.95	2.8	2.85	1	154	16.58	0	104.03
B0BN20;Q5RJZ3	Tetraspanin	Tspan6	golgi apparatus membrane	74	20.6288	19.4749	19.8243	0.330361	0.0799074	0.0173674	-1.15392	-0.80451	3	2	2	20.1538	21.264	20.4686	-	-	19.5548	-	19.395	-	-	19.8417	-	19.8069	-	-	19.6245	19.8876	20.1392	3	4	3	1	1	1.11111	2	245	27.535	0	8.9171
B0BN29;A0A0G2KB37;A0A0G2JUA8	-	Tmem189	-	-	21.113	-	-	0.111143	-	-	-	-	2	1	1	-	-	-	21.0019	21.2242	-	-	-	-	20.5473	-	-	-	19.8624	-	19.5105	18.6743	19.3826	2	2	4	1	1	1.125	3	271	31.075	0.00017449	2.7886
B0BN30	-	Mtch1	mitochondrion membrane	20	22.2629	22.3182	22.3457	0.501057	0.157518	0.244553	0.0552826	0.0827999	4	5	5	22.8122	22.7163	22.7622	20.7608	-	22.4097	22.2574	21.7609	22.7138	22.449	22.83	22.7347	22.6551	21.6675	21.8411	21.0049	21.4625	21.5694	5	5	4	2.4	2.65	2.5625	2	389	41.592	0	14.239
B0BN42;E9PT49	-	Rfx7	nucleus	28	-	-	-	-	-	-	-	-	1	1	0	-	-	-	-	21.4597	-	-	-	-	21.6987	-	-	-	-	-	20.2213	-	19.9089	1	-	1	1	0	1	2	297	33.009	0.0028897	1.8668
B0BN46	-	Grhpr	cytoplasm	25	-	-	-	-	-	-	-	-	1	1	1	-	-	-	20.6831	-	-	-	20.277	-	-	-	-	20.4973	-	-	19.6183	19.0223	19.3678	2	2	4	1	1	1	1	335	35.937	0.0070181	1.5914
B0BN48;D4A033	Cyclin-dependent kinase 2-associated protein	Cdk2ap1;Cdk2ap2	nucleus	41	20.0883	20.3229	20.3405	0.152115	0.265496	0.183548	0.234684	0.252266	5	4	5	19.6472	20.0088	20.1026	20.0829	20.5998	20.0373	19.9549	20.1942	-	21.1054	19.9898	20.1989	20.0697	20.434	21.0103	19.5799	19.7068	19.5186	4	5	5	1	1	1	2	114	12.354	0	6.367
B0BN51;P17136	Small nuclear ribonucleoprotein-associated protein;Small nuclear ribonucleoprotein-associated protein B	Snrpb	nucleus	100	22.4899	23.0296	23.003	0.842167	0.186853	0.170127	0.539696	0.51314	5	5	5	23.5011	19.1448	22.9487	23.4732	23.3817	23.036	22.6198	22.7272	23.6905	23.0744	23.2128	22.7931	22.4318	23.3134	23.264	22.2226	22.4393	21.9685	5	5	5	1	1	1	3	231	23.656	0	199.82
B0BN56	28S ribosomal protein S31, mitochondrial	Mrps31	mitochondrion	58	-	-	-	-	-	-	-	-	1	1	1	-	-	-	20.6889	-	19.8376	-	-	-	-	-	-	19.6866	-	-	19.5594	19.3313	19.738	1	1	1	1	1	1	1	387	43.961	0	10.283
B0BN59;G3V6B8	-	RGD1562416;Tsr2	nucleus	66	21.1808	21.4056	21.2366	0.229841	0.144091	0.0976589	0.224741	0.0558128	4	5	5	21.5418	20.5243	-	21.2084	21.4489	21.2386	21.0824	21.9284	21.4564	21.3221	21.2123	20.9135	21.5266	21.264	21.2667	20.4909	20.5885	20.5371	5	5	4	1	1	1	2	191	20.801	0	20.767
B0BN63	-	Ahsa1	cytoplasm	10	22.3084	22.1272	22.1463	0.107697	0.134353	0.178641	-0.181261	-0.162134	5	5	5	22.3643	22.0139	22.1581	22.3549	22.651	22.257	21.7674	21.9618	22.0912	22.5585	22.6435	22.0296	21.621	22.0055	22.432	21.194	21.4578	21.7268	5	5	5	2.6	3.1	3.05	2	338	38.104	0	232.31
B0BN64	-	Polr1e	nucleus	87	-	-	-	-	-	-	-	-	0	0	0	-	-	-	-	-	-	-	-	-	-	-	-	-	-	-	-	-	-	-	-	1	0	0	1	1	434	48.769	0	13.071
B0BN65	-	Fam49a	cytoplasm	9	22.802	22.6945	23.1608	0.190468	0.147329	0.0724591	-0.107492	0.358797	5	5	5	22.8361	22.2976	22.6309	22.7799	23.4655	22.5895	22.584	22.9787	22.2553	23.0649	23.1971	23.0041	23.1083	23.0719	23.4225	21.7469	22.5049	22.1833	5	5	5	3.68333	4.55	3.9	1	323	37.328	0	114.87
B0BN66	-	Sapcd2	nucleus	71	20.995	20.54	20.2984	0.0416359	0.0273675	0.144673	-0.455034	-0.696642	4	3	4	21.0837	20.9099	20.9399	21.0466	-	20.5404	-	20.5872	20.4924	-	20.3587	20.1098	20.6817	-	20.0434	20.0112	19.6408	20.3774	3	5	4	1.75	1.2	1.5625	1	387	42.486	0	5.798
Q5I0K4;B0BN68	-	Mrps9	mitochondrion	74	21.7207	21.9908	21.8525	0.0551169	0.0723662	0.0708247	0.270185	0.131855	5	5	5	21.5517	21.8556	21.8011	21.6407	21.7543	21.7304	22.0286	22.1774	22.007	22.0108	21.6644	21.8221	22.0725	21.7633	21.9402	21.0824	21.1737	21.0617	5	5	5	1.9	2.05	1.86667	2	338	39.392	0	8.8516
B0BN70	Small integral membrane protein 7	Smim7	mitochondrion	3	20.3308	19.8254	20.9978	0.00419971	0.244474	0.576959	-0.505404	0.666975	4	3	3	20.3229	20.3426	20.3298	20.3278	-	19.3522	20.1686	19.9554	-	-	20.0646	-	20.8765	22.0522	-	19.1946	20.0832	19.7025	3	3	4	1.16667	1.33333	1.125	1	75	8.5832	0	23.915
B0BN72	Protein FAM195B	Fam195b	nucleus	30	19.6524	-	-	0.0610657	-	-	-	-	2	0	1	19.7134	19.5913	-	-	-	-	-	-	-	-	19.8371	-	-	-	-	-	19.7169	19.5358	-	1	2	0	1	1	1	97	11.101	0	3.6944
B0BN74;F1LQH9	-	Bag2	nucleus	34	20.5837	21.0213	21.0055	0.0632405	0.225188	0.124049	0.437628	0.421803	5	4	5	20.6411	20.6228	20.5218	20.3784	20.7545	20.586	21.1248	21.6075	-	20.7671	20.8257	21.2261	21.3802	20.7889	20.8067	20.0024	20.2077	20.0166	4	5	5	1.4375	1.7	1.05	2	210	23.575	0	25.536
B0BN78	-	Taf7	nucleus	98	-	-	-	-	-	-	-	-	0	0	1	-	-	-	-	-	-	-	-	-	-	19.368	-	-	-	-	-	19.2906	-	-	1	-	0	1	0	1	341	39.122	0	18.898
B0BN81;P24050;A0A0G2K200	40S ribosomal protein S5;40S ribosomal protein S5, N-terminally processed	Rps5	mitochondrion	22	24.0164	23.9568	23.7758	0.0188627	0.0429792	0.0585546	-0.0596008	-0.240643	2	2	2	-	-	-	23.9976	24.0353	-	-	-	23.9139	23.9998	-	-	-	23.7172	23.8343	22.5325	22.4131	22.7303	2	2	2	3.875	3.125	3.75	3	204	22.906	0	127.62
B0BN82	-	Rpf2	nucleus	91	20.7552	20.4591	20.5667	0.0859543	0.204742	0.142776	-0.296087	-0.188427	5	3	5	20.7967	20.7576	20.7535	20.4646	21.0034	-	20.8302	20.4234	20.1237	-	20.4779	20.7718	20.8254	20.7114	20.0472	19.851	19.7686	20.0395	5	5	5	1.2	1.3	1.33333	1	306	35.256	0	34.413
B0BN83	Armadillo repeat-containing protein 1	Armc1	-	-	22.2223	21.7065	22.2069	0.373794	0.0815649	0.0738483	-0.515804	-0.0153522	5	5	5	22.7042	22.4353	22.3683	22.8367	20.767	21.5152	21.6579	21.9128	21.883	21.5637	22.4958	22.1502	22.1136	22.0926	22.1826	20.7562	21.4043	21.438	5	5	5	1.88333	2.11667	2.35	1	282	31.204	0	37.334
B0BN85	Suppressor of G2 allele of SKP1 homolog	Sugt1	mitochondrion membrane	15	20.217	19.9046	20.028	0.143952	0.252984	0.183978	-0.312418	-0.188946	4	3	5	20.114	19.9257	20.6084	20.2197	-	20.0725	20.2339	19.4072	-	-	20.5196	19.4751	19.7567	20.1765	20.2123	19.2286	19.5009	19.7351	5	5	4	1.1	1.25	1.20833	3	336	38.09	0	295.35
B0BN93	26S proteasome non-ATPase regulatory subunit 13	Psmd13	cytoplasm	9	24.5358	24.5578	24.6299	0.0272785	0.00345286	0.054206	0.0219727	0.0941525	3	3	3	-	-	24.4831	24.5501	24.5743	-	-	24.5535	24.5646	24.5552	-	-	24.5961	24.5577	24.7361	23.5016	23.7198	23.6568	3	3	3	7.5	8.66667	7.91667	1	376	42.817	0	155.18
B0BN94	Protein FAM136A	Fam136a	mitochondrion	96	20.1596	19.9214	20.2792	0.319258	0.395515	0.0773706	-0.238123	0.11965	2	2	2	-	19.8403	20.4788	-	-	-	19.5259	20.317	-	-	-	20.2018	20.3566	-	-	19.2334	19.9884	19.9527	2	2	2	1	1	1	1	138	15.625	0	3.1155
B0BN97;Q498E0	Thioredoxin domain-containing protein 12	Txndc12	endoplasmic reticulum	99	24.1142	24.3129	24.077	0.157236	0.125438	0.17433	0.19873	-0.0371799	5	5	5	24.6852	23.8628	24.1897	24.0201	23.8131	24.7512	24.4346	24.1596	24.1385	24.0807	24.7616	24.0074	23.9153	23.7981	23.9027	23.3828	23.3743	23.4936	5	5	5	3.01667	2.85	2.9	2	201	22.352	0	105.16
B0BN98	-	Llph	nucleus	97	-	-	-	-	-	-	-	-	0	1	0	-	-	-	-	-	20.4045	-	-	-	-	-	-	-	-	-	20.0918	-	-	1	-	-	1	0	0	1	126	14.932	0.00051073	2.4996
B0BN99	-	Hmgb3	nucleus	96	21.2099	20.9638	21.143	0.0852872	0.0649441	0.0523557	-0.246052	-0.066906	5	5	5	21.4414	21.1676	20.9195	21.2792	21.2416	21.0097	21.1288	20.7638	21.0448	20.872	21.2975	20.9692	21.1593	21.1287	21.1602	20.0534	20.5442	20.5298	5	5	5	1	1.51667	1.1	1	200	22.985	0	13.406
B0BNA5	Coactosin-like protein	Cotl1	cytoplasm	16	21.795	21.1053	21.0388	0.353583	0.613739	1.0388	-0.689707	-0.756191	2	2	2	-	-	21.4414	-	22.1486	-	-	20.4916	-	21.719	-	-	20	-	22.0776	20.2294	19.5796	21.0011	2	2	2	1.5	1.16667	1.75	1	142	15.932	0	106.61
B0BNA7;M0RCH0	Eukaryotic translation initiation factor 3 subunit I	Eif3i	nucleus	5	23.6261	23.7063	23.4971	0.134259	0.109043	0.192644	0.0802937	-0.128973	5	5	5	23.432	23.3294	23.471	23.9148	23.9831	23.4652	23.4199	23.8474	23.9384	23.8609	23.443	23.1785	23.0036	24.0283	23.8319	22.78	22.725	23.0362	5	5	5	4.8	4.05	4.7	2	325	36.46	0	182.61
B0BNB0	-	Golt1b	golgi apparatus membrane	99	21.9082	21.8772	22.0307	0.273154	0.235958	0.338361	-0.0310268	0.122482	5	5	5	20.9137	22.3627	22.4082	22.0795	21.7771	21.6306	22.2928	22.4684	21.1496	21.8448	20.9886	22.5802	22.8162	21.5364	22.2321	20.9883	21.4741	21.363	5	5	5	1.73333	1.9	2	1	138	15.393	0	110.27
B0BNB2;D3ZU54	Density-regulated protein	Denr	cytoplasm	18	19.0551	-	-	0.0439193	-	-	-	-	3	0	1	18.9681	19.088	19.1092	-	-	-	-	-	-	-	19.268	-	-	-	-	-	19.2173	18.9828	-	1	3	0	1	1	2	194	21.748	0	24.683
B0BNB4	-	Meaf6	nucleus	99	21.7268	21.7805	21.4359	0.0711876	0.118602	0.0444175	0.0536194	-0.290968	3	3	4	21.8576	21.6127	21.7101	-	-	21.9347	21.8594	21.5473	-	-	21.3243	21.5343	21.4695	21.4154	-	20.8864	20.9651	21.1092	4	4	3	1.08333	1.58333	1.25	1	191	21.649	0	32.535
B0BNB9	-	Htra2	secreted	43	20.4315	20.0568	20.2714	0.0384116	0.118568	0.066573	-0.374687	-0.160162	4	3	5	20.5254	20.4224	20.4402	20.3381	-	20.177	19.8197	20.1738	-	-	20.1646	20.1456	20.5175	20.2449	20.2841	19.4542	19.7027	20.0584	4	5	4	1	1.26667	1.125	1	458	49.094	0	13.26
B0BND5	-	Rrp9	nucleus	91	-	-	-	-	-	-	-	-	0	0	1	-	-	-	-	-	-	-	-	-	-	22.9105	-	-	-	-	-	22.7576	-	-	1	-	0	1	0	1	478	52.502	0	323.31
B0BNE2	DNA-directed RNA polymerases I, II, and III subunit RPABC1	Polr2e	nucleus	98	-	-	-	-	-	-	-	-	0	1	1	-	-	-	-	-	-	-	-	21.2803	-	-	-	-	20.4417	-	19.9161	19.2407	-	1	2	1	1	1	1	1	210	24.57	0	136.35
B0BNE3	-	Trappc5	mitochondrion	27	20.0858	-	21.3223	0.113695	-	0.347509	-	1.23652	2	1	2	-	20.1995	19.9721	-	-	-	-	19.9678	-	-	-	20.9748	21.6699	-	-	19.5104	19.8173	19.8508	1	2	2	1	1	1	1	188	20.795	0	13.061
B3STU1;B0BNE7;F1M8Y2;F1M9I6	Tetraspanin	Tspan7	golgi apparatus membrane	61.5	22.5539	22.4732	22.4951	0.229141	0.280361	0.238237	-0.0806522	-0.0587387	5	5	5	23.1523	22.4881	22.9587	22.2905	21.8797	23.5688	22.2982	22.1098	22.0307	22.3585	23.4189	22.086	22.2222	22.4472	22.3013	21.4345	21.4873	21.7108	5	5	5	1.15	1.3	1.55	5	244	26.942	0	101.51
M0RAS3;B0BNE8	-	Ccdc137	nucleus	12	-	-	20.8073	-	-	0.0863581	-	-	1	1	2	-	-	-	20.4259	-	-	-	20.3066	-	-	-	20.8936	20.7209	-	-	19.8911	20.4817	19.3189	1	2	1	1	1	1	2	289	32.803	0	4.6626
B0BNE9	-	Mtif3	mitochondrion	13	21.0354	20.9211	21.2552	0.0783287	0.102088	0.0905323	-0.114262	0.219826	4	3	4	21.2296	21.0564	21.0064	20.8493	-	-	21.1139	20.8832	-	20.7664	21.1312	21.1797	21.1857	21.5244	-	20.0428	20.8435	20.7281	3	4	4	1	1.25	1	1	276	31.526	0	4.2817
B0BNF5;Q91XU1;A0A0G2JUS0;D4A2X0;F1LMH5;A0A0G2JXZ5	Protein quaking	Qk;Qki;LOC100910212	nucleus	45.5	27.9744	28.1876	27.3819	0.131581	0.0831706	0.177343	0.213207	-0.592457	4	4	4	-	27.6667	27.8615	28.1075	28.2618	-	28.0376	28.0781	28.4035	28.231	-	26.9623	27.256	27.7903	27.519	27.1279	26.63	27.2102	4	4	4	11.6875	10.8125	12.0625	6	325	35.977	0	323.31
B0BNF6	-	March5	golgi apparatus membrane	34	21.0519	21.0662	21.4957	0.0365071	0.138319	0.139727	0.0142651	0.443748	3	2	2	20.9813	21.1033	21.0712	-	-	20.9279	21.2045	-	-	-	21.6354	21.356	-	-	-	20.5385	21.3107	20.9027	2	2	3	1	2.25	1.33333	1	278	31.231	0	26.727
B0BNG0;A0A0A0MXU4	ER membrane protein complex subunit 2	Emc2	endoplasmic reticulum	9	22.8281	22.9222	22.912	0.06301	0.0926801	0.0628722	0.0940456	0.0838833	5	5	5	22.6075	22.9845	22.9064	22.8146	22.8276	23.0905	22.9547	22.6503	23.1392	22.776	23.0069	22.8344	22.7311	23.0885	22.899	22.0429	22.268	22.2345	5	5	5	2.56667	2.9	2.5	2	297	34.869	0	162.12
B0BNG3	-	Lman2	golgi apparatus membrane	92	24.5594	24.6267	24.4765	0.0398798	0.0233221	0.0195369	0.0673084	-0.0828457	4	4	4	-	24.5433	24.5015	24.6762	24.5164	-	24.6203	24.6867	24.573	24.6267	-	24.4613	24.4286	24.5029	24.5133	23.5445	23.6698	23.7443	4	4	4	7.4375	7.625	6.875	1	358	40.392	0	192.95
B0BNG6;F1LQ22	-	Use1	endoplasmic reticulum membrane	86	20.2181	21.5147	21.2162	0.134512	0.0793171	0.254038	1.29666	0.998089	2	2	3	20.3526	-	-	20.0836	-	-	-	-	21.594	21.4354	21.3385	21.5821	20.7279	-	-	20.027	20.2812	20.4673	2	4	3	1	1	1.08333	2	264	29.926	0	6.07
Q3B8R8;B0BNG7;D3ZKZ6	-	Nudt16l1;LOC688828	cytoplasm	36.5	19.8759	19.9788	19.8578	0.122089	0.135868	0.0602448	0.102959	-0.018095	4	2	3	20.1069	19.8239	19.5553	20.0174	-	19.843	20.1147	-	-	-	19.7392	19.9354	19.8988	-	-	19.4322	19.6363	19.553	2	3	4	1	1	1	3	195	21.557	0.00051387	2.5585
Q4G066;B0BNH1	-	Gnptg	endoplasmic reticulum	17	20.9162	20.8068	20.7325	0.0717896	0.0604253	0.122111	-0.109385	-0.183659	5	5	5	20.943	20.7455	20.7539	21.0666	21.072	20.6713	20.7717	20.6931	20.9465	20.9516	20.274	20.882	20.845	20.7012	20.9605	19.9143	20.0551	20.2191	5	5	5	1.26667	1.36667	1.36667	2	305	33.997	0	4.1944
B0BNH6	-	Dgcr6	nucleus	90	-	-	-	-	-	-	-	-	1	1	1	-	18.5418	-	-	-	17.3431	-	-	-	-	18.7793	-	-	-	-	18.2562	18.5511	18.2991	2	1	2	1	1	1	1	198	22.833	0	30.628
B0BNI9;Q9QZG1	Solute carrier family 22 member 23	Slc22a23	plasma membrane	8	20.1954	19.8954	-	0.0273962	0.196471	-	-0.300022	-	2	2	1	20.168	20.2228	-	-	-	20.0919	-	19.6989	-	-	-	-	20.9372	-	-	19.547	20.0554	19.911	2	3	3	1	1	1.11111	2	565	61.905	0	3.2177
B0BNJ0	-	Sin3b	nucleus	96	-	-	-	-	-	-	-	-	1	1	1	-	18.7099	-	-	-	-	-	-	-	20.5398	20.0106	-	-	-	-	19.1346	19.9715	18.5929	1	1	2	1	1	1	1	292	32.742	0	10.31
B0BNJ1	-	Sri	cytoplasm	18	-	-	-	-	-	-	-	-	1	1	1	-	23.0148	-	-	-	-	22.9634	-	-	-	-	22.4407	-	-	-	22.2947	22.732	22.9993	1	1	1	3.25	4.25	4.25	1	198	21.624	0	39.356
B0BNJ4	-	Ethe1	mitochondrion	50	21.4521	20.9728	21.2823	0.0953426	0.151513	0.0423111	-0.479298	-0.169765	5	5	4	21.7873	21.4198	21.4106	21.1939	21.4487	21.1284	21.4991	20.7889	20.719	20.7284	21.3918	21.1881	-	21.2906	21.2587	19.8531	20.3075	20.656	5	4	5	1.3	1.375	1.48333	1	254	27.676	0	33.591
B0BNK1	-	Rab5c	cytoplasm	25	24.5035	24.6718	24.4753	0.318433	0.38671	0.332383	0.168331	-0.0281143	2	2	2	-	24.185	-	-	24.8219	-	24.2851	-	-	25.0585	-	24.143	-	-	24.8077	23.454	23.634	23.5922	2	2	2	3.375	4	3.5	2	216	23.425	0	323.31
B0BNL0;Q80ZG5;A0A0G2K1S0	Pre-mRNA-splicing factor SLU7	Slu7	nucleus	14	22.2415	22.4666	22.4706	0.0877554	0.0942767	0.0772342	0.225134	0.229147	5	5	5	22.0563	22.3203	22.4669	22.3486	22.0152	22.5383	22.5561	22.1107	22.6614	22.4665	22.4104	22.3737	22.3814	22.7782	22.4093	21.6	21.8321	21.5947	5	5	5	3.33333	3.5	3.13333	3	586	68.337	0	231.87
D4A0H1;B0BNL5	Receptor expression-enhancing protein	Reep3	endoplasmic reticulum membrane	46	22.034	21.9934	21.9096	0.101006	0.0704626	0.129387	-0.0406361	-0.124447	4	4	5	22.2512	21.7747	22.1148	21.9953	-	21.893	21.9003	22.1953	-	21.9849	21.6313	21.5567	22.1209	22.1134	22.1256	21.1655	21.197	20.9358	4	5	5	1.79167	1.6	1.41667	2	254	29.157	0	4.2764
B0BNM1	NAD(P)H-hydrate epimerase	Apoa1bp	mitochondrion	44	21.0874	20.8233	21.0344	0.139894	0.0938253	0.211083	-0.264086	-0.0530453	5	5	5	20.8101	21.0535	20.7933	21.2424	21.5378	20.4494	20.9473	20.903	20.9094	20.9075	20.6078	20.6189	20.9033	21.6723	21.3695	19.9658	20.2846	20.4452	5	5	5	1.41667	1.55	1.7	1	282	30.89	0	22.571
B0BNM6;F1LVM4;A0A0G2K302	-	Ap3s2	nucleus	67	20.7929	21.1346	21.1942	0.205466	0.0677881	0.10895	0.341734	0.40131	5	5	5	20.6313	20.4891	20.4173	20.8736	21.5534	21.1486	21.1552	20.8785	21.2223	21.2687	21.1754	21.0442	20.8819	21.4097	21.4599	20.2728	20.3777	20.0366	5	5	5	1.83333	1.81667	1.21667	3	193	22.017	0	29.845
B0BNM7;G3V985	-	Sco1	mitochondrion	69	21.538	20.8479	20.6811	0.0412807	0.343331	0.308461	-0.690065	-0.856873	2	3	3	-	-	21.4967	21.5793	-	-	20.7031	20.339	21.5016	-	20.5333	-	20.2363	21.2737	-	19.8919	20.1594	20.7325	3	3	2	1	1	1.5	2	274	30.744	0	43.868
B0BNM9	Glycolipid transfer protein	GLTP	cytoplasm	92	-	-	-	-	-	-	-	-	1	0	0	-	20.8032	-	-	-	-	-	-	-	-	-	-	-	-	-	-	-	20.5563	-	-	1	0	0	1	1	209	23.703	0	4.2177
B0K010	-	Txndc17	cytoplasm	75	-	20.277	-	-	0.0995922	-	-	-	1	2	1	20.4028	-	-	-	-	-	20.3766	20.1774	-	-	20.1016	-	-	-	-	19.589	19.9259	20.4091	2	1	1	1	1	1	1	123	14.092	0	3.592
B0K013	-	Coa4	nucleus	38	20.6687	-	20.6468	0.317376	-	0.0995865	-	-0.0218945	3	0	2	21.1326	-	-	20.812	20.0616	-	-	-	-	-	20.5473	-	-	20.7464	-	-	20.0983	19.8814	-	2	3	0	1	1	1	87	10.208	0.0083154	1.4541
B0K014;D4A9K3	D-tyrosyl-tRNA(Tyr) deacylase	Dtd1	cytoplasm	40	21.5754	22.0628	21.913	0.132073	0.147579	0.119999	0.487398	0.337582	3	3	3	-	-	21.3203	21.6437	21.7622	-	-	21.9234	22.3578	21.9072	-	-	21.9384	22.1069	21.6936	21.0001	21.0343	20.6764	3	3	3	1.5	1.33333	1.22222	2	209	23.394	0	124.4
B0K015	-	Commd8	nucleus	75	-	-	-	-	-	-	-	-	1	0	1	19.6043	-	-	-	-	-	-	-	-	-	19.1675	-	-	-	-	-	19.1525	19.7159	-	2	3	0	1	1	1	183	20.767	0	6.7764
B0K017	-	Adprhl2	mitochondrial membrane	14	19.8874	20.3922	-	0.317405	0.329017	-	0.504839	-	2	3	1	20.2048	-	-	19.57	-	-	20.999	19.8684	20.3093	-	-	-	-	19.8653	-	19.4491	18.8026	19.3761	4	1	2	1	1	1	1	370	39.375	0	29.72
B0K024;G3V7V2	-	Aamp	cytoplasm	9	20.6163	-	-	0.370053	-	-	-	-	2	0	1	20.9863	20.2462	-	-	-	-	-	-	-	-	20.6716	-	-	-	-	-	19.8344	19.9179	1	2	3	1	1.25	1.16667	3	426	46.031	0	128.64
B0K025	Oligosaccharyltransferase complex subunit OSTC	Ostc	endoplasmic reticulum membrane	29	21.0434	20.8921	21.1444	0.126438	0.127388	0.202961	-0.151367	0.100969	5	5	5	21.1839	20.7946	20.7357	21.083	21.42	21.0028	20.703	20.5721	20.8735	21.309	20.8923	20.5099	21.6913	21.3363	21.2922	20.0073	20.6439	20.4682	5	5	5	1	1	1	1	149	16.815	0	11.774
B0K030;D3ZUU5	-	Dnajb1	cytoplasm	47	22.6211	22.2661	22.6478	0.105571	0.19393	0.0756815	-0.355078	0.0266418	5	5	5	22.9658	22.7497	22.5165	22.3709	22.5027	22.0892	22.3888	22.9618	21.8559	22.0345	22.7398	22.772	22.7927	22.5144	22.42	21.329	21.9569	21.9026	5	5	5	2.93333	3.65	3.6	4	340	38.147	0	272.6
B0K036	Succinate dehydrogenase assembly factor 1, mitochondrial	Sdhaf1	mitochondrion	32	-	-	-	-	-	-	-	-	0	1	1	-	-	-	-	-	-	-	19.9533	-	-	-	-	19.4148	-	-	19.1809	19.0528	-	1	1	-	1	1	0	1	118	13.312	0	30.156
F1LRZ1;F1LS89;B0LPN4-2;B0LPN4	Ryanodine receptor 2	Ryr2	nucleus	20	-	-	19.9744	-	-	0.188569	-	-	1	1	2	-	20.6415	-	-	-	-	-	-	-	21.1655	-	19.7858	20.163	-	-	20.6576	20.8111	21.0863	2	3	3	1	2.02778	1.66667	7	4930	560.43	0	14.795
E9PSK7;B0VXR4	-	Mapk8ip3	cytoplasm	52	23.7945	23.259	23.7379	0.240184	0.141266	0.247588	-0.535513	-0.0566158	5	5	5	24.1326	24.2899	24.0767	23.4517	23.0219	23.5839	23.3913	23.4774	22.9111	22.9314	24.2356	24.243	23.912	23.1336	23.1655	22.2574	23.0277	23.144	5	5	5	6.4	8	7.85	4	1322	145.65	0	323.31
B0VXR5;Q9R237-2;Q9R237;Q9R237-3	C-Jun-amino-terminal kinase-interacting protein 1	Mapk8ip1	cytoplasm	49	22.7281	22.5752	22.9306	0.253519	0.191427	0.227122	-0.152842	0.202526	5	5	5	23.0257	23.1694	23.1752	22.3573	21.9128	22.3462	22.9636	23.1072	22.2921	22.1672	22.8982	23.615	23.1904	22.6733	22.276	21.6334	22.1064	22.1128	5	5	5	3.6	4.4	4.05	4	708	77.303	0	44.395
B1H215	-	Ncoa4	nucleus	53	25.105	24.9737	24.905	0.0339493	0.086012	0.0329032	-0.131367	-0.200058	5	5	5	25.0288	25.1536	25.1807	25.0178	25.1444	24.7159	25.0831	25.2234	24.891	24.955	24.8435	24.937	24.9342	24.9945	24.8156	24.0726	24.2612	24.5181	5	5	5	9.45	10.1	11.4	1	622	70.283	0	156.15
B1H218;P59895	Serine/threonine-protein kinase Nek6	Nek6	cytoplasm	20	21.2384	21.1302	21.0008	0.22786	0.100545	0.134426	-0.108162	-0.237638	5	5	5	20.7167	20.9607	20.9417	21.7975	21.7754	20.8742	21.0805	21.0578	21.4887	21.15	20.8516	20.6104	21.0197	21.4206	21.1015	20.1646	20.2016	20.4661	5	5	5	1.3	1.3	1.45	2	313	35.835	0	3.6214
Q9ES33;B1H219	-	Dkk3	secreted	89	21.8964	21.3987	21.9138	0.36453	0.112694	0.265743	-0.49773	0.0173149	4	5	5	21.4219	22.7038	22.3054	21.1546	-	21.711	21.5217	21.4811	21.157	21.1228	21.8344	22.7052	22.3137	21.3326	21.3828	20.4067	21.0931	21.3691	5	5	4	1.25	1.96667	1.5625	2	277	30.763	0	15.161
B1H227	-	Rcc1	nucleus	20	21.5098	21.663	21.492	0.0619195	0.0855615	0.0864233	0.153191	-0.0177937	5	5	5	21.6516	21.5649	21.4605	21.5779	21.2942	21.7441	21.6303	21.7948	21.8023	21.3436	21.7297	21.494	21.3329	21.2725	21.6311	20.7029	20.7514	20.7065	5	5	5	2.15	2.46667	2.1	1	421	45.111	0	79.646
G3V716;B1H233	-	Rgs20	cytoplasm	30	20.1047	20.4811	20.1188	0.0860403	0.240754	0.154581	0.376495	0.0141563	3	5	3	20.1611	20.2172	19.9356	-	-	19.8574	20.1833	20.4452	20.6268	21.293	20.1396	19.8413	20.3755	-	-	19.5864	19.8797	19.9658	5	3	3	1	1	1	2	242	27.346	0	3.5658
B1H234;A0A0H2UHD5	Leucine-rich repeat transmembrane protein FLRT3	Flrt3	secreted	20	-	-	-	-	-	-	-	-	0	1	0	-	-	-	-	-	20.0847	-	-	-	-	-	-	-	-	-	19.772	-	-	1	-	-	1	0	0	3	649	72.91	0	4.4489
B1H256;G3V6S6	-	Suv39h1l1;Suv39h1	nucleus	99	-	-	-	-	-	-	-	-	0	0	1	-	-	-	-	-	-	-	-	-	-	-	-	21.8639	-	-	-	21.499	-	-	1	-	0	1	0	2	412	47.754	0.00368	1.8216
B1H257	-	Loh12cr1	nucleus	76	20.1105	19.9541	19.9309	0.0656212	0.219247	0.196315	-0.156351	-0.179613	4	3	4	20.2481	20.149	19.9337	20.1111	-	19.5861	19.9318	20.3446	-	-	19.5725	19.6103	20.2911	20.2495	-	19.4597	19.5052	19.7592	3	4	4	1	1	1.125	1	195	22.176	0	3.2947
B1H261	-	Tysnd1	peroxisome	93	-	-	-	-	-	-	-	-	0	1	1	-	-	-	-	-	-	18.5698	-	-	-	-	-	-	-	19.6338	17.8064	18.393	-	1	2	1	1	1	2	1	567	58.986	0	16.288
M0RA17;B1H267	Sorting nexin-5	Snx5	cytoplasm	36	21.356	21.5491	21.6572	0.0802378	0.158709	0.161687	0.19309	0.301104	5	5	5	21.3743	21.1222	21.2381	21.5686	21.4771	21.3092	21.6166	21.1253	22.0525	21.642	21.6792	21.1372	21.4922	21.9383	22.0389	20.3706	20.77	20.6077	5	5	5	1.9	2.45	2.06667	4	404	46.793	0	11.278
B1H268	Mini-chromosome maintenance complex-binding protein	Mcmbp	nucleus	93	-	-	-	-	-	-	-	-	1	1	1	-	-	-	21.0704	-	-	-	-	20.053	-	-	-	-	-	20.7425	18.6091	19.1692	20.2447	1	2	1	1	1	1	2	642	73.006	0	32.27
B1H269	-	Ddx27	nucleus	22	22.1024	22.1775	22.5568	0.231494	0.240923	0.171075	0.0750866	0.454432	5	5	5	22.3039	22.3897	22.4802	22.1328	21.2052	22.1119	22.6654	22.4009	22.429	21.2801	22.3865	22.6545	22.6896	23.0402	22.0132	21.1835	21.8264	21.394	5	5	5	4.01667	5.28333	4.45	2	761	85.973	0	201.93
Q5EBA9;Q499V7;F1LPV8;Q68FT4;B1H270	Succinyl-CoA ligase subunit beta	Suclg2	mitochondrion	96	23.9517	24.2465	23.7154	0.0760358	0.0515877	0.0986485	0.294762	-0.236385	5	5	5	24.105	23.6717	23.9645	24.068	23.9496	24.0799	24.3565	24.2025	24.3533	24.2404	23.4797	23.5728	23.6276	23.9836	23.9132	23.3664	23.0836	23.3559	5	5	5	6.36667	5.35	5.85	5	387	41.72	0	74.638
B1H282	-	Colgalt1	endoplasmic reticulum	92	21.1427	21.9334	21.6833	0.154102	0.292706	0.183984	0.790625	0.540579	4	3	4	21.0241	21.5959	21.0445	20.9064	-	21.3578	22.1287	22.3136	-	-	21.1742	21.7889	22.0501	21.72	-	21.0535	20.7594	20.7109	4	4	4	2.5	2.375	2.14583	2	617	71.114	0	6.8247
B1H290;A0A0G2JUV6	-	Snx14	-	-	19.848	-	19.3645	0.414716	-	0.228512	-	-0.483559	2	0	2	-	20.2627	19.4333	-	-	-	-	-	-	-	19.1359	19.593	-	-	-	-	19.1842	19.6003	-	2	2	0	1	1	2	665	77.755	0.0028888	1.8636
B1H2A2	-	Fsd1	-	-	-	-	-	-	-	-	-	-	1	1	1	19.68	-	-	-	-	19.3922	-	-	-	-	-	19.344	-	-	-	19.121	19.0863	19.6826	1	1	1	1	1	1	1	496	55.627	0	54.137
B1H2A6	-	Fxr2	cytoplasm	98	21.2816	20.4797	21.2872	0.293818	0.386558	0.121036	-0.801916	0.00559998	5	4	5	21.0964	20.8737	20.5107	21.9388	21.9885	19.7232	19.9034	-	21.1586	21.1337	21.3022	21.3001	21.0331	21.0822	21.7185	19.8413	20.1813	20.5161	5	5	5	1.36667	1.65	2.01667	1	675	74.374	0	323.31
B1WBM0;P40241	Tetraspanin;CD9 antigen	Cd9	golgi apparatus membrane	45	22.8928	22.6029	22.5279	0.178791	0.361749	0.163879	-0.289837	-0.364859	3	4	3	23.0623	22.5353	23.0807	-	-	22.5889	22.8996	23.3108	21.6124	-	22.5835	22.2204	22.7798	-	-	21.9093	22.3212	22.8018	4	3	3	1	1	1	2	226	25.215	0	16.467
B1WBN0	-	Mmd2	golgi apparatus membrane	95	23.0566	23.0206	21.5594	0.123466	0.219902	0.106008	-0.0360088	-1.49716	5	5	5	23.046	23.2682	23.3834	22.7093	22.876	23.362	23.5377	23.0466	22.2691	22.8874	21.5269	21.7202	21.8725	21.3042	21.3732	22.0299	20.9262	22.4444	5	5	5	1.65	1	1.8	1	247	28.938	0.00051626	2.6153
B1WBN3;F7EV94;P11960;Q5EB89	2-oxoisovalerate dehydrogenase subunit alpha, mitochondrial	Bckdha	mitochondrion	100	23.6742	23.8526	23.6936	0.075629	0.0707009	0.053371	0.178318	0.0193367	5	5	5	23.9023	23.4657	23.7785	23.5984	23.6264	23.8191	23.8708	23.9284	24.0354	23.609	23.714	23.6131	23.8213	23.7851	23.5343	22.976	23.0488	23.0681	5	5	5	5.15	5.55	5.15	4	446	50.668	0	47.615
B1WBN4	-	Rexo4	nucleus	63	22.1406	22.6333	22.543	0.157233	0.128912	0.0707344	0.492725	0.402433	5	5	5	21.5736	22.1238	22.1967	22.2816	22.5274	22.228	22.9835	22.5011	22.6548	22.7992	22.3207	22.6894	22.5147	22.7024	22.4881	21.7163	21.8773	21.455	5	5	5	2.6	2.96667	2	1	409	45.427	0	17.548
B1WBQ0;O08837	Cell division cycle 5-like protein	Cdc5l	nucleus	36	23.9507	23.9859	23.8243	0.0565014	0.115324	0.110368	0.0352135	-0.126387	5	5	5	23.7887	24.07	23.8588	24.0721	23.9639	23.552	24.0667	23.9786	24.2219	24.1103	23.5261	23.6893	23.8755	24.1898	23.8409	23.0607	23.1773	23.3704	5	5	5	6.55	7.15	7.1	2	802	92.216	0	323.31
B1WBR0;Q9R1V3	Mothers against decapentaplegic homolog;Mothers against decapentaplegic homolog 5	Smad5	nucleus	17	21.9655	21.447	21.3315	0.917666	0.179267	0.119737	-0.518574	-0.634083	3	3	3	23.7911	-	-	20.8893	21.2162	-	-	21.7139	21.5208	21.1062	-	-	21.5159	21.3715	21.107	19.9592	20.2289	21.3065	3	3	3	1.25	1.33333	1.44444	3	465	52.215	0	100.96
B1WBR6	-	LOC688176	endoplasmic reticulum membrane	30	-	-	-	-	-	-	-	-	1	0	0	19.2862	-	-	-	-	-	-	-	-	-	-	-	-	-	-	-	-	19.2999	-	-	1	0	0	1	1	362	40.475	0	14.776
B1WBS4	-	Vps26b	cytoplasm	19	22.5319	22.4806	22.6526	0.0997016	0.0663015	0.13384	-0.0512676	0.120752	5	5	5	22.6198	22.8771	22.4667	22.3491	22.3467	22.6878	22.5477	22.3019	22.4775	22.3881	23.0767	22.8064	22.3724	22.3773	22.6303	21.5868	21.9655	21.7372	5	5	5	2.06667	2.6	2.55	1	336	39.124	0	94.947
B1WBS6	-	Glb1l	cytoplasm	19	-	-	-	-	-	-	-	-	1	1	1	-	19.324	-	-	-	-	-	18.9943	-	-	-	18.9187	-	-	-	18.486	18.661	18.8302	2	1	3	1	2	1	1	646	73.261	0.0053662	1.6871
M0RDY2;B1WBS7	-	Fam185a	cytoplasm	26	20.1118	20.8485	20.5081	0.0846186	0.086827	0.104258	0.736641	0.396324	2	3	5	-	20.0272	20.1964	-	-	20.7629	21.0221	-	20.7603	-	20.6759	20.8268	20.3704	20.3967	20.2708	19.9182	19.6641	20.4424	4	5	4	1.3125	1.15	1.4375	2	175	18.35	0	6.4778
B1WBU0	-	Utp23	nucleus	18	-	-	-	-	-	-	-	-	0	0	1	-	-	-	-	-	-	-	-	-	-	-	-	19.449	-	-	-	19.0678	-	-	1	-	0	1	0	1	249	28.236	0	54.436
G3V8V3;B1WBU9;P09812	Alpha-1,4 glucan phosphorylase;Glycogen phosphorylase, muscle form	Pygm	cytoplasm	34	-	-	-	-	-	-	-	-	0	0	1	-	-	-	-	-	-	-	-	-	-	20.3388	-	-	-	-	-	20.2997	-	-	1	-	0	1	0	4	842	97.287	0.00017535	2.8518
F1LRS5;B1WBV6	-	Aplp1	nucleus	31	25.0377	24.7065	25.1479	0.255439	0.114844	0.182837	-0.331173	0.110193	5	5	5	24.5686	25.8554	25.4219	24.6777	24.6647	24.6638	25.0218	24.8339	24.3244	24.6885	25.0923	25.7908	25.2514	24.7647	24.8401	23.8319	24.5155	24.4104	5	5	5	6.46667	7.7	7.05	3	639	71.258	0	162.37
B1WBW4	Armadillo repeat-containing protein 10	Armc10	endoplasmic reticulum membrane	72	21.916	21.7518	22.0433	0.0747534	0.312623	0.147094	-0.164288	0.127287	5	5	5	21.7637	22.0013	21.9897	21.718	22.1074	20.9941	22.7788	21.7603	21.9916	21.2339	21.896	22.3474	21.5838	22.3702	22.0192	20.7081	21.3587	21.2673	5	5	5	2.05	2.95	2.96667	1	306	33.421	0	133.02
B1WBW7	-	Traf7	cytoplasm	96	-	-	20.2297	-	-	0.921715	-	-	0	1	2	-	-	-	-	-	-	20.5752	-	-	-	19.308	21.1514	-	-	-	20.5233	20.4389	-	1	2	-	1	1	0	1	669	74.487	0	5.5318
B1WBW9;Q5I0K5	Mycophenolic acid acyl-glucuronide esterase, mitochondrial	Abhd10	mitochondrion	65	19.4084	19.5924	-	0.176086	0.292524	-	0.18404	-	2	3	1	-	19.2323	19.5845	-	-	19.0532	19.6655	20.0586	-	-	19.6047	-	-	-	-	19.1823	19.5272	19.1504	3	2	3	1	1	1	2	297	33.152	0.00051921	2.6878
B1WBX6;A0A0G2K9N0	-	Smap2	cytoplasm	98	23.3962	23.2677	23.3997	0.166725	0.140603	0.0636824	-0.128586	0.00344467	4	4	4	23.5779	-	23.5891	22.8981	23.5198	23.2291	-	23.6677	23.0148	23.159	23.2529	-	23.5199	23.4915	23.3345	22.2178	22.561	22.4503	4	4	4	3.125	3.5	3.375	2	428	46.493	0	65.748
B1WBY1	-	Cul1	cytoplasm	29	20.5228	-	20.4679	0.137181	-	0.203763	-	-0.0549183	2	1	5	20.66	20.3856	-	-	-	-	-	19.8924	-	-	20.3729	20.8805	20.984	20.1869	19.915	19.3928	19.7005	19.912	3	5	3	1.16667	1.55	1.25	1	776	89.69	0	109.35
B1WBY5	-	Dnajc11	cytoplasm	38	21.1702	21.1736	21.739	0.207882	0.125917	0.207527	0.00336838	0.568747	4	3	4	21.7039	20.9601	21.2705	20.7464	-	21.3466	20.9286	21.2455	-	-	21.9234	21.8457	22.0566	21.1303	-	20.6493	21.4184	20.8874	3	4	4	2.30556	3.20833	2.375	1	559	63.204	0	32.908
F7ENH8;B1WBY8	Histone deacetylase	Hdac2	nucleus	99	21.7583	21.4003	21.3648	0.0433395	0.177739	0.0336133	-0.358061	-0.393503	3	3	4	21.8256	21.6774	21.772	-	-	21.0448	21.5775	21.5785	-	-	21.2994	21.4131	21.3151	-	21.4317	20.8206	20.4842	21.0661	3	5	4	1.36111	1.16667	1.5	2	488	55.345	0	13.378
B1WC02	CTP synthase	Ctps1	cytoplasm	48	21.156	-	-	0.226593	-	-	-	-	3	1	1	21.6047	20.9862	-	20.877	-	19.8863	-	-	-	-	21.047	-	-	-	-	19.7216	20.9349	20.3106	4	2	5	1	1.5	1.53333	1	591	66.64	0	130.93
B1WC05	-	Znhit6	nucleus	55	-	-	-	-	-	-	-	-	0	0	1	-	-	-	-	-	-	-	-	-	-	-	-	-	22.828	-	-	21.5795	-	-	1	-	0	1	0	1	461	52.78	0	4.7842
B1WC09;F7EVN7	-	Ddr2	plasma membrane	98	21.8061	21.5156	21.4221	0.313097	0.181234	0.24063	-0.290453	-0.38401	5	5	5	22.0804	21.3185	21.7667	22.8308	21.0341	21.4021	21.7955	20.8688	21.8822	21.6297	20.813	21.375	20.9946	22.0505	21.8774	20.3318	20.5646	21.0537	5	5	5	1.86667	2.45	2.95	2	854	96.388	0	12.948
G3V9U0;B1WC11	-	Acss2	cytoplasm	92	-	-	-	-	-	-	-	-	1	0	1	-	-	-	-	19.3659	-	-	-	-	-	-	-	-	-	19.5672	-	18.6628	17.815	2	3	3	1	1	1.33333	2	701	78.887	0	5.3725
F1M989;B1WC15	Zinc finger CCHC domain-containing protein 7	Zcchc7	nucleus	31	-	-	-	-	-	-	-	-	1	0	1	18.4844	-	-	-	-	-	-	-	-	-	19.2781	-	-	-	-	-	19.2006	18.4844	-	1	1	0	1	1	2	542	63.258	0	169.29
B1WC16;Q7TP73;A0A0G2K2S3;A0A0G2K1G0	-	Bclaf1	-	-	23.1669	23.5224	23.0917	0.514041	0.22747	0.403525	0.355471	-0.0751858	3	3	3	-	23.6805	-	23.6814	22.1388	-	23.7155	-	23.7825	23.0691	-	23.1723	-	23.7469	22.356	22.2288	22.2092	22.1818	3	3	3	4.91667	5.08333	4.5	4	921	106.06	0	169.15
B1WC18	-	Podxl2	secreted	13	19.4567	-	-	0.0533321	-	-	-	-	5	1	1	19.4075	19.6243	19.3465	19.5368	19.3683	-	-	-	-	19.2496	-	-	-	-	19.5774	18.5672	18.919	18.8695	5	5	5	1	1	1	1	603	65.009	0.0001764	2.9393
B1WC25	-	Tra2a	-	-	21.7784	21.7661	21.7764	0.119685	0.113019	0.118373	-0.0123081	-0.00200844	5	5	5	21.6628	21.8556	21.47	22.1884	21.7155	21.7297	21.6112	21.4699	22.1183	21.9016	21.4932	21.7317	21.6173	22.1844	21.8556	20.8719	21.148	21.2102	5	5	5	1.95	2	1.95	1	282	32.578	0	201.55
B1WC26	-	Nans	secreted	29	20.3925	19.9697	19.9099	0.118653	0.180948	0.104587	-0.422808	-0.482647	4	3	3	20.3974	-	20.4301	20.0826	20.6599	-	19.743	-	20.3273	19.8388	19.8453	19.7698	-	-	20.1144	18.6819	19.4326	19.3347	4	4	4	1	1.08333	1.125	1	359	40.051	0	20.039
B1WC28	Core histone macro-H2A	H2afy2	nucleus	100	22.7794	22.6596	22.5352	0.129254	0.237104	0.182587	-0.119759	-0.244135	3	3	3	-	22.6523	-	23.0379	22.648	-	22.5274	-	23.1201	22.3313	-	22.3496	-	22.9004	22.3557	21.1409	21.6026	21.8879	3	3	3	3.08333	3.5	3.33333	1	372	40.092	0	20.617
B1WC30;A0A0G2JWV9;F7EV88;D3ZJI6	-	Pbx1	nucleus	100	-	-	-	-	-	-	-	-	0	1	0	-	-	-	-	-	-	-	-	20.4598	-	-	-	-	-	-	19.0957	-	-	1	-	1	1	0	1	4	347	38.427	0	30.145
B1WC32;F1LS72	-	Uba2	nucleus	28	-	-	-	-	-	-	-	-	1	0	0	-	-	-	-	20.0171	-	-	-	-	-	-	-	-	-	-	-	-	18.5471	-	-	1	0	0	1	3	639	70.769	0	30.838
B1WC33	-	Cdc42ep4	nucleus	89	20.8936	20.9486	20.8842	0.147096	0.116469	0.0603229	0.055027	-0.00941849	5	5	5	20.9808	21.1175	21.1259	20.3274	20.9163	20.74	21.158	21.2793	20.6836	20.8822	20.9011	20.9926	20.88	20.9869	20.6602	20.0826	20.2115	20.3051	5	5	5	1.26667	1.35	1.4	1	350	37.927	0	100.44
B1WC40	Nuclear cap-binding protein subunit 2	Ncbp2	nucleus	27	20.2931	20.1874	20.042	0.190189	0.389387	0.454691	-0.105787	-0.251106	3	2	2	20.5342	-	19.9178	20.4275	-	-	19.798	-	20.5767	-	20.4967	19.5873	-	-	-	19.1236	19.8533	19.8555	3	3	3	1	1.11111	1	1	156	18.017	0	18.164
F7ERL4;F6PUQ7;B1WC44	-	Nmd3	nucleus	68	-	-	22.1383	-	-	0.223978	-	-	0	0	2	-	-	-	-	-	-	-	-	-	-	22.3623	21.9143	-	-	-	-	21.9807	-	-	2	-	0	1	0	3	503	57.712	0	3.4849
B1WC48	-	Zc4h2	nucleus	83	24.5637	23.4092	24.1055	0.447416	0.127269	1.44832	-1.1545	-0.45816	2	2	2	-	-	-	25.0111	24.1163	-	-	-	23.5365	23.2819	-	-	-	22.6572	25.5539	22.1241	22.8665	23.3536	2	2	2	1	1	1	1	224	26.244	0	3.5689
B1WC49	-	Api5	nucleus	86	20.9193	20.8169	20.7582	0.100959	0.198272	0.189835	-0.102428	-0.16116	5	4	4	20.7779	20.7896	20.7075	21.2134	21.1083	20.3436	20.6827	20.9703	21.271	-	20.3649	20.8596	20.5688	21.2394	-	19.7901	20.1154	20.3048	5	4	5	1.35	1.39583	1.55	1	504	56.784	0	288.31
B1WC56	-	Nhp2	nucleus	88	-	-	-	-	-	-	-	-	0	0	0	-	-	-	-	-	-	-	-	-	-	-	-	-	-	-	-	-	-	-	1	1	0	1	2	1	153	17.292	0	220.57
B1WC61	-	Acad9	mitochondrion	24	23.597	23.4938	23.9019	0.0768703	0.129558	0.0997869	-0.103241	0.304832	5	5	5	23.4124	23.6622	23.4133	23.7432	23.7542	22.9814	23.5477	23.6412	23.6581	23.6406	23.5685	23.7755	24.087	24.0362	24.0422	22.6045	23.266	22.9971	5	5	5	6.36667	8.1	7.2	2	625	68.842	0	155.58
B1WC70	-	Ppp1r8	nucleus	21	20.6199	20.7207	-	0.307521	0.323444	-	0.100773	-	2	2	0	-	-	-	20.9275	20.3124	-	-	-	21.0441	20.3973	-	-	-	-	-	19.1716	-	19.3691	2	-	2	1	0	1	1	351	38.539	0	26.542
B1WC73	-	Arl6	-	-	19.8489	19.8088	19.7544	0.115798	0.0900669	0.219162	-0.0401211	-0.0944996	4	3	4	19.8251	19.9444	19.5405	20.0858	-	19.6375	19.9427	19.8462	-	-	19.5624	19.4192	19.6385	-	20.3976	19.3021	19.2363	19.4592	4	4	5	1.0625	1	1.05	1	186	20.968	0	53.09
B1WC75	-	Dlgap5	nucleus	88	-	-	-	-	-	-	-	-	0	0	0	-	-	-	-	-	-	-	-	-	-	-	-	-	-	-	-	-	-	1	-	-	1	0	0	1	815	90.52	0.00051564	2.6027
B1WC88	UPF0729 protein C18orf32 homolog	-	secreted	12	22.8843	22.9626	22.7331	0.0539968	0.113504	0.0886857	0.0783234	-0.151243	5	5	5	22.8833	23.0712	22.8849	22.7363	22.846	22.7277	23.2165	23.2579	22.7782	22.8329	22.4952	22.7378	22.7308	23.0418	22.6597	22.0813	22.0984	22.2989	5	5	5	1	1	1	1	72	8.1686	0	3.3003
B1WC94	-	Lmntd2	nucleus	10	-	-	-	-	-	-	-	-	1	1	1	-	21.3826	-	-	-	-	-	-	20.9895	-	-	19.9977	-	-	-	19.494	19.7245	21.3267	1	1	1	1	1	1	1	663	73.728	0.0097338	1.3568
B2CZC8;P31424-2;P31424;A0A0H2UHW6;A0A0H2UHN1	Metabotropic glutamate receptor 5	Grm5	plasma membrane	100	23.9421	23.5071	23.7957	0.124088	0.123773	0.150354	-0.435019	-0.1464	5	5	5	23.9629	24.1509	24.1139	24.0187	23.464	23.8961	23.5404	23.1204	23.4459	23.5325	24.0098	24.0572	23.8969	23.7914	23.2233	22.621	23.1002	23.3112	5	5	5	5.43333	7.3	7.2	5	1203	131.88	0	71.905
B2DD29	Serine/threonine-protein kinase BRSK1	Brsk1	secreted	45	-	-	-	-	-	-	-	-	0	1	1	-	-	-	-	-	18.0565	-	-	-	-	-	19.3804	-	-	-	17.8521	19.1228	-	1	1	1	1	1	1	1	778	85.182	0	113.92
B2GUU1;Q1JU70;E9PU11	-	Ythdf2	nucleus	14	22.0094	22.0423	21.9056	0.0342708	0.105172	0.0642164	0.0329609	-0.103764	5	5	5	22.0504	21.9983	21.8819	22.0766	22.0397	21.9826	21.8736	22.0712	22.4323	21.852	21.9854	21.7274	21.8327	22.1016	21.881	21.1506	21.2321	21.4232	5	5	5	1.15	1.2	1.3	3	579	62.339	0	323.31
B2GUU4;Q3MIB4;Q6TXI3;F7FF30	Lon protease homolog 2, peroxisomal	Lonp2	peroxisome	100	23.2441	23.1932	23.2574	0.0956257	0.121523	0.102452	-0.0509644	0.0132713	5	5	5	23.0748	23.4279	23.1414	23.5185	23.058	23.0145	23.2644	22.8611	23.2525	23.5733	23.2575	23.1582	22.9299	23.5009	23.4404	22.2864	22.5954	22.6246	5	5	5	6.3	6.7	6.5	4	852	94.392	0	323.31
B2GUU6;Q6TEK4	Vitamin K epoxide reductase complex subunit 1	Vkorc1	endoplasmic reticulum membrane	80	21.3358	21.4463	21.4198	0.208966	0.155223	0.170155	0.110447	0.0839577	5	5	5	21.8052	21.369	21.7159	21.1373	20.6517	21.7661	21.7512	21.5322	21.2064	20.9754	21.8412	21.7069	21.5015	21.0204	21.0288	20.5668	20.7828	20.7492	5	5	5	1	1	1	2	161	17.783	0	30.252
B2GUV2;O55166	Vacuolar protein sorting-associated protein 52 homolog	Vps52	golgi apparatus	21	19.4702	-	20.2951	0.0950975	-	1.12925	-	0.824846	2	1	2	19.5653	19.3751	-	-	-	-	-	-	19.1477	-	-	21.4243	-	19.1658	-	18.2937	19.6304	19.4596	2	3	2	1	1.44444	1	2	723	82.102	0.00017709	2.9778
B2GUV6	-	Sesn2	nucleus	51	19.936	20.2566	19.9817	0.11717	0.137754	0.0154444	0.320557	0.0457363	3	2	3	19.7467	20.1503	19.911	-	-	-	20.1188	20.3943	-	-	19.9523	19.9883	20.0046	-	-	19.4336	19.2811	19.4835	2	4	3	1.125	1.375	1.22222	1	480	54.473	0	11.48
B2GUV7;A0A0H2UHV4;M0R7Z0;Q4FZQ8	Eukaryotic translation initiation factor 5B	Eif5b;Eif5b-ps1	cytoplasm	96	20.9463	20.715	21.0299	0.154685	0.227303	0.428994	-0.231255	0.0836601	4	5	4	21.0676	20.6468	20.7464	21.3242	-	20.1444	20.9151	20.2008	21.2345	21.0803	20.9878	20.0629	20.9171	22.1518	-	19.6708	20.7269	20.0784	5	4	5	1.45	2.0625	1.85	4	1216	137.68	0	162
B2GUV8	-	Bcl6	nucleus	98	19.6453	19.8566	19.8089	0.178169	0.337403	0.110886	0.211325	0.163651	4	2	3	19.3379	19.3359	19.9386	19.9688	-	19.5192	20.194	-	-	-	19.6763	19.7214	-	20.0292	-	19.3352	19.3694	19.2622	3	4	4	1	1	1	1	707	78.865	0	3.1616
B2GUW0	-	-	-	-	20.5547	20.2733	20.3296	0.167793	0.250929	0.152663	-0.281342	-0.22509	3	2	3	20.3022	20.4893	20.8724	-	-	-	20.5242	20.0224	-	-	20.0459	20.5692	20.3735	-	-	19.6908	20.1001	20.4033	2	4	3	1	1	1	1	849	95.177	0.0083166	1.4543
B2GUW3	-	Hdac11	nucleus	90	-	-	-	-	-	-	-	-	1	0	0	19.6925	-	-	-	-	-	-	-	-	-	-	-	-	-	-	-	-	19.8725	-	-	1	0	0	1	1	347	39.338	0	17.12
B2GUW4	-	Exd2	nucleus	17	21.7473	22.3868	22.1736	0.118598	0.139207	0.113407	0.63954	0.426338	5	5	5	21.3508	21.9912	21.8711	21.6054	21.9179	22.0214	22.6099	22.7501	22.1215	22.4311	21.8147	22.3495	22.4531	22.211	22.0398	21.3844	21.4651	21.1692	5	5	5	3.23333	3.3	2.95	1	648	74.059	0	127.03
B2GUW6	Apoptosis-enhancing nuclease	Aen	nucleus	71	20.6572	20.5721	-	0.000901222	0.300506	-	-0.0851822	-	2	2	1	-	-	-	20.6581	20.6563	-	-	-	20.8726	20.2716	-	-	-	20.3996	-	19.0892	19.2934	19.4036	2	1	2	1	1	1	1	332	37.061	0.00017538	2.8531
E9PSU1;B2GUW9	-	RGD1562161	nucleus	18	19.1599	-	-	0.402699	-	-	-	-	2	1	0	-	-	18.7572	19.5626	-	-	-	18.5051	-	-	-	-	-	-	-	18.1764	-	18.6043	1	-	2	1	0	1	2	744	88.868	0	15.633
B2GUX5	5-nucleotidase	Nt5c3a	cytoplasm	34	-	-	-	-	-	-	-	-	1	0	1	-	20.3311	-	-	-	-	-	-	-	-	-	-	-	20.6146	-	-	19.6456	20.1544	1	3	1	1	1.16667	1.33333	1	297	33.81	0	170.16
B2GUX7	-	Creg1	secreted	74	22.118	22.2886	22.27	0.0514743	0.142043	0.0428107	0.170609	0.151949	5	5	5	22.1092	22.013	21.9991	22.2519	22.217	21.9855	22.3081	22.1773	22.1539	22.8184	22.4033	22.159	22.21	22.2552	22.3224	21.3562	21.5971	21.4536	5	5	5	1.68333	1.55	1.75	1	220	24.387	0	9.9893
B2GUY0	Endoplasmic reticulum mannosyl-oligosaccharide 1,2-alpha-mannosidase	Man1b1	endoplasmic reticulum membrane	100	21.7662	21.7006	22.0843	0.148363	0.177004	0.105713	-0.0656357	0.318098	5	4	5	21.2035	21.9869	21.7807	21.8272	22.0326	21.2047	21.6891	21.979	-	21.9295	21.8628	22.3188	22.3156	21.8277	22.0966	20.7767	21.0471	21.112	5	5	5	2.36667	2.93333	2.65	1	657	74.894	0	91.065
D4A559;B2GUY4	-	Dmtn	cytoplasm	36	21.2728	20.6289	21.7558	0.408956	0.0196419	0.251518	-0.64389	0.482952	2	2	2	-	21.6818	20.8639	-	-	-	20.6093	20.6486	-	-	-	22.0073	21.5042	-	-	20.0266	21.6094	20.7065	2	2	2	1.125	2.5	1.875	2	320	35.69	0	8.5778
B2GUY8	-	Slc25a17	mitochondrial membrane	16	20.0489	19.8524	19.6871	0.11907	0.0328207	0.234789	-0.196522	-0.361753	3	2	3	20.1577	20.1779	19.811	-	-	19.8195	-	19.8852	-	-	19.3346	19.5948	20.132	-	-	19.5456	19.4448	19.3975	3	3	4	1	1	1	1	307	34.34	0	4.4682
M0R851;B2GUZ1	Ubiquitin carboxyl-terminal hydrolase;Ubiquitin carboxyl-terminal hydrolase 4	Usp4	endoplasmic reticulum membrane	29	20.0418	-	19.1189	0.0880078	-	0.00317574	-	-0.922846	3	1	2	20.2134	19.9896	19.9223	-	-	-	-	19.2214	-	-	19.1157	19.1221	-	-	-	19.345	19.1453	19.7941	3	3	3	1	1.5	1.44444	2	914	103.71	0	8.5686
B2GUZ3	-	Mthfd1l	mitochondrion	85	23.4409	23.4505	22.5033	0.12335	0.0986876	0.338321	0.00957108	-0.937683	5	5	5	23.7466	23.3951	23.6131	23.4322	23.0178	23.411	23.596	23.4933	23.6583	23.094	23.1064	22.9115	23.0338	22.1122	21.3524	22.5785	21.4839	22.8388	5	5	5	4.95	5.25	5.95	2	977	105.84	0	44.695
B2GUZ5	F-actin-capping protein subunit alpha-1	Capza1	cytoplasm	100	21.9307	21.442	21.6728	0.138802	0.146968	0.0799735	-0.48863	-0.257818	5	5	5	22.16	21.7174	21.5467	22.3046	21.9246	21.8609	21.4973	20.9538	21.5357	21.3623	21.6583	21.8601	21.4358	21.8361	21.5738	20.4006	20.9604	21.2734	5	5	5	1.56667	2.08333	2.55	1	286	32.909	0	236.72
B2GUZ9	-	Fam49b	cytoplasm	9	22.9696	22.6823	22.912	0.145397	0.081789	0.0409362	-0.287258	-0.05756	5	5	5	22.9518	22.775	22.7729	22.8118	23.5362	22.4052	22.6821	22.9175	22.723	22.6837	22.8167	22.8382	22.8991	22.9691	23.0368	21.7626	22.2226	22.3233	5	5	5	3.45	4.05	4.15	1	324	36.776	0	244.49
B2GV01	-	Mta2	nucleus	99	22.7284	22.7385	22.4498	0.0794977	0.147298	0.11234	0.0101109	-0.278656	5	5	5	22.7748	22.6578	22.4721	22.9529	22.7845	22.6088	22.7651	22.3141	23.2226	22.782	22.3777	22.5333	22.0553	22.7163	22.5662	21.8158	21.7672	22.1305	5	5	5	3.1	2.9	3.05	2	668	74.959	0	53.974
B2GV05;Q5EB71	RNA-binding protein 5	Rbm5	nucleus	98	24.4071	24.5493	24.6108	0.111331	0.142479	0.123975	0.14221	0.203739	5	5	5	24.6633	24.414	24.5921	24.3374	24.0288	24.5948	24.8208	24.8602	24.3704	24.1003	24.9316	24.7922	24.65	24.4486	24.2317	23.6474	23.8958	23.8207	5	5	5	6.8	7.2	6.3	2	815	92.351	0	103.34
B2GV14	-	Txlna	cytoplasm	48	-	-	-	-	-	-	-	-	1	1	0	-	-	19.8333	-	-	-	19.9054	-	-	-	-	-	-	-	-	19.246	-	19.5029	1	-	1	1	0	1	1	557	62.566	0	35.401
B2GV15;Q99PU6	-	Dbt	mitochondrion	94	22.5844	22.8613	22.5614	0.173796	0.123606	0.117909	0.276852	-0.0230732	5	5	5	22.4003	22.272	22.2995	23.1825	22.7679	22.5615	22.6528	22.808	23.0654	23.2188	22.3625	22.2427	22.6076	22.906	22.6881	21.9733	21.891	22.0074	5	5	5	3.71667	3.6	3.5	2	482	53.273	0	55.53
B2GV22	Phosphatidylserine synthase 2	Ptdss2	endoplasmic reticulum membrane	98	22.1603	22.027	22.2006	0.0905298	0.133126	0.266135	-0.133289	0.0403595	5	5	5	22.1684	22.3322	22.2882	21.8186	22.194	22.1552	22.1997	22.2974	21.5518	21.9308	22.8455	22.4386	22.4837	21.9212	21.3142	21.0262	21.3953	21.2965	5	5	5	2.25	2.85	2.21667	1	471	54.722	0	16.477
B2GV24;A0A0G2K266	E3 UFM1-protein ligase 1	Ufl1	nucleus	79	21.4705	20.8344	20.8515	0.0992125	0.0736325	0.0437049	-0.636074	-0.618998	4	4	5	21.6927	21.4488	21.2151	21.5255	-	20.7636	20.6793	20.8752	-	21.0197	20.9036	20.7076	20.7986	20.9514	20.8964	20.1476	20.1895	20.8656	4	5	4	1.66667	1.85	3.1875	2	793	89.584	0	192.21
B2GV33;G3V9Z3;P21396	Amine oxidase [flavin-containing] A	Maoa	mitochondrion	28	24.4603	24.4849	24.4564	0.0546667	0.0985484	0.0233859	0.0246525	-0.00383568	4	4	4	-	24.4973	24.5877	24.3294	24.4267	-	24.6875	24.6177	24.2886	24.3459	-	24.4337	24.4642	24.5181	24.4097	23.4809	23.6812	23.6706	4	4	4	7.6875	7.9375	7.6875	3	520	58.802	0	189.56
B2GV35	-	B3gat3	golgi apparatus membrane	99	19.749	20.1463	20.0887	0.304279	0.267182	0.188487	0.39736	0.339769	2	3	4	19.4447	-	20.0532	-	-	19.6654	20.5885	20.185	-	-	19.8054	19.968	19.9373	20.6442	-	19.4097	19.3462	19.5107	3	4	3	1.16667	1.1875	1.16667	1	335	37.072	0	28.674
B2GV37	-	Zfp593	nucleus	86	-	-	-	-	-	-	-	-	0	0	0	-	-	-	-	-	-	-	-	-	-	-	-	-	-	-	-	-	-	-	1	-	0	1	0	1	134	15.293	0	87.67
B2GV38	Ubiquitin-like protein 4A	Ubl4a	cytoplasm	86	21.3631	21.7746	21.3833	0.218302	0.153517	0.148488	0.411478	0.0201683	5	5	5	21.2334	20.925	20.9972	22.1254	21.5345	21.2543	22.0855	21.9076	22.017	21.6087	21.4141	21.1044	21.0178	21.5476	21.8324	20.6806	20.6946	20.5474	5	5	5	2.1	2.23333	1.9	1	157	17.79	0	23.134
B2GV44	-	RGD1561648	nucleus	78	-	-	-	-	-	-	-	-	1	1	0	21.0322	-	-	-	-	-	-	-	-	22.6744	-	-	-	-	-	21.2309	-	21.0322	1	-	1	1	0	1	1	628	71.269	0.00082795	2.1943
B2GV54	Neutral cholesterol ester hydrolase 1	Nceh1	secreted	23	24.6874	24.7738	24.7476	0.12025	0.133127	0.153047	0.0864067	0.0602875	4	4	4	24.6444	-	25.0245	24.6262	24.4543	24.6757	-	25.1663	24.6793	24.5738	24.6125	-	25.1869	24.7044	24.4868	23.7829	23.9911	23.9178	4	4	4	6.39583	6.5	7.5625	1	408	45.821	0	323.31
B2GV57	-	Cars2	cytoplasm	23	18.9093	19.2923	-	0.0610588	0.310842	-	0.383074	-	3	3	1	18.796	18.9263	19.0055	-	-	18.7282	19.3482	19.8006	-	-	-	18.8319	-	-	-	18.7688	19.0486	18.7781	4	2	3	1	1	1	1	550	60.917	0.0039885	1.789
B2GV62	-	Mrpl20	mitochondrion	95	-	-	-	-	-	-	-	-	0	1	0	-	-	-	-	-	-	-	19.4529	-	-	-	-	-	-	-	19.0593	-	-	1	-	1	1	0	1	1	149	17.525	0.0021142	1.9915
D3ZU87;B2GV65	-	Higd2al1;Higd2a	mitochondrion membrane	19	20.8815	20.7335	20.7678	0.0801572	0.0534368	0.0585351	-0.148018	-0.113733	5	5	5	20.6938	21.118	20.7148	20.9765	20.9047	20.5784	20.8437	20.6347	20.7854	20.8254	20.6531	20.9371	20.7708	20.851	20.6271	19.8437	20.1346	20.297	5	5	5	1	1	1	2	106	11.458	0	171.62
B2GV72	-	Cbr3	cytoplasm	81	-	-	-	-	-	-	-	-	1	1	1	-	21.1516	-	-	-	22.3011	-	-	-	-	-	-	-	21.3618	-	21.1557	20.2305	20.9904	2	1	1	1	1	1	1	277	30.841	0	126.64
B2GV74	-	Klc2	mitochondrion membrane	15	23.6798	23.4599	23.9473	0.271634	0.283279	0.174206	-0.219992	0.267483	5	5	5	23.3924	24.493	24.11	23.4139	22.9899	23.2508	24.1323	23.984	22.5497	23.3826	23.8775	24.5122	24.1417	23.6645	23.5408	22.4532	23.188	22.8972	5	5	5	5.43333	7.25	6.2	1	622	68.61	0	323.31
B2GV79;M0R416;Q8VD52	Pyridoxal phosphate phosphatase	Pdxp	mitochondrion	24	20.5667	20.6183	20.2412	0.0685225	0.0253126	0.0548274	0.0515957	-0.325529	5	5	5	20.7987	20.5778	20.601	20.4401	20.4159	20.6348	20.5853	20.6614	20.673	20.537	20.2529	20.3845	20.1968	20.311	20.0607	19.7018	19.6052	19.9177	5	5	5	1.23333	1.15	1.2	3	292	31.424	0	100.55
B2GV87-3;B2GV87-2;B2GV87	Receptor-type tyrosine-protein phosphatase epsilon	Ptpre	cytoplasm	25	21.9825	21.9264	22.2649	0.0929139	0.208986	0.0984013	-0.0561218	0.282396	5	5	5	21.9173	22.3036	22.0664	21.7974	21.8276	21.9863	22.171	22.3506	21.135	21.9889	22.1277	22.2131	22.6431	22.0955	22.245	20.9138	21.624	21.304	5	5	5	2.83333	3.55	2.96667	4	615	71.51	0	32.694
B2GV93;Q63014	A-kinase anchor protein 8	Akap8	nucleus	100	21.8967	20.9381	22.1208	0.15778	0.16842	0.0825012	-0.958597	0.224186	5	3	5	22.3629	21.7668	21.7426	22.1397	21.4713	20.6071	21.1577	21.0494	-	-	22.1678	22.4117	22.0188	21.9283	22.0778	20.0848	20.8942	21.0772	5	5	5	1.23333	1.9	2.2	3	687	76.161	0	323.31
B2GV94	-	Fam134c	golgi apparatus membrane	25	20.6921	20.3073	20.9054	0.0694204	0.116447	0.154579	-0.384823	0.213268	4	4	5	20.5246	20.8503	20.7454	20.6482	-	20.1182	20.3683	20.1315	-	20.6112	21.0713	20.6606	20.8244	21.4161	20.5546	19.5007	20.1858	20.2241	4	5	4	1.16667	1.55	1.5	1	466	51.528	0	44.222
B2GV98	-	Lrch1	cytoplasm	19	-	-	-	-	-	-	-	-	0	1	1	-	-	-	-	-	-	-	19.142	-	-	-	18.3444	-	-	-	18.3083	18.0867	-	2	1	-	1	1	0	1	677	75.211	0	4.6345
B2GVB4;F1LN75;Q9QZR6-2;Q9QZR6;Q9QZR6-3;Q9QZR6-4	Septin-9	Sept9	cytoplasm	97.5	23.9928	24.2907	24.1077	0.100599	0.0831797	0.128718	0.297867	0.114899	3	3	3	-	23.8814	23.9034	-	24.1936	-	24.1896	24.2267	-	24.4556	-	23.8754	24.1278	-	24.3199	23.3959	23.4037	23.2307	3	3	3	5.75	5.33333	4.83333	6	550	62.031	0	57.411
B2RYA4;E9PU77	-	Sytl3	plasma membrane	17	23.5077	23.3427	23.2515	0.0219611	0.122216	0.0903711	-0.16501	-0.256216	3	3	3	23.5332	-	23.464	23.526	-	23.0987	-	23.4531	23.4764	-	23.0708	-	23.3419	23.3418	-	22.6339	22.7493	23.0875	3	3	3	1	1.08333	1	2	608	68.693	0.0039891	1.7899
B2RYA5	-	Cars	-	-	-	-	-	-	-	-	-	-	1	0	0	-	-	-	20.1235	-	-	-	-	-	-	-	-	-	-	-	-	-	19.1726	-	-	1	0	0	1	1	655	74.617	0.0019605	2.0496
B2RYA6	-	Prcc	nucleus	92	-	-	-	-	-	-	-	-	0	0	1	-	-	-	-	-	-	-	-	-	-	21.1755	-	-	-	-	-	21.0227	-	-	1	-	0	1	0	1	489	52.12	0	10.711
B2RYA8;D4ABC2	-	Dnajb2	endoplasmic reticulum	37	-	-	-	-	-	-	-	-	1	1	1	-	-	20.3546	-	-	-	-	20.1925	-	-	18.9082	-	-	-	-	20.0407	18.9857	19.8738	2	2	1	1	1	1	2	277	30.694	0	42.046
B2RYB3;A0A0G2K4F6	-	Srrm1	nucleus	90	-	-	-	-	-	-	-	-	1	1	1	-	20.3626	-	-	-	-	-	-	-	20.9629	-	-	-	-	20.8079	19.4351	19.3253	20.4435	2	1	1	1	1	1	2	908	102.43	0	5.5433
B2RYB9;F1MAF2;Q496Y9	-	Akap17a	nucleus	49	20.8777	19.7817	20.6853	0.132979	0.0319862	0.0811839	-1.096	-0.19235	4	2	5	20.7799	20.7892	20.673	21.2687	-	-	19.7497	19.8137	-	-	20.9772	20.5294	20.6196	20.7384	20.562	19.5026	19.843	20.3388	5	5	4	1.05	1.45	1.79167	3	711	77.477	0	270.86
B2RYC1;A0A0G2K0C5;A0A0G2JW64;F1LTB9	-	Cdc40	nucleus	99	22.3443	22.4178	22.5015	0.156676	0.128966	0.251039	0.0735302	0.157236	5	5	5	22.5019	22.6054	22.6649	22.0786	21.8705	22.1711	22.5755	22.85	22.2713	22.2212	22.5363	23.194	22.7359	22.3828	21.6585	21.3399	21.7958	21.8008	5	5	5	2.8	3.65	3.46667	4	579	65.43	0	167.26
B2RYC4;F7FG68	-	Syvn1	endoplasmic reticulum membrane	97	21.7001	21.175	21.7711	0.136381	0.0994834	0.167475	-0.525124	0.0709362	4	4	5	21.9512	21.7086	21.8218	21.319	-	21.228	21.1901	21.3791	-	20.9028	22.0141	22.0424	22.0613	21.268	21.4695	20.4392	20.8591	21.2818	4	5	4	1.5	1.65	1.625	3	608	66.872	0	24.291
B2RYC9	Glucosylceramidase	Gba	secreted	12	23.6331	23.5382	23.7765	0.0652434	0.0647475	0.0669285	-0.0949116	0.143345	5	5	5	23.4848	23.8141	23.7339	23.6417	23.4912	23.4195	23.4835	23.7477	23.4148	23.6256	23.6349	23.9387	23.9391	23.6821	23.6877	22.654	23.1467	23.0083	5	5	5	5.26667	5.95	5.35	1	515	57.491	0	318.67
B2RYD7;Q7TQ74	-	Stt3b	endoplasmic reticulum membrane	99	24.1593	24.1623	24.2818	0.185243	0.0970217	0.0820236	0.00292587	0.122429	5	5	5	24.3801	24.4439	24.5165	23.8971	23.5591	24.3352	24.3297	24.2057	24.136	23.8048	24.3692	24.4424	24.4116	24.1731	24.0126	23.3014	23.619	23.5705	5	5	5	5.96667	6.6	6.1	2	824	93.435	0	182.42
Q5BJL3;B2RYD9	-	Spop	nucleus	100	-	-	-	-	-	-	-	-	1	0	1	-	20.7054	-	-	-	-	-	-	-	-	-	20.922	-	-	-	-	20.6643	20.4585	-	1	2	0	2	1	2	335	37.747	0.007017	1.5895
B2RYE1	-	Peli1	nucleus	29	20.6982	20.5259	20.7881	0.0734369	0.409196	0.0464783	-0.172361	0.0898457	4	2	2	20.8843	20.6161	20.7409	20.5515	-	-	20.1167	-	-	20.9351	20.8345	-	-	20.7416	-	19.3218	20.1682	20.3017	2	2	4	1	1.29167	1.16667	1	418	46.287	0	13.81
B2RYE9	-	Yeats4	nucleus	98	-	-	-	-	-	-	-	-	0	1	0	-	-	-	-	-	-	-	-	-	22.4522	-	-	-	-	-	21.0088	-	-	1	-	-	1	0	0	1	227	26.481	0	4.5041
Q5M940;B2RYF4;Q3B8Q5	-	Trpc4ap	nucleus	67	19.6547	-	19.0525	0.00439167	-	0.0698652	-	-0.602165	2	1	2	19.6591	19.6503	-	-	-	-	-	-	-	20.3312	19.1224	18.9827	-	-	-	18.926	19.0313	19.2004	1	3	3	1	1	1.22222	3	794	90.459	0.00051038	2.4859
B2RYF6	-	Clptm1	endoplasmic reticulum membrane	75	24.7561	24.7416	24.9195	0.0634586	0.0542093	0.0577483	-0.014513	0.163435	5	5	5	24.7241	24.9059	24.6477	24.9019	24.601	24.7325	24.7305	24.6413	24.6582	24.9455	25.0093	24.9335	24.6981	25.0135	24.9433	23.8674	24.2853	24.1555	5	5	5	6.73333	7.2	6.55	1	664	75.276	0	323.31
B2RYF7;A0A0G2K6R7;Q3MIE3	WAS protein family homolog 1	Wash1;Wash2	secreted	25	20.6391	-	19.6624	0.0851623	-	0.138252	-	-0.976686	3	1	4	20.7475	20.6985	20.4711	-	-	21.0886	-	-	-	-	19.8344	19.2639	19.6879	-	19.8632	19.6339	19.1973	20.332	2	4	3	1.33333	1.08333	1.75	4	475	51.326	0	76.388
G3V828;B2RYF8	-	Cnpy3	endoplasmic reticulum	90	23.1971	22.9672	23.1324	0.125838	0.0792997	0.126276	-0.22994	-0.0647297	5	5	5	23.4449	23.2444	23.4277	23.1099	22.7586	22.6954	23.1582	22.9918	23.0765	22.9138	23.2157	23.4789	23.1443	23.1286	22.6945	22.0945	22.4949	22.5838	5	5	5	2.78333	3.4	3.3	2	276	30.647	0	175.99
B2RYG2;F1LQJ7	-	Pck2	mitochondrion	76	22.1421	22.3767	22.2752	0.320023	0.308908	0.226005	0.234573	0.133055	5	5	5	22.5609	21.0004	21.9849	22.3014	22.8628	21.1823	22.3868	22.6735	22.8237	22.8171	21.6326	21.8972	22.5336	22.4231	22.8893	21.3461	21.6124	21.4003	5	5	5	3.1	3.4	2.9	2	663	73.271	0	13.351
B2RYG6	Ubiquitin thioesterase OTUB1	Otub1	cytoplasm	100	24.099	23.9625	23.9997	0.113471	0.000178337	0.0162048	-0.136528	-0.0992794	2	2	2	-	-	-	23.9855	24.2125	-	-	-	23.9623	23.9626	-	-	-	24.0159	23.9835	22.4807	22.7008	22.7869	2	2	2	5.75	6	5.25	1	271	31.27	0	323.31
B2RYI2	Signal recognition particle subunit SRP68	Srp68	cytoplasm	9	-	-	-	-	-	-	-	-	1	0	1	-	-	-	-	19.9616	-	-	-	-	-	19.9463	-	-	-	-	-	19.8688	18.4915	1	1	1	1	1	1	1	625	70.491	0	22.536
E9PU13;B2RYI6	-	Snx4	nucleus	32	20.4615	20.5811	20.604	0.188408	0.167782	0.193617	0.119608	0.142569	4	5	5	-	20.1939	20.2541	20.3837	21.014	20.2848	20.2106	20.472	20.8567	21.0812	20.6199	20.0002	20.3772	21.0388	20.984	19.7131	19.9349	19.7946	5	5	4	1	1.15	1.08333	2	450	51.927	0	93.027
B2RYI9;D4AA91	-	Cers5	endoplasmic reticulum membrane	9	19.5147	19.6351	19.5071	0.167176	0.092	0.0916866	0.120415	-0.00763512	4	2	3	19.3381	19.1947	19.5649	19.9611	-	19.5431	-	19.7271	-	-	19.4062	19.425	19.6901	-	-	19.3031	19.2795	19.2065	2	3	4	1	1	1	2	413	47.759	0	4.2914
B2RYJ1;Q3B7T7	-	Anapc2	nucleus	18	19.2948	-	20.1376	0.0988827	-	0.599483	-	0.842796	2	1	2	-	19.3936	19.1959	-	-	-	-	19.4518	-	-	19.5381	-	20.737	-	-	19.3706	19.7605	19.4534	3	3	4	1	1.11111	1.0625	2	836	95.372	0	7.1344
B2RYJ2	-	Dbr1	nucleus	64	-	-	-	-	-	-	-	-	0	1	0	-	-	-	-	-	-	-	-	23.9242	-	-	-	-	-	-	22.4287	-	-	1	-	-	1	0	0	1	545	61.818	0	3.3576
B2RYJ3	-	Cul4a	nucleus	78	-	-	-	-	-	-	-	-	1	0	0	-	-	19.4782	-	-	-	-	-	-	-	-	-	-	-	-	-	-	19.4339	-	-	2	0	0	1	1	759	87.773	0	23.391
B2RYJ4	L-aminoadipate-semialdehyde dehydrogenase-phosphopantetheinyl transferase	Aasdhppt	cytoplasm	88	-	21.2286	20.9437	-	0.114658	0.132886	-	-	1	3	3	-	-	-	20.2827	-	-	-	21.2844	21.3932	21.008	21.1885	-	-	20.9108	20.7317	20.2176	20.0183	19.2581	3	3	2	1.11111	1.16667	1	1	309	35.816	0	9.5024
B2RYJ7	-	Actr1b	cytoplasm	44	23.2203	22.9415	23.2404	0.077757	0.0971048	0.0675591	-0.27883	0.0201206	5	5	5	23.3521	23.3396	23.3447	23.0734	22.9916	22.9396	22.8962	23.2532	22.6443	22.974	23.2768	23.4	23.3525	23.1335	23.0392	22.1277	22.6667	22.6726	5	5	5	2.46667	3.2	2.9	1	376	42.281	0	98.093
B2RYK4;Q5EB62	Solute carrier family 25 member 46	Slc25a46	mitochondrion membrane	91	20.6805	-	20.7857	0.24712	-	0.13648	-	0.105215	2	1	2	20.4334	-	20.9276	-	-	20.8728	-	-	-	-	20.6492	-	20.9222	-	-	20.6033	20.5551	20.5401	1	2	2	1	1	1	2	418	46.21	0	7.0508
B2RYL1	Chromosome transmission fidelity protein 8 homolog isoform 2	Chtf8	nucleus	85	20.8464	21.5554	20.8822	0.130406	0.139198	0.115224	0.708984	0.0358219	4	3	5	20.8853	21.1938	20.5932	20.7132	-	-	21.7228	21.279	21.6642	-	20.6558	21.094	20.5865	20.9072	21.1675	20.3522	20.1127	20.0134	4	5	5	1.58333	1.53333	1.21667	1	533	52.095	0	81.054
B2RYL4	-	Armc6	-	-	-	-	-	-	-	-	-	-	1	0	0	-	19.619	-	-	-	-	-	-	-	-	-	-	-	-	-	-	-	19.3721	-	1	1	0	1	1	1	468	50.647	0	68.139
B2RYL7;F7EPZ4	-	Dis3	cytoplasm	25	20.7049	20.7584	-	0.429335	0.0933609	-	0.0534554	-	3	2	0	21.368	20.8458	19.9009	-	-	-	20.8517	20.665	-	-	-	-	-	-	-	21.2657	-	20.5647	3	-	3	1	0	1	2	957	108.75	0	9.4411
B2RYL8	-	Ddx41	cytoplasm	26	-	-	-	-	-	-	-	-	1	0	1	19.3086	-	-	-	-	-	-	-	-	-	-	19.1283	-	-	-	-	18.9623	19.9122	-	1	1	0	1	1	1	622	69.798	0	3.9688
B2RYN0;D3ZFX4	-	Pgm3	cytoplasm	34	21.943	22.1089	22.0447	0.0668205	0.194677	0.185341	0.165855	0.101719	5	5	4	22.1257	21.8033	21.8285	21.877	22.0807	22.7384	21.6648	21.761	22.3132	22.067	21.8608	21.6186	-	22.4228	22.2768	21.149	21.0966	21.2826	5	5	5	2.28333	2.35	1.9	2	542	59.684	0	53.453
B2RYN1	-	Fn3krp	mitochondrion	29	-	21.0643	-	-	0.0861998	-	-	-	1	2	1	-	-	-	20.2792	-	-	21.1505	20.9781	-	-	19.8846	-	-	-	-	19.6259	19.7723	19.2583	4	3	2	1	1.08333	1	1	309	34.169	0	10.085
B2RYN3	-	Eef1e1	cytoplasm	88	19.2276	20.2576	-	0.517139	0.787416	-	1.03	-	2	2	1	19.7447	-	18.7104	-	-	-	-	19.4701	21.045	-	19.0957	-	-	-	-	19.0288	18.5022	18.5515	3	3	3	1.16667	1.33333	1	1	174	19.842	0	6.7674
B2RYN6	-	Ap1g1	-	-	23.076	22.5053	22.8704	0.0405587	0.137711	0.0424216	-0.570745	-0.205631	5	5	5	23.054	23.1974	23.1395	22.9803	23.009	22.3162	22.9863	22.6388	22.3364	22.2487	22.8339	22.9333	22.9961	22.8349	22.7537	21.5935	22.1982	22.4655	5	5	5	3.28333	4.3	4.45	2	822	91.349	0	134.92
B2RYP0;A0A0G2K6E0	-	Rhoc	cytoplasm	45	-	21.0632	-	-	0.0162926	-	-	-	1	3	1	-	20.9209	-	-	-	21.0501	-	-	21.0439	21.0956	-	-	-	-	20.8735	19.986	19.5659	20.6741	3	1	1	1	1	1	4	193	22.036	0	4.9259
B2RYP3	-	Fam91a1	nucleus	67	-	-	-	-	-	-	-	-	0	0	1	-	-	-	-	-	-	-	-	-	-	20.7481	-	-	-	-	-	20.709	-	-	1	-	0	1	0	1	838	93.573	0	16.756
B2RYP4	-	Snx2	cytoplasm	9	20.9207	21.1313	20.8717	0.0635596	0.239953	0.0431187	0.210596	-0.048933	5	4	3	20.8314	21.0031	20.8431	21.1308	20.7949	21.053	-	20.5914	21.7584	21.1221	20.8839	-	-	20.7917	20.9396	19.9035	20.0102	20.0739	4	3	5	1.79167	1.44444	1.26667	1	519	58.53	0	62.382
B2RYP6	-	Luc7l2	nucleus	100	22.8334	22.7624	22.5245	0.0571412	0.0838718	0.145786	-0.0710602	-0.308912	5	5	5	22.8961	22.6343	22.786	22.8893	22.9614	22.8886	22.7054	22.5006	22.9899	22.7275	22.8305	22.113	22.2452	22.6463	22.7876	21.8738	21.8842	22.2386	5	5	5	2.9	2.7	3.1	1	392	46.582	0	258.23
B2RYP9	-	Pwwp2a	secreted	16	-	-	-	-	-	-	-	-	0	0	1	-	-	-	-	-	-	-	-	-	-	-	18.0547	-	-	-	-	17.9248	-	-	1	-	0	1	0	1	533	57.767	0	4.59
B2RYQ1	-	Actr6	cytoplasm	13	-	-	-	-	-	-	-	-	1	1	0	-	-	-	23.5791	-	-	-	-	22	-	-	-	-	-	-	20.518	-	22.6334	1	-	1	1	0	1	1	396	45.785	0	4.8954
B2RYQ2	Serine/threonine-protein phosphatase 2A activator	Ppp2r4	cytoplasm	24	21.7814	21.8336	21.59	0.126632	0.131727	0.0516253	0.0522213	-0.191423	5	5	5	22.1598	21.7199	21.9177	21.3928	21.7169	21.8923	21.9004	21.9572	21.3265	22.0919	21.6201	21.4851	21.7125	21.4538	21.6785	20.9187	20.9418	21.1203	5	5	5	2.3	2.05	2.1	1	323	36.617	0	29.177
B2RYR9;Q9Z336	Dynein light chain Tctex-type 1	Dynlt1	secreted	43	-	-	-	-	-	-	-	-	1	1	1	-	19.1042	-	-	-	-	20.1173	-	-	-	20.021	-	-	-	-	19.3023	19.8681	19.1851	1	2	1	1	1	1	2	113	12.452	0	217.98
B2RYS0;P35171	Cytochrome c oxidase subunit 7A2, mitochondrial	Cox7a2	mitochondrion	20	25.6741	25.7804	25.5694	0.042456	0.10162	0.0713524	0.106268	-0.104706	5	5	5	25.6073	25.7242	25.7179	25.7764	25.5449	25.9149	25.7521	25.5793	26.095	25.5608	25.4064	25.524	25.5143	25.8343	25.5683	24.9117	24.9513	25.0876	5	5	5	1.8	1.6	1.75	2	83	9.3529	0	8.9502
B2RYS3;D3ZST1	-	Mphosph6	nucleus	80	-	-	-	-	-	-	-	-	1	0	0	-	-	-	19.576	-	-	-	-	-	-	-	-	-	-	-	-	-	18.7691	-	-	1	0	0	1	2	161	19.103	0.00017346	2.7246
B2RYS6	-	Prtfdc1	cytoplasm	58	-	-	21.0157	-	-	0.237075	-	-	1	0	4	-	-	-	20.7296	-	-	-	-	-	-	21.47	20.5788	20.6349	-	21.3792	-	20.2629	20.1467	1	4	2	1	1.125	1	1	225	25.557	0	5.8828
B2RYS7;F1MA20;Q5RJS9	Ribosome production factor 1	Rpf1	nucleus	92	-	-	20.9876	-	-	0.23814	-	-	1	1	2	-	-	21.4458	-	-	-	21.236	-	-	-	21.2257	-	-	20.7495	-	21.4304	19.8655	20.0442	2	3	1	1	1	1	3	348	39.968	0	5.5514
B2RYS8	-	Ndufb8	mitochondrion membrane	80	24.1671	24.2728	24.1573	0.314346	0.270739	0.532824	0.105677	-0.00979233	3	3	3	-	24.7957	-	23.8461	23.8594	-	24.8089	-	24.0701	23.9392	-	25.0257	-	24.2581	23.1882	22.8705	23.1317	23.0924	3	3	3	2.16667	2.66667	2.83333	1	186	21.959	0	22.303
B2RYS9	-	Trmt112	nucleus	28	21.5059	21.6272	21.3476	0.14398	0.145705	0.0928779	0.121244	-0.158344	5	5	4	21.8792	21.3657	21.3916	21.1034	21.7897	21.4327	21.7882	22.1201	21.3191	21.4756	21.2464	21.2762	-	21.2424	21.6253	20.6842	20.65	20.9209	5	5	5	1.15	1.11667	1	1	125	14.127	0	17.566
B2RYT0;M0R3S1	-	Mrps21;LOC100911433	mitochondrion	95	21.0298	21.0057	20.9991	0.0491675	0.14077	0.105651	-0.0241089	-0.0306702	5	5	5	21.0963	21.0449	20.8788	20.9683	21.1606	20.578	21.2808	21.2668	20.773	21.1297	20.6197	21.0155	21.2328	21.1533	20.9743	20.1204	20.367	20.4419	5	5	5	1	1	1	2	87	10.6	0	4.8521
B2RYT4	-	Mrps14	mitochondrion	95	-	21.2705	20.8726	-	0.23222	0.327304	-	-	1	2	3	-	-	20.908	-	-	21.5027	21.0383	-	-	-	21.2744	21.1193	20.2242	-	-	20.6671	20.6391	20.5775	2	3	1	1	1	1	1	128	14.924	0.00083738	2.3182
B2RYT5;D3ZYX8	-	Cox7a2l	mitochondrion membrane	13	-	-	-	-	-	-	-	-	1	1	1	-	-	-	-	24.7603	-	-	-	-	24.34	-	-	-	-	24.5285	23.0656	23.6874	23.5764	1	1	1	3.75	4.5	4.25	2	113	12.651	0	109.5
D4A601;B2RYT9	Translational activator of cytochrome c oxidase 1	Taco1	mitochondrion	70.5	-	19.7528	-	-	0.201388	-	-	-	1	2	1	19.7408	-	-	-	-	19.5515	19.9542	-	-	-	-	20.8896	-	-	-	19.4012	20.6319	20.0069	3	1	3	1	2	1	2	295	32.812	0	25.913
B2RYU2;P23358;A0A140TAC5;D3ZJE2;M0R4B6;D4A8N3	60S ribosomal protein L12	Rpl12;Rpl12-ps1;RGD1563956	cytoplasm	62	-	-	-	-	-	-	-	-	1	1	1	-	-	-	25.2128	-	-	-	-	25.5535	-	-	-	-	25.3176	-	24.3374	24.4171	24.3211	1	1	1	6.75	6.75	5.75	6	165	17.845	0	323.31
B2RYU7	-	Cbx5	nucleus	100	22.8604	23.0242	23.0186	0.248216	0.135869	0.172068	0.163744	0.158216	5	4	5	22.7953	22.4209	22.2715	23.6193	23.1952	23.2458	22.7542	22.8266	-	23.2701	23.2516	22.7783	22.4632	23.3814	23.2187	22.1929	22.1761	22.2606	4	5	5	2.1875	2.15	1.9	1	191	22.186	0	67.051
G3V950;B2RYU8	LYR motif-containing protein 1	Lyrm1	nucleus	87.5	-	-	-	-	-	-	-	-	1	1	1	20.5215	-	-	-	-	-	21.3664	-	-	-	-	19.6437	-	-	-	19.6262	19.7747	19.7351	2	2	3	1.25	1	1	2	122	14.224	0.00067579	2.4218
B2RYU9	-	Smim11	secreted	13	19.9813	20.3459	20.1142	0.14582	0.147458	0.186447	0.36455	0.132877	4	5	5	19.7654	19.7253	20.0917	20.343	-	19.8805	20.2283	20.2943	20.6476	20.6787	19.6732	19.9267	19.8522	20.544	20.5749	19.4518	19.482	19.6491	5	5	4	1	1	1	1	55	6.4577	0	3.2377
B2RYV5;G3V6C3	-	RGD1562502;Pbdc1	cytoplasm	34	19.639	19.5576	19.6097	0.0822919	0.202198	0.185671	-0.0813923	-0.0293198	3	3	4	19.7581	19.4811	-	19.6778	-	19.1532	19.7639	19.7556	-	-	19.4476	19.2692	19.5914	20.1304	-	19.0116	19.1643	19.3085	3	4	3	1	1	1.08333	2	194	22.063	0	80.011
B2RYW3	-	Ndufb9	nucleus	36	-	-	-	-	-	-	-	-	1	1	1	24.6478	-	-	-	-	24.3753	-	-	-	-	24.5587	-	-	-	-	24.1859	24.7389	24.6618	1	1	1	3.66667	4.5	4.25	1	179	21.892	0	82.002
B2RYW7	-	Srp14	cytoplasm	100	22.6291	22.8085	22.6984	0.0974238	0.0771564	0.0972718	0.179302	0.0692883	5	5	5	22.9485	22.5123	22.7301	22.3827	22.5722	22.6396	22.647	22.7863	23.0154	22.954	22.6936	22.67	22.4946	23.0606	22.5733	21.8515	21.9817	22.0036	5	5	5	1.5	1.85	1.9	1	110	12.51	0	72.691
B2RYW8	MICOS complex subunit Mic10	Minos1	mitochondrion membrane	88	-	20.8679	-	-	0.226655	-	-	-	1	2	1	-	-	21.2698	-	-	21.0946	-	20.6412	-	-	-	-	20.7374	-	-	20.5342	20.3494	20.8778	2	1	1	1	1	1	1	76	8.5498	0	12.144
B2RYW9	Fumarylacetoacetate hydrolase domain-containing protein 2	Fahd2	mitochondrion	24	23.7045	23.8965	23.9247	0.198854	0.111964	0.000488281	0.192039	0.220272	2	2	2	-	-	-	23.5056	23.9033	-	-	-	23.7845	24.0085	-	-	-	23.9242	23.9252	22.5391	22.9086	22.6833	2	2	2	5.125	6.875	5.625	1	313	34.581	0	189.26
B2RZ08	-	Tmem263	cytoplasm	31	23.0797	22.2417	22.9803	0.666409	0.145568	0.612127	-0.838047	-0.0994797	3	3	3	22.7358	-	22.1365	-	24.3669	22.1852	-	22.0226	-	22.5173	22.36	-	22.3763	-	24.2045	21.1397	22.2048	22.2981	3	3	3	1.72222	2.16667	2.16667	1	115	11.549	0	29.749
B2RZ09;P0C5H9	Mesencephalic astrocyte-derived neurotrophic factor	Manf	secreted	99	-	-	-	-	-	-	-	-	1	1	1	-	-	-	21.8769	-	-	-	-	21.6142	-	-	-	-	21.2878	-	19.9676	20.243	21.0921	1	1	1	1.25	2	2	2	179	20.388	0	198.41
F1M8F0;B2RZ14	-	Rbm7	nucleus	63	20.2539	20.4245	20.3561	0.133101	0.0380116	0.297566	0.170574	0.102217	3	2	3	20.0184	20.2641	20.4791	-	-	20.3864	20.4625	-	-	-	20.2969	19.8729	20.8986	-	-	19.9279	20.1299	20.1354	3	3	3	1	1	1	2	198	22.789	0	3.591
B2RZ27	-	Sh3bgrl3	nucleus	31	20.3686	20.7762	20.5022	0.0420065	0.00536346	0.115209	0.407578	0.133526	2	2	2	-	-	-	20.4106	20.3266	-	-	-	20.7709	20.7816	-	-	-	20.387	20.6174	19.3197	19.3217	19.1872	2	2	2	1	1	1	1	93	10.477	0	3.7167
B2RZ28	-	Fbxo28	nucleus	78	21.22	21.3602	21.2027	0.0760285	0.13383	0.0944226	0.140255	-0.0173035	5	5	5	21.2724	21.1716	21.1936	21.4653	20.9971	21.4592	21.0723	21.105	21.8078	21.3569	21.0875	21.1644	21.0107	21.5585	21.1923	20.2338	20.5433	20.5023	5	5	5	1.65	1.55	1.45	3	368	41.073	0	107.78
B2RZ37	Receptor expression-enhancing protein 5	Reep5	endoplasmic reticulum membrane	23	22.9419	23.3755	23.638	0.112298	0.0900063	0.136757	0.433628	0.696095	4	4	4	-	22.7781	23.0315	23.2174	22.7405	-	23.5993	23.1976	23.4375	23.2677	-	23.7549	23.9129	23.613	23.2711	21.6223	22.9048	21.4228	4	4	4	1.79167	2.04167	1.6875	1	189	21.431	0	20.734
B2RZ42	Protein FAM150B	Fam150b	secreted	84	23.0625	23.534	23.1227	0.237991	0.353571	0.229006	0.471479	0.0601768	5	5	5	23.7856	22.8682	23.4307	22.7449	22.4831	24.076	23.9372	24.2779	22.5109	22.8678	23.6641	23.22	23.5455	22.6365	22.5473	22.551	22.4129	22.2786	5	5	5	3.55	3.3	3.5	1	151	17.428	0	32.016
B2RZ62;G3V9Y9	-	Ap3s1	nucleus	38	20.0896	20.3363	-	0.228676	0.226718	-	0.246763	-	3	2	1	20.5192	19.739	20.0105	-	-	20.1096	20.563	-	-	-	20.2833	-	-	-	-	19.8885	20.1624	20.264	4	3	3	1.25	1.08333	1.16667	2	162	18.771	0	22.516
F7EY92;B2RZ64	-	Mbd3	nucleus	100	21.1957	20.9789	20.6663	0.102184	0.211587	0.109964	-0.216805	-0.529392	5	5	5	20.9339	21.445	21.0485	21.4234	21.1276	20.9256	20.371	20.9006	20.9996	21.6976	20.5071	20.7744	20.5824	20.4266	21.0409	19.9993	20.0366	20.6185	5	5	5	1.35	1.45	1.8	2	254	28.467	0	180.03
B2RZ66	-	Srp19	cytoplasm	95	-	-	-	-	-	-	-	-	0	0	1	-	-	-	-	-	-	-	-	-	-	19.5627	-	-	-	-	-	19.5236	-	-	1	1	0	1	1	1	144	16.138	0	170.16
B2RZ68	-	Dcaf7	cytoplasm	45	24.1243	24.0722	23.9897	0.0953333	0.133143	0.138705	-0.0521603	-0.134659	5	5	5	24.0013	23.9363	23.9825	24.2854	24.4162	23.7475	24.1223	23.815	24.1983	24.4778	24.0067	23.8042	23.573	24.2306	24.3338	23.1907	23.3045	23.5447	5	5	5	4.65	4.75	5	1	342	38.926	0	303.72
B3STT8;B2RZ70	-	Arl4d	golgi apparatus	29	19.8934	19.7905	-	0.454804	0.33319	-	-0.102962	-	2	2	1	-	20.3482	19.4386	-	-	-	20.1237	19.4573	-	-	-	-	20.1931	-	-	20.5053	19.3117	19.7437	3	2	2	1	1	1	2	201	22.227	0.0078679	1.4801
B2RZ74;D3Z8H0	-	Snrnp70	nucleus	100	22.6422	22.6969	22.6542	0.126668	0.144699	0.137395	0.0546818	0.0119648	3	3	3	-	-	22.4531	22.8828	22.5907	-	-	22.4088	22.865	22.8168	-	-	22.3802	22.8099	22.7723	21.5504	21.6377	21.5729	3	3	3	2.5	2.58333	2.25	2	451	52.133	0	176.43
B2RZ78;A0A0G2JTS3;B2RZ78-2	Vacuolar protein sorting-associated protein 29	Vps29	secreted	35	23.8631	24.0812	23.8492	0.0610162	0.119803	0.116236	0.218021	-0.0139179	3	3	3	-	23.7927	-	23.8121	23.9847	-	24.1567	-	24.2403	23.8465	-	23.6803	-	24.072	23.7954	22.7262	22.8756	22.9478	3	3	3	2.91667	2.66667	2.75	3	182	20.468	0	98.54
B2RZ79	-	Iscu	mitochondrion	66	22.4758	22.9544	22.709	0.0760932	0.102322	0.0972434	0.478613	0.233206	5	5	5	22.636	22.4631	22.4719	22.6035	22.2044	22.9013	23.0484	23.1226	23.1215	22.5782	22.6845	22.7871	22.9085	22.8176	22.3473	21.8703	21.8624	21.6685	5	5	5	2.31667	2.2	2.05	1	167	17.967	0	128.76
B2RZ84;B1H231	-	Rnf128	plasma membrane	33	22.2818	-	21.7895	0.276236	-	0.0997496	-	-0.492271	2	1	2	22.558	22.0056	-	-	-	-	21.5871	-	-	-	21.8893	21.6898	-	-	-	20.8538	21.644	22.2495	1	2	3	1	1.125	1	2	428	46.435	0	3.2109
B2RZ96	-	Ube2r2	nucleus	26	20.9752	21.0511	20.9196	0.135589	0.0772546	0.135258	0.0758724	-0.0556774	5	5	5	20.7845	20.5987	20.931	21.2964	21.2658	21.2093	20.9741	20.7883	21.1798	21.1041	21.2518	20.6715	20.537	21.1082	21.0294	20.1776	20.2844	20.3852	5	5	5	1	1.05	1.05	1	238	27.166	0	21.163
B2RZ97;F1LRJ0;A0A0G2JX46	-	Kcmf1	golgi apparatus	46	20.2287	20.0477	20.4562	0.197968	0.150541	0.107326	-0.180988	0.227457	5	3	5	19.5829	20.5023	20.3204	20.0196	20.7184	20.0621	19.7801	20.301	-	-	20.3006	20.5246	20.3143	20.2922	20.8492	19.4335	19.8074	19.8444	5	5	5	1	1.05	1.2	3	381	41.805	0	323.31
B2RZA2;M0R8C5	-	Eri3	cytoplasm	18	22.1658	23.0131	22.8004	0.42323	0.0237083	0.136952	0.847363	0.634663	4	2	3	23.0957	-	22.6205	21.7176	21.2293	22.9894	-	23.0368	-	-	22.9298	-	22.9449	22.5267	-	21.6272	22.2146	21.0219	3	3	4	2.52778	3.58333	2.64583	2	292	32.569	0	16.694
F1LNS2;B2RZA3	-	Fam45a	nucleus	18	-	-	-	-	-	-	-	-	1	0	0	19.7761	-	-	-	-	-	-	-	-	-	-	-	-	-	-	-	-	19.7788	-	1	1	0	1	1	2	356	40.366	0.0041382	1.7687
B2RZA5	-	Prorsd1	cytoplasm	58	26.4922	26.8449	26.7025	0.0678331	0.099153	0.0730279	0.352655	0.210287	5	4	5	26.6133	26.5463	26.3811	26.6333	26.2869	27.0953	26.9073	26.6538	-	26.723	26.8702	26.4644	26.8361	26.7027	26.639	26.1307	26.071	25.9293	4	5	5	1	1	1	1	169	18.781	0.00067705	2.4444
B2RZA8	-	Slc30a6	-	-	-	20.2054	-	-	0.332248	-	-	-	1	2	1	-	20.473	-	-	-	-	20.5376	19.8731	-	-	-	20.4959	-	-	-	19.537	20.2521	20.4394	2	1	1	1	1	1	1	460	50.995	0.0027336	1.8854
B2RZA9	-	Ube2l3	cytoplasm	24	22.7879	23.1017	22.57	0.193045	0.198623	0.224424	0.313807	-0.217825	4	4	4	-	22.5838	22.413	22.8566	23.2981	-	22.8145	23.032	22.8786	23.6816	-	22.0638	22.3203	22.9463	22.9498	21.9497	21.7219	21.973	4	4	4	2.6875	2.25	2.3125	1	154	17.861	0	219.41
B2RZB5	-	Chmp2a	nucleus	8	23.5723	23.5947	23.1561	0.0979024	0.165061	0.192967	0.0223923	-0.416153	5	5	5	23.6648	23.235	23.5023	23.816	23.6432	24.0543	23.4097	23.0959	23.8198	23.5936	23.5139	22.6048	22.8618	23.6314	23.1686	22.7175	22.4079	23.0005	5	5	5	2.43333	2.05	2.6	1	222	25.134	0	294.26
B2RZB7	-	Snrpd1	nucleus	100	23.0889	23.3193	23.1056	0.30611	0.154431	0.189683	0.230352	0.016695	5	5	5	23.044	22.2286	22.6725	23.5438	23.9558	23.3508	23.1251	22.9457	23.8657	23.3091	22.767	22.6609	23.0157	23.6365	23.4481	22.4202	22.415	22.3043	5	5	5	1.95	1.85	1.7	1	119	13.281	0	70.774
B2RZC1;P04916	Retinol-binding protein 4	Rbp4	secreted	100	-	-	-	-	-	-	-	-	0	0	1	-	-	-	-	-	-	-	-	-	-	-	-	19.8018	-	-	-	18.8838	-	2	2	1	1	1	1	2	201	23.22	0	22.302
B2RZC6;A0A0H2UHX8;Q7TP98	Interleukin enhancer-binding factor 2	Ilf2	cytoplasm	12	24.2844	24.1253	24.0961	0.0490474	0.0829482	0.125019	-0.159105	-0.188267	5	5	5	24.2994	24.3491	24.3234	24.0925	24.3576	23.9872	24.2273	24.3992	24.0558	23.957	23.6975	24.2217	24.4296	24.1774	23.9545	23.2343	23.4373	23.7063	5	5	5	5.66667	5.7	6.1	3	390	43.062	0	279.01
F1LMZ2;B2RZC9	Keratinocyte-associated protein 2	Krtcap2	endoplasmic reticulum membrane	39	-	-	19.8737	-	-	0.0892448	-	-	1	1	2	-	19.1806	-	-	-	-	20.0608	-	-	-	19.7844	-	19.9629	-	-	19.1842	19.61	19.0879	1	3	1	1	1	1	2	114	12.53	0.0041362	1.7652
B2RZD0	-	Mrp63	mitochondrion	72	22.5991	22.8495	22.8385	0.0840495	0.0933413	0.167076	0.250395	0.239473	4	4	4	-	22.4826	22.589	22.84	22.4847	-	22.9448	22.9403	22.9433	22.5695	-	22.7894	23.1759	22.9921	22.3967	21.7044	21.9424	21.5741	4	4	4	1.375	1.47917	1.1875	1	102	12.039	0	6.46
B2RZD1	-	Sec61b	endoplasmic reticulum membrane	99	23.2937	23.4036	23.3408	0.177121	0.114016	0.0325527	0.109936	0.0471153	2	2	2	-	-	-	23.4708	23.1165	-	-	-	23.5176	23.2896	-	-	-	23.3733	23.3082	21.7668	21.9591	21.865	2	2	2	1.875	1.875	1.70833	1	96	9.9884	0	81.807
D3ZSF9;B2RZD5	-	Rpl22l2;LOC688712	cytoplasm	30.5	22.642	-	22.5956	0.12229	-	0.0410585	-	-0.0464249	2	1	2	-	-	-	22.5197	22.7643	-	-	-	-	22.4448	-	-	-	22.6366	22.5545	20.9343	20.7727	20.6024	1	3	3	1	1	1	2	122	14.441	0	5.0404
B2RZD6	-	Ndufa4	nucleus	18	-	-	-	-	-	-	-	-	1	1	1	-	-	-	-	27.7331	-	-	-	-	27.7865	-	-	-	-	27.6086	26.988	26.7407	26.18	1	1	1	5.25	4.75	4	1	82	9.3267	0	262.8
B2RZD7	LYR motif-containing protein 9	Lyrm9	mitochondrion	52	19.8751	-	-	0.067667	-	-	-	-	2	1	0	-	-	19.8074	19.9428	-	-	20.4839	-	-	-	-	-	-	-	-	19.8028	-	19.1857	1	-	2	1	0	1	1	78	9.3787	0.0053712	1.6924
B3DM86;Q7TP44	-	Srxn1	cytoplasm	85	20.8083	20.8569	19.8778	0.119218	0.0566769	0.435713	0.0485973	-0.930548	3	2	3	-	-	20.9577	20.8946	20.5727	20.9136	-	-	-	20.8003	-	19.0237	-	20.1551	20.4546	19.9991	18.9696	19.8385	2	4	4	1	1	1	2	135	14.194	0	134.44
B3DM90;Q8CGU6	Nicastrin	Ncstn	plasma membrane	68	21.6565	21.2757	21.7914	0.151882	0.165395	0.101888	-0.380827	0.13492	5	5	5	21.8407	21.7083	21.988	21.6501	21.0954	21.8831	20.8769	21.1732	21.2613	21.1839	22.0397	22.0392	21.6624	21.6252	21.5906	20.3129	21.0049	20.974	5	5	5	1.7	2.7	2.48333	2	602	67.169	0	136
B3DM92;Q7TMB0	Lipid phosphate phosphatase-related protein type 3	Lppr3	endoplasmic reticulum membrane	11.5	21.5988	21.5159	21.3868	0.257794	0.218302	0.393776	-0.0828991	-0.211962	5	5	5	21.5451	22.0443	22.31	21.1288	20.9655	21.5862	22.2746	21.5485	21.0871	21.0828	21.4525	22.642	21.6983	20.7849	20.3562	20.3935	20.6434	20.8449	5	5	5	2.33333	2.85	2.43333	2	716	76.745	0	13.637
B3DM93;Q9JID1-2;Q9JID1	Programmed cell death protein 4	Pdcd4	nucleus	76	21.7775	21.6857	21.682	0.155117	0.168833	0.167175	-0.0918694	-0.0955124	5	4	5	21.8681	21.3562	21.4926	21.9742	22.1966	21.6405	-	21.2936	21.6913	22.1173	21.8801	21.3936	21.2204	21.7694	22.1466	20.4105	20.9239	21.1555	5	5	5	2.03333	2.85	2.8	3	469	51.736	0	8.7997
B3DMA0	Tumor protein p53-inducible protein 11	Tp53i11	plasma membrane	15	22.0042	21.7806	22.1477	0.222111	0.134088	0.290766	-0.223652	0.14349	4	5	5	22.2723	22.4891	21.6548	21.6006	-	22.1017	21.9721	21.8338	21.6661	21.329	22.707	22.6867	22.4575	21.4514	21.4358	20.8602	21.3755	21.7212	5	5	4	1.26667	1.2	1.1875	1	189	20.939	0	5.5229
B3DMA1;A0A0G2JYE0	-	Atxn2l	cytoplasm	28	24.7534	24.9629	24.5451	0.178429	0.188403	0.142064	0.209475	-0.208282	5	5	5	24.418	24.4819	24.4883	25.1918	25.1871	24.3001	25.0746	24.8953	25.4487	25.0957	24.1932	24.4565	24.3386	24.9685	24.7689	24.0013	23.9083	24.0953	5	5	5	8.6	7.75	8	2	1072	112.85	0	323.31
B3DMA2	Acyl-CoA dehydrogenase family member 11	Acad11	mitochondrion	11	-	-	-	-	-	-	-	-	0	0	0	-	-	-	-	-	-	-	-	-	-	-	-	-	-	-	-	-	-	-	-	1	0	0	1	1	779	87.37	0	3.4506
B3STU0;Q5BJS9	MORN repeat-containing protein 4	Morn4	cytoplasm	23	19.7414	19.71	19.7159	0.0650947	0.00551033	0.0772002	-0.0314312	-0.0255737	3	2	3	19.7185	19.642	19.8639	-	-	19.7155	-	19.7045	-	-	19.8326	19.57	19.745	-	-	19.3769	19.483	19.5105	2	3	3	1	1	1.11111	2	146	16.238	0.00051177	2.5229
Q3MIE7;B3SVE6	-	Commd9	nucleus	76	-	-	20.4791	-	-	0.136789	-	-	1	1	2	-	20.7127	-	-	-	-	19.6454	-	-	-	-	20.3423	-	20.6159	-	18.986	19.7561	20.6202	1	2	2	1	1	1	2	198	21.974	0.00051265	2.5397
B3SVE9;Q64232	Very-long-chain enoyl-CoA reductase	Tecr	endoplasmic reticulum membrane	97	26.4268	26.5178	26.5161	0.158468	0.148613	0.168042	0.0909519	0.0892735	4	4	4	26.6717	26.5109	26.5626	-	25.9622	26.5768	26.6001	26.797	-	26.0973	26.8071	26.5239	26.6904	-	26.0431	25.5959	25.9012	25.7977	4	4	4	6.25	6.6875	6.375	2	308	36.122	0	75.997
B3Y9H3;D3ZEP6;P05943	Protein S100-A10	S100a10	cytoplasm	38.5	21.2975	21.3321	21.2089	0.182024	0.180863	0.187446	0.0346146	-0.0885735	5	5	5	21.2794	20.8518	21.0113	21.4479	21.8968	21.45	20.8908	20.9614	21.8624	21.4959	21.1122	20.8701	20.77	21.6886	21.6037	20.4487	20.5716	20.6996	5	5	5	1	1	1	3	95	11.075	0.00083486	2.2743
B4F757;Q6SA80	Rho-related GTP-binding protein RhoE	Rnd3	cytoplasm	29	20.4768	-	19.4413	0.163799	-	0.137014	-	-1.03547	3	1	3	20.1614	-	-	20.7111	20.5579	-	-	-	19.8342	-	19.2995	-	-	19.7153	19.3091	19.1162	18.59	19.2375	2	3	3	1.5	1.33333	1.33333	2	244	27.368	0	323.31
B4F764;Q4KM65	Cleavage and polyadenylation specificity factor subunit 5	Nudt21	nucleus	100	21.4559	21.4819	21.6009	0.176904	0.070287	0.188354	0.0259914	0.145031	5	5	5	21.3772	21.1277	21.0406	21.8397	21.8943	21.4045	21.383	21.3854	21.4831	21.7534	21.5481	21.0561	21.3911	21.8634	22.1459	20.5646	20.9029	20.6584	5	5	5	2.01667	2.5	2.4	2	227	26.24	0	71.457
B4F770	-	Ccdc28b	cytoplasm	96	-	-	-	-	-	-	-	-	0	1	1	-	-	-	-	-	-	19.8233	-	-	-	-	19.9968	-	-	-	19.0599	19.7927	-	2	1	-	1	1	0	1	200	22.091	0	12.92
B4F772	-	Hspa4l	cytoplasm	50	21.8801	21.9212	22.1945	0.115842	0.0287244	0.199728	0.0411491	0.314363	3	3	3	-	-	21.7992	21.7326	22.1086	-	-	21.8704	21.9698	21.9235	-	-	22.196	21.8478	22.5396	20.792	21.2942	20.8384	3	3	3	2.66667	4	3.08333	1	838	94.22	0	59.034
B4F773;P0C5X8	Protein tweety homolog;Protein tweety homolog 1	Ttyh1	plasma membrane	100	26.1078	26.1975	26.0107	0.0658606	0.0649198	0.0546049	0.0896645	-0.0971375	5	5	5	25.9959	26.1528	26.293	25.9243	26.173	26.0998	26.2771	26.4167	26.0889	26.1048	25.858	26.0886	26.0608	26.1401	25.9058	25.3278	25.375	25.5153	5	5	5	5.93333	6.15	6.15	2	450	49.032	0	285.6
B4F774	-	Gdap1l1	cytoplasm	48	23.5283	23.5225	23.5772	0.0338629	0.13672	0.0121625	-0.00576591	0.0488987	3	3	3	23.5267	-	-	23.4704	23.5877	23.3715	-	-	23.4006	23.7955	23.5919	-	-	23.5531	23.5867	22.2835	22.7298	22.6481	3	3	3	3.44444	4.5	3.91667	1	366	41.697	0	323.31
B4F779	-	Appl2	golgi apparatus	5	-	-	20.3728	-	-	0.322831	-	-	1	0	2	-	-	-	20.1064	-	-	-	-	-	-	20.0499	-	-	20.6956	-	-	19.7809	19.9248	2	2	2	1	1.5	1.25	1	662	74.116	0	12.421
B4F786	-	Cd2bp2	nucleus	20	20.6453	21.0513	20.5071	0.412935	0.146816	0.225108	0.405972	-0.138174	3	4	4	19.8664	-	20.7971	21.2725	-	20.7308	-	20.8755	21.3297	21.2693	20.7374	19.8584	-	20.8691	20.5637	19.9688	19.7787	20.2092	4	4	3	1.125	1.0625	1.11111	1	340	37.54	0	3.7651
B4F795	Choline transporter-like protein 2	Slc44a2	plasma membrane	25	21.5793	21.7596	21.4371	0.0973598	0.0874735	0.100524	0.180319	-0.142149	5	5	5	21.823	21.4316	21.4816	21.8024	21.3578	21.7642	21.6902	21.5973	22.0923	21.654	21.5337	21.3471	21.2495	21.7856	21.2698	20.8387	20.7451	20.9132	5	5	5	2.2	2.05	2.05	1	705	79.896	0	8.3186
B4F7A1	Complex III assembly factor LYRM7	Lyrm7	mitochondrion	81	-	21.3033	20.9053	-	0.837358	0.388672	-	-	1	2	2	-	-	-	21.3404	-	-	-	20.4659	-	22.1406	-	-	20.5166	21.294	-	20.4295	20.1138	20.2334	3	4	3	1	1	1	1	104	12.03	0.0078667	1.4766
B4F7A2;F1M943	-	Armc8	cytoplasm	20	20.7732	-	-	0.226756	-	-	-	-	2	1	1	20.5465	21	-	-	-	-	-	20.7945	-	-	-	-	20.268	-	-	20.382	19.3567	20.6024	1	4	2	1.5	1	1.16667	2	672	75.301	0	29.499
B4F7A7	Centrosomal protein of 57 kDa	Cep57	nucleus	14	21.1559	21.2896	21.5055	0.0568896	0.0313984	0.262325	0.133688	0.349579	3	3	5	21.1506	21.257	21.0601	-	-	21.261	21.2555	21.3523	-	-	21.2094	20.9688	21.1647	22.4052	21.7794	20.6252	20.7352	20.7613	3	5	4	2.25	1.95	2.08333	1	499	57.04	0	14.479
B4F7A9	-	Csnk2a2	cytoplasm	56	22.634	22.7469	22.6866	0.0713119	0.100806	0.0806892	0.1129	0.0526733	4	4	4	-	22.6747	22.5608	22.4867	22.8137	-	22.6865	22.4982	22.8354	22.9674	-	22.729	22.8013	22.4487	22.7675	21.6687	21.7738	21.9059	4	4	4	3.375	4.125	4	1	350	41.201	0	261.6
B4F7C1;Q9QYC5	Prosaposin receptor GPR37L1	Gpr37l1	plasma membrane	89.5	22.6305	22.9901	22.9775	0.136564	0.0911114	0.102733	0.35957	0.346977	5	5	5	22.6893	22.8954	22.552	22.8708	22.1452	23.1777	22.9979	22.952	23.1533	22.6697	23.3063	23.0631	22.8474	22.9738	22.697	22.0943	22.24	22.0378	5	5	5	2.06667	2.25	1.8	2	481	52.845	0	6.3242
B4F7C5;F1LNW2;A0A0U1RRZ6	Leucine-rich repeat transmembrane neuronal protein 4	Lrrtm4	secreted	18	-	-	-	-	-	-	-	-	0	0	0	-	-	-	-	-	-	-	-	-	-	-	-	-	-	-	-	-	-	1	-	-	1	0	0	3	590	67.17	0	5.214
B4F7C7	-	Hebp1	-	-	21.3712	21.6014	21.3845	0.200349	0.157665	0.153009	0.230158	0.0132961	2	2	2	-	21.5716	-	-	21.1709	-	21.7591	-	-	21.4437	-	21.2315	-	-	21.5375	20.1186	20.4368	20.1218	2	2	2	1.625	1.70833	1.25	1	190	21.124	0	206.9
B4F7E2;P50430;A0JPJ3	Arylsulfatase B	Arsb	golgi apparatus	16	24.0403	24.0858	24.3034	0.181116	0.115414	0.0618637	0.0455036	0.26309	4	4	4	-	23.9659	24.2732	24.3619	23.5603	-	23.796	24.3607	24.084	24.1026	-	24.3502	24.3419	24.3998	24.1218	22.9801	23.4757	23.1919	4	4	4	4.125	5.3125	4.125	3	528	58.958	0	89.738
B4F7E7	-	Mpp5	cytoplasm	25	-	20.511	-	-	0.151567	-	-	-	1	2	1	19.5185	-	-	-	-	20.3595	-	20.6626	-	-	-	-	-	20.0361	-	20.1527	19.3642	19.3174	2	3	5	1.75	1	1	1	675	77.152	0	58.065
B4F7E8	Niban-like protein 1	Fam129b	cytoplasm	27	20.2309	20.4456	20.3014	0.157557	0.0723194	0.180859	0.214727	0.070488	4	3	3	19.9099	20.6599	20.127	20.2268	-	20.3029	20.5372	20.4967	-	-	20.2405	20.0231	20.6406	-	-	19.7333	19.6235	19.7349	3	4	4	1.33333	1.25	1.375	2	747	84.73	0	106.95
B4F7F3	-	Arvcf	secreted	24	-	-	-	-	-	-	-	-	1	0	0	-	-	-	20.5357	-	-	-	-	-	-	-	-	-	-	-	-	-	19.7288	-	-	1	0	0	2	1	973	105.49	0	17.243
B5D5N9-2;Q4PLF2;B5D5N9;Q62971;Q925V9	Cationic amino acid transporter 2	Slc7a2;CAT2	plasma membrane	48	21.1406	21.182	21.166	0.320584	0.245012	0.0148926	0.0413857	0.0253143	3	3	2	21.5793	20.5163	21.3262	-	-	21.6422	21.0978	20.8061	-	-	21.1808	-	21.1511	-	-	20.6896	20.9051	20.7469	3	2	3	1.5	1.625	1.44444	6	658	71.637	0	6.6332
B5D5S8	-	Gabbr1	-	-	21.8219	21.9311	22.1096	0.0474785	0.108866	0.154214	0.109234	0.287685	3	3	3	21.8929	21.7318	21.841	-	-	22.1421	21.8721	21.7791	-	-	22.3806	22.1014	21.8466	-	-	21.4402	21.8709	21.6855	3	3	3	1	1	1	1	229	25.263	0	16.933
B5DEG7	-	Champ1	nucleus	23	21.7368	21.3262	21.6352	0.122782	0.114073	0.148528	-0.410604	-0.101585	5	5	5	21.6918	22.1002	21.4859	21.9291	21.4769	21.0457	21.4857	21.4342	21.6014	21.0639	21.9818	21.8581	21.6885	21.5167	21.1307	20.2642	20.7648	20.9385	5	5	5	1.96667	2.75	2.7	1	801	87.39	0	118.92
B5DEH2	Erlin-2	Erlin2	endoplasmic reticulum membrane	97	22.5299	22.2004	22.5263	0.225948	0.0834934	0.136302	-0.329437	-0.00358963	5	5	5	23.129	22.5366	22.8686	22.2828	21.8325	22.4717	22.2668	22.0692	22.2044	21.9902	23.0257	22.2341	22.3362	22.5338	22.5017	21.2981	21.7996	21.8019	5	5	5	2.51667	3.15	2.9	1	339	37.71	0	244.91
B5DEI0	-	Pcyox1l	secreted	93	20.5903	20.2799	20.2032	0.170322	0.079318	0.166609	-0.310364	-0.387064	5	5	4	20.4778	20.4595	20.0858	20.8737	21.0546	20.0017	20.2084	20.3603	20.4311	20.3982	19.8128	20.1963	20.6274	20.1764	-	19.6886	19.7127	19.9447	5	5	5	1.1	1.15	1.11667	1	494	54.633	0	19.724
B5DEJ9	-	Sbf2	nucleus	50	-	-	-	-	-	-	-	-	0	1	1	-	-	-	-	-	-	19.8239	-	-	-	-	21.1013	-	-	-	19.1645	20.149	-	1	3	-	1	1	0	2	1826	205.57	0	4.205
B5DEL1	BTB/POZ domain-containing protein KCTD5	Kctd5	endoplasmic reticulum	22	20.6321	20.1783	20.3661	0.209338	0.19713	0.211814	-0.453781	-0.265938	4	2	2	20.6369	20.1076	20.6513	21.1325	-	19.9812	20.3754	-	-	-	20.1543	-	-	20.578	-	19.8153	19.7326	19.9596	2	2	4	1.16667	1.25	1.25	1	234	26.163	0	124.11
B5DEL3	Tetratricopeptide repeat protein 17	Ttc17	endoplasmic reticulum	38	20.5083	20.935	21.4863	0.110697	0.192439	0.118431	0.42672	0.978039	4	2	2	20.7289	20.5594	20.544	20.2009	-	21.1275	-	20.7426	-	-	21.6048	21.3679	-	-	-	20.3092	20.3069	20.2883	3	5	4	1.33333	1.6	1.25	2	1198	135.72	0	12.799
B5DEL5	-	Klhl9	nucleus	20	23.9644	24.0586	23.9004	0.063146	0.136943	0.0650617	0.0941982	-0.0640736	5	5	5	23.9362	23.9893	23.9593	23.7708	24.1665	23.552	24.2066	24.32	23.9991	24.2155	23.7118	23.8097	23.9185	23.9739	24.0878	23.1688	23.2526	23.3773	5	5	5	6.28333	6.5	6.45	1	617	69.37	0	223.68
B5DEL8;A0A0G2JZJ9	-	LOC100361505	nucleus	37	25.9729	25.8895	25.9406	0.0161438	0.0157528	0.102157	-0.0833893	-0.0323677	2	2	2	-	-	-	25.9568	25.9891	-	-	-	25.8738	25.9053	-	-	-	26.0427	25.8384	24.4044	24.6944	24.8583	2	2	2	3.375	3.25	3.375	2	106	12.7	0	132.59
B5DEM7	Transcription elongation factor SPT4	Supt4h1	nucleus	100	-	21.2098	21.1067	-	0.0420294	0.355941	-	-	1	2	3	-	21.6093	-	-	-	21.2519	-	21.1678	-	-	21.7319	-	21.0889	20.4992	-	20.9064	20.1303	21.6903	2	4	1	1	1	1	1	117	13.193	0	5.0835
B5DEP4;P0C2B9;M0RAG4	28S ribosomal protein L42, mitochondrial	Mrpl42;LOC100361098	mitochondrion	96	21.1088	21.3095	21.0632	0.362517	0.254981	0.222805	0.200663	-0.0456028	3	3	2	21.7085	-	-	21.1619	20.4561	-	-	21.7661	21.2778	20.8845	-	-	-	21.286	20.8404	20.2211	19.8164	20.3335	4	4	3	1	1	1	3	141	16.564	0	4.2039
B5DEP7	-	LOC100911683	nucleus	100	21.0937	21.3453	21.0033	0.448901	0.276079	0.470117	0.251507	-0.0904541	5	5	4	20.4369	20.2522	20.3992	22.1467	22.2337	20.8873	20.6876	21.546	22.2628	21.3426	20.3956	20.0061	-	21.8257	21.7857	20.1254	20.242	20.6761	5	5	5	1.13333	1	1.43333	2	76	8.496	0	3.2531
G3V9W4;B5DEQ3	Probable Xaa-Pro aminopeptidase 3	Xpnpep3	mitochondrion	94	20.9511	20.4845	20.0497	0.0696102	0.110912	0.06527	-0.466633	-0.901478	5	4	4	21.0486	21.0381	21.0757	20.8877	20.7056	20.549	20.5725	20.1592	20.6574	-	20.0087	20.2191	20.0644	19.9064	-	19.6672	19.5895	20.2883	4	4	5	1.1875	1	1.51667	2	506	56.484	0	18.285
B5DEQ4	-	Snrpb2	nucleus	96	22.2036	22.2642	21.9509	0.120815	0.186187	0.0984211	0.060585	-0.25276	5	5	5	22.624	22.2812	22.1698	21.9588	21.9844	22.7905	22.1977	21.6531	22.456	22.2236	22.1779	22.1398	21.6616	21.9735	21.8015	21.2317	21.3129	21.5253	5	5	5	1.56667	1.78333	1.65	1	225	25.352	0	13.567
B5DER3;Q711G3	Isoamyl acetate-hydrolyzing esterase 1 homolog	Iah1	cytoplasm	14	21.0857	21.1047	21.0241	0.225488	0.1558	0.00947952	0.0190754	-0.0615463	2	2	2	-	-	-	20.8602	21.3112	-	-	-	21.2605	20.9489	-	-	-	21.0146	21.0336	19.6351	19.7792	19.8259	2	2	2	1	1	1	2	249	28.004	0	46.711
B5DER5	-	Chchd1	nucleus	68	21.71	21.8543	21.7098	0.0997447	0.141602	0.118354	0.144356	-0.000217438	5	5	5	21.9661	21.595	21.8788	21.7027	21.4073	21.7871	22.2053	22.0656	21.8372	21.3764	21.7765	21.9434	21.8739	21.6851	21.2698	20.9706	21.0555	21.0853	5	5	5	1	1.05	1	1	118	13.407	0.00051805	2.6511
B5DES0	-	Snrpd2	nucleus	100	22.633	22.9215	22.8	0.0745735	0.0859108	0.11087	0.288492	0.166927	2	2	2	-	-	-	22.5585	22.7076	-	-	-	23.0075	22.8356	-	-	-	22.6891	22.9108	21.406	21.6261	21.3308	2	2	2	1.875	2	1.75	1	118	13.527	0	15.992
B5DEX3;A0A140TAJ0;Q5BJS7	Copine-9	Cpne8;Cpne9	plasma membrane	24	20.2022	20.2899	19.8822	0.240081	0.152123	0.0581169	0.0877037	-0.32004	4	3	2	20.8297	19.8017	20.3251	19.8523	-	20.0754	20.2103	20.584	-	-	19.9403	19.824	-	-	-	19.7485	19.1856	19.8474	3	3	4	1.27778	1	1.25	3	577	64.624	0.00051813	2.6513
B5DEY7	Neurogenic differentiation factor	Neurod6	nucleus	49	20.1404	19.7462	19.9198	0.461238	0.266047	0.613833	-0.394247	-0.220612	2	2	3	-	20.6016	19.6792	-	-	-	20.0122	19.4801	-	-	18.6942	20.4701	20.595	-	-	19.1725	19.6121	19.9062	2	3	2	1	1.08333	1	1	337	38.653	0	12.402
B5DEY9	-	Csgalnact1	golgi apparatus membrane	12	-	21.3311	20.1919	-	0.121181	0.251897	-	-	1	2	3	-	18.9365	-	-	-	21.4523	-	-	21.2099	-	20.2925	19.7142	20.5692	-	-	22.2631	19.7272	19.548	3	3	2	1	1.33333	1	1	530	60.9	0.00017483	2.8242
B5DEZ4;D3ZTL0	-	Tcerg1	nucleus	66.5	21.8445	21.9494	21.6296	0.168748	0.194453	0.15495	0.104895	-0.214939	5	5	5	22.1579	22.103	21.876	21.8754	21.2101	21.2771	22.2498	22.3784	22.04	21.8016	21.7464	22.1106	21.5389	21.5977	21.1542	21.0287	20.884	21.0941	5	5	5	2.68333	2.46667	2.9	3	1077	121.75	0	74.031
B5DEZ8	-	Plxdc2	plasma membrane	50	22.8525	22.9937	22.8668	0.110869	0.0736098	0.0563162	0.141167	0.0142803	5	5	5	23.0463	22.9284	22.9579	22.9112	22.4189	22.9337	23.1836	23.1495	22.8934	22.8083	22.9481	22.9598	22.9397	22.8215	22.6648	22.0849	22.2059	22.2545	5	5	5	3.23333	3.45	3.15	1	530	59.416	0	76.228
D3ZTB4;B5DF01	-	Vps11	endoplasmic reticulum membrane	18	20.8783	20.8824	21.1821	0.126107	0.116229	0.125139	0.00411224	0.303778	4	4	5	21.2256	20.8285	20.8381	20.6211	-	21.2097	20.8855	20.7026	20.7319	-	21.3217	21.575	21.1533	21.0068	20.8538	19.9346	20.5382	20.3349	4	5	4	1.3125	1.5	1.4375	2	878	101.17	0	15.016
B5DF03;G3V6L9	Peptidyl-prolyl cis-trans isomerase	Fkbp3	nucleus	96	19.5878	19.7148	20.3599	0.584464	0.652178	0.119636	0.127048	0.772127	4	4	2	19.4741	18.0053	-	20.1681	20.7037	18.4252	18.7622	-	20.9338	20.7382	-	-	-	20.2403	20.4796	18.9953	19.388	19.0373	4	3	4	1.08333	1	1.0625	2	220	24.834	0	6.8766
B5DF09	-	Eapp	nucleus	91	19.4005	-	19.6664	0.266707	-	0.406418	-	0.265844	3	1	3	19.1819	19.0885	19.9312	-	-	-	19.7092	-	-	-	20.478	19.2229	19.2982	-	-	19.061	19.2134	19.3333	2	3	3	1	1.22222	1	1	280	32.158	0	5.9022
B5DF11	AN1-type zinc finger protein 5	Zfand5	cytoplasm	100	20.8719	20.8429	20.9192	0.129487	0.238884	0.255564	-0.0290089	0.0472565	5	5	5	20.3999	20.8673	20.9316	21.1854	20.9753	20.3923	20.7118	20.3031	21.3821	21.4252	21.0186	20.162	20.5954	21.6713	21.1484	19.8861	20.3887	20.1202	5	5	5	1.2	1.46667	1.13333	1	213	23.088	0	118.47
B5DF14;F7ESR8	-	Lgi2	secreted	44	21.5169	19.3884	20.8238	0.116843	0.0732135	0.137085	-2.12855	-0.693163	2	3	5	21.4001	-	-	21.6338	-	19.5339	19.302	19.3292	-	-	21.1511	20.9281	21.0309	20.5784	20.4304	19.0979	20.1754	20.6626	3	5	3	1.16667	1.81667	1.33333	2	542	61.954	0	38.299
B5DF25;F1LTU4	-	Mrto4	nucleus	94	19.8484	20.9745	19.8047	0.157675	0.333127	0.204709	1.12615	-0.043726	4	3	3	20.1747	19.4168	19.8947	19.9073	-	-	21.2404	21.3707	20.3126	-	19.4847	19.7435	-	20.1858	-	19.8935	19.8113	19.5516	3	4	4	1.11111	1	1	2	239	27.517	0	21.533
B5DF41	Syntaphilin	Snph	cytoplasm	7	21.4828	21.4219	21.9092	0.186907	0.263992	0.367848	-0.0608788	0.426432	4	3	4	21.0935	21.5285	21.3333	21.9759	-	21.4674	20.9436	-	-	21.8547	21.0975	22.127	21.5975	-	22.8149	20.1247	20.9825	20.4753	4	5	5	1.58333	2.1	1.61667	1	504	54.493	0	261.57
B5DF44	-	Kctd15	nucleus	75	-	-	-	-	-	-	-	-	0	1	0	-	-	-	-	-	-	-	-	20.0956	-	-	-	-	-	-	18.7314	-	-	1	-	1	1	0	1	1	283	31.9	0	5.4434
B5DF45	TNF receptor-associated factor 6	Traf6	cytoplasm	49	21.1582	-	21.1751	0.268914	-	0.0866556	-	0.0168266	2	1	2	21.4272	20.8893	-	-	-	-	-	21.7342	-	-	-	21.0884	21.2617	-	-	21.3384	20.8842	21.2887	1	2	2	1	1	1	1	530	60.253	0	12.091
B5DF46	Phosphomannomutase	Pmm2	cytoplasm	92	-	-	-	-	-	-	-	-	0	0	1	-	-	-	-	-	-	-	-	-	-	21.493	-	-	-	-	-	21.3401	-	-	1	-	0	1	0	1	242	27.708	0	5.9475
G3V8Z6;B5DF47	-	Krit1	plasma membrane	20	-	-	-	-	-	-	-	-	1	1	1	-	18.6326	-	-	-	-	-	19.5116	-	-	-	-	20.1442	-	-	19.1393	20.2248	19.0464	1	2	2	1	1	1	2	736	84.005	0.00017584	2.8966
B5DF48	-	Tyw1	endoplasmic reticulum	33	21.3238	21.5312	21.2316	0.0611194	0.0985618	0.078536	0.20743	-0.0922413	5	5	5	21.1732	21.2847	21.4016	21.2416	21.5179	21.242	21.8169	21.6529	21.5323	21.4121	20.9906	21.176	21.4343	21.3699	21.187	20.5534	20.5316	20.7249	5	5	5	2.36667	2.2	2.35	1	724	82.086	0	87.42
B5DF50;A0A0G2JU25;D3ZFD2	Polypeptide N-acetylgalactosaminyltransferase	Galnt2	golgi apparatus membrane	31	23.272	23.5262	23.6301	0.199073	0.0913253	0.20633	0.254223	0.358072	5	5	5	23.229	23.7755	23.4509	23.3401	22.5645	23.5166	23.4055	23.589	23.8302	23.2899	23.6975	23.9065	23.8908	23.8376	22.818	22.652	22.9598	22.5974	5	5	5	4.23333	5.6	4.3	3	569	64.478	0	248.94
B5DF51	Membrane magnesium transporter 1	Mmgt1	endoplasmic reticulum membrane	32	22.1075	22.2637	22.4253	0.157635	0.10299	0.105441	0.156162	0.317768	5	5	5	22.3497	21.7625	21.6852	22.3317	22.4087	22.389	22.1361	21.9399	22.3216	22.532	22.5848	22.2525	22.2052	22.7558	22.3283	21.3096	21.7532	21.4258	5	5	5	1.46667	1.8	1.45	1	131	14.677	0	84.389
B5DF52;F7EUJ8	-	C1qtnf4	secreted	89	25.0643	24.9523	25.2631	0.13846	0.113662	0.147102	-0.111963	0.198822	5	5	5	24.8404	25.5413	25.1749	24.9994	24.7655	24.9228	25.1095	25.2344	24.5613	24.9337	25.181	25.7614	25.3958	24.9199	25.0574	24.0543	24.6269	24.4514	5	5	5	7.01667	8.2	7.85	2	326	35.179	0	281.57
B5DF55	-	Stam	cytoplasm	43	22.7669	22.7113	22.9175	0.0998713	0.177077	0.0999167	-0.055582	0.150682	4	4	4	22.7509	-	22.6192	22.6434	23.0539	22.1998	-	22.9385	22.747	22.9598	22.6451	-	23.0862	22.8927	23.046	21.8077	22.2234	22.0973	4	4	4	2.91667	3.5	3.5	1	547	59.591	0	323.31
B5DF60	-	Eif1ax	nucleus	14	21.0173	21.0784	21.1566	0.151462	0.241213	0.102854	0.0610714	0.139318	5	5	5	20.9995	21.09	20.6761	20.7758	21.545	21.2253	20.5643	21.5921	20.456	21.5543	21.2675	20.8122	21.1437	21.1216	21.4382	20.1993	20.5228	20.4287	5	5	5	1	1.1	1.1	1	144	16.46	0	139.9
B5DF62	Non-specific serine/threonine protein kinase	Pak4	cytoplasm	98	-	20.8296	-	-	0.466234	-	-	-	0	2	0	-	-	-	-	-	-	-	20.3634	21.2959	-	-	-	-	-	-	19.9025	-	-	2	-	-	1	0	0	1	593	64.749	0	6.9095
B5DF65	-	Blvrb	cytoplasm	93	23.2287	23.266	23.0296	0.053973	0.11316	0.0454459	0.0373001	-0.199057	3	3	3	-	-	23.124	23.2584	23.3037	-	-	23.4101	23.0428	23.345	-	-	22.9492	23.0332	23.1065	22.0681	21.8469	22.084	3	3	3	2.33333	2	2.25	1	206	22.094	0	167.65
B5DF74	Oxysterol-binding protein	Osbpl11	endoplasmic reticulum membrane	19	-	-	-	-	-	-	-	-	1	0	0	-	18.9781	-	-	-	-	-	-	-	-	-	-	-	-	-	-	-	19.0959	-	-	2	0	0	1	2	754	83.964	0	4.9855
D3ZCH6;B5DF79;A0A0G2K9L0	-	Rnaset2	secreted	24	22.0507	21.69	21.3909	0.30932	0.265455	0.366474	-0.360714	-0.659849	5	5	5	21.7445	21.4282	21.4879	22.835	22.7581	21.0576	21.1757	21.6347	22.1926	22.3895	21.1327	20.2252	21.248	22.094	22.2545	20.9343	20.8316	21.5452	5	5	5	1.76667	1.55	2.05	3	256	29.516	0	27.377
B5DF84	U3 small nucleolar RNA-associated protein 11	Utp11l	nucleus	93	22.0687	22.2306	22.3412	0.0707434	0.094301	0.0383548	0.161905	0.272539	5	5	5	22.0846	21.8976	21.9905	22.3217	22.0489	22.0795	21.9428	22.3988	22.3052	22.4264	22.299	22.2428	22.4337	22.4294	22.3011	21.3058	21.6945	21.456	5	5	5	2.48333	2.85	2.3	2	253	30.587	0	30.994
B5DF93	Protein PAT1 homolog 1	Patl1	cytoplasm	14	-	-	20.4741	-	-	0.52156	-	-	1	0	2	-	-	-	-	20.9773	-	-	-	-	-	19.9525	-	-	-	20.9956	21.8139	19.7398	20.0963	1	2	3	1	1	1	1	770	86.868	0	13.535
B5DFB2;D4A250	-	Rbbp4;RGD1563620	nucleus	98	23.5158	23.5326	23.3946	0.0778241	0.136305	0.124328	0.0167351	-0.121183	5	5	5	23.7355	23.479	23.3602	23.6554	23.349	23.8234	23.3407	23.1419	23.8443	23.5124	23.6817	23.1236	23.1031	23.6555	23.4092	22.6294	22.7225	22.9331	5	5	5	3.13333	3.05	3.1	2	425	47.655	0	296.41
B5DFC4;P05696;F1LS98;F1M2P8	Protein kinase C;Protein kinase C alpha type	Prkca	cytoplasm	64	23.6319	23.4641	23.593	0.357745	0.272337	0.129211	-0.167759	-0.0389023	3	3	3	-	24.1658	-	23.7774	22.9524	-	23.89	-	22.9571	23.5453	-	23.8038	-	23.3581	23.617	21.9878	22.4979	22.6683	3	3	3	2.5	2.83333	3.16667	4	672	76.791	0	140.29
B5DFC6;M0RCH5	Glucosamine-6-phosphate isomerase	Gnpda1	cytoplasm	90.5	19.7152	-	20.077	0.0573034	-	0.281137	-	0.361725	2	1	3	19.7725	-	19.6579	-	-	19.9994	-	-	-	-	19.582	20.5554	20.0935	-	-	19.7212	19.4069	19.4951	1	5	2	1	1	1	3	289	32.579	0	4.032
B5DFC8	Eukaryotic translation initiation factor 3 subunit C	Eif3c	cytoplasm	16	22.9798	22.6967	22.8526	0.104763	0.187971	0.122982	-0.283058	-0.127163	5	5	5	23.1886	22.7976	23.0287	22.6797	23.204	23.2277	22.7659	22.636	22.059	22.7948	23.0172	22.5465	22.8499	22.632	23.2174	21.8421	22.2711	22.4274	5	5	5	4.1	4.4	5.35	1	911	105.43	0	28.51
F7F163;B5DFD1	-	Nudcd1	cytoplasm	43	-	-	-	-	-	-	-	-	1	1	0	-	-	-	-	26.1948	-	-	-	-	26.5293	-	-	-	-	-	25.0868	-	24.7247	1	-	1	1	0	1	2	579	66.269	0	14.463
Q562A8;B5DFD3;F1M6Q1	-	Schip1	cytoplasm	91	19.7521	19.9274	20.1254	0.0455004	0.0903124	0.159405	0.175358	0.37335	3	3	4	19.688	19.7281	-	19.8401	-	19.7479	20.0343	20.0002	-	-	19.7739	19.9756	20.2473	-	20.505	19.4467	19.5796	19.3842	3	4	3	1	1.08333	1	3	240	27.026	0	6.4093
B5DFD8	SH3 domain-binding glutamic acid-rich-like protein	Sh3bgrl	nucleus	54	23.0735	23.0079	22.8552	0.160645	0.165438	0.137536	-0.0656567	-0.21838	4	4	4	-	23.0909	23.0048	22.7097	23.4886	-	22.8675	23.2808	22.6058	23.2773	-	22.5703	23.0185	22.6794	23.1524	21.8861	21.9161	22.3088	4	4	4	2.5625	2.3125	2.5	1	114	12.8	0	18.929
B5DFE0;A0A0G2K4N7	-	Mpp6	cytoplasm	21	22.5293	22.6968	22.6142	0.153174	0.149941	0.153107	0.167555	0.0848751	5	3	5	22.0671	23.0073	22.3971	22.6255	22.5493	22.5258	22.9957	22.5691	-	-	22.143	23.1053	22.5887	22.6666	22.5673	21.6747	21.9318	21.9159	5	5	5	1.91667	3	2.8	2	540	60.933	0	25.371
B5DFF4	-	Vps37c	nucleus	27	-	-	-	-	-	-	-	-	0	1	0	-	-	-	-	-	-	19.6027	-	-	-	-	-	-	-	-	18.8393	-	-	1	-	-	1	0	0	1	353	38.44	0	39.377
F1MAS1;B5DFH0	-	Dos	nucleus	83	-	-	21.0502	-	-	0.200838	-	-	1	0	2	-	-	20.4565	-	-	-	-	-	-	-	-	21.251	20.8493	-	-	-	20.7471	20.1521	-	2	1	0	1.125	1	2	431	45.729	0	14.865
M0R6B9;B5DFH8	-	Cstf2t	nucleus	92	20.9525	20.9659	21.1318	0.196249	0.184158	0.143692	0.0133533	0.179245	5	5	5	20.5456	20.9886	20.6477	20.9147	21.666	20.423	20.6765	21.1624	21.1117	21.4557	20.9912	20.894	20.8416	21.3456	21.5864	19.9486	20.4439	20.355	5	5	5	1.25	1.45	1.35	2	629	65.515	0	323.31
B5DFI3	-	Ap1s1	nucleus	18	-	-	-	-	-	-	-	-	0	0	0	-	-	-	-	-	-	-	-	-	-	-	-	-	-	-	-	-	-	-	1	1	0	1	1	1	158	18.733	0	247.68
B5DFI5	-	Trim27	-	-	-	-	-	-	-	-	-	-	0	0	1	-	-	-	-	-	-	-	-	-	-	-	-	21.2593	-	-	-	20.8075	-	-	1	-	0	1	0	1	513	58.554	0	7.4919
B5DFI8	Ubiquitin-conjugating enzyme E2 S	Ube2s	cytoplasm	20	19.6497	-	-	0.171851	-	-	-	-	2	0	0	19.8216	-	-	19.4779	-	-	-	-	-	-	-	-	-	-	-	-	-	19.1811	-	-	2	0	0	1	1	223	24.215	0	7.9095
B5DFI9	-	Pdk3	mitochondrion	99	21.5687	22.2541	22.1299	0.102551	0.170834	0.158401	0.685455	0.561275	5	5	5	21.3337	21.9359	21.5846	21.4273	21.5619	21.7695	22.5918	22.6645	22.2483	21.9964	21.961	22.4922	22.5146	21.9574	21.7246	21.2489	21.4331	20.9424	5	5	5	2.56667	2.75	2.4	3	415	47.943	0	13.562
B5DFJ1	-	Nkiras1	cytoplasm	96	21.2821	21.7543	21.6972	0.210596	0.213135	0.0949946	0.47221	0.41515	5	5	5	20.7243	21.7074	21.524	20.8208	21.6338	21.8212	22.1869	22.2279	21.1704	21.3649	21.4233	21.8252	21.9468	21.5418	21.7489	20.6741	21.0319	20.5227	5	5	5	1.85	2.25	1.8	1	192	21.61	0	17.594
B5DFJ2	-	Fam3a	secreted	20.5	20.9614	21.3521	21.086	0.24339	0.155758	0.103789	0.390665	0.124573	4	3	5	20.8506	20.329	21.4393	21.2265	-	21.2324	-	21.1628	21.661	-	21.4202	20.7663	21.078	21.0557	21.1098	20.2797	20.2173	20.6743	4	5	4	1.375	1.35	1.4375	3	227	25.15	0	39.685
B5DFJ3;G3V9M1	-	Ddx23	nucleus	98	22.9003	22.9263	23.0677	0.132085	0.0578956	0.177041	0.0260391	0.167398	5	5	5	23.0781	23.2488	22.9771	22.6629	22.5348	23.0817	22.9126	22.7375	23.0044	22.8955	23.4831	23.228	23.1094	23.1028	22.4153	22.0477	22.361	22.3129	5	5	5	4.33333	4.9	4.55	2	798	93.083	0	140.85
B5DFJ4	-	Vps18	nucleus	67	-	-	-	-	-	-	-	-	1	1	0	-	-	-	19.2233	-	-	-	-	-	19.3098	-	-	-	-	-	17.8664	-	18.4164	1	-	1	1	0	1	1	973	110.18	0	38.708
B5DFJ7	-	Tmem9	-	-	22.218	22.0723	22.1245	0.123072	0.266097	0.267612	-0.14566	-0.0935249	4	4	4	22.2616	22.1034	22.54	21.9669	-	22.6538	22.0892	22.1808	21.3655	-	22.4526	22.3124	22.4064	21.3264	-	21.1254	21.2635	21.5029	4	4	4	2.04167	1.95833	1.9375	1	183	20.589	0	89.572
G3V7N6;B5DFK0	-	LOC100909580;Mboat7	endoplasmic reticulum membrane	10	21.7796	21.8538	22.0433	0.102303	0.115005	0.0824169	0.0742416	0.26375	4	3	3	21.6083	22.0418	21.8422	21.626	-	21.6248	21.9872	21.9493	-	-	21.8806	22.1018	22.1475	-	-	21.3876	21.8052	21.0957	3	3	4	2.19444	2.58333	2.3125	2	473	53.379	0	188.98
G3V6T1;B5DFK1	Coatomer subunit alpha	Copa	cytoplasm	11	26.1825	26.3271	26.2729	0.0607864	0.0867082	0.0590619	0.14455	0.0904026	5	5	5	26.0038	26.2723	26.1142	26.1694	26.353	25.9914	26.4629	26.4439	26.3361	26.4013	26.0622	26.2841	26.3706	26.3964	26.2514	25.4303	25.6325	25.5958	5	5	5	21.8667	23.15	21.1	3	1224	138.36	0	323.31
B5DFK5;F1LML7;Q99PW9	-	Hip1r	cytoplasm	6	19.7563	20.1279	19.3355	0.0622975	0.181316	0.165067	0.371653	-0.420799	4	2	4	19.7642	19.7818	19.8901	19.5891	-	-	20.3092	19.9466	-	-	18.8582	19.5711	19.5412	-	19.3715	19.0504	18.9693	19.1252	3	4	5	1.11111	1	1.06667	3	1068	119.42	0	9.4922
B5DFK6	-	Ap3d1	golgi apparatus	10	22.7501	22.4222	22.9358	0.29745	0.103678	0.282566	-0.327959	0.185638	5	5	5	23.2335	23.2198	23.187	22.3365	21.7737	22.5864	22.6218	22.5333	22.2919	22.0774	23.4168	23.606	22.6091	23.008	22.0389	21.5149	22.233	22.1447	5	5	5	4.3	6.2	6.1	3	1204	135.67	0	236.38
B5DFK8;G3V6B0	-	Pdxdc1	cytoplasm	51	20.1065	20.143	20.2525	0.19338	0.312734	0.0992379	0.0365524	0.145956	3	3	3	20.2376	-	-	19.7258	20.3561	-	-	19.9	19.7655	20.7637	-	-	20.198	20.1144	20.445	19.0703	19.3573	19.075	4	4	4	1.125	1.25	1	5	783	86.797	0.00017724	3.0035
B5DFL0;Q498T0	-	Snta1	cytoplasm	22	20.5191	21.1433	-	0.101855	0.191966	-	0.624107	-	4	3	1	20.3203	20.4617	-	20.8035	20.4911	-	21.5268	-	20.9364	20.9666	20.7422	-	-	-	-	19.5475	19.301	19.3593	4	2	5	1.08333	1.25	1.1	2	499	53.362	0	6.4493
B5DFL1;D4A0M3	-	Phc2	nucleus	85	22.6543	22.8824	22.9312	0.0575902	0.117781	0.100226	0.22806	0.276907	5	5	5	22.6034	22.6536	22.7278	22.8138	22.4729	22.5774	23.1279	23.0592	23.031	22.6163	22.811	23.0459	23.0962	23.1098	22.5932	21.9287	22.2351	22.0117	5	5	5	2.95	3.4	2.65	3	422	45.921	0	24.026
B5DFL3	-	Itgb1bp1	cytoplasm	47	-	20.3103	20.3011	-	0.301134	0.102804	-	-	1	2	2	-	-	-	-	19.7397	-	-	-	20.6114	20.0091	-	-	-	20.4039	20.1983	18.8563	19.1318	18.3426	2	2	2	1	1	1	1	200	21.692	0.00098636	2.1099
B5DFL7;F7FHT4	-	Sema3c	secreted	96	-	-	-	-	-	-	-	-	0	1	0	-	-	-	-	-	-	-	-	19.7105	-	-	-	-	-	-	18.2666	-	-	1	-	-	1	0	0	2	751	85.27	0	58.246
B5DFL9	-	Sestd1	cytoplasm	9	21.3818	21.5119	21.8191	0.266261	0.0472096	0.180426	0.130028	0.437235	3	3	3	20.8609	21.7381	21.5464	-	-	21.6063	21.466	21.4633	-	-	21.4897	22.1114	21.8562	-	-	20.9998	21.3196	21.0988	3	3	4	1.75	1.83333	1.875	1	696	79.421	0	115.13
B5DFM8	-	Bcas2	nucleus	99	20.9613	20.9483	20.7496	0.222619	0.169696	0.175996	-0.013031	-0.211752	4	4	5	21.4269	-	20.8185	20.4091	21.1908	21.3601	20.5303	20.9762	-	20.9265	20.7149	20.5426	20.3177	20.8017	21.371	20.1406	19.9808	20.1479	4	5	5	1.27083	1.3	1.38333	1	225	26.101	0	13.353
B5DFN2;A0A140TAI8	Adenosylhomocysteinase	Ahcyl1	-	-	23.4785	23.0468	23.4153	0.480585	0.201906	0.380915	-0.431736	-0.0631866	2	2	2	-	23.9591	-	-	22.998	-	23.2487	-	-	22.8449	-	23.7963	-	-	23.0344	21.8588	22.5654	22.4135	2	2	2	1.875	2.875	2.375	2	483	53.753	0	323.31
D3Z949;B5DFN3	Ubiquinol-cytochrome-c reductase complex assembly factor 2	RGD1561671;Uqcc2	mitochondrion	84.5	20.626	20.6366	20.5567	0.200781	0.228586	0.238361	0.010601	-0.0692787	4	3	3	20.5602	21.0235	20.8252	20.0952	-	20.181	20.8974	20.8315	-	-	20.0813	20.825	20.7639	-	-	20.172	20.2346	20.203	3	3	4	1	1	1.08333	2	137	16.631	0.00051617	2.6134
B5DFN4	-	Pfdn5	cytoplasm	33	21.431	21.6117	21.5351	0.109789	0.0782968	0.145844	0.180723	0.104078	4	4	4	-	21.2866	21.4469	21.2552	21.7353	-	21.593	21.4973	21.8384	21.5182	-	21.3423	21.2294	21.7983	21.7703	20.5238	20.7121	20.6103	4	4	4	1.125	1.5	1.3125	1	154	17.326	0	210.24
B6DTP5;Q6AYI1	-	Ddx5	nucleus	99	-	-	-	-	-	-	-	-	1	1	1	-	-	-	-	29.1006	-	-	-	-	29.1287	-	-	-	-	29.0563	27.748	27.7443	27.5098	1	1	1	20	21	18.25	3	614	69.111	0	323.31
B6DYP8;P04904;A0A0G2JVT2;A0A0G2JTB1;P46418	Glutathione S-transferase;Glutathione S-transferase alpha-3;Glutathione S-transferase alpha-5	Gsta1;Gsta3;Gsta5	cytoplasm	100	-	-	-	-	-	-	-	-	1	1	0	24.7594	-	-	-	-	-	-	-	-	22.7236	-	-	-	-	-	21.3184	-	24.8057	1	-	1	1	0	1	16	221	25.319	0	291.86
B6DYQ0;P24473	Glutathione S-transferase kappa 1	Gstk1	mitochondrion	100	24.2407	23.9868	24.5465	0.107713	0.123154	0.059516	-0.253923	0.305799	5	5	5	24.5752	24.3407	24.2095	23.9211	24.1568	23.9798	24.3474	24.1637	23.6978	23.7451	24.5318	24.6939	24.6697	24.4401	24.3969	22.8594	23.7322	23.2843	5	5	5	2.58333	2.85	2.7	2	226	25.493	0	143.92
B6DYQ4;P08011	Microsomal glutathione S-transferase 1	Mgst1	endoplasmic reticulum membrane	58	-	-	20.1371	-	-	0.087553	-	-	1	1	2	-	-	-	19.9506	-	-	-	-	-	20.2503	-	-	-	20.2246	20.0495	18.8068	18.9822	19.1437	1	3	1	1	1	1	2	155	17.471	0.00051449	2.5729
Q6AXR6;B6DYQ5;Q9Z339;A0A096MJ04	Glutathione S-transferase omega-1	Gsto1	cytoplasm	100	21.0985	21.0134	21.0363	0.156751	0.0685393	0.168273	-0.0850792	-0.0622425	4	4	4	-	20.9238	21.0544	20.8626	21.5532	-	20.9512	20.9823	20.9066	21.2137	-	20.6788	20.8329	21.2347	21.3986	19.6741	20.1568	20.2536	4	4	4	1.70833	1.8125	1.875	8	241	27.683	0	30.669
B7X6I3;Q5FVI4	Cell cycle exit and neuronal differentiation protein 1	Cend1	cytoplasm	22	22.96	23.0635	23.0568	0.127326	0.0324231	0.0543677	0.103481	0.0967674	5	5	5	22.901	23.1322	23.2656	22.9851	22.5161	23.1533	23.1256	22.986	23.0139	23.0386	23.1164	23.2206	23.0521	22.9964	22.8984	22.1651	22.4173	22.3646	5	5	5	2.71667	3.05	3.05	2	149	15.043	0	53.159
C0IXW6;C0IXW5;E9PTY6;A0A096MIW7	-	Fry	cytoplasm	92	-	-	-	-	-	-	-	-	1	1	0	-	18.2599	-	-	-	-	-	-	-	21.0664	-	-	-	-	-	19.6612	-	18.3409	1	-	1	1	0	1	6	3011	338.34	0	5.6251
C0JPT7	-	Flna	cytoplasm	24	22.6221	22.2563	22.4296	0.448844	0.489534	0.506744	-0.365891	-0.192564	4	4	4	-	22.1078	23.4089	23.351	21.6208	-	22.4045	21.3692	23.5727	21.6786	-	22.2063	22.3308	23.8092	21.372	21.3227	21.4685	21.744	4	4	4	3.4375	4.29167	4.75	1	2639	280.49	0	134.82
C0KUC5;C0KUC6	-	Lims1	cytoplasm	23	21.7762	22.2261	21.7213	0.187035	0.0628988	0.107382	0.44986	-0.0549393	5	5	5	21.8846	21.0836	21.7358	22.0132	22.164	22.2835	22.1849	22.0252	22.4099	22.227	21.8431	21.4582	21.4699	21.8618	21.9735	21.2886	20.9015	21.0304	5	5	5	1.96667	1.66667	1.75	4	362	41.609	0	77.907
C5NTX8;F1LN91	-	TSN3;Tns3	secreted	80	21.8499	21.7147	21.6524	0.136599	0.243871	0.311673	-0.135242	-0.197502	5	5	5	21.8139	21.6365	21.5465	21.9246	22.3281	21.3057	21.11	21.6139	22.1591	22.3847	20.9709	21.022	21.5212	22.2683	22.4797	20.6446	20.7873	21.2645	5	5	5	2.5	2.13333	2.25	5	1444	155.81	0	41.813
C6JUM5	-	Pcdhgc5	-	-	23.78	23.6889	23.7865	0.120103	0.115223	0.100611	-0.0911465	0.00653267	5	5	5	23.3991	24.1355	23.8943	23.7424	23.7287	23.416	23.631	23.8983	23.4882	24.0107	23.5789	24.1347	23.7255	23.6217	23.8718	22.738	23.1251	23.1744	5	5	5	5.03333	6.5	5.9	1	944	102.1	0	323.31
C7C5T2;P47860	ATP-dependent 6-phosphofructokinase;ATP-dependent 6-phosphofructokinase, platelet type	Pfkp	cytoplasm	30	19.6493	19.7201	19.9575	0.139454	0.15152	0.0653706	0.0707512	0.308174	3	2	2	19.371	19.7726	19.8043	-	-	19.5686	19.8716	-	-	-	20.0229	19.8921	-	-	-	19.1508	19.7932	19.5188	3	2	3	1	1.125	1.08333	2	788	85.719	0	323.31
C9E895;P18088;B3VQJ0	Glutamate decarboxylase 1	Gad1	cytoplasm	43	26.8677	26.725	26.7489	0.136353	0.0619326	0.0481472	-0.142719	-0.118822	2	2	2	-	-	-	27.0041	26.7314	-	-	-	26.7869	26.6631	-	-	-	26.797	26.7008	25.2656	25.347	25.4364	2	2	2	8.375	8	8.25	4	593	66.64	0	323.31
D1M8S3;F1M9B9;Q63621	Interleukin-1 receptor accessory protein	Il1rap	cytoplasm	14	-	-	-	-	-	-	-	-	1	1	1	-	24.6149	-	-	-	18.7139	-	-	-	-	-	19.3074	-	-	-	20.4626	19.1762	24.4798	3	2	2	1	1	1.58333	4	685	78.437	0	4.2726
Q8SEZ8;Q8HID1;D2E6L7;P03889;Q8HN20;A0A0A1FZN1	NADH-ubiquinone oxidoreductase chain 1	Mt-nd1;ND1;Mtnd1	mitochondrion membrane	69	20.5682	20.347	20.6045	0.264819	0.0792507	0.218195	-0.221176	0.0363159	2	3	3	-	20.3034	20.833	-	-	20.3245	20.4942	20.2224	-	-	20.2026	20.6584	20.9527	-	-	19.8778	20.3919	20.3427	3	3	2	1	1	1	6	318	36.133	0.0086194	1.4501
D2XV59	GTP-binding protein 1	Gtpbp1	cytoplasm	100	-	-	-	-	-	-	-	-	0	1	1	-	-	-	-	-	-	-	20.1526	-	-	19.2473	-	-	-	-	19.7411	19.0716	-	1	2	-	1	1	0	1	669	72.488	0	21.626
F1LQ26;D3KR63;Q9Z1C7	Rap guanine nucleotide exchange factor 4	Rapgef4	nucleus	34.5	-	21.4645	21.3286	-	0.0994253	0.400452	-	-	1	2	2	22.7026	-	-	-	-	21.564	-	-	21.3651	-	21.7291	-	-	20.9282	-	20.2201	20.0803	19.7124	2	2	2	1.41667	1.375	1.16667	3	1011	115.47	0	32.315
D3Z7Z5	-	Ranbp10	cytoplasm	18	-	-	-	-	-	-	-	-	1	1	0	-	-	-	19.3757	-	-	-	-	19.0926	-	-	-	-	-	-	17.7283	-	18.5687	1	-	1	1	0	1	1	718	77.815	0.0097309	1.3558
D3Z822	-	Atr	nucleus	89	-	-	-	-	-	-	-	-	1	0	1	-	-	-	-	25.6053	-	-	-	-	-	-	-	-	-	26.0606	-	24.8198	24.1352	-	1	1	0	1	1	1	2636	300.5	0.002265	1.948
D3Z865	-	Mpdu1	endoplasmic reticulum membrane	41	22.8225	22.966	22.95	0.0442502	0.0862971	0.0733307	0.143423	0.127474	5	5	5	22.8533	22.9744	22.7992	22.7118	22.7739	23.0922	23.0084	23.1067	22.633	22.9894	23.0376	22.7385	23.1737	22.8935	22.9066	22.0769	22.3168	22.2313	5	5	5	2.16667	2	2	1	247	26.547	0	4.1439
D3Z8A4	-	Tcaf1	-	-	20.521	21.1436	20.1037	0.0843859	0.159545	0.24892	0.622593	-0.417236	3	3	3	20.4604	20.6877	20.4148	-	-	21.1113	21.4346	20.8848	-	-	20.3071	20.3956	19.6085	-	-	20.0604	19.7691	20.4237	4	4	3	1.3125	1.25	1.72222	1	920	102.38	0	4.4256
D3Z8B0	-	Cox16	mitochondrion membrane	87	22.5401	22.5795	22.4366	0.125424	0.166638	0.134531	0.0393848	-0.103506	5	5	5	22.233	22.6292	22.2537	22.8324	22.752	22.5847	22.3669	22.084	23.0249	22.8368	22.2507	22.3926	22.0894	22.8639	22.5862	21.5316	21.6857	21.8429	5	5	5	1.63333	1.68333	1.6	1	106	12.252	0	12.031
D3Z8B2	-	Nup133	nucleus	75	-	-	-	-	-	-	-	-	1	0	1	19.4607	-	-	-	-	-	-	-	-	-	19.418	-	-	-	-	-	19.3789	19.4607	-	1	1	0	1	1	1	1154	128.36	0	8.9071
D3Z8C7;A0A0G2KAW5	-	Wdr48	cytoplasm	9	21.3797	21.0856	21.2322	0.0781907	0.0749276	0.0106297	-0.294065	-0.147404	3	3	2	-	21.4166	21.4928	21.2296	-	-	21.2281	20.9741	21.0546	-	-	21.2429	21.2216	-	-	20.2473	20.6185	20.9658	3	3	3	1.47222	1.58333	1.88889	3	676	76.079	0	198.93
D3Z8D3	-	Mef2bnb	nucleus	51	20.3863	20.4213	20.3531	0.0794273	0.48228	0.185084	0.0350838	-0.0332012	3	3	3	-	-	20.4851	20.2291	20.4446	19.7388	20.1723	-	21.3529	-	-	-	20.6442	20.0095	20.4054	19.2743	19.3573	19.4595	4	5	3	1	1	1.16667	1	120	13.508	0	32.468
D3Z8D8	-	Slitrk1	plasma membrane	8	20.8696	20.7373	20.8876	0.124912	0.150342	0.147932	-0.132296	0.0180225	5	4	5	21.1642	21.0834	20.522	20.6379	20.9406	21.0144	20.3899	20.5836	-	20.9612	20.7642	21.2177	21.2493	20.5007	20.7062	19.9699	20.1769	20.2165	4	5	5	1.20833	1.38333	1.23333	1	696	77.798	0	8.9431
D3Z8E2;A0A0G2K377	-	Sema3e	secreted	97	22.3364	21.4345	21.5768	0.101722	0.0883079	0.304029	-0.901873	-0.759562	3	3	4	22.4021	22.4702	22.1368	-	-	21.2939	21.4122	21.5974	-	-	21.5006	22.2001	21.8349	-	20.7717	20.3422	20.9785	21.2074	4	4	5	1.54167	1.83333	1.8	2	775	89.481	0	21.782
D3Z8G8	-	Mau2	nucleus	100	18.7494	-	-	0.214729	-	-	-	-	2	0	1	18.5347	18.9641	-	-	-	-	-	-	-	-	-	18.9625	-	-	-	-	18.7995	18.7899	-	1	2	0	1	1	1	619	69.579	0.0077304	1.4966
D3Z8K0;A0A096MJV2;A0A096MJC5;B5DEN7	-	Pdzd11	cytoplasm	27	20.3531	-	20.5741	0.155043	-	0.0700796	-	0.221029	3	1	4	-	20.6535	-	20.2695	20.1363	-	-	-	-	20.435	20.3686	20.6706	-	20.6554	20.602	19.4576	19.8066	19.53	3	4	4	1	1.125	1	4	140	16.182	0	39.399
D3Z8L5	-	Pum1	cytoplasm	45	20.9965	21.5759	21.4055	0.194426	0.181201	0.0592275	0.579416	0.408972	3	5	5	20.617	21.1129	21.2597	-	-	21.1085	21.6404	21.5296	22.2074	21.3938	21.3351	21.5629	21.2506	21.5235	21.3554	20.3843	20.6026	20.7468	5	5	5	1.15	1.31667	1.31667	1	1186	126.29	0	158.76
D3Z8L7	Ras-related protein R-Ras	Rras	cytoplasm	25	21.4172	21.4144	21.0401	0.196957	0.143146	0.166201	-0.00276566	-0.377115	5	4	5	21.5472	20.8905	21.0211	21.7416	21.8856	-	21.0357	21.4507	21.44	21.7314	20.9613	20.4403	21.1271	21.2915	21.3802	20.3695	20.3423	20.6796	4	5	5	1.625	1.4	1.75	1	218	23.909	0	43.134
D3Z8M8	-	Tsc22d1	-	-	19.9562	-	-	0.196338	-	-	-	-	2	1	0	-	20.1525	19.7598	-	-	19.9001	-	-	-	-	-	-	-	-	-	19.5874	-	19.8314	1	-	2	1	0	1	1	1050	106.79	0.00017596	2.9016
M0R8K1;D3Z8N2	E3 ubiquitin-protein ligase RNF187	Rnf187	cytoplasm	19	22.8668	22.7843	22.751	0.0737701	0.142942	0.0892586	-0.0825043	-0.115843	5	5	5	22.9139	22.8767	22.7032	22.7278	23.1126	22.3221	23.0245	23.0393	22.5784	22.9573	22.6908	22.7989	22.9356	22.4362	22.8934	21.8951	22.0737	22.2593	5	5	5	3.25	3.35	3.5	2	236	26.295	0	39.02
D3Z8N9	-	Asxl2	nucleus	23	-	-	-	-	-	-	-	-	1	0	0	18.5639	-	-	-	-	-	-	-	-	-	-	-	-	-	-	-	-	18.5552	-	-	1	0	0	1	1	1225	130.2	0.00017756	3.0163
D3Z8Q6	-	Tnks	cytoplasm	18	23.0084	23.1799	23.1734	0.0734706	0.08038	0.0520728	0.171532	0.165089	5	5	5	23.0153	23.1373	23.0206	23.1345	22.7341	22.9261	23.2177	23.295	23.0803	23.3804	23.1837	23.1693	23.2144	23.3101	22.9897	22.2719	22.5076	22.3827	5	5	5	6.11667	6.6	6.05	2	1317	140.76	0	27.417
D3Z8Q7	-	Fam96b	cytoplasm	46	-	20.6827	19.7448	-	0.130328	0.10141	-	-	1	4	3	-	-	19.6517	-	-	20.3976	20.9539	20.846	20.5332	-	19.9474	19.6516	19.6354	-	-	19.984	19.4943	19.297	4	4	1	1.125	1	1	1	165	17.751	0	78.423
D3Z8R4;F1LT30	-	Rbm25l1;Rbm25	secreted	21	22.4481	21.8115	22.1143	0.108563	0.196206	0.121902	-0.636591	-0.333832	5	5	5	22.4239	22.5527	22.356	22.7824	22.1256	21.6996	21.4806	21.4356	22.5136	21.9283	21.9844	21.9372	21.8858	22.5455	22.2186	20.9898	21.4238	21.7896	5	5	5	1.85	2.35	2.65	2	817	96.523	0	323.31
D3Z8U5	Metalloendopeptidase	Tll1	secreted	83	21.0127	20.6652	21.1616	0.0444689	0.190392	0.124564	-0.347492	0.14892	2	3	3	21.0572	-	20.9682	-	-	20.3841	20.5834	21.0282	-	-	21.0552	21.0197	21.4099	-	-	20.179	20.9003	20.2752	3	3	3	1	1.66667	1.25	1	1012	114.43	0	11.568
D3Z900;O88994;M0R6N2	Mitochondrial amidoxime reducing component 2	Marc2;LOC100910481	mitochondrion membrane	51	22.7239	22.7681	22.8677	0.110747	0.0433358	0.133324	0.0441189	0.143736	5	5	5	22.89	22.9871	22.7934	22.3763	22.573	22.7918	22.7366	22.7874	22.8957	22.6289	23.1877	23.0871	22.8908	22.7383	22.4345	21.8758	22.1659	21.8586	5	5	5	2.7	3.4	2.81667	5	338	38.239	0	39.342
D3Z937	-	Hmg20a	nucleus	38	21.6586	21.9627	22.0029	0.0563471	0.258411	0.0799439	0.304167	0.344391	5	4	5	21.765	21.7154	21.689	21.4408	21.6826	21.2812	-	22.2669	22.4456	21.8573	21.7971	21.9373	21.9462	22.2767	22.0574	20.932	21.2676	20.8558	4	5	5	2.125	2.05	1.75	1	347	39.902	0	33.357
D3Z941	-	Mars	cytoplasm	40	25.3831	25.3891	25.2309	0.101638	0.109641	0.0985855	0.00600624	-0.152191	5	5	5	25.3276	25.1549	25.2491	25.4398	25.7441	24.9807	25.5084	25.5167	25.3472	25.5925	24.8745	25.2448	25.2226	25.3532	25.4593	24.48	24.6043	24.8153	5	5	5	12.3833	13.4	14.55	1	902	101.58	0	323.31
D3Z946	-	Tmem70	mitochondrion membrane	51	19.5991	-	-	0.140176	-	-	-	-	2	1	1	-	19.4589	19.7392	-	-	-	19.9396	-	-	-	-	-	20.2426	-	-	19.1731	19.5934	19.1849	1	2	2	1	1	1.16667	1	253	28.399	0	7.7163
D3Z955	-	Pgm2l1	cytoplasm	66	20.8859	20.8509	21.4058	0.24188	0.0503526	0.0738539	-0.0349693	0.519894	3	3	3	20.4627	20.8946	21.3004	-	-	20.9455	20.7736	20.8338	-	-	21.5071	21.4483	21.2621	-	-	20.1079	20.1706	20.7312	3	5	4	1.16667	1.61667	1.625	1	621	70.234	0	21.768
D3Z981	-	Plxna1	plasma membrane	100	21.9707	21.0691	21.9502	0.263698	0.121344	0.275809	-0.901598	-0.0204411	5	5	5	22.1894	22.5037	22.4574	21.5171	21.1857	21.0436	21.4536	21.0882	21.0725	20.6875	22.6243	22.4456	21.9411	21.6426	21.0976	20.0742	21.1749	21.2568	5	5	5	2.05	3.35	3.45	1	1912	213.19	0	201.12
D3Z9C7;F1M7V4	-	Pclo	secreted	98	19.9209	19.4307	19.8339	0.0628586	0.144205	0.0865505	-0.490198	-0.0870171	4	3	5	20.0518	19.7703	19.9916	19.87	-	19.2352	19.7121	19.3448	-	-	19.859	19.7631	20.0041	19.5399	20.0035	18.9543	19.1577	19.6491	3	5	4	1	1.1	1.0625	2	3591	395.34	0.000513	2.5438
D3Z9D0	-	RGD1306271	plasma membrane	10	-	20.3572	20.4567	-	0.138343	0.582532	-	-	1	2	2	-	-	20.2677	-	-	20.2189	20.4956	-	-	-	19.8741	21.0392	-	-	-	19.7957	19.5434	19.0157	2	3	4	1	1.11111	1.0625	1	1867	201.94	0	4.0637
D3Z9E7	-	Dpf3	nucleus	24	-	-	-	-	-	-	-	-	1	0	0	18.0688	-	-	-	-	-	-	-	-	-	-	-	-	-	-	-	-	18.0601	-	-	1	0	0	1	1	357	40.3	0.0053704	1.6903
D3Z9H2	-	Hapln4	secreted	41	21.0794	21.0845	20.8762	0.13014	0.128266	0.08136	0.00509071	-0.203253	3	3	3	21.3303	20.8938	21.0142	-	-	21.2845	20.8454	21.1238	-	-	20.9529	20.7135	20.9621	-	-	20.5958	20.6355	20.9536	3	3	3	1	1	1	2	400	42.729	0	4.6415
D3Z9I1	-	Coa3	mitochondrion membrane	79	-	-	20.3223	-	-	0.253139	-	-	1	1	2	21.0622	-	-	-	-	20.4412	-	-	-	-	20.0692	20.5755	-	-	-	20.2367	20.5745	21.2421	1	2	1	1	1	1	1	108	11.928	0	4.5313
D3Z9K2	-	Mrpl54	mitochondrion	62	22.5243	22.7268	22.525	0.176922	0.21672	0.12658	0.202513	0.000684738	5	5	5	22.0805	22.1625	22.5627	22.9425	22.8733	22.8035	22.1611	22.331	23.3499	22.9884	22.4537	22.2507	22.2954	22.9177	22.7073	21.8801	21.8688	21.9109	5	5	5	1.85	1.95	1.95	1	135	15.286	0	11.318
D3Z9K9	-	Gdpd2	mitochondrion membrane	22	20.9488	20.5495	20.6853	0.0969617	0.0763792	0.127687	-0.39925	-0.263527	5	5	3	21.2626	20.9407	20.6527	20.9737	20.9142	20.532	20.6094	20.8029	20.4514	20.3521	20.8036	20.8221	-	20.4301	-	19.6326	20.1374	20.274	5	3	5	1.06667	1.58333	1.38333	1	538	61.202	0	5.3357
D3Z9L0	-	Agk	cytoplasm	14	23.3263	23.6077	23.3672	0.0746705	0.0885951	0.081206	0.281384	0.0409374	4	4	4	-	23.4431	23.3535	23.1091	23.3993	-	23.7531	23.7539	23.3945	23.5291	-	23.3443	23.6004	23.2948	23.2294	22.5744	22.6123	22.6161	4	4	4	4.6875	4.1875	4.5625	1	490	54.258	0	107.9
D3Z9L5	-	Wdr11	nucleus	71	-	-	-	-	-	-	-	-	1	1	0	-	18.125	-	-	-	-	17.8252	-	-	-	-	-	-	-	-	17.4398	-	18.2059	1	-	1	1	0	1	1	1224	135.78	0	10.116
D3Z9M1	Methyltransferase-like protein	Mettl16	-	-	-	-	-	-	-	-	-	-	0	0	0	-	-	-	-	-	-	-	-	-	-	-	-	-	-	-	-	-	-	-	1	-	0	1	0	2	553	62.592	0	22.985
D3Z9N6;D4A8Y6	-	Vcan	secreted	100	-	-	-	-	-	-	-	-	1	0	1	19.5652	-	-	-	-	-	-	-	-	-	19.3997	-	-	-	-	-	19.3222	19.5565	-	1	1	0	1	1	4	1473	162.84	0	10.486
D3Z9Z7	-	Colgalt2	endoplasmic reticulum	57	20.3918	-	-	0.104772	-	-	-	-	2	1	1	20.287	-	-	20.4966	-	-	-	-	-	20.2119	18.0912	-	-	-	-	18.1443	17.8325	19.4508	2	4	3	1	1.16667	1	1	624	72.663	0.00017443	2.7829
D3ZA31	-	Mtmr2	cytoplasm	27	-	-	-	-	-	-	-	-	1	0	1	-	-	17.9576	-	-	-	-	-	-	-	-	18.6165	-	-	-	-	18.1503	18.0084	-	1	2	0	1	1	1	643	73.271	0	7.5223
D3ZA32	-	Gsdma	cytoplasm	92	-	-	-	-	-	-	-	-	0	0	1	-	-	-	-	-	-	-	-	-	-	-	-	-	-	21.0157	-	20.265	-	-	1	-	0	1	0	1	446	49.814	0	3.2368
D3ZA45	Autophagy-related protein 13	Atg13	-	-	19.4594	19.3536	19.2341	0.0403746	0.292274	0.0317138	-0.105843	-0.225258	3	2	3	19.5382	19.4047	19.4353	-	-	19.0613	-	19.6458	-	-	19.1912	19.2151	19.2961	-	-	19.0045	19.0205	19.3511	2	3	3	1	1	1	1	478	52.491	0	13.125
D3ZA53	-	Pnmal1	nucleus	28	20.3552	20.3286	20.9447	0.175285	0.211866	0.159943	-0.0265656	0.589561	4	3	3	-	20.4916	20.7487	19.9247	20.2557	19.9374	20.6653	-	20.3831	-	-	21.2624	-	20.8185	20.7533	19.2856	19.9573	19.4624	3	3	4	1	1.25	1.125	1	432	48.376	0	5.4899
D3ZA55	-	Ecd	cytoplasm	23	-	-	-	-	-	-	-	-	1	0	0	19.1754	-	-	-	-	-	-	-	-	-	-	-	-	-	-	-	-	19.1667	-	-	1	0	0	1	1	636	71.108	0.00083292	2.2549
D3ZA80	-	Jazf1	nucleus	47	20.5565	20.4113	20.3247	0.137412	0.13328	0.239191	-0.145174	-0.231718	4	2	2	20.2069	20.8434	20.688	20.4875	-	-	20.5446	20.278	-	-	20.0856	20.5639	-	-	-	19.801	20.1947	20.2812	2	2	4	1	1	1	1	243	27.097	0.0058259	1.6657
D4A3B0;D3ZA84;D3ZT58;D3ZE09	-	Tln2	cytoplasm	8	21.4276	21.5164	21.3024	0.055553	0.11001	0.0738567	0.0888844	-0.125168	4	5	5	-	21.4907	21.5462	21.3018	21.3715	21.3252	21.9337	21.4328	21.5297	21.3608	21.5268	21.3605	21.0738	21.3039	21.247	20.6337	20.6725	20.7012	5	5	4	1.05	1	1.125	4	2375	253.64	0	29.957
D3ZA85	-	Nfu1	mitochondrion	47	23.8484	24.1117	23.8713	0.0580406	0.0953387	0.071848	0.26325	0.0228958	5	5	5	23.9839	23.6445	23.9079	23.809	23.8968	23.855	24.3713	24.2317	24.1654	23.9349	23.8479	23.9641	23.9999	23.9424	23.6021	23.2146	23.188	23.2543	5	5	5	3.18333	3.1	3.2	1	253	28.367	0	28.024
D3ZA93	-	Acot13	mitochondrion	12	21.8203	22.0179	21.514	0.104913	0.136951	0.11616	0.197643	-0.306293	5	5	5	21.9269	21.8939	22.0908	21.7144	21.4754	22.4339	22.0663	22.1534	21.7448	21.6911	21.7354	21.4018	21.7202	21.5971	21.1154	20.989	20.7548	21.1527	5	5	5	1.13333	1.1	1.25	1	140	15.27	0	5.6116
D3ZAA9	-	Mpp2	cytoplasm	22	24.0196	23.3686	24.14	0.127182	0.0772412	0.109345	-0.651079	0.120337	5	5	5	23.6878	24.3821	24.2383	23.9342	23.8557	23.2231	23.5968	23.258	23.5118	23.2532	24.1162	24.5411	24.1011	24.068	23.8736	22.389	23.3975	23.368	5	5	5	5.23333	7.4	7.35	2	552	61.564	0	293.75
D3ZAB6	-	Rnf219	nucleus	28	-	-	-	-	-	-	-	-	1	1	1	22.1331	-	-	-	-	-	21.6982	-	-	-	21.4889	-	-	-	-	22.344	22.5777	22.1244	2	2	1	1	1	1	1	724	80.029	0	7.7304
D3ZAD6;Q63374-5;Q63374-2;Q63374-4;Q63374-6;Q63374;Q63374-3;Q63374-7;Q63374-9;Q63374-8;Q63374-10	Neurexin-2	Nrxn2	secreted	34	21.7089	22.6757	22.664	0.222072	0.0989839	0.143153	0.966787	0.955116	5	5	5	20.8621	22.0305	21.9512	22.0335	21.6673	22.3577	22.7876	22.9227	22.554	22.7563	22.6235	23.0188	22.8162	22.7048	22.1566	22.1199	22.4638	20.9231	5	5	5	1.85	1.75	1.51667	20	1715	185.27	0	323.31
D3ZAG0;D3ZAX7	-	Sema6a	plasma membrane	98.5	22.6834	22.6227	22.3629	0.117364	0.194505	0.162073	-0.0607567	-0.320501	5	5	5	23.024	22.5256	22.9039	22.5304	22.4333	23.1831	22.4894	22.2332	22.9729	22.2348	22.5149	22.3243	21.8492	22.843	22.2833	21.5185	21.6313	22.1088	5	5	5	2.45	2.2	2.53333	3	1031	114.32	0	19.704
D3ZAG3	-	Map9	cytoplasm	90	21.1638	21.6109	22.2818	0.0227404	0.0201475	0.209409	0.447044	1.11797	2	3	2	-	21.1411	21.1866	-	-	21.5934	21.5882	21.6511	-	-	-	22.4912	22.0724	-	-	20.7941	20.3888	20.5175	3	5	2	1.61111	1.86667	1.375	1	646	73.599	0	246.65
D3ZAI0	-	U2surp	nucleus	99	19.1346	-	-	0.242132	-	-	-	-	2	1	1	-	18.8924	19.3767	-	-	19.733	-	-	-	-	19.2274	-	-	-	-	19.5286	19.1499	18.979	1	1	2	1	1	1	1	1029	118.23	0	79.605
D3ZAI6	-	Nt5dc3	cytoplasm	15	24.096	23.7545	24.048	0.0860434	0.07657	0.0456577	-0.341415	-0.0479965	4	4	4	23.8464	-	24.2276	24.1212	24.1887	23.6709	-	23.9821	23.7073	23.6579	23.9575	-	24.1747	24.0219	24.0377	22.7657	23.174	23.1275	4	4	4	5.75	6.4375	6.75	1	546	63.126	0	323.31
D3ZAL7;A0A0G2JZD5;C6JUQ2	-	Gab1	nucleus	27	22.969	22.783	22.2057	0.0453101	0.133214	0.257149	-0.185963	-0.763344	4	4	4	22.991	-	22.8453	23.0628	22.9768	22.7012	-	22.4487	23.0539	22.9283	22.2183	-	21.5184	22.7591	22.3269	21.8885	21.3535	22.3161	4	4	4	3.6875	2.9375	4.125	3	693	76.661	0	49.771
D3ZAN3	-	Ganab	endoplasmic reticulum	34	26.362	26.454	26.3327	0.147832	0.0902357	0.0645485	0.0919762	-0.0293331	2	2	2	-	-	-	26.5099	26.2142	-	-	-	26.5443	26.3638	-	-	-	26.3973	26.2682	24.9013	24.9553	24.9774	2	2	2	14.125	13.875	13.625	3	797	90.571	0	323.31
D3ZAN4	-	Slc35b4	golgi apparatus membrane	89	19.6853	19.8568	19.5013	0.24814	0.246682	0.285176	0.171568	-0.183928	4	3	3	19.5323	19.316	19.4759	20.4169	-	20.2369	19.9392	19.3944	-	-	20.0552	19.1066	19.3422	-	-	19.4235	19.2865	19.4043	3	3	4	1	1	1	1	331	37.438	0.00082699	2.1767
D3ZAN8	-	Zbtb33	nucleus	95	20.1313	19.9959	-	0.046671	0.212869	-	-0.135414	-	3	2	1	20.0395	20.1917	-	20.1628	-	-	19.783	20.2088	-	-	-	19.9398	-	-	-	19.323	19.5921	19.7268	3	3	4	1	1.08333	1.14583	1	670	73.872	0	323.31
D3ZAN9	-	Slmo1	mitochondrion	37	19.2447	-	19.5866	0.229161	-	0.188258	-	0.341944	3	1	3	19.0818	18.9551	19.6971	-	-	-	-	19.491	-	-	19.3785	19.9624	-	19.419	-	19.31	18.758	19.1056	2	3	3	1	1.08333	1	1	172	19.086	0	5.5337
D3ZAP1	-	Med19	nucleus	91	-	-	-	-	-	-	-	-	1	1	1	-	-	19.8439	-	-	20.1275	-	-	-	-	19.5699	-	-	-	-	19.9231	19.5021	19.5396	1	1	1	1	1	1	1	244	26.321	0.00017737	3.006
D3ZAP7	-	Chd7	nucleus	93	-	-	-	-	-	-	-	-	1	0	1	-	20.1006	-	-	-	-	-	-	-	-	-	-	22.0982	-	-	-	21.7332	20.0079	-	1	1	0	1	1	1	2984	333.79	0	6.3911
D3ZAP9	Glycerol-3-phosphate dehydrogenase [NAD(+)]	Gpd1l	cytoplasm	93	22.0238	22.0263	21.8372	0.0170193	0.179819	0.197878	0.00243759	-0.186668	2	2	2	-	-	22.0408	-	22.0068	-	-	22.2061	-	21.8464	-	-	21.6393	-	22.035	21.2814	21.0548	21.0414	2	2	2	2.5	2.125	2.29167	1	351	38.066	0	96.093
D3ZAQ0	-	Fundc2	mitochondrion membrane	49	-	20.1781	-	-	0.683567	-	-	-	1	2	1	-	-	21.1906	-	-	20.8616	19.4945	-	-	-	-	-	19.832	-	-	19.4048	19.4721	20.7757	3	1	1	1	1	1.5	1	151	16.344	0	7.7666
D3ZAQ6	-	Nol7	nucleus	75	21.468	21.7418	20.8532	0.13789	0.118674	0.291459	0.27379	-0.614834	5	5	4	21.6051	21.5768	21.6024	21.6378	20.9178	21.8469	21.6501	21.3271	21.8726	22.0122	20.6136	20.5518	20.5216	21.7256	-	20.7064	20.7547	20.6179	5	4	5	1.61667	1.75	1.7	1	297	33.624	0	51.832
D3ZAR3;D3ZDH1	-	LOC100361349;Sprr2g	cytoplasm	76.5	-	-	-	-	-	-	-	-	0	1	0	-	-	-	-	-	19.8935	-	-	-	-	-	-	-	-	-	19.6276	-	-	1	-	-	1	0	0	2	81	8.8555	0.0045908	1.7264
D3ZAS1	-	RGD1562399	mitochondrion	17	-	-	-	-	-	-	-	-	1	1	1	-	-	21.001	-	-	-	-	21.3412	-	-	-	-	20.6994	-	-	20.9514	20.3169	20.6312	1	1	1	1	1	1	1	291	30.871	0	18.145
D3ZAS9	-	Ddrgk1	endoplasmic reticulum	82	21.8722	21.933	21.6425	0.3097	0.389118	0.301535	0.0607395	-0.229675	5	5	5	21.2719	21.6028	21.2705	22.7508	22.4651	20.7529	21.7466	21.5835	22.849	22.7328	20.9571	21.395	21.1473	22.4622	22.2511	20.8722	20.8154	21.1657	5	5	5	1.6	1.73333	2.05	1	339	38.605	0	229.99
D3ZAV8	-	Lrrn2	plasma membrane	14	22.6795	22.272	23.1932	0.236058	0.356353	0.167086	-0.407555	0.513617	5	5	5	21.8213	23.2277	22.9051	22.6148	22.8288	21.186	22.5393	21.9115	22.3801	23.343	22.6753	23.6795	23.1675	23.0614	23.3821	21.3294	22.4908	21.8897	5	5	5	2.81667	4.55	3.8	1	750	83.386	0	26.107
D3ZAW2;A0A0G2K0F9	-	Pisd	mitochondrion	89	20.023	-	19.8728	0.227525	-	0.202596	-	-0.150202	3	0	3	19.9161	19.6933	-	20.4594	-	-	-	-	-	-	19.6181	-	19.7271	20.273	-	-	19.3498	19.5448	-	3	3	0	1.19444	1.33333	2	406	45.823	0	18.177
D3ZAW4	-	Abhd4	mitochondrion	15	24.7365	24.9103	24.8408	0.0853819	0.0923292	0.0713404	0.173861	0.104349	5	5	5	24.6922	24.5896	24.5309	24.9608	24.9089	24.8951	24.6252	24.8991	24.9243	25.208	24.848	24.6506	24.7117	25.0044	24.9896	24.0114	24.198	24.1426	5	5	5	6.4	7.2	6.45	1	355	40.368	0	195.91
D3ZAX5	-	Cherp	nucleus	32	22.9394	23.1984	22.9317	0.0588749	0.158167	0.15965	0.258945	-0.00772858	5	5	5	22.7302	22.9864	23.075	23.0007	22.9049	22.6925	23.3973	23.4766	23.4647	22.9607	23.1755	23.1585	22.7597	23.1854	22.3795	22.2796	22.2219	22.3333	5	5	5	3.88333	3.2	3.65	1	935	105.92	0	101.79
D3ZAY7;A0A0G2K162;D3ZAY2	-	Epb41l2	-	-	-	-	-	-	-	-	-	-	0	0	0	-	-	-	-	-	-	-	-	-	-	-	-	-	-	-	-	-	-	-	1	-	0	1	0	3	802	89.128	0	22.845
D3ZAY8	-	Pnn	nucleus	20	21.5953	21.1007	21.1823	0.190907	0.369039	0.148622	-0.494602	-0.412914	2	2	2	21.7862	-	-	21.4044	-	21.4697	-	-	-	20.7316	21.331	-	-	21.0337	-	20.249	20.6639	21.1882	2	2	3	1	1.5	1.66667	1	729	82.609	0	323.31
D3ZAZ0	Eukaryotic translation initiation factor 3 subunit M	Eif3m	cytoplasm	6	19.2675	-	19.0543	0.0538337	-	0.317233	-	-0.21324	3	1	3	19.3549	19.1694	19.2783	-	-	-	-	19.241	-	-	19.6023	18.5034	19.0573	-	-	19.1267	18.908	19.1366	2	3	5	1	1	1	1	374	42.516	0	13.348
D3ZB78	-	RGD1559864	-	-	-	-	-	-	-	-	-	-	1	0	0	-	19.5493	-	-	-	-	-	-	-	-	-	-	-	-	-	-	-	19.4567	-	2	2	0	1	1	1	363	41.215	0	32.972
D3ZB94	-	Gfral	secreted	99	22.0721	21.7556	21.6429	0.324925	0.0720892	0.161074	-0.316515	-0.429247	3	2	4	22.6897	21.5881	21.9386	-	-	21.6835	21.8277	-	-	-	22.0953	21.3319	-	21.5748	21.5695	21.2423	20.8312	21.8331	3	5	3	1.38889	1.45	1.88889	1	394	43.945	0	34.49
D3ZBB0;O88917-4;O88917;D4A144;O88917-2;O88917-3	Latrophilin-1	Adgrl1;Lphn1	plasma membrane	58	22.6258	21.3666	22.5101	0.39344	0.130201	0.390695	-1.25922	-0.115732	5	5	5	22.6658	23.5528	23.1334	22.5558	21.2213	21.4819	21.4959	21.6204	20.872	21.3627	22.5886	23.8704	22.5786	21.9229	21.5899	20.3354	21.649	21.7409	5	5	5	2.3	4.55	4.65	6	1471	162.14	0	124.83
D3ZBC7	-	Dhrs13	endoplasmic reticulum membrane	38	20.5966	20.5348	20.5449	0.270436	0.170401	0.0909053	-0.0618458	-0.0516682	4	5	5	20.1255	20.5128	20.3767	21.3714	-	20.0953	20.1458	20.7406	20.8561	20.836	20.3243	20.3662	20.7784	20.7185	20.5373	19.5815	19.788	20.0496	5	5	4	1.36667	1.4	1.6875	1	370	40.304	0	8.3908
D3ZBD0	-	Msl1	nucleus	98	-	-	-	-	-	-	-	-	0	0	0	-	-	-	-	-	-	-	-	-	-	-	-	-	-	-	-	-	-	1	-	-	1	0	0	1	599	65.81	0	4.3332
D3ZBE5;A0A0G2JUP0	Serine/threonine-protein kinase Nek7	Nek7	cytoplasm	21	21.0767	21.2717	21.4877	0.117532	0.0849204	0.0950032	0.194992	0.410931	5	4	5	21.1566	20.6958	21.1859	20.9553	21.39	21.479	21.1462	21.3415	-	21.1202	21.2844	21.3518	21.8184	21.5671	21.4166	20.1168	20.8734	20.4548	5	5	5	1.5	2.53333	1.85	2	302	34.529	0	23.73
D3ZBG7	-	Dusp10	cytoplasm	24	-	-	-	-	-	-	-	-	1	0	0	-	-	20.3753	-	-	-	-	-	-	-	-	-	-	-	-	-	-	19.8946	-	-	1	0	0	1	1	482	52.441	0.0074615	1.5604
D3ZBL3	-	Ngdn	nucleus	14	20.0966	20.093	19.4887	0.327093	0.165106	0.117965	-0.00364685	-0.607925	3	3	3	20.6783	19.5465	20.0651	-	-	19.8719	19.9912	20.416	-	-	19.2588	19.6495	19.5578	-	-	19.6042	19.5824	19.9614	3	3	3	1	1.16667	1	1	315	35.814	0	7.6489
D3ZBL5;Q62784-2;Q62784	Type I inositol 3,4-bisphosphate 4-phosphatase	Inpp4a	nucleus	53	21.5329	20.8772	20.0843	0.190666	0.16695	0.0410125	-0.655735	-1.44863	5	5	3	20.9079	21.6297	21.3141	21.9119	21.9011	20.4503	20.5171	21.0174	21.109	21.2921	20.103	20.0058	20.1441	-	-	20.0422	19.8114	20.7334	5	3	5	1.31667	1.41667	1.68333	3	939	105.6	0	19.029
D3ZBS9	-	Smarcd1	nucleus	84	21.4147	20.9333	21.217	0.173421	0.122319	0.0900764	-0.481449	-0.197678	4	4	4	21.5173	21.093	21.1904	21.8581	-	20.891	20.6748	-	21.2649	20.9023	21.4453	21.0663	-	21.2771	21.0795	19.9816	20.3662	21.0251	4	4	4	1.3125	1.33333	1.625	2	515	58.26	0	38.712
D3ZBT2	-	RGD1561113	nucleus	45	20.9341	20.6454	20.6195	0.0987083	0.160371	0.227655	-0.288738	-0.314569	5	4	5	20.9074	21.24	20.8125	20.6638	21.0469	-	20.7088	20.2126	20.6734	20.9867	21.3558	20.7458	20.4462	19.9501	20.5997	19.6413	20.0132	20.3941	5	5	5	1	1	1	1	83	9.0547	0.00084189	2.383
D3ZBT9;F1MAH5	-	Ppp6r3	cytoplasm	39	20.9044	19.9613	20.7257	0.056258	0.0869096	0.176669	-0.943165	-0.178703	3	3	3	20.9803	-	20.9384	20.7946	-	20.0691	20.0254	19.7893	-	-	20.3772	-	-	20.9503	20.8497	19.1739	19.5499	20.469	5	5	4	1.06667	1.25	1.625	3	873	97.513	0	19.479
D3ZBU7	-	RGD1310819	secreted	9	22.1992	21.1922	21.305	0.509005	0.206999	0.161929	-1.00706	-0.894188	2	2	3	-	22.7082	21.6902	-	-	-	21.3992	20.9852	-	-	21.2803	21.597	21.0377	-	-	20.3649	20.8283	20.8762	5	5	4	1.06667	1.46667	2.3125	1	1151	123.21	0	33.71
D3ZBW3	-	Tmem201	nucleus membrane	79	23.2465	22.0157	23.3434	0.228747	0.238162	0.142404	-1.23088	0.0968189	5	5	5	23.6188	23.4212	23.4929	23.351	22.3489	22.7379	21.8525	22.2506	21.9471	21.2902	23.3896	23.6355	23.3784	23.5081	22.8051	21.0247	22.5091	22.5073	5	5	5	1.61667	2.85	2.8	1	620	67.967	0	72.947
[truncated: 3,629 more rows]

## Sheet: 6195 proteins (2h and 24h)
Protein ID(s)	Protein name(s)	Gene name(s)	Log2 LFQ intensity Untd2	Log2 LFQ intensity Bic2	Log2 LFQ intensity TTX2	Log2 LFQ intensity Untd24	Log2 LFQ intensity Bic24	Log2 LFQ intensity TTX24	Untd2: Number of replicates for LFQ	Bic2: Number of replicates for LFQ	TTX2: Number of replicates for LFQ	Untd24: Number of replicates for LFQ	Bic24: Number of replicates for LFQ	TTX24: Number of replicates for LFQ	SEM LFQ intensity Untd2	SEM LFQ intensity Bic2	SEM LFQ intensity TTX2	SEM LFQ intensity Untd24	SEM LFQ intensity Bic24	SEM LFQ intensity TTX24	Coefficient of variation LFQ intensity Untd2	Coefficient of variation LFQ intensity Bic2	Coefficient of variation LFQ intensity TTX2	Coefficient of variation LFQ intensity Untd24	Coefficient of variation LFQ intensity Bic24	Coefficient of variation LFQ intensity TTX24	Mean unique peptides Bic2	Mean unique peptides Bic24	Mean unique peptides TTX2	Mean unique peptides TTX24	Mean unique peptides Untd2	Mean unique peptides Untd24	Bic2: Number of replicates for identification	Bic24: Number of replicates for identification	TTX2: Number of replicates for identification	TTX24: Number of replicates for identification	Untd2: Number of replicates for identification	Untd24: Number of replicates for identification	Number of proteins	Sequence length	Mol. weight [kDa]	Q-value	Andromeda Score
[truncated: 6,195 more rows]
