# Supplementary material for: Time- and polarity-dependent proteomic changes associated with homeostatic scaling at central synapses
Source: eLife. 2018 Feb 15;7:e33322. doi: 10.7554/eLife.33322 (PMC5814146; doi:10.7554/eLife.33322)
Supplement: Supplementary file 2. [file elife-33322-supp2.xlsx]

## Sheet: 168 regulated proteins
Protein ID(s)	Gene name(s)	Protein name	Fisher LSD test Bic-Untd	Fisher LSD test TTX-Untd	Fisher LSD test Bic-TTX	Regulated in Bic-Untd & TTX-Untd	Log2 fold change Bic2-Untd2	Log2 fold change TTX2-Untd2	-Log ANOVA p value	ANOVA q-value	Mean LFQ intensity Untd2	Mean LFQ intensity Bic2	Mean LFQ intensity TTX2	SEM LFQ intensity Untd2	SEM LFQ intensity Bic2	SEM LFQ intensity TTX2	Log2 LFQ intensity Untd2_A	Log2 LFQ intensity Untd2_B	Log2 LFQ intensity Untd2_C	Log2 LFQ intensity Untd2_D	Log2 LFQ intensity Untd2_E	Log2 LFQ intensity Bic2_A	Log2 LFQ intensity Bic2_B	Log2 LFQ intensity Bic2_C	Log2 LFQ intensity Bic2_D	Log2 LFQ intensity Bic2_E	Log2 LFQ intensity TTX2_A	Log2 LFQ intensity TTX2_B	LFQ intensity TTX2_C	Log2 LFQ intensity TTX2_D	Log2 LFQ intensity TTX2_E	Untd2: number of replicates used for LFQ	Bic2: number of replicates used for LFQ	TTX2: number of replicates used for LFQ	Mean Unique peptides Bic2	Mean Unique peptides TTX2	Mean Unique peptides Untd2	Bic2: number of replicates used for identification	TTX2: number of replicates used for identification	Untd2: number of replicates used for identification	Number of proteins	Sequence length	Mol. weight [kDa]	Q-value	Andromeda Score
A0A0A0MXX8;D3ZYR1	Fcho2	FCH domain only 2	yes	yes	yes	yes	-0.687494	-0.897255	5.29905	0.002	21.8277	21.1402	20.9304	0.0251041	0.0930775	0.0507663	21.8639	21.7573	21.826	21.8635	-	20.8137	21.2104	21.3545	21.2475	21.0749	20.9074	20.7702	21.0256	21.0532	20.8956	4	5	5	1.55	1.8	2.45	5	5	5	2	809	88.711	0	151.13
A0A0G2JSR1;A0JPQ9;Q7TP14	Chid1	chitinase domain containing 1	-	yes	yes	-	-0.0509872	-0.466516	2.69624	0.0461818	21.4922	21.4412	21.0257	0.113291	0.0422199	0.0585573	21.6852	21.4985	21.0884	21.4614	21.7275	21.4028	21.3438	21.4838	21.3916	21.5841	20.8798	21.1385	20.8959	21.1544	21.0599	5	5	5	1.75	1.76667	2.01667	5	5	5	3	396	45.203	0	96.016
A0A0G2JTH1	-	-	yes	yes	-	yes	-0.574547	-0.464947	2.60486	0.0456855	21.9378	21.3633	21.4729	0.0939558	0.103709	0.0651081	21.8266	22.188	21.9716	21.7651	-	21.0569	21.3749	21.4021	21.6996	21.2829	21.4226	21.6779	21.542	21.433	21.2889	4	5	5	1.43333	1.36667	1.9375	5	5	4	1	573	64.357	0	203.81
A0A0G2JTN3;Q6IE24	Usp54	ubiquitin specific peptidase 54	-	yes	yes	-	-0.114012	-0.762577	3.40239	0.0180984	22.0322	21.9182	21.2696	0.125688	0.0912354	0.0855772	22.0394	21.6579	21.9356	22.4358	22.0923	21.8155	21.7251	21.8	22.0273	22.2228	21.183	21.0094	21.2453	21.4248	21.4855	5	5	5	2.45	1.95	2.85	5	5	5	3	1645	182.46	0	38.008
A0A0G2JUN8;Q9JHW0	Psmb7	proteasome (prosome, macropain) subunit, beta type 7	yes	-	yes	-	-0.895231	0.183277	3.62261	0.00927273	21.8697	20.9744	22.0529	0.180506	0.0812756	0.0909633	22.3419	21.3784	21.5342	21.9697	22.1242	21.1494	21.0595	21.0828	20.7046	20.8759	22.0688	-	22.2286	22.1151	21.7993	5	5	4	1.2	1.33333	1.45	5	5	5	2	293	31.807	0	5.8145
A0A0G2JVM2;A0A0G2K0A8	-	-	yes	-	yes	-	-0.791834	-0.114107	4.32429	0.00490323	21.6501	20.8582	21.536	0.113584	0.0603255	0.0705777	21.5306	21.4294	21.5151	21.7087	22.0665	20.7438	20.9725	20.6885	20.9021	20.9842	21.7348	21.4557	21.3313	21.5155	21.6425	5	5	5	1.6	2.25	1.96667	5	5	5	2	1377	153.47	0	106.17
A0A0G2JW85;Q9QYJ2	Rasa3	RAS p21 protein activator 3	yes	-	yes	-	0.610575	-0.373829	3.12268	0.0199459	20.9743	21.5849	20.6005	0.0489846	0.169331	0.133211	20.9454	21.0315	20.8639	20.8964	21.1344	21.2493	21.4925	21.2293	21.8796	22.0738	20.8664	20.2378	20.594	20.7038	-	5	5	4	2.15	1.6	1.88333	5	5	5	2	834	95.991	0	8.8552
Q5XI19;A0A0G2JWC7	Fermt2	fermitin family member 2	yes	yes	-	yes	0.370037	0.590088	2.67572	0.0414286	23.5293	23.8994	24.1194	0.0765043	0.066243	0.120696	23.4183	23.35	23.5152	23.5677	23.7956	23.6559	23.9347	23.8831	24.0415	23.9816	23.8905	23.8636	24.0302	24.4272	24.3856	5	5	5	5.31667	5.95	5.8	5	5	5	2	680	77.875	0	177.79
A0A0G2JZ77;Q9ERW3-2;Q9ERW3	Fgf13	fibroblast growth factor 13	-	yes	yes	-	-0.0100479	0.640753	2.59177	0.0416058	22.1109	22.1009	22.7517	0.111458	0.125452	0.0573726	21.9009	22.4254	22.0408	22.0765	-	22.1162	22.0376	22.0598	22.5358	21.7549	22.6161	22.8795	22.7068	22.8042	-	4	5	4	1.33333	2.6875	2.1875	5	4	4	3	226	25.631	0	167.4
Q5U2W0;A0A0G2K016	Sun1	Sad1 and UNC84 domain containing 1	yes	-	yes	-	-0.600401	0.103401	3.20546	0.0209756	22.3403	21.7399	22.4437	0.106707	0.0518651	0.125463	22.749	22.1498	22.3427	22.2356	22.2245	21.6117	21.6899	21.7205	21.7522	21.9252	22.5564	22.598	22.7023	22.3725	21.9894	5	5	5	2.38333	3.7	3.25	5	5	5	2	757	84.788	0	19.269
D3ZWA5;A0A0G2K0P1	Kifap3	kinesin-associated protein 3	yes	-	yes	-	-1.37668	-0.318237	3.58573	0.0087619	22.2848	20.9081	21.9665	0.109727	0.169678	0.21665	22.0333	22.5967	22.2324	22.0838	22.4776	20.508	21.191	21.2915	20.4982	21.0518	21.5842	22.8148	21.8044	21.7965	21.8328	5	5	5	1.28333	1.9	1.88333	5	5	5	2	728	84.261	0	90.511
G3V7E6;A0A0G2K0X1	Pcm1	pericentriolar material 1	yes	yes	-	yes	-0.874245	-0.938238	2.65938	0.0330286	22.1769	21.3027	21.2387	0.129474	0.186249	0.166463	22.5014	22.0616	22.4252	21.7894	22.107	-	21.6222	21.6274	21.0054	20.9558	21.4266	21.3784	21.6826	20.9011	20.8047	5	4	5	1.36667	1.65	1.86667	5	5	5	3	2026	228.73	0	33.083
A0A0G2K0X2;F1LTB1;M0R8W0;M0RAE8;A0A0G2K7N5;A0A0G2K939	Dock10	dedicator of cytokinesis 10	yes	yes	-	yes	-0.544033	-0.59787	2.58682	0.0413333	21.9315	21.3875	21.3337	0.0933351	0.109645	0.0480827	21.962	22.1641	21.8139	22.0766	21.6411	21.2858	21.6066	21.2701	-	-	21.2649	21.4263	21.3099	-	-	5	3	3	1.4	1.8125	1.93333	5	4	5	6	2109	241.07	0	11.959
D4AE99;A0A0G2K4M3	Ccpg1	cell cycle progression 1	yes	yes	-	yes	-1.66694	-1.87719	5.8997	0	22.9696	21.3027	21.0925	0.140822	0.10436	0.162047	23.2589	22.7044	22.9869	23.2964	22.6016	20.9753	21.173	21.3902	21.582	21.393	21.0269	-	21.0287	21.5434	20.7709	5	5	4	1.85	1.51667	1.81667	5	5	5	2	636	72.407	0	15.674
Q2UZS7;A0A0G2K5E4;G3V6I5;A1KXF7;Q2TVU3;A0A0G2K4Y1	Dnaja3	DnaJ heat shock protein family (Hsp40) member A3	yes	yes	yes	yes	-0.433218	-0.213444	2.91201	0.042641	23.2778	22.8446	23.0644	0.0518558	0.0199379	0.0775518	-	23.2665	23.3948	23.3053	23.1448	-	22.8868	22.8546	22.7908	22.8463	-	23.2625	23.0365	22.8853	23.0733	4	4	4	2.9375	3.75	4.1875	4	4	4	6	480	52.399	0	228.59
A0A0G2K610;D3ZG44	Klf12	Kruppel-like factor 12	-	yes	yes	-	-0.272514	0.5473	2.74203	0.0330566	20.3536	20.0811	20.9009	0.143177	0.0888067	0.0447785	20.5799	-	-	20.0885	20.3924	19.8921	-	20.0474	20.3208	20.064	20.8239	-	-	20.8998	20.979	3	4	3	1.3125	1.75	1.15	4	3	5	2	402	44.224	0	16.86
A0A0G2K645;Q6P689	Wls	wntless homolog (Drosophila)	yes	yes	-	yes	0.375565	0.591108	2.62353	0.0442785	22.3333	22.7089	22.9244	0.0829951	0.127715	0.0506097	22.3811	22.0946	22.203	22.4235	22.5644	22.4388	22.579	22.5116	22.9094	23.1055	22.89	22.7997	22.8612	23.0893	22.9819	5	5	5	1.86667	2.6	1.8	5	5	5	2	522	60.265	0	18.986
A0A0G2K8X3;F7EZF5;Q7TPA0	Pid1	phosphotyrosine interaction domain containing 1	yes	yes	yes	yes	-0.399546	-0.832954	3.15655	0.0204615	22.5012	22.1016	21.6682	0.100861	0.0779311	0.11804	22.6682	22.2212	22.4892	22.6263	-	22.3284	22.0482	21.9726	-	22.0573	21.7237	21.7508	21.6987	21.9401	21.2278	4	4	5	1.66667	1.65	2.0625	4	5	4	3	217	24.798	0	26.477
D4A927;A0A0G2K9K2	Tacc1	transforming, acidic coiled-coil containing protein 1	yes	yes	-	yes	-0.75234	-0.876638	3.90771	0.00738462	21.0767	20.3243	20.2	0.0558777	0.124153	0.0900824	20.9825	21.2263	21.0006	21.0972	-	20.0883	20.5091	20.3756	-	-	19.9256	20.4519	20.322	20.107	20.1936	4	3	5	1	1	1.1875	4	5	4	2	772	84.282	0	18.653
A0A0G2KAL9	-	-	yes	yes	yes	yes	-0.673161	0.60277	2.53663	0.0340522	21.0083	20.3351	21.6111	0.136294	0.222464	0.0894209	21.076	20.6578	20.983	21.3163	-	20.6861	20.3964	19.9228	-	-	21.7371	21.4381	21.6579	-	-	4	3	3	1	1.41667	1.0625	3	3	4	1	291	32.801	0	323.31
A0A0G2QC41;D3ZVD8	Hdac6	histone deacetylase 6	-	yes	yes	-	0.00692558	0.740326	3.54517	0.0131111	19.46	19.4669	20.2003	0.0863255	0.0964821	0.10116	19.3683	19.6643	19.2754	-	19.5319	19.3612	19.5856	19.6682	19.2526	-	19.9897	19.9714	20.1775	20.4472	20.4157	4	4	5	1.08333	1.45	1	4	5	5	2	1152	125.49	0	19.303
A0A0G2QC53;D3ZJR1	Eps15l1	epidermal growth factor receptor pathway substrate 15-like 1	yes	yes	-	yes	-0.79797	-0.660212	4.20671	0.00577778	21.2696	20.4717	20.6094	0.0351338	0.0762336	0.0574118	-	21.216	21.3358	21.2571	-	-	20.5249	20.5516	20.2444	20.5658	-	20.5067	20.5192	20.7395	20.6723	3	4	4	1.125	1.1875	2	4	4	3	2	878	96.445	0	276.54
A0A0H2UHE5;P20650	Ppm1a	protein phosphatase 1A, magnesium dependent, alpha isoform	-	yes	yes	-	0.199274	0.560799	2.98314	0.0351724	22.3437	22.543	22.9045	0.0677379	0.075054	0.0929757	22.1905	22.3087	22.4255	22.2314	22.5623	22.7763	22.5056	22.6344	22.4589	22.3396	23.1272	22.7757	22.6394	22.8858	23.0944	5	5	5	2.05	2.8	2.15	5	5	5	3	472	53.464	0	154.57
A0A0H2UHM0;B5DEN9	Vps28	vacuolar protein sorting 28	-	yes	yes	-	0.0753956	-0.895802	4.74551	0.002	22.3339	22.4093	21.4381	0.104764	0.0403862	0.0974221	22.4426	22.1461	22.5752	22.1715	-	22.3585	22.3508	22.5255	-	22.4023	21.1496	21.6168	21.6888	21.3979	21.3372	4	4	5	2.28333	1.7	2.61667	5	5	5	2	221	25.468	0	122.33
A0A0U1RRV5;D3ZKG9	Cluh	clustered mitochondria (cluA/CLU1) homolog	yes	yes	-	yes	0.812084	0.432999	2.49651	0.0411714	20.3854	21.1975	20.8184	0.0994952	0.0879027	0.135248	20.2139	20.3389	20.3164	-	20.6725	21.1368	21.085	-	-	21.3707	-	21.0458	-	20.8317	20.5778	4	3	3	1.375	1.5625	1.3	4	4	5	2	1349	151.16	0	70.311
A0A140TAF5;Q9WU61;Q9WU61-2;Q9WU61-3;Q9WU61-5;D3ZKI2;Q9WU61-4	Clcc1	chloride channel CLIC-like 1	yes	yes	yes	yes	0.45096	0.230883	2.9682	0.0413784	24.4255	24.8764	24.6563	0.0948886	0.0331958	0.0431883	24.4824	24.313	24.5602	24.6532	24.1186	24.7754	24.9156	24.9267	24.9442	24.8202	24.8193	24.6184	24.5903	24.6671	24.5867	5	5	5	8.03333	8.15	7.15	5	5	5	7	541	61.219	0	323.31
A7BJV7;Q810T5-2;Q810T5;A0A0G2K9F0;D3ZCG0	HBO1;Kat7	K(lysine) acetyltransferase 7	yes	yes	yes	yes	-0.375532	0.314848	3.42666	0.0192113	22.1766	21.801	22.4914	0.0734361	0.0736352	0.105385	22.1054	22.1032	22.1191	22.4695	22.0857	21.6021	21.7355	21.8314	21.7835	22.0527	22.1767	22.7125	22.6068	22.6546	22.3064	5	5	5	2.35	3.75	2.95	5	5	5	6	606	69.914	0	31.778
A9CMA3;Q08834;A9CMD1	Mgat5	mannoside acetylglucosaminyltransferase 5	yes	-	yes	-	-0.949888	0.0428753	3.52004	0.01056	21.5828	20.6329	21.6257	0.100801	0.0627837	0.0924478	21.764	21.5688	21.4156	-	-	20.6455	20.7348	20.5184	-	-	21.8079	21.5616	21.5075	-	-	3	3	3	1.63889	4	3.5	3	3	3	4	740	84.561	0	8.9148
B0BN66	Sapcd2	suppressor APC domain containing 2	yes	yes	-	yes	-0.455034	-0.696642	2.65131	0.0385938	20.995	20.54	20.2984	0.0416359	0.0273675	0.144673	21.0837	20.9099	20.9399	21.0466	-	20.5404	-	20.5872	20.4924	-	20.3587	20.1098	20.6817	-	20.0434	4	3	4	1.75	1.2	1.5625	3	5	4	1	387	42.486	0	5.798
Q5EBA9;Q499V7;F1LPV8;Q68FT4;B1H270	Suclg2	succinate-Coenzyme A ligase, GDP-forming, beta subunit	yes	-	yes	-	0.294762	-0.236385	2.81731	0.0415385	23.9517	24.2465	23.7154	0.0760358	0.0515877	0.0986485	24.105	23.6717	23.9645	24.068	23.9496	24.0799	24.3565	24.2025	24.3533	24.2404	23.4797	23.5728	23.6276	23.9836	23.9132	5	5	5	6.36667	5.35	5.85	5	5	5	5	387	41.72	0	74.638
B1WBN0	Mmd2	monocyte to macrophage differentiation-associated 2	-	yes	yes	-	-0.0360088	-1.49716	4.61391	0.00171429	23.0566	23.0206	21.5594	0.123466	0.219902	0.106008	23.046	23.2682	23.3834	22.7093	22.876	23.362	23.5377	23.0466	22.2691	22.8874	21.5269	21.7202	21.8725	21.3042	21.3732	5	5	5	1.65	1	1.8	5	5	5	1	247	28.938	0.00051626	2.6153
B2GV24;A0A0G2K266	Ufl1	UFM1 specific ligase 1	yes	yes	-	yes	-0.636074	-0.618998	3.85943	0.0108235	21.4705	20.8344	20.8515	0.0992125	0.0736325	0.0437049	21.6927	21.4488	21.2151	21.5255	-	20.7636	20.6793	20.8752	-	21.0197	20.9036	20.7076	20.7986	20.9514	20.8964	4	4	5	1.66667	1.85	3.1875	4	5	4	2	793	89.584	0	192.21
B2GV79;M0R416;Q8VD52	Pdxp	pyridoxal (pyridoxine, vitamin B6) phosphatase	-	yes	yes	-	0.0515957	-0.325529	3.26879	0.0377778	20.5667	20.6183	20.2412	0.0685225	0.0253126	0.0548274	20.7987	20.5778	20.601	20.4401	20.4159	20.6348	20.5853	20.6614	20.673	20.537	20.2529	20.3845	20.1968	20.311	20.0607	5	5	5	1.23333	1.15	1.2	5	5	5	3	292	31.424	0	100.55
B2GV93;Q63014	Akap8	A kinase (PRKA) anchor protein 8	yes	-	yes	-	-0.958597	0.224186	3.23974	0.0167458	21.8967	20.9381	22.1208	0.15778	0.16842	0.0825012	22.3629	21.7668	21.7426	22.1397	21.4713	20.6071	21.1577	21.0494	-	-	22.1678	22.4117	22.0188	21.9283	22.0778	5	3	5	1.23333	1.9	2.2	5	5	5	3	687	76.161	0	323.31
B2RYB9;F1MAF2;Q496Y9	Akap17a	A-Kinase Anchoring Protein 17A	yes	-	yes	-	-1.096	-0.19235	3.07275	0.0198933	20.8777	19.7817	20.6853	0.132979	0.0319862	0.0811839	20.7799	20.7892	20.673	21.2687	-	-	19.7497	19.8137	-	-	20.9772	20.5294	20.6196	20.7384	20.562	4	2	5	1.05	1.45	1.79167	5	5	4	3	711	77.477	0	270.86
B2RYN6	Ap1g1	adaptor protein complex AP-1, gamma 1 subunit	yes	-	yes	-	-0.570745	-0.205631	2.74218	0.0412966	23.076	22.5053	22.8704	0.0405587	0.137711	0.0424216	23.054	23.1974	23.1395	22.9803	23.009	22.3162	22.9863	22.6388	22.3364	22.2487	22.8339	22.9333	22.9961	22.8349	22.7537	5	5	5	3.28333	4.3	4.45	5	5	5	2	822	91.349	0	134.92
G3V9W4;B5DEQ3	Xpnpep3	X-prolyl aminopeptidase 3, mitochondrial	yes	yes	yes	yes	-0.466633	-0.901478	4.27124	0.00506667	20.9511	20.4845	20.0497	0.0696102	0.110912	0.06527	21.0486	21.0381	21.0757	20.8877	20.7056	20.549	20.5725	20.1592	20.6574	-	20.0087	20.2191	20.0644	19.9064	-	5	4	4	1.1875	1	1.51667	4	4	5	2	506	56.484	0	18.285
B5DF14;F7ESR8	Lgi2	leucine-rich repeat LGI family, member 2	yes	yes	yes	yes	-2.12855	-0.693163	4.16106	0.0035	21.5169	19.3884	20.8238	0.116843	0.0732135	0.137085	21.4001	-	-	21.6338	-	19.5339	19.302	19.3292	-	-	21.1511	20.9281	21.0309	20.5784	20.4304	2	3	5	1.16667	1.81667	1.33333	3	5	3	2	542	61.954	0	38.299
D3ZAA9	Mpp2	membrane protein, palmitoylated 2 (MAGUK p55 subfamily member 2)	yes	-	yes	-	-0.651079	0.120337	3.2835	0.0195362	24.0196	23.3686	24.14	0.127182	0.0772412	0.109345	23.6878	24.3821	24.2383	23.9342	23.8557	23.2231	23.5968	23.258	23.5118	23.2532	24.1162	24.5411	24.1011	24.068	23.8736	5	5	5	5.23333	7.4	7.35	5	5	5	2	552	61.564	0	293.75
D3ZAD6;Q63374-5;Q63374-2;Q63374-4;Q63374-6;Q63374;Q63374-3;Q63374-7;Q63374-9;Q63374-8;Q63374-10	Nrxn2	neurexin II	yes	yes	-	yes	0.966787	0.955116	2.80435	0.0273708	21.7089	22.6757	22.664	0.222072	0.0989839	0.143153	20.8621	22.0305	21.9512	22.0335	21.6673	22.3577	22.7876	22.9227	22.554	22.7563	22.6235	23.0188	22.8162	22.7048	22.1566	5	5	5	1.85	1.75	1.51667	5	5	5	20	1715	185.27	0	323.31
D3ZAG3	Map9	microtubule-associated protein 9	yes	yes	yes	yes	0.447044	1.11797	2.34894	0.0418013	21.1638	21.6109	22.2818	0.0227404	0.0201475	0.209409	-	21.1411	21.1866	-	-	21.5934	21.5882	21.6511	-	-	-	22.4912	22.0724	-	-	2	3	2	1.61111	1.86667	1.375	3	5	2	1	646	73.599	0	246.65
D3ZBL5;Q62784-2;Q62784	Inpp4a	inositol polyphosphate-4-phosphatase, type I	yes	yes	yes	yes	-0.655735	-1.44863	3.04765	0.018209	21.5329	20.8772	20.0843	0.190666	0.16695	0.0410125	20.9079	21.6297	21.3141	21.9119	21.9011	20.4503	20.5171	21.0174	21.109	21.2921	20.103	20.0058	20.1441	-	-	5	5	3	1.31667	1.41667	1.68333	5	3	5	3	939	105.6	0	19.029
D3ZBT9;F1MAH5	Ppp6r3	protein phosphatase 6, regulatory subunit 3	yes	-	yes	-	-0.943165	-0.178703	2.53264	0.037626	20.9044	19.9613	20.7257	0.056258	0.0869096	0.176669	20.9803	-	20.9384	20.7946	-	20.0691	20.0254	19.7893	-	-	20.3772	-	-	20.9503	20.8497	3	3	3	1.06667	1.25	1.625	5	5	4	3	873	97.513	0	19.479
D3ZBW3	Tmem201	transmembrane protein 201	yes	-	yes	-	-1.23088	0.0968189	2.9634	0.0198889	23.2465	22.0157	23.3434	0.228747	0.238162	0.142404	23.6188	23.4212	23.4929	23.351	22.3489	22.7379	21.8525	22.2506	21.9471	21.2902	23.3896	23.6355	23.3784	23.5081	22.8051	5	5	5	1.61667	2.85	2.8	5	5	5	1	620	67.967	0	72.947
D3ZCU8	Rab33a	RAB33A, member RAS oncogene family	yes	yes	-	yes	2.88257	2.70553	2.83652	0.0183636	20.0431	22.9257	22.7486	0.236295	0.295024	0.107887	20.3008	20.2573	19.5712	-	-	22.6307	23.2207	-	-	-	22.6407	22.8565	-	-	-	3	2	2	1.25	1	1	2	3	3	1	237	26.583	0.0022672	1.9544
D3ZEG8	RGD1309188	-	yes	yes	yes	yes	1.22898	0.436518	3.69221	0.0084878	19.6967	20.9257	20.1332	0.13281	0.110417	0.145023	19.5066	19.6596	19.9593	20.0295	19.3285	20.9841	20.8067	20.7041	21.2079	-	19.9718	20.0689	20.6903	20.0798	19.8553	5	4	5	1.25	1.25	1	4	5	5	1	267	29.873	0	35.939
D3ZF12	Spcs3	signal peptidase complex subunit 3 homolog (S. cerevisiae)	-	yes	yes	-	-0.230242	-0.632048	3.12926	0.0277802	21.3424	21.1122	20.7104	0.123304	0.0479459	0.0672336	21.3582	21.1777	21.1659	21.8154	21.1949	20.9801	21.1931	21.0169	21.2184	21.1523	20.7652	20.5724	20.6978	20.5798	20.9366	5	5	5	1.65	1.4	1.7	5	5	5	1	180	20.327	0	16.49
D3ZF86	Arfgef3	ARFGEF family member 3	-	yes	yes	-	-0.474659	1.20406	2.94555	0.0194857	20.6531	20.1784	21.8571	0.181121	0.196099	0.226182	20.5801	21.336	20.6305	20.2842	20.4346	19.7328	20.5066	20.5095	-	19.9648	21.4561	22.2389	21.8764	-	-	5	4	3	1.39583	4.5	2.25	4	3	5	1	1925	213.04	0	72.212
Q9Z2R7;D3ZFT1	Rfc1	replication factor C (activator 1) 1	yes	yes	-	yes	0.827097	0.662836	2.75907	0.0313535	19.3204	20.1475	19.9833	0.0408614	0.174675	0.0529549	19.3814	19.3371	19.2428	-	-	20.3222	-	19.9729	-	-	20.0677	19.8857	19.9964	-	-	3	2	3	1.16667	1.27083	1.08333	3	4	3	4	1104	123.25	0	6.0466
D3ZG48;Q5BJM0	Ddx50	DEAD (Asp-Glu-Ala-Asp) box polypeptide 50	yes	yes	yes	yes	-1.59822	-0.62907	4.9887	0.0004	21.5598	19.9615	20.9307	0.0733035	0.147032	0.113348	21.4028	21.554	21.5259	21.7564	-	19.5887	20.0123	20.3042	19.941	-	21.0433	20.9508	21.0111	21.1518	20.4965	4	4	5	1.14583	1.85	1.77083	4	5	4	2	734	82.134	0	35.222
D3ZGL5	Prpf38a	PRP38 pre-mRNA processing factor 38 (yeast) domain containing A	yes	yes	yes	yes	-0.50584	0.362434	2.80107	0.0301443	20.5427	20.0368	20.9051	0.100346	0.0797759	0.0929739	20.5863	20.6905	20.3512	-	-	20.1798	20.0267	19.904	-	-	20.7702	20.8617	21.0834	-	-	3	3	3	1.33333	1.75	1.66667	3	3	3	1	312	37.418	0	66.198
D3ZGR7	LOC100910447	-	yes	yes	yes	yes	0.773481	-1.56084	3.79692	0.00510345	20.9769	21.7504	19.416	0.157131	0.154194	0.148793	21.0972	20.3827	21.3091	21.1019	20.9935	-	-	-	21.9045	21.5962	19.6827	19.397	19.1683	-	-	5	2	3	1.1	1	1.38333	5	5	5	1	173	18.472	0	233.66
D3ZH14	LOC100912698	-	yes	yes	yes	yes	-0.771811	-2.12091	4.41078	0.0016	22.7119	21.9401	20.591	0.17092	0.28558	0.171512	22.4567	22.3047	22.608	22.9388	23.2514	21.2438	-	21.7687	22.5837	22.1641	20.1138	20.2748	20.8469	20.7004	21.019	5	4	5	1.33333	1.15	1.76667	5	5	5	1	649	71.68	0	17.726
D3ZKG1	Mut	methylmalonyl-Coenzyme A mutase	yes	-	yes	-	-0.627726	0.32761	2.41882	0.0415526	21.2667	20.6389	21.5943	0.184908	0.0718881	0.146367	21.8037	21.2627	21.0571	21.4916	20.7181	20.4669	-	20.608	20.8141	20.6667	21.3891	21.8838	21.2639	22.0029	21.4316	5	4	5	1.58333	2.15	1.91667	5	5	5	1	833	92.035	0	10.592
D3ZL85	Hccs	holocytochrome c synthetase	-	yes	yes	-	0.144087	0.558016	3.03166	0.0324364	21.9952	22.1393	22.5532	0.0717373	0.0953664	0.0694416	21.8332	22.2484	21.8856	22.0182	21.9906	22.185	22.1878	22.268	22.2887	21.767	22.5184	22.7558	22.4862	22.6522	22.3535	5	5	5	2.13333	3.05	2.4	5	5	5	1	274	31.129	0	151.35
D3ZNA1	Zfp608	zinc finger protein 608	yes	-	yes	-	-1.37853	-0.236628	2.54178	0.0327407	21.3398	19.9613	21.1032	0.102842	0.0516176	0.179717	21.492	21.1439	21.3836	-	-	20.0129	-	19.9097	-	-	21.3216	20.7468	21.2412	-	-	3	2	3	1	1.25	1.33333	4	4	4	1	1478	158.5	0	3.9744
D3ZQK4	Txndc16	thioredoxin domain containing 16	yes	-	yes	-	-0.598522	-0.10717	2.68646	0.0407887	21.1057	20.5072	20.9986	0.0732248	0.0650232	0.105894	21.0591	21.2711	20.9285	21.1642	-	20.4662	20.3595	20.5328	-	20.6703	21.0708	20.709	21.0643	20.8299	21.3187	4	4	5	1.41667	1.85	2.0625	4	5	4	1	819	91.736	0	17.674
D3ZQQ2	Wiz	widely-interspaced zinc finger motifs	yes	-	yes	-	-1.25523	-0.0493813	2.26308	0.0424774	21.2256	19.9704	21.1763	0.125503	0.193215	0.16021	20.9747	21.3468	21.3555	-	-	-	20.1636	19.7772	-	-	21.3981	21.2656	20.8651	-	-	3	2	3	1	1.44444	1.63889	2	3	3	1	962	103.64	0	4.4491
D3ZTM7	Efcab14	EF-hand calcium binding domain 14	yes	yes	yes	yes	1.28016	0.836966	3.51111	0.00961702	19.6051	20.8853	20.4421	0.0491171	0.109675	0.127185	-	19.5075	19.6445	19.6634	-	-	20.8196	21.0994	-	20.7369	20.2171	20.4517	20.6574	-	-	3	3	3	1.3125	1.16667	1.20833	4	4	4	1	484	53.477	0	49.489
D3ZTN1	Tesc	tescalcin	yes	yes	yes	yes	-1.26903	-0.603983	2.4136	0.0397594	21.6014	20.3324	20.9975	0.111268	0.0402479	0.0795174	-	21.7127	21.4902	-	-	-	20.3727	20.2922	-	-	-	20.9179	21.077	-	-	2	2	2	1	1	1.75	2	2	2	1	214	24.599	0	52.924
D3ZTW8	Mrpl27	mitochondrial ribosomal protein L27	yes	yes	-	yes	0.609097	0.680103	2.40074	0.0472771	21.2748	21.8839	21.9549	0.134313	0.11695	0.0827739	-	20.964	21.1792	21.3592	21.5966	-	21.7855	21.9571	22.1692	21.6237	-	21.8808	21.8213	22.1953	21.922	4	4	4	1.75	2.0625	1.375	4	4	4	1	148	15.823	0	4.5881
D3ZWJ9	RGD1306151	-	yes	yes	yes	yes	-0.975487	-0.258303	4.3736	0.00414815	21.0702	20.0948	20.8119	0.0902337	0.0129915	0.0301851	21.2371	21.0464	20.9273	-	-	20.1121	20.0693	20.1028	-	-	20.8706	20.795	20.7702	-	-	3	3	3	1.33333	1.66667	2	3	3	3	1	624	67.039	0	8.2112
D4A104	Mrpl45	mitochondrial ribosomal protein L45	yes	yes	yes	yes	0.812246	0.296982	3.78633	0.0105833	21.4792	22.2914	21.7762	0.0944044	0.109317	0.0701113	21.8247	21.353	21.4769	21.4693	21.2722	22.3284	22.596	22.2817	22.3375	21.9137	21.821	21.8476	21.9758	21.5908	21.6458	5	5	5	2.31667	2.15	1.81667	5	5	5	1	306	35.439	0	7.1051
D4A3E3	Arid1a	AT rich interactive domain 1A (SWI-like)	yes	yes	-	yes	0.865334	0.561522	2.5283	0.0383876	20.7569	21.6223	21.3185	0.089758	0.0856562	0.143072	21.0466	20.5297	20.815	20.6102	20.7832	-	-	-	21.7079	21.5366	21.4349	-	-	21.4866	21.0339	5	2	3	1.33333	1.48333	1.58333	4	5	5	1	2021	217.58	0	255.21
D4A3G2;D3ZML3	Cdk11b	cyclin-dependent kinase 11B	-	yes	yes	-	0.00678253	-0.943602	2.54834	0.0354237	20.9729	20.9797	20.0293	0.144865	0.0836723	0.145803	21.221	20.7193	20.9784	-	-	20.8156	21.033	21.0903	-	-	20.2296	19.7456	20.1126	-	-	3	3	3	1.41667	1.11111	1.16667	3	3	3	2	784	91.445	0	11.693
D4A3R6	Zmym2	zinc finger, MYM-type 2	yes	yes	yes	yes	-1.62885	0.698349	3.18722	0.0121538	21.0403	19.4114	21.7386	0.1384	0.0731001	0.209116	21.1813	21.2768	21.055	20.6481	-	-	19.3383	19.4845	-	-	21.9477	21.5295	-	-	-	4	2	2	1	1.625	1.66667	3	4	4	1	1382	155.37	0	8.2198
D4A511	Srp9	signal recognition particle 9	yes	yes	yes	yes	0.619265	0.278332	3.6599	0.0178065	22.2989	22.9182	22.5772	0.105988	0.0465685	0.0474015	22.615	22.1563	22.4141	21.9973	22.3118	23.0415	22.9448	22.8857	22.7607	22.9582	22.7165	22.4553	22.6488	22.561	22.5045	5	5	5	2.96667	2.75	2	5	5	5	1	86	10.137	0	37.683
D4A5R0;D3ZUZ9	Ppih	peptidyl prolyl isomerase H	yes	yes	yes	yes	-0.770435	0.519766	3.50109	0.00982609	20.5525	19.782	21.0722	0.114156	0.103707	0.129927	20.7722	20.4963	20.3889	-	-	19.6518	19.7073	19.987	-	-	20.9668	20.7802	20.8792	21.4891	21.2458	3	3	5	1	1.15	1.25	4	5	4	2	176	19.093	0	7.9834
D4A644	Map7d1	MAP7 domain containing 1	-	yes	yes	-	-0.352005	0.481642	2.57359	0.0376693	20.1153	19.7633	20.5969	0.074173	0.189233	0.0876895	19.9807	20.2366	20.1284	-	-	19.468	20.1159	19.7059	-	-	20.4887	20.5994	20.9014	20.6191	20.3759	3	3	5	1	1.4	1.5	4	5	4	1	817	90.418	0	61.754
D4A652;D4A7G0;Q7TMD5;Q7TMD5-2	Zc3h14	zinc finger CCCH type containing 14	yes	-	yes	-	0.789816	-0.11862	4.46034	0.00448	22.9369	23.7268	22.8183	0.0837855	0.0767	0.118163	22.9385	23.1023	22.7114	23.1401	22.7923	23.8411	23.5574	23.8314	23.8804	23.5234	22.7948	22.7899	22.5219	23.2468	22.7382	5	5	5	3.41667	3.3	3.9	5	5	5	4	736	82.597	0	323.31
D4A6C5	Arhgap1	Rho GTPase activating protein 1	yes	yes	yes	yes	-0.367998	-1.00187	4.63577	0.00363636	23.7538	23.3858	22.752	0.0653304	0.0918843	0.115617	23.6683	23.696	23.6035	23.9677	23.8337	23.3836	23.1931	23.1765	23.5321	23.6437	22.6245	22.5183	22.588	22.8882	23.1407	5	5	5	3.83333	3.95	4.45	5	5	5	1	439	50.622	0	257.56
D4AB70	Edem3	ER degradation enhancer, mannosidase alpha-like 3	yes	-	yes	-	-0.65461	-0.028883	4.21972	0.00715789	21.4181	20.7635	21.3892	0.0584735	0.0502903	0.0767184	21.5515	21.3624	21.4718	21.2868	-	20.816	20.7931	20.8305	-	20.6144	21.6668	21.2901	21.4454	21.2799	21.2639	4	4	5	1.3	2.4	2.6875	5	5	4	1	893	98.947	0	70.545
D4ABI6;Q91Y78	Uchl3	ubiquitin carboxyl-terminal esterase L3 (ubiquitin thiolesterase)	yes	yes	yes	yes	1.67833	1.36927	5.35377	0.000444444	19.7503	21.4286	21.1195	0.0336712	0.0189638	0.0231695	19.8001	19.6861	19.7645	-	-	-	-	-	21.4096	21.4476	-	-	-	21.1427	21.0964	3	2	2	1	1.0625	1.15	3	4	5	2	230	26.109	0	149.36
D4AEK9	Ccdc6	coiled-coil domain containing 6	yes	-	yes	-	-0.718418	0.000793457	2.57871	0.0397313	20.6574	19.939	20.6582	0.0717117	0.163456	0.0950186	20.5653	20.5145	-	20.7242	20.8258	19.8297	20.2605	19.7269	-	-	20.5889	20.4625	-	20.6681	20.9135	4	3	4	1.16667	1.5	1.25	5	4	5	1	470	52.973	0	240.62
F1LM66;Q5EB83	Eftud2	elongation factor Tu GTP binding domain containing 2	yes	yes	yes	yes	1.17911	-0.47703	7.58086	0	21.4711	22.6502	20.9941	0.0520437	0.0933281	0.0976424	21.4081	21.5021	21.42	21.3657	21.6596	22.3381	22.8307	22.5483	22.7099	22.8241	20.7433	20.9477	20.9289	21.0082	21.3422	5	5	5	1.8	1.93333	2.51667	5	5	5	2	971	109.35	0	40.268
F1LNC4;P58200	Vti1b	vesicle transport through interaction with t-SNAREs 1B	yes	yes	yes	yes	-0.709633	-1.42567	2.75947	0.0246977	22.3398	21.6301	20.9141	0.241782	0.193807	0.175633	21.8169	22.4198	22.159	22.9635	-	-	21.3847	21.3857	22.1997	21.5504	20.7113	21.0177	20.5279	20.7707	21.5429	4	4	5	1.3125	1.28333	1.54167	4	5	4	2	201	23.096	0	83.843
F1LP57;Q4KSH6;S4VP54	Map2k4	mitogen-activated protein kinase kinase 4	yes	yes	yes	yes	-0.311422	0.263208	2.77791	0.0417059	21.9954	21.684	22.2586	0.0980014	0.0676565	0.0868797	22.1074	22.2225	22.0712	21.6535	21.9224	21.5756	21.6895	21.6828	21.9288	21.5432	22.5963	22.2214	22.167	22.2061	22.1024	5	5	5	2.01667	3.15	2.95	5	5	5	3	372	42.397	0	118.72
F1LPA3;Q76M68	Iqsec3	IQ motif and Sec7 domain 3	-	yes	yes	-	-0.0495262	0.758827	2.57324	0.0380333	21.6088	21.5593	22.3677	0.143255	0.142728	0.118929	21.5207	21.45	21.43	22.0346	-	21.274	21.6938	21.7101	-	-	21.9907	22.3313	22.293	22.5251	22.698	4	3	5	1.83333	3.25	3.14583	5	5	4	2	1194	128.99	0	259.69
F1LSH6;Q9JKB0	Hcn1	hyperpolarization-activated, cyclic nucleotide-gated K+ 1	yes	-	yes	-	-0.943964	0.327354	3.85736	0.00569697	21.3453	20.4013	21.6727	0.127346	0.0402883	0.157984	21.4491	21.092	21.4948	-	-	20.4787	20.4236	20.415	-	20.2881	21.9804	21.5809	21.4567	-	-	3	4	3	1.08333	2.91667	2.58333	4	3	3	4	902	101.43	0	176.15
F1LSR8;Q8CFG5	Cacna2d3	calcium channel, voltage-dependent, alpha2/delta subunit 3	yes	-	yes	-	-1.03122	0.0736771	2.34853	0.0410496	20.6736	19.6424	20.7473	0.144689	0.123904	0.197614	20.5421	20.9626	20.5161	-	-	19.8828	19.4702	19.5741	-	-	20.3522	20.9361	20.9536	-	-	3	3	3	1	2.13889	2.08333	3	3	3	2	1085	122.33	0	9.3704
F1LTZ2	Sepn1	selenoprotein N, 1	yes	yes	yes	yes	0.426168	-1.25848	4.94524	0.000363636	20.8359	21.2621	19.5774	0.0786447	0.105793	0.0879896	20.9039	20.8678	20.6077	-	20.9643	21.3866	-	-	21.0517	21.3479	19.4625	-	-	19.7503	19.5195	4	3	3	1.375	1.33333	1.375	4	4	4	1	471	53.435	0	3.184
F1LX74	Tmem161b	transmembrane protein 161B	yes	yes	yes	yes	0.65451	-1.20216	2.33842	0.0384308	22.637	23.2915	21.4348	0.0779963	0.00656414	0.210313	-	22.715	22.559	-	-	-	23.2849	23.2981	-	-	21.2245	21.6452	-	-	-	2	2	2	2.1	1.8125	2.66667	5	4	3	1	486	55.522	0	9.9078
F1LY78	Dtx3	deltex 3, E3 ubiquitin ligase	yes	yes	yes	yes	-0.965725	-0.56485	3.44061	0.0133818	21.3656	20.3999	20.8007	0.118366	0.0631824	0.0084665	21.5664	21.3737	21.1566	-	-	20.3973	20.2917	20.5106	-	-	20.8146	20.8021	20.7854	-	-	3	3	3	1.55556	1.86111	1.8125	3	3	4	1	347	37.982	0	7.4392
F1LZ38	Tenm4	teneurin transmembrane protein 4	yes	yes	yes	yes	-0.886425	0.746305	3.95864	0.00528571	20.4307	19.5442	21.177	0.124285	0.134802	0.00163365	20.3331	20.2814	20.6774	-	-	19.627	19.7251	19.2806	-	-	21.1798	21.1741	21.177	-	-	3	3	3	1	2.25	1.5	4	3	3	1	2794	310.87	0	82.222
F1M805	Utp6	UTP6 small subunit processome component	-	-	yes	-	-0.369673	0.388964	2.38375	0.0465432	21.5726	21.203	21.9616	0.151397	0.13192	0.0654333	21.8732	21.4538	21.3909	-	-	20.7846	21.3164	21.5267	21.3597	21.0275	21.8018	21.9676	21.9549	22.1221	-	3	5	4	1.46667	3.0625	1.86667	5	4	5	1	596	70.23	0	136.63
F1M8H7;M0R3K6;Q566E1	Fam107a	family with sequence similarity 107, member A	yes	yes	yes	yes	-0.734221	-2.11965	4.52854	0.00184615	22.1586	21.4243	20.0389	0.0445547	0.158254	0.0997904	-	22.1971	22.0697	-	22.2089	-	21.512	21.1171	-	21.6439	-	19.8919	19.9956	-	20.2293	3	3	3	1.5	1.36111	1.33333	3	3	3	3	146	17.704	0	5.0502
F1M8N9;Q63488;Q7TP93	Slc20a2	solute carrier family 20, member 2	yes	yes	-	yes	0.59594	0.557791	2.52822	0.045475	21.3552	21.9512	21.913	0.0811202	0.122085	0.111684	21.5042	21.146	21.3434	21.5686	21.214	21.9477	22.181	21.5226	22.1957	21.9089	22.0983	21.6079	21.6944	22.1744	21.9901	5	5	5	2.28333	2.15	1.86667	5	5	5	3	656	70.747	0	174.96
F1M9C9;Q5EB72	Hars2	histidyl-tRNA synthetase 2	yes	yes	yes	yes	-0.460075	-0.873091	2.69418	0.0340357	20.9695	20.5095	20.0965	0.135305	0.144742	0.0597656	21.0583	20.9775	20.5994	21.2429	-	20.0981	20.7294	20.5173	-	20.6931	20.2008	20.081	20.1699	19.9341	-	4	4	4	1.16667	1.125	2.125	4	4	4	2	507	57.327	0	11.186
Q5U2T0;F7EZZ0;A0A0G2K264	Dap3	death associated protein 3	yes	yes	-	yes	0.755356	0.517719	2.8172	0.0326239	20.4855	21.2408	21.0032	0.151112	0.0596969	0.109044	20.6262	20.3898	20.3951	20.0507	20.9656	21.1683	21.0726	21.2104	21.3731	21.3797	20.9245	20.875	20.7467	21.3798	21.09	5	5	5	1.88333	1.8	1.61667	5	5	5	3	391	44.493	0	13.199
F7FF45	Numa1	nuclear mitotic apparatus protein 1	yes	yes	-	yes	-0.78813	-0.482435	2.42852	0.046087	21.7574	20.9693	21.275	0.155462	0.0923981	0.105424	22.0419	21.3153	21.8607	21.8118	-	21.0931	20.8578	-	21.1563	20.7701	21.4808	21.2017	21.2587	21.5063	20.9275	4	4	5	1.31667	1.55	2	5	5	4	1	2091	234.94	0	323.31
G3V6C4;O70199	Ugdh	UDP-glucose dehydrogenase	yes	yes	yes	yes	0.463249	-0.848982	3.9578	0.005	19.9303	20.3936	19.0814	0.0636374	0.108019	0.0811487	20.0381	19.9352	19.8178	-	-	20.3518	20.2309	20.598	-	-	19.241	18.9762	19.0269	-	-	3	3	3	1.25	1	1.25	3	4	4	2	493	54.886	0	323.31
G3V6G7;Q562B9;B1H2A4	Pnpt1	polyribonucleotide nucleotidyltransferase 1	yes	yes	-	yes	-4.84341	-5.0998	4.25451	0.00164706	25.1768	20.3334	20.077	0.135172	0.0750694	0.0139818	25.312	-	-	25.0416	-	20.2583	-	20.4084	-	-	20.091	20.063	-	-	-	2	2	2	1.0625	1.08333	1.125	4	4	4	3	784	85.897	0.00067533	2.4163
G3V6Q6;Q9JID2	Gna11	guanine nucleotide binding protein, alpha 11	yes	-	yes	-	-0.967398	-0.313972	2.64217	0.0339115	21.9216	20.9542	21.6077	0.102883	0.150383	0.0979102	21.7213	21.9812	22.0624	-	-	20.6549	21.0782	21.1296	-	-	21.714	21.7942	21.5753	21.3471	-	3	3	4	1.14583	1.3	1.43333	4	5	5	3	359	42.044	0	191.03
G3V6W2;Q9WTV0	Preb	prolactin regulatory element binding	yes	yes	-	yes	-0.994989	-0.775364	2.38771	0.0415948	21.6003	20.6053	20.8249	0.162786	0.174479	0.149503	21.2341	22.0237	21.5331	-	21.6101	19.9694	20.5959	20.7354	20.6971	21.0285	20.2667	20.8796	20.8191	21.0426	21.1165	4	5	5	1.28333	1.55	2.4375	5	5	4	2	417	45.371	0	166.92
G3V7I3;B5DEX7	Atp13a1	ATPase type 13A1	yes	yes	yes	yes	-0.145758	0.266649	3.93575	0.0201039	24.0118	23.8661	24.2785	0.0154089	0.0566733	0.0322797	24.013	24.0044	23.9777	24.0522	-	23.8356	23.8256	23.7721	24.0309	-	24.205	24.3624	24.2754	24.2711	-	4	4	4	8.52083	10.375	8.9375	4	4	4	2	1197	131.91	0	126.81
G3V7J8;O55165	Kif3c	kinesin family member 3C	yes	yes	yes	yes	-0.544975	0.414013	3.42543	0.0149474	22.3267	21.7817	22.7407	0.145415	0.11429	0.090942	22.0563	22.6434	22.6666	22.3061	21.9612	21.9176	21.837	22.1041	21.5699	21.4802	22.9926	22.7188	22.6392	22.4729	22.8802	5	5	5	2.53333	4.4	3.83333	5	5	5	2	796	89.843	0	323.31
Q63002;G3V824	Igf2r	insulin-like growth factor 2 receptor	-	yes	yes	-	-0.593317	0.751211	2.70896	0.0279565	21.3141	20.7208	22.0653	0.229601	0.230792	0.134896	21.9946	21.2383	21.6683	20.8427	20.8264	21.3589	21.0289	20.8117	20.294	20.1103	22.5258	22.0999	22.0902	21.7191	21.8915	5	5	5	1.55	2.3	2.5	5	5	5	2	2479	273.4	0	37.654
G3V912	Tmx4	thioredoxin-related transmembrane protein 4	yes	-	yes	-	-0.432899	0.321238	2.94411	0.0301053	22.7247	22.2918	23.0459	0.0813574	0.0939326	0.13688	22.9342	22.6947	22.4876	22.8753	22.6315	22.3338	22.1047	22.5431	22.0504	22.4269	23.5631	23.0591	22.8426	22.804	22.9608	5	5	5	2.36667	3.55	2.95	5	5	5	2	336	37.54	0	323.31
G3V9P0;Q9WTV5	Psmd9	proteasome (prosome, macropain) 26S subunit, non-ATPase, 9	yes	yes	-	yes	-1.72576	-2.0365	6.1516	0	21.6622	19.9364	19.6257	0.0880024	0.130309	0.129812	21.809	21.3216	21.7813	21.7133	21.6856	19.8691	19.6995	19.8684	-	20.3086	19.8201	19.6774	19.3795	-	-	5	4	3	1.45	1.25	1.1	5	5	5	2	222	24.815	0	24.32
G3V9W2;O35803	Jak1;JAK1	Janus kinase 1	-	yes	yes	-	-0.367134	1.22757	4.4651	0.00189474	21.4988	21.1317	22.7264	0.151808	0.146396	0.179417	21.1698	21.3242	21.3506	22.0341	21.6155	20.91	21.0418	20.7796	21.5803	21.3468	22.3797	22.3832	22.5542	23.2048	23.1102	5	5	5	1.9	2.6	2.65	5	5	5	4	1153	133.26	0	17.045
M0R6E0	Atp9a	ATPase, class II, type 9A	yes	-	yes	-	-0.544443	0.116528	2.83816	0.0338596	22.5935	22.049	22.71	0.0769184	0.136649	0.0835161	22.3299	22.7551	22.5914	22.5523	22.7386	21.8824	22.1151	22.2474	21.6147	22.3856	22.5171	22.8604	22.9237	22.526	22.7229	5	5	5	2.95	3.85	3.85	5	5	5	1	808	90.85	0	42.083
M0R7M8;Q3B8Q0;M0R8A4;A0A096MJL2	LOC100911918;Mapre2	microtubule-associated protein, RP/EB family, member 2	yes	yes	yes	yes	-0.396738	0.651304	4.00539	0.00594286	21.2452	20.8485	21.8965	0.119743	0.0585481	0.143447	21.248	21.2688	20.9382	21.1094	21.6618	20.7557	20.7499	20.7652	20.9332	21.0385	22.2645	21.569	21.6173	21.8393	22.1926	5	5	5	1.38333	1.98333	1.75	5	5	5	5	329	37.214	0	269.42
O35165	Gosr2	golgi SNAP receptor complex member 2	yes	yes	-	yes	-3.62574	-3.62532	2.99526	0.0134286	23.166	19.5403	19.5407	0.00339127	0.523174	0.107398	-	-	-	23.1694	23.1626	19.0171	-	20.0635	-	-	19.3327	19.691	19.5984	-	-	2	2	3	1	1	1	3	5	3	1	212	24.607	0	293.99
O35458	Slc32a1	solute carrier family 32 (GABA vesicular transporter), member 1	-	yes	yes	-	0.0459328	0.50882	2.59296	0.047018	24.6157	24.6617	25.1245	0.000491142	0.0529957	0.0143805	-	24.6162	-	-	24.6152	-	24.7147	-	-	24.6087	-	25.1389	-	-	25.1102	2	2	2	6.625	8	7.125	2	2	2	1	525	57.407	0	323.31
O35548;F1M7F5;O35548-2	Mmp16	matrix metallopeptidase 16	-	yes	yes	-	-0.424334	-2.10355	2.94957	0.017875	23.8151	23.3908	21.7116	0.101235	0.283278	0.203023	23.9952	23.6449	23.8052	-	-	23.8551	23.4035	23.715	-	22.5895	22.0288	21.7724	21.3335	-	-	3	4	3	1.66667	1.97222	2.41667	4	3	3	3	607	69.623	0	7.8881
O88377	Pip4k2b	phosphatidylinositol-5-phosphate 4-kinase, type II, beta	yes	-	yes	-	-0.396948	-0.0671501	3.35616	0.0330467	21.5533	21.1564	21.4862	0.0231791	0.0465348	0.0623145	-	21.5123	21.5207	21.5678	21.6124	-	21.0687	21.2878	21.1406	21.1284	-	21.6136	21.3269	21.5495	21.4547	4	4	4	1.4375	1.625	1.58333	4	4	4	2	416	47.263	0	270.34
P17256;M0R5W4	Mvk	mevalonate kinase	yes	yes	yes	yes	3.83932	1.42387	4.16691	0.0018	19.0232	22.8625	20.4471	0.0314093	0.188429	0.18544	-	19.0546	18.9918	-	-	22.6107	-	-	22.7456	23.2312	20.3734	20.1691	20.7987	-	-	2	3	3	1.125	1.41667	1	4	3	4	2	395	41.987	0	23.056
P36972	Aprt	adenine phosphoribosyl transferase	yes	yes	-	yes	-1.4093	-1.08268	2.87016	0.02015	20.9318	19.5225	19.8491	0.107801	0.0380363	0.202212	20.8332	20.7501	21.2414	-	20.9024	19.4844	-	19.5605	-	-	19.4871	19.6668	19.8228	-	20.4198	4	2	4	1	1.25	1.375	4	4	4	1	180	19.546	0	144.94
P40112;D3Z8J0	Psmb3;RGD1564425	proteasome (prosome, macropain) subunit, beta type 3	-	yes	yes	-	-0.347687	0.556753	2.90752	0.0271818	20.8091	20.4614	21.3659	0.169351	0.12563	0.0790856	20.6475	20.7557	20.6827	20.4949	21.4648	20.5149	20.3593	20.6929	20.0294	20.7107	21.4188	21.1075	21.3402	21.3628	21.6001	5	5	5	1.05	1.7	1.45	5	5	5	2	205	22.965	0	72.571
P54287	Cacnb3	calcium channel, voltage-dependent, beta 3 subunit	-	yes	yes	-	0.0633945	1.62	2.83322	0.0200526	19.755	19.8184	21.375	0.141113	0.0442009	0.313002	19.392	20.2614	19.7292	19.6611	19.7311	-	19.7742	19.8626	-	-	20.8212	21.3991	21.9046	-	-	5	2	3	1	1.11111	1.2	2	3	5	1	484	54.563	0	30.337
P57093	Phyh	phytanoyl-CoA hydroxylase	yes	-	yes	-	0.455311	0.0487385	3.2166	0.0331765	23.3274	23.7827	23.3761	0.0455363	0.0899456	0.0515964	23.2593	23.3936	23.3481	23.1917	23.444	23.4395	23.8431	23.9129	23.9357	23.7821	23.2656	23.3033	23.3208	23.4493	23.5414	5	5	5	4.4	4.3	3.8	5	5	5	1	338	38.588	0	112.73
Q07009	Capn2	calpain 2	yes	yes	yes	yes	0.336754	0.662344	3.24628	0.0233882	21.3128	21.6495	21.9751	0.118925	0.0462678	0.0766049	21.6438	20.9966	21.114	21.4968	21.3127	21.5431	21.6413	21.6941	21.8007	21.5684	22.2079	21.7635	21.8665	22.0563	21.9814	5	5	5	2.16667	2.5	2.15	5	5	5	6	700	79.918	0	129
Q08851;Q08851-2	Stx5	Syntaxin 5	yes	-	yes	-	-0.607542	-0.0724163	2.60013	0.0415034	21.4025	20.7949	21.33	0.114705	0.101092	0.0548137	21.66	21.4579	21.3864	21.1055	-	21.0493	20.5578	20.8139	20.7586	-	21.4526	21.2012	21.2861	21.3802	-	4	4	4	1.75	2.5	2.64583	4	4	4	2	355	39.75	0	272.01
Q09326	Mgat2	mannoside acetylglucosaminyltransferase 2	yes	yes	yes	yes	0.532089	0.889523	2.47767	0.0414722	20.146	20.6781	21.0355	0.0831919	0.0133677	0.045146	-	20.0628	20.2292	-	-	-	20.6915	20.6647	-	-	-	20.9904	21.0807	-	-	2	2	2	1.16667	1.25	1	2	4	4	1	442	51.109	0	51.799
Q1JU68	Eif3a	eukaryotic translation initiation factor 3, subunit A	-	yes	yes	-	-0.291742	2.72669	6.56114	0	23.4137	23.122	26.1404	0.118463	0.12216	0.194243	23.5429	23.1181	23.338	-	23.6558	23.0918	23.0913	22.8563	-	23.4485	26.0795	25.8878	25.8872	-	26.7071	4	4	4	5	5.625	5.625	4	4	4	2	1354	163.19	0	323.31
Q2IBD4-2;Q2IBD4	Cttnbp2	cortactin binding protein 2	-	yes	yes	-	-0.399721	1.18303	4.2644	0.00347826	21.4017	21.0019	22.5847	0.118606	0.213099	0.139174	21.4095	21.7793	21.4123	21.0303	21.3768	20.578	21.1755	21.2522	-	-	22.8284	22.9711	22.3133	22.2627	22.548	5	3	5	2.16667	1.8	1.9	3	5	5	2	630	67.35	0	53.61
Q3B7U1;Q9EPI7	Maged2	melanoma antigen, family D, 2	-	yes	yes	-	0.58507	-0.782331	2.62684	0.0307755	21.4909	22.076	20.7086	0.083339	0.0591231	0.262966	21.443	21.3038	21.5127	21.7043	-	22.1129	22.1549	21.9603	-	-	20.43	20.1057	-	21.1547	21.144	4	3	4	1.25	1.22917	1.15	4	4	5	2	618	65.753	0	13.115
Q712J3;Q496Z1;Q712J2	Bicd2	bicaudal D homolog 2 (Drosophila)	-	yes	yes	-	-0.150501	-0.460205	3.28382	0.0334757	21.8905	21.74	21.4303	0.0511773	0.0732181	0.0540159	21.7739	21.8754	21.9857	22.0289	21.7888	21.4646	21.7461	21.7994	21.8987	21.7914	21.2934	21.5149	21.4437	21.5754	21.3244	5	5	5	2.43333	2.45	2.58333	5	5	5	3	820	93.422	0	171.73
Q4FZS2	Bub3	BUB3 mitotic checkpoint protein	yes	-	yes	-	0.670244	0.231144	3.26946	0.0215904	21.4434	22.1136	21.6745	0.083763	0.108494	0.0658189	21.718	21.2364	21.3479	21.3779	21.5366	22.3116	21.8918	21.8465	22.3883	22.1298	21.8419	21.6769	21.7248	21.6908	21.4382	5	5	5	1.83333	1.7	1.35	5	5	5	1	326	36.954	0	323.31
Q7TPI7;Q4QR85	LOC100911453;Wdr77	WD repeat domain 77	yes	yes	-	yes	-0.474691	-0.4534	2.80299	0.0413525	20.9984	20.5237	20.545	0.0930116	0.082581	0.0519378	21.0307	20.9542	20.858	20.8114	21.338	20.3836	20.4868	-	20.7625	20.4621	20.4013	20.5077	20.5611	20.7225	20.5325	5	4	5	1.11667	1.45	1.76667	5	5	5	2	348	37.728	0	52.71
Q4V7D3	Tmem57	transmembrane protein 57	yes	-	yes	-	-1.56483	-0.0052433	5.8492	0	22.1248	20.56	22.1196	0.158396	0.140867	0.0467063	22.4701	22.2787	22.0048	21.7456	-	20.0633	20.4549	20.6667	20.8586	20.7564	22.0883	22.0027	22.0561	22.1894	22.2613	4	5	5	1.33333	1.86667	2.10417	5	5	4	1	664	76.082	0	16.59
Q505J3	Wscd1	WSC domain containing 1	yes	-	yes	-	-1.40552	-0.353205	3.4981	0.00968889	21.3204	19.9149	20.9672	0.10442	0.242153	0.110728	21.1675	21.2712	21.2158	21.6272	-	19.3108	19.9579	19.8959	-	20.495	20.7311	20.7874	20.888	21.3337	21.0959	4	4	5	1.0625	1.4	1.375	4	5	4	1	572	64.788	0.0074499	1.5419
Q52KK3	Slc25a51	solute carrier family 25, member 51	yes	-	yes	-	-6.82727	0.287783	9.34226	0	26.7728	19.9455	27.0606	0.123585	0.24393	0.209693	26.4337	26.9222	26.563	27.1215	26.8236	19.4611	20.1375	20.2379	-	-	26.4653	26.9521	27.5798	27.4895	26.8162	5	3	5	1.1	1.5	1.23333	5	5	5	1	298	33.774	0	220.99
Q5BJQ0	Adck3	-	-	yes	yes	-	-0.188456	1.43643	3.05035	0.0172	20.8673	20.6788	22.3037	0.144741	0.175298	0.232516	20.9515	21.1662	20.8776	20.4738	-	20.3303	20.8864	20.8197	-	-	21.8649	22.3896	22.6565	-	-	4	3	3	1.33333	2.25	1.625	3	3	4	1	649	72.225	0	16.338
Q5BJQ5	Rit2	Ras-like without CAAX 2	-	yes	yes	-	-0.112986	0.637836	2.90152	0.0302979	21.0588	20.9458	21.6966	0.136065	0.126774	0.0740646	20.6953	21.399	20.8967	20.9527	21.3501	20.4973	21.1421	21.1426	20.8294	21.1175	21.4614	21.7842	21.7635	21.5974	21.8765	5	5	5	1.45	1.8	1.65	5	5	5	1	217	24.761	0	23.183
Q5BJV6	Moap1	modulator of apoptosis 1	yes	yes	-	yes	1.26846	1.27337	3.3447	0.0119245	19.4833	20.7518	20.7567	0.0921412	0.177552	0.0154719	-	19.5754	-	19.3912	-	20.4541	20.7328	21.0683	-	-	20.7564	20.7731	20.7837	20.7134	-	2	3	4	1.22222	1.8125	1.1875	3	4	4	1	352	39.457	0	17.456
Q5BJX4	Snx10	sorting nexin 10	yes	yes	-	yes	1.3601	1.16695	2.72498	0.0266207	20.1772	21.5373	21.3442	0.204983	0.203522	0.112415	20.5688	19.8762	20.0867	-	-	21.5324	20.8056	21.5269	21.9942	21.8274	-	21.1467	21.154	21.5639	21.512	3	5	4	1.16667	1.1875	1.33333	5	4	4	1	201	23.572	0	7.401
Q5FVN2	Tmem41b	transmembrane protein 41B	-	yes	yes	-	-0.267597	-2.5242	2.29985	0.0377419	21.979	21.7114	19.4548	0.228466	0.241529	0.326135	21.5803	21.9849	22.3717	-	-	21.9529	21.4698	-	-	-	-	19.1286	19.7809	-	-	3	2	2	1.16667	1.16667	1.38889	3	3	3	1	291	32.511	0	15.287
Q5FWY5	Aip	aryl-hydrocarbon receptor-interacting protein	yes	yes	yes	yes	-1.31704	-0.425577	3.60939	0.00902326	20.9511	19.6341	20.5255	0.145312	0.178067	0.0872728	21.3051	20.6044	20.7598	20.7949	21.2913	19.8209	19.2781	19.8033	-	-	20.636	20.2727	20.358	20.6721	20.6889	5	3	5	1.0625	1.4	1.35	4	5	5	1	330	37.598	0	13.122
Q5HZV9;R9PXV7	Ppp1r7	protein phosphatase 1, regulatory (inhibitor) subunit 7	-	yes	yes	-	0.0798111	0.907328	2.26135	0.0462577	20.9858	21.0656	21.8932	0.0661831	0.191701	0.059654	-	-	21.052	-	20.9197	-	-	20.8739	-	21.2573	-	-	22.0008	21.7948	21.8839	2	2	3	1.16667	1.33333	1	3	3	2	2	360	41.296	0	114.7
Q5I0D7	Pepd	peptidase D	yes	-	yes	-	1.1176	0.143412	3.25677	0.016	20.3247	21.4423	20.4681	0.160805	0.146699	0.163951	20.2256	20.2246	19.8282	20.6057	20.7393	21.0518	21.3834	21.2896	21.5565	21.9302	20.1859	20.1101	20.3839	20.6565	21.004	5	5	5	1.51667	1.7	1.6	5	5	5	1	492	54.75	0	4.0566
Q5M8C7;Q6P9X7;Q8K581	Txndc9	thioredoxin domain containing 9	yes	yes	-	yes	-0.439339	-0.653097	2.63057	0.0413061	21.8192	21.3799	21.1661	0.0984521	0.0801197	0.125181	22.1353	21.8123	21.559	21.9065	21.6829	21.434	21.1639	21.396	21.2685	21.6371	21.3198	20.8449	20.8788	21.3764	21.4107	5	5	5	1.73333	1.65	2.2	5	5	5	3	226	26.288	0	15.903
Q5M9F3	Rrp1	ribosomal RNA processing 1 homolog (S. cerevisiae)	-	yes	yes	-	0.251034	-0.647449	2.56992	0.0376721	20.9041	21.1551	20.2567	0.109133	0.133002	0.0716118	21.0974	20.7197	20.8953	-	-	-	20.9303	21.1444	21.3907	-	20.2898	20.1194	20.3608	-	-	3	3	3	1.41667	1.53333	1.46667	3	5	5	1	443	50.161	0	15.872
Q5M9G9	Tbrg4	transforming growth factor beta regulated gene 4	yes	-	yes	-	-0.420937	0.352512	2.84338	0.0312	21.4591	21.0381	21.8116	0.0734052	0.128111	0.114478	21.3204	21.478	21.6566	21.3814	-	20.9018	21.2871	21.239	21.1627	20.6002	21.9715	22.0797	21.9317	21.5403	21.5348	4	5	5	1.38333	1.85	1.875	5	5	4	2	629	71.18	0	22.898
Q5PQK5;Q5WQV5;T1SRT4;E9PT65	Rdx	radixin	yes	yes	-	yes	0.495535	0.45262	3.79633	0.0180317	23.1309	23.6264	23.5835	0.05638	0.0640756	0.0645139	23.104	23.0591	23.0462	23.3524	23.0927	23.6396	23.4364	23.7432	23.7798	23.5332	23.6855	23.629	23.5164	23.7209	23.3658	5	5	5	3.76667	4.3	3.6	5	5	5	5	583	68.543	0	144.96
Q5PQS2	Znf365	Zinc Finger Protein 365	-	yes	yes	-	0.595497	-0.90148	2.16233	0.0461951	22.3747	22.9702	21.4732	0.315876	0.064847	0.0886258	-	22.6906	22.0588	-	-	-	23.0351	22.9054	-	-	21.3214	21.6284	21.4699	-	-	2	2	3	1.16667	1.19444	1.25	2	3	3	1	408	46.967	0	4.7488
Q5RKJ1	Maea	macrophage erythroblast attacher	yes	yes	-	yes	-1.37008	-1.90165	3.64391	0.00588235	21.7571	20.387	19.8554	0.160156	0.168166	0.179709	21.4062	21.5721	22.0838	21.9662	-	-	-	20.2188	-	20.5552	20.1121	19.3337	-	19.9032	20.0727	4	2	4	1	1.125	1.125	3	4	4	1	396	45.336	0	9.6307
Q5U2V1;A0A096MJW1	Fkbp10	FK506 binding protein 10	yes	yes	yes	yes	-0.377813	-0.66152	3.43297	0.019726	23.1336	22.7558	22.4721	0.0769493	0.0890045	0.0793756	23.2896	23.0643	22.8998	23.3162	23.098	22.6347	22.5729	22.958	22.6273	22.9858	22.6345	22.2274	22.4251	22.6575	22.4158	5	5	5	3.03333	2.75	3.05	5	5	5	2	581	64.786	0	28.902
Q5U367	Plod3	procollagen-lysine, 2-oxoglutarate 5-dioxygenase 3	yes	-	yes	-	0.683964	0.205023	2.63545	0.0419852	21.9311	22.6151	22.1361	0.134753	0.085374	0.0988218	21.8529	21.5652	21.8902	22.4015	21.9456	22.2984	22.8008	22.6527	22.7129	22.6105	22.2893	21.7849	22.1563	22.3521	22.098	5	5	5	3.46667	2.9	2.9	5	5	5	1	741	85.059	0	191.77
Q5XII4	Fam207a	family with sequence similarity 207, member A	-	yes	yes	-	0.0288467	-1.05161	4.28276	0.00430769	21.1409	21.1698	20.0893	0.077167	0.135914	0.115581	20.9727	21.359	20.9646	21.1587	21.2498	20.6547	21.4579	21.2569	21.2831	21.1964	20.2901	20.1335	19.757	20.1767	-	5	5	4	1.48333	1.1	1.56667	5	5	5	1	219	24.772	0	4.9935
Q62639;M0R3K1	Rheb	Ras homolog enriched in brain	yes	-	yes	-	1.1975	-0.121349	4.71014	0.0015	21.0923	22.2898	20.9709	0.0791014	0.117329	0.0745901	21.2718	21.0455	20.8716	21.2744	20.9982	-	-	-	22.4071	22.1725	20.8204	20.7949	21.1174	20.9612	21.1608	5	2	5	1.625	1.41667	1.4	4	5	5	2	184	20.479	0	94.967
Q62888-2;Q62888;F1LQ41;A0A0U1RRX0	Nlgn2	neuroligin 2	-	yes	yes	-	-0.0652962	0.789555	2.54314	0.0379174	19.9892	19.9239	20.7787	0.0970593	0.0870008	0.101257	19.8634	19.924	20.1801	-	-	20.0109	-	19.8369	-	-	20.9628	20.6136	20.7598	-	-	3	2	3	1.41667	1.41667	1.5	2	3	3	4	819	89.125	0	14.326
Q63635	Stx6	syntaxin 6	yes	-	yes	-	-0.390493	0.122576	3.24581	0.0304516	21.7588	21.3683	21.8814	0.0470526	0.0765715	0.0801602	21.7663	21.7354	21.834	21.8638	21.5945	21.4355	21.1987	21.1971	21.598	21.4123	21.7803	22.096	21.7692	22.0534	21.708	5	5	5	1.65	2	2.2	5	5	5	1	255	29.056	0	323.31
Q641X3	Hexa	hexosaminidase A	yes	yes	-	yes	2.63191	2.04263	2.74535	0.0208395	19.6625	22.2944	21.7051	0.205494	0.310561	0.246134	19.457	19.868	-	-	-	23.1918	21.9476	-	22.2191	21.819	21.3611	21.0108	22.252	21.6413	22.2602	2	4	5	1	1.2	1.125	4	5	4	1	528	60.537	0	32.252
Q64361	Lxn	latexin	yes	yes	-	yes	0.75329	0.48329	3.24917	0.0202025	21.2738	22.027	21.757	0.0834209	0.0926339	0.117602	20.9617	21.4298	21.3825	21.2498	21.3449	22.2112	22.0894	21.7918	22.2194	21.8234	21.8962	21.7176	22.1332	21.5412	21.497	5	5	5	1.98333	1.75	1.73333	5	5	5	1	223	25.58	0	323.31
Q66H06	Tspan3	tetraspanin 3	yes	yes	yes	yes	0.495268	-1.06549	4.34194	0.00342857	21.7286	22.2239	20.6632	0.160649	0.0871061	0.0924257	21.2068	21.8121	21.606	22.1887	21.8296	22.1191	22.2262	22.0905	22.1238	22.5599	20.7051	20.4863	20.7981	-	-	5	5	3	1.1	1	1.13333	5	5	5	1	253	28.094	0.00051822	2.6535
Q66H86	Olfml1	olfactomedin-like 1	yes	yes	yes	yes	0.348635	0.170996	3.23961	0.0438981	24.2357	24.5843	24.4067	0.0515831	0.0269397	0.052661	24.1917	24.3766	24.3357	24.169	24.1054	24.6637	24.6208	24.5654	24.5661	24.5056	24.4789	24.406	24.4404	24.5016	24.2064	5	5	5	6.45	6.15	5.3	5	5	5	1	402	45.6	0	24.449
Q66HR0;M0RAK3;M0R3V5;A0A096MJB7	Slc12a9	solute carrier family 12 (potassium/chloride transporters), member 9	yes	-	yes	-	-0.95932	-0.226933	2.62884	0.0350085	20.7584	19.7991	20.5314	0.104945	0.249223	0.0767056	20.9087	20.5725	20.4737	20.7943	21.0427	19.9512	19.5174	19.3006	-	20.4271	20.6031	20.2605	20.4688	20.6408	20.6839	5	4	5	1.125	1.63333	1.66667	4	5	5	5	914	96.003	0	76.694
Q6AY49;A0A0G2KAE2	Tusc3	tumor suppressor candidate 3	-	yes	yes	-	-0.116474	0.845306	2.36567	0.04144	19.9954	19.879	20.8407	0.14442	0.150775	0.0997784	20.2842	19.8457	19.8564	-	-	20.0598	19.9975	19.5796	-	-	20.7847	20.7029	21.0346	-	-	3	3	3	1	1.33333	1	4	3	4	2	347	39.538	0	4.6684
Q6P762	Man2b1	mannosidase 2, alpha B1	yes	-	yes	-	-0.541529	0.0438805	2.64961	0.0413425	22.1532	21.6117	22.1971	0.0707569	0.113071	0.111066	22.3307	22.0169	21.9919	22.3049	22.1218	21.9682	21.6176	21.584	21.6339	21.2549	22.3052	22.3993	22.2988	22.2137	21.7687	5	5	5	2.5	3	2.8	5	5	5	1	1009	114.33	0	15.789
Q6P7D2;G3V6V1;O09175	Rnpep	arginyl aminopeptidase (aminopeptidase B)	yes	yes	-	yes	-0.507835	-0.625093	3.56988	0.0176	22.3993	21.8915	21.7742	0.0757198	0.109704	0.0321974	22.437	22.2282	22.2503	22.4359	22.6452	22.0117	21.9217	21.8818	21.493	22.1493	21.819	21.68	21.7305	21.7783	21.8633	5	5	5	2.75	2.85	3.65	5	5	5	3	650	72.603	0	93.338
Q6P7Q2;P35053	Gpc1	glypican 1	yes	-	yes	-	-1.34674	-0.315668	3.8121	0.00637838	21.3593	20.0126	21.0436	0.208733	0.130072	0.0331471	21.28	-	-	21.7539	21.044	20.2355	20.0172	19.785	-	-	20.9811	21.04	21.1355	21.099	20.9627	3	3	5	1.26667	1.4	1.25	5	5	4	2	558	61.628	0	8.0127
Q6PCT3	Tpd52l2	tumor protein D52-like 2	yes	yes	yes	yes	1.32691	2.4584	5.50617	0	23.5729	24.8999	26.0313	0.14535	0.0022696	0.0362664	-	-	23.5429	23.3376	23.8384	-	-	24.9039	24.8997	24.896	-	-	25.99	26.1036	26.0004	3	3	3	2.5	2.25	2.08333	3	3	3	1	220	23.992	0	203.56
Q6PDU2	Mrps18a	mitochondrial ribosomal protein S18A	yes	yes	yes	yes	-0.367525	-0.59594	3.15708	0.0276889	21.1356	20.7681	20.5397	0.0616289	0.0636868	0.0842614	-	21.1672	20.9842	21.1105	21.2806	-	20.5797	20.8558	20.8039	20.8329	-	20.4151	20.3776	20.7172	20.6487	4	4	4	1.125	1.0625	1.45833	4	4	4	1	196	22.235	0	8.4141
Q76MX4-2;Q76MX4	Mafg	v-maf musculoaponeurotic fibrosarcoma oncogene family, protein G (avian)	yes	yes	-	yes	-0.607723	-0.337969	2.80217	0.0367395	21.0955	20.4878	20.7575	0.0733227	0.0746731	0.119518	20.932	21.0581	21.0798	21.3707	21.0369	-	20.5375	20.6396	20.2844	20.4896	-	20.5571	-	20.9705	20.745	5	4	3	1	1.08333	1.4	4	3	5	2	162	17.876	0	9.2354
Q7M6Y9	Mroh2b	maestro heat-like repeat family member 2B	yes	-	yes	-	2.42979	0.142136	6.61625	0	20.7276	23.1574	20.8697	0.144668	0.0634162	0.101947	20.3323	21.2292	20.6301	20.7471	20.6992	23.0085	23.3182	23.1421	-	23.1607	20.6705	-	-	21.0068	20.9319	5	4	3	1.25	1	1	4	5	5	1	563	64.513	0.0094772	1.3864
Q7TMZ5	Arl6ip1	ADP-ribosylation factor-like 6 interacting protein 1	yes	yes	yes	yes	-0.809727	-1.31606	2.39234	0.0399084	21.8476	21.0378	20.5315	0.263491	0.174289	0.0994211	-	21.5841	-	22.1111	-	-	-	20.8169	21.3818	20.9148	-	20.3349	20.4454	20.5452	20.8005	2	3	4	1	1	1.5	4	5	2	1	203	23.451	0	4.8588
Q7TQ90;P12711	Adh4;Adh5	alcohol dehydrogenase 4 (class II), pi polypeptide;alcohol dehydrogenase 5 (class III), chi polypeptide	yes	yes	-	yes	0.608212	0.490818	2.88704	0.0338378	22.912	23.5202	23.4028	0.0583818	0.0732823	0.108391	-	22.8206	23.0229	23.0023	22.8021	-	23.3407	23.5033	23.5388	23.6979	-	23.2281	23.2341	23.6818	23.4673	4	4	4	3.5	3.75	2.5	4	4	4	4	872	93.846	0	212.46
Q8CIN1;Q8CIN2;Q8CIN3;Q8CIN0;A0A0G2K561;F1LP13	Ptprg	protein tyrosine phosphatase, receptor type, G	yes	-	yes	-	-0.894876	0.198771	2.92487	0.022	20.9544	20.0596	21.1532	0.185295	0.0280105	0.088093	21.1437	21.2387	21.0203	20.415	-	20.0103	20.0612	20.1073	-	-	21.0918	20.9468	21.2135	21.3608	-	4	3	4	1.61111	2	2.1875	3	5	4	6	1168	130.03	0	8.4822
Q99P99	Hdac4	histone deacetylase 4	yes	-	yes	-	0.963783	0.0514507	2.65013	0.0333462	19.9504	20.9141	20.0018	0.0572529	0.152782	0.0379841	20.0076	-	19.8931	-	-	-	21.0669	20.7614	-	-	20.0712	19.9938	19.9404	-	-	2	2	3	1.1	1.11111	1.125	5	3	2	2	1077	118.65	0	80.382
Q9EPJ3	Mrps26	mitochondrial ribosomal protein S26	yes	yes	yes	yes	0.713715	0.408964	3.4486	0.0181176	22.5712	23.2849	22.9802	0.0833401	0.0920395	0.0885888	22.6273	22.4606	22.8732	22.418	22.4769	23.2174	23.4064	23.3873	23.4592	22.9543	22.7372	23.2005	23.0564	23.0985	22.8082	5	5	5	2.01667	2.46667	2	5	5	5	1	200	23.349	0	10.894
Q9JHX0	Rgs2	regulator of G-protein signaling 2	yes	yes	-	yes	1.58816	1.14902	2.56494	0.031604	20.8914	22.4796	22.0405	0.198887	0.285014	0.115221	20.5818	21.2625	20.83	-	-	22.0063	22.5411	21.6911	23.2453	22.9142	21.8193	22.0646	21.749	22.3615	22.2078	3	5	5	1.5	1.55	1.33333	5	5	5	1	211	24.323	0	3.5174
Q9JK93	Agrn	agrin	yes	yes	-	yes	0.710293	0.609972	2.35548	0.0485238	21.2806	21.9909	21.8905	0.090846	0.160858	0.131934	20.9863	21.3531	21.5297	21.3401	21.1936	22.3117	-	21.8507	21.8102	-	22.3339	21.842	21.8917	21.8807	21.5044	5	3	5	1.25	1.38333	1.26667	3	5	5	1	142	15.799	0	17.343
Q9JLA3	Uggt1	UDP-glucose glycoprotein glucosyltransferase 1	yes	yes	-	yes	-0.400377	-0.251776	3.21483	0.0400303	24.9437	24.5433	24.6919	0.0558796	0.0643691	0.0338915	25.1082	25.0282	24.9199	24.865	24.7971	24.7285	24.5913	24.5925	24.3577	24.4464	24.5696	24.7255	24.7286	24.7637	24.6721	5	5	5	13.2167	14.95	16.35	5	5	5	1	1551	176.43	0	323.31
Q9JMA8	Extl3	exostoses (multiple)-like 3	yes	-	yes	-	-1.51	-0.330833	2.60846	0.0304583	21.5664	20.0564	21.2355	0.247202	0.0105257	0.0847742	22.0607	21.3267	21.3116	-	-	20.0669	20.0458	-	-	-	21.1642	21.3037	21.4327	21.0415	-	3	2	4	1.11111	1.79167	1.5625	3	4	4	1	919	104.44	0	4.1324
Q9JMB5	Adrm1	adhesion regulating molecule 1	-	yes	yes	-	-0.215199	-1.11256	3.53453	0.0106122	22.5537	22.3385	21.4411	0.0564387	0.121021	0.209814	22.5097	22.5126	22.4478	22.5254	22.7729	22.6834	22.2454	21.9781	22.2712	22.5143	20.9749	21.198	-	21.8081	21.7834	5	5	4	1.76667	1.625	1.85	5	4	5	1	407	42.102	0	107.04
Q9R1K2-4;Q9R1K2-2;Q9R1K2;Q9R1K2-3;A0A096P6L6	Tenm2	teneurin transmembrane protein 2	yes	-	yes	-	-1.05075	-0.187866	2.48141	0.037888	21.8988	20.8481	21.711	0.150524	0.112861	0.13976	21.7253	22.1986	21.7726	-	-	20.6227	20.9505	20.9711	-	-	21.6999	21.9584	21.4746	-	-	3	3	3	2.02778	3.66667	4.5	3	3	3	5	2703	299.93	0	93.273
Q9WTW8	Slc23a2	solute carrier family 23 (nucleobase transporters), member 2	yes	yes	yes	yes	0.548714	1.77318	3.54455	0.0082	20.3165	20.8652	22.0897	0.216745	0.041984	0.0966494	20.047	20.7453	20.1572	-	-	20.809	20.8394	20.9474	-	-	21.9122	22.1122	22.2447	-	-	3	3	3	1.52083	1.6875	1.25	4	4	4	1	647	70.069	0	89.347

## Sheet: previously implicated proteins
Protein / gene	Reference	Gene symbol(s)	Protein ID(s)	T: Protein names	Significant regulated in Bic/TTX	Log2 fold change Bic2-Untd2	Log2 fold change TTX2-Untd2	Log2 LFQ intensity Untd2	Log2 LFQ intensity Bic2	Log2 LFQ intensity TTX2	Untd2: Number of replicates for LFQ	Bic2: Number of replicates for LFQ	TTX2: Number of replicates for LFQ	SEM LFQ intensity Untd2	SEM LFQ intensity Bic2	SEM LFQ intensity TTX2	Log2 LFQ intensity Untd2_A	Log2 LFQ intensity Untd2_B	Log2 LFQ intensity Untd2_C	Log2 LFQ intensity Untd2_D	Log2 LFQ intensity Untd2_E	Log2 LFQ intensity Bic2_A	Log2 LFQ intensity Bic2_B	Log2 LFQ intensity Bic2_C	Log2 LFQ intensity Bic2_D	Log2 LFQ intensity Bic2_E	Log2 LFQ intensity TTX2_A	Log2 LFQ intensity TTX2_B	Log2 LFQ intensity TTX2_C	Log2 LFQ intensity TTX2_D	Log2 LFQ intensity TTX2_E	-Log ANOVA p value	ANOVA q-value	Mean unique peptides Bic2	Mean unique peptides TTX2	Mean unique peptides Untd2	Bic2: Number of replicates for identification	TTX2: Number of replicates for identification	Untd2: Number of replicates for identification	Number of proteins	Sequence length	Mol. weight [kDa]	Q-value	Andromeda Score	Score
AP-2	DaSilva 2016	Ap2a2	P18484;A0A0G2K943	AP-2 complex subunit alpha-2	-	0.0522556	0.0929356	21.0774	21.1296	21.1703	4	3	3	0.174633	0.293859	0.169056	21.1341	21.4782	21.0693	20.6279	-	20.5426	21.3988	21.4475	-	-	20.8328	21.357	21.3211	-	-	0.021634	0.973091	1	1	1	3	3	4	2	938	104.04	0	323.31	9
		Ap2m1	A0A140TAH5;P84092	AP-2 complex subunit mu	-	-0.15959	-0.107933	25.7302	25.5706	25.6222	2	2	2	0.100724	0.00108719	0.0161533	-	-	-	25.8309	25.6295	-	-	-	25.5695	25.5717	-	-	-	25.6061	25.6384	0.535268	0.63035	10.625	11.5	10.25	2	2	2	2	434	49.526	0	323.31	11
Arc	Shepherd et al., 2006	Arc	Q63053	Activity-regulated cytoskeleton-associated protein	-	-0.26515	0.110821	23.1857	22.9205	23.2965	4	5	4	0.450477	0.626536	0.471907	22.6373	24.4297	23.2531	-	22.4226	21.8022	24.5233	24.306	21.5592	22.4119	23.129	24.1482	23.8722	-	22.0365	-	-	3.8	4.0625	2.9	5	4	5	1	396	45.352	0	72.475	23
BDNF	Rutherford et al., 1998	Bdnf	A0A0G2K624;A0A0H2UI28;P23363;Q99NV7	Brain-derived neurotrophic factor	-	0.350145	0.747696	22.3917	22.7418	23.1394	5	4	4	0.184717	0.285977	0.43168	22.3191	22.7722	22.8594	22.0839	21.9238	22.304	23.5318	22.7933	-	22.3382	23.5239	24.0143	23.0244	-	21.995	0.600855	0.452178	2.04167	2.5	1.75	4	4	5	6	257	29.163	0	255.08	100
Calcineurin	Kim and Ziff, 2014	Ppp1cb	P62142	Serine/threonine-protein phosphatase PP1-beta catalytic subunit	-	0.0851688	0.160051	23.4724	23.5576	23.6325	2	2	2	0.0899038	0.0891514	0.0971012	-	-	-	23.5623	23.3825	-	-	-	23.6467	23.4684	-	-	-	23.7296	23.5354	0.265778	0.805667	1.875	2	2	2	2	2	1	327	37.186	0	177.13	86
		Ppp1r10	A4QN30;O55000;A0A0G2K3G9	Serine/threonine-protein phosphatase 1 regulatory subunit 10	-	0.0626659	0.170084	24.8268	24.8894	24.9968	5	5	5	0.0583591	0.111238	0.0724299	24.7529	25.0164	24.8622	24.6675	24.8348	24.6296	25.0702	25.1853	24.9156	24.6464	24.8338	25.0301	25.1269	25.1704	24.823	0.422337	0.700821	9.21667	10.2	8	5	5	5	3	872	92.827	0	323.31	90
		Ppp1r12a	D4A1S6;A0A0G2JWJ0;Q10728-3;Q10728;D3ZR53;Q10728-2;D4ACS0	Protein phosphatase 1 regulatory subunit;Protein phosphatase 1 regulatory subunit 12A	-	-0.0723152	-0.442671	20.8698	20.7975	20.4271	3	4	2	0.134878	0.120855	0.167037	20.6945	21.135	-	20.7799	-	20.4552	20.8281	-	21.019	20.8876	-	-	-	20.5942	20.2601	0.738633	0.413281	1.125	1	1.11111	4	4	3	7	976	109.7	0	61.352	92
		Ppp1r13b	D4A6A8;A0A0G2KB61	Protein phosphatase 1 regulatory subunit;Protein phosphatase 1 regulatory subunit 13B	-	0.137524	0.109081	20.2478	20.3853	20.3569	2	2	2	0.594755	0.0677977	0.151045	-	20.8425	19.653	-	-	-	20.3175	20.4531	-	-	-	20.5079	20.2058	-	-	0.0177705	0.974854	1	1.16667	1	2	3	2	2	1042	114.33	0.0038345	1.8121	29
		Ppp1r16b	D4AA72	Protein phosphatase 1 regulatory subunit;Protein phosphatase 1 regulatory subunit 16B	-	-0.738588	0.0630989	21.6509	20.9123	21.714	4	5	5	0.222027	0.208705	0.107081	21.2376	22.277	21.4894	-	21.5996	20.183	21.1221	20.7421	21.1381	21.3763	21.3405	21.9292	21.7317	21.9134	21.6553	1.81975	0.094112	1.2	2.1	2.2	5	5	5	1	568	63.568	0	7.239	20
		Ppp1r1a	P19103	Protein phosphatase 1 regulatory subunit 1A	-	-	-0.0242367	19.4413	-	19.4171	3	0	3	0.131447	-	0.0710041	19.1785	19.5804	19.5649	-	-	-	-	-	-	-	19.2858	19.4357	19.5296	-	-	-	-	0	1	1	-	3	3	1	171	18.738	0	4.282	49
		Ppp1r2	P50411;A0A0H2UHA0	Protein phosphatase inhibitor 2	-	-0.039938	-0.158033	21.4873	21.4474	21.3293	5	5	5	0.137894	0.138967	0.197468	21.2115	21.2235	21.4979	21.5343	21.9693	21.2155	21.4005	21.1038	21.855	21.662	21.2691	20.7137	21.1532	21.7143	21.7962	0.111371	0.908914	1.1	1.05	1.21667	5	5	5	3	205	23.071	0	18.443	79
		Ppp1r21	F1LYZ8	Protein phosphatase 1 regulatory subunit 21	-	0.161346	0.23774	20.2439	20.4052	20.4816	4	2	3	0.155267	0.078866	0.309727	20.3707	20.1348	20.5964	19.8737	-	20.4841	20.3264	-	-	-	20.8785	19.8713	-	-	20.6951	0.143821	0.868479	1.08333	1.4375	1.3	4	4	5	1	780	88.36	0	39.934	14
		Ppp1r7	Q5HZV9;R9PXV7	Protein phosphatase 1 regulatory subunit 7	yes	0.0798111	0.907328	20.9858	21.0656	21.8932	2	2	3	0.0661831	0.191701	0.059654	-	-	21.052	-	20.9197	-	-	20.8739	-	21.2573	-	-	22.0008	21.7948	21.8839	2.26135	0.0462577	1.16667	1.33333	1	3	3	2	2	360	41.296	0	114.7	100
		Ppp1r8	B1WC70	Protein phosphatase 1 regulatory subunit 8	-	0.100773	-	20.6199	20.7207	-	2	2	0	0.307521	0.323444	-	-	-	-	20.9275	20.3124	-	-	-	21.0441	20.3973	-	-	-	-	-	-	-	1	0	1	2	-	2	1	351	38.539	0	26.542	21
		Ppp1r9a	O35867	Neurabin-1	-	-	0.458769	20.7945	-	21.2532	4	1	3	0.155985	-	0.165625	20.4033	20.6848	21.0172	-	21.0726	-	-	-	-	20.8122	21.0657	21.5835	21.1106	-	-	-	-	1.25	1.8125	1.66667	4	4	4	1	1095	122.73	0	279.04	28
		Ppp1r9b	O35274;B1H262	Neurabin-2	-	-0.00603867	0.270664	24.252	24.246	24.5227	5	5	5	0.106821	0.0546518	0.10992	24.0169	24.6159	24.3571	24.1022	24.1681	24.0539	24.2514	24.3749	24.3223	24.2275	24.3994	24.9378	24.5562	24.3542	24.366	1.00677	0.338935	7.3	8.05	7.3	5	5	5	2	817	89.645	0	323.31	25
		Ppp2ca	A0A0G2JYA4;P63331	Serine/threonine-protein phosphatase 2A catalytic subunit alpha isoform	-	-0.297062	-0.0945683	20.7086	20.4116	20.6141	5	5	5	0.105621	0.087024	0.077032	20.8414	20.547	20.3743	20.8624	20.9182	20.2382	20.3812	20.4379	20.2722	20.7284	20.4793	20.4234	20.6319	20.6769	20.8588	0.998472	0.349234	1	1	1	5	5	5	2	309	35.523	0	323.31	76
		Ppp2r2a	P36876	Serine/threonine-protein phosphatase 2A 55 kDa regulatory subunit B alpha isoform	-	0.0760345	-0.07201	20.421	20.4971	20.349	4	5	5	0.0466815	0.116915	0.132247	-	20.3305	20.3581	20.531	20.4645	20.8505	20.4716	20.3508	20.6406	20.1717	20.3973	20.1765	19.937	20.5712	20.663	0.19355	0.850244	1	1	1	5	5	4	1	447	51.677	0	97.58	87
		Ppp2r4	B2RYQ2	Serine/threonine-protein phosphatase 2A activator	-	0.0522213	-0.191423	21.7814	21.8336	21.59	5	5	5	0.126632	0.131727	0.0516253	22.1598	21.7199	21.9177	21.3928	21.7169	21.8923	21.9004	21.9572	21.3265	22.0919	21.6201	21.4851	21.7125	21.4538	21.6785	0.535644	0.589819	2.3	2.05	2.1	5	5	5	1	323	36.617	0	29.177	24
		Ppp2r5e	A0A0G2JTA1;D3ZHI9	Serine/threonine-protein phosphatase 2A 56 kDa regulatory subunit epsilon isoform	-	-0.0868092	0.0881767	21.8953	21.8085	21.9835	5	5	5	0.115879	0.144855	0.0345421	21.5872	22.0715	21.8316	21.7489	22.2375	21.5977	21.7495	22.197	21.4223	22.0762	21.9293	22.1051	21.989	21.9055	21.9887	0.266072	0.802347	2.73333	3.1	3.2	5	5	5	2	467	54.713	0	89.042	100
		Ppp3ca	P63329	Serine/threonine-protein phosphatase 2B catalytic subunit alpha isoform	-	-0.174437	-0.532856	20.9437	20.7692	20.4108	5	3	2	0.169523	0.393629	0.162157	20.6408	20.8884	20.5269	21.2759	21.3863	20.3764	20.3748	-	21.5565	-	20.2486	20.573	-	-	-	0.352717	0.674941	1	1	1	3	2	5	1	521	58.643	0	323.31	100
		Ppp3r1	A0A0H2UHV6;P63100;P63100-2	Calcineurin subunit B type 1	-	-0.029295	0.305243	20.6055	20.5762	20.9107	3	3	3	0.384573	0.396742	0.318687	19.8962	21.2178	20.7025	-	-	19.8232	20.7362	21.1693	-	-	20.2734	21.2359	21.2229	-	-	0.105525	0.902266	1	1	1	3	3	3	3	160	18.208	0	249.44	20
		Ppp5c	Q68G16;P53042;Q64538;Q80UF5	Serine/threonine-protein phosphatase;Serine/threonine-protein phosphatase 5	-	-0.0692787	-0.126902	21.2308	21.1615	21.1039	3	3	3	0.37707	0.247791	0.150855	-	-	20.6055	21.1784	21.9085	-	-	20.6818	21.2936	21.5091	-	-	20.8056	21.2137	21.2924	0.0230353	0.969623	1.44444	1.08333	1.5	3	3	3	4	499	56.902	0	55.906	30
		Ppp6c	Q64620	Serine/threonine-protein phosphatase 6 catalytic subunit;Serine/threonine-protein phosphatase 6 catalytic subunit, N-terminally processed	-	-0.0489006	-0.0234413	21.362	21.3131	21.3386	4	5	5	0.109461	0.0432659	0.0646128	21.6215	21.1402	21.2281	-	21.4584	21.3309	21.1646	21.2797	21.3804	21.4102	21.3079	21.2068	21.2732	21.3203	21.5847	0.0478686	0.962602	1.35	1.45	1.4375	5	5	4	1	305	35.159	0	87.034	100
		Ppp6r1	D3ZG37;A0A0G2JTK4	Serine/threonine-protein phosphatase 6 regulatory subunit 1	-	-0.0687923	-0.307337	19.9792	19.9104	19.6718	4	2	2	0.18837	0.125781	0.173076	19.5474	19.9199	19.9844	20.4648	-	19.7846	20.0361	-	-	-	19.4987	19.8449	-	-	-	0.239422	0.790393	1	1.5	1.29167	2	2	4	2	859	94.938	0	4.4212	83
		Ppp6r3	D3ZBT9;F1MAH5	Serine/threonine-protein phosphatase 6 regulatory subunit 3	yes	-0.943165	-0.178703	20.9044	19.9613	20.7257	3	3	3	0.056258	0.0869096	0.176669	20.9803	-	20.9384	20.7946	-	20.0691	20.0254	19.7893	-	-	20.3772	-	-	20.9503	20.8497	2.53264	0.037626	1.06667	1.25	1.625	5	5	4	3	873	97.513	0	19.479	39
CaMKII	Thiagarajan et al., 2005	Camk1	Q63450	Calcium/calmodulin-dependent protein kinase type 1	-	0.158504	0.0308113	19.4106	19.5691	19.4414	3	3	4	0.142523	0.195334	0.127687	19.6648	19.3952	19.1718	-	-	19.1933	19.6644	19.8495	-	-	19.39	19.1101	19.562	-	19.7035	0.115955	0.906787	1	1	1	3	4	3	1	374	41.638	0	4.1326	57
		Camk2d	P15791-6;P15791;P15791-5;P15791-2;P15791-7;P15791-3;P15791-4	Calcium/calmodulin-dependent protein kinase type II subunit delta	-	-0.335789	-0.228512	21.5533	21.2175	21.3248	5	4	4	0.0934145	0.0628297	0.0378612	21.7227	21.3173	21.3572	21.5919	21.7774	21.0452	21.203	21.3119	-	21.31	21.3201	21.2531	21.4305	21.2955	-	1.63243	0.180117	1.53333	1.7	1.95	5	5	5	7	512	57.824	0	233.44	60
		Camk2g	F1LMC3;P11730;P11730-3;P11730-2;F1M3F8	Calcium/calmodulin-dependent protein kinase type II subunit gamma	-	-0.0850086	-0.0521736	21.3318	21.2468	21.2796	5	5	5	0.0477008	0.108038	0.080575	21.4547	21.344	21.1651	21.3791	21.3162	21.034	21.1153	21.5724	21.0763	21.436	21.0719	21.1519	21.4604	21.4705	21.2435	0.114585	0.926106	1	1	1	5	5	5	5	527	59.037	0	254.17	62.5
CaMKIV	Ibata et al 2008	-	-	Calcium/calmodulin-dependent protein kinase type IV	-	-	-	-	-	-	-	-	-	-	-	-	-	-	-	-	-	-	-	-	-	-	-	-	-	-	-	-	-	-	-	-	-	-	-	-	-	-	-	-	-
Cav2.1 (Cacna1c)	Frank et al., 2009	Cacna1e	F1LMS1;Q923K6;F1LNB9;A0A0G2JVW2;Q07652	Voltage-dependent R-type calcium channel subunit alpha-1E	-	-0.957218	0.223888	21.1681	20.2109	21.392	2	2	2	0.0812063	0.250237	0.294777	-	21.2493	21.0869	-	-	-	20.4611	19.9606	-	-	-	21.6867	21.0972	-	-	1.1718	0.202456	1.33333	2.75	2.25	2	2	2	6	2296	259.4	0	8.6422	10
		Cacna2d1	Q9ERS3;D3ZKP9;Q8CFG7;A0A0G2K7E5;P54290;Q8VHS9;A0A0G2K8L7	Voltage-dependent calcium channel subunit alpha-2/delta-1;Voltage-dependent calcium channel subunit alpha-2-1;Voltage-dependent calcium channel subunit delta-1	-	-	0.098835	21.0378	-	21.1367	5	1	5	0.147259	-	0.447729	21.1206	21.2478	21.4259	20.7139	20.6811	-	20.9026	-	-	-	21.5748	22.3917	21.3869	19.7835	20.5465	-	-	1.08333	2.16667	1.4	3	5	5	7	1091	123.47	0	103.76	11
		Cacna2d2	A0A0G2K0J2;F1M9X7;Q8CFG6	Voltage-dependent calcium channel subunit alpha-2/delta-2;Voltage-dependent calcium channel subunit alpha-2-2;Voltage-dependent calcium channel subunit delta-2	-	0.0490932	0.158688	22.7902	22.8393	22.9489	5	5	5	0.171056	0.150828	0.108207	23.0943	22.5338	22.9851	23.0928	22.2448	23.2666	22.812	23.0246	22.728	22.3651	23.1228	22.8674	23.1141	23.0816	22.5585	0.131585	0.896414	4.01667	4.35	3.9	5	5	5	3	1076	122.35	0	42.317	12
		Cacna2d3	F1LSR8;Q8CFG5	Voltage-dependent calcium channel subunit alpha-2/delta-3;Voltage-dependent calcium channel subunit alpha-2-3;Voltage-dependent calcium channel subunit delta-3	yes	-1.03122	0.0736771	20.6736	19.6424	20.7473	3	3	3	0.144689	0.123904	0.197614	20.5421	20.9626	20.5161	-	-	19.8828	19.4702	19.5741	-	-	20.3522	20.9361	20.9536	-	-	2.34853	0.0410496	1	2.13889	2.08333	3	3	3	2	1085	122.33	0	9.3704	18
		Cacnb1	G3V6K8;A0A0G2K4U4;P54283	Voltage-dependent L-type calcium channel subunit beta-1	-	-0.427685	0.350855	20.437	20.0094	20.7879	3	3	4	0.207439	0.19475	0.0992999	20.0725	20.7909	20.4477	-	-	19.6213	20.2321	20.1747	-	-	-	20.9823	20.5573	20.9215	20.6904	1.52162	0.141115	1.15	1.6875	1.3	5	4	5	3	597	65.495	0	45.148	61.5
		Cacnb3	P54287	Voltage-dependent L-type calcium channel subunit beta-3	yes	0.0633945	1.62	19.755	19.8184	21.375	5	2	3	0.141113	0.0442009	0.313002	19.392	20.2614	19.7292	19.6611	19.7311	-	19.7742	19.8626	-	-	20.8212	21.3991	21.9046	-	-	2.83322	0.0200526	1	1.11111	1.2	2	3	5	1	484	54.563	0	30.337	40
		Cacnb4	D4A055	Voltage-dependent L-type calcium channel subunit beta-4	-	-0.577059	-0.195009	21.4624	20.8853	21.2674	4	3	3	0.163627	0.188493	0.169575	21.2089	21.8671	21.5889	21.1845	-	21.2389	20.8218	20.5953	-	-	20.9284	21.428	21.4458	-	-	0.906535	0.317179	1.25	1.55	1.91667	4	5	5	1	486	54.619	0	17.169	48
		Cacng8	F1M7K7;Q8VHW5	Voltage-dependent calcium channel gamma subunit;Voltage-dependent calcium channel gamma-8 subunit	-	0.149027	0.00671005	20.7948	20.9439	20.8016	5	3	3	0.140604	0.219324	0.135941	20.258	21.0787	20.87	20.9344	20.8331	21.0173	21.2817	20.5326	-	-	20.8847	20.9842	20.5358	-	-	0.0996249	0.915862	1	1.11111	1.2	3	3	5	2	421	43.25	0	34.975	54
Cdc42	Frank et al., 2009	Cdc42	Q8CFN2	Cell division control protein 42 homolog	-	-	-	-	-	-	1	1	1	-	-	-	21.2145	-	-	-	-	-	21.8874	-	-	-	21.6168	-	-	-	-	-	-	1	1	1	1	2	2	2	191	21.258	0	323.31	54
		Cdc42bpa	A0A0G2K5Z1;G3V6C9;O54874	Non-specific serine/threonine protein kinase;Serine/threonine-protein kinase MRCK alpha	-	-	-	-	-	-	1	1	1	-	-	-	-	-	-	-	19.7371	-	-	-	20.6978	-	19.6753	-	-	-	-	-	-	1	1	1	1	1	2	3	1644	186.78	0	4.9423	100
		Cdc42bpb	A0A0G2KB58;Q7TT49	Serine/threonine-protein kinase MRCK beta	-	-	0.636583	20.1169	-	20.7535	3	1	3	0.461481	-	0.13437	20.3602	20.7662	19.2242	-	-	-	-	-	21.9063	-	20.8397	20.4899	20.9307	-	-	-	-	1	1.375	1.16667	3	4	3	3	1702	194.14	0	9.7264	46
		Cdc42ep4	B1WC33	Cdc42 effector protein 4	-	0.055027	-0.00941849	20.8936	20.9486	20.8842	5	5	5	0.147096	0.116469	0.0603229	20.9808	21.1175	21.1259	20.3274	20.9163	20.74	21.158	21.2793	20.6836	20.8822	20.9011	20.9926	20.88	20.9869	20.6602	0.0403302	0.962393	1.26667	1.35	1.4	5	5	5	1	350	37.927	0	100.44	89
c-fos, egr-1, homer1a (review)	Minatohara et al., 2015	Egr1	A0A0H2UHR3;P08154	Early growth response protein 1	-	0.358847	0.406054	22.5922	22.9511	22.9983	5	5	5	0.189302	0.146049	0.101558	22.0748	23.2461	22.6141	22.5779	22.4482	22.5373	23.0886	22.7603	23.3979	22.9713	23.2154	23.1772	22.6951	23.076	22.8276	0.811547	0.382747	3.6	4	2.78333	5	5	5	3	536	56.906	0	58.846	100
		Fos;c-fos	P12841;Q63752;Q5G6W3	Proto-oncogene c-Fos	-	0.64467	-0.101515	24.4961	25.1408	24.3946	5	5	5	0.16459	0.245074	0.057712	24.3323	24.9455	24.289	24.0915	24.8223	24.2115	25.6429	25.2431	25.1976	25.4088	24.2488	24.456	24.2614	24.4932	24.5136	1.67945	0.118362	6.13333	5.4	5.65	5	5	5	5	380	40.926	0	137.41	50
		Homer2	O88801-2;O88801	Homer protein homolog 2	-	-	-	-	-	-	0	1	0	-	-	-	-	-	-	-	-	-	-	-	-	21.2225	-	-	-	-	-	-	-	1	0	0	1	-	-	2	343	39.456	0.00082359	2.1377	17
		Homer3	Q9Z2X5	Homer protein homolog 3	-	-0.134924	0.26515	21.1757	21.0408	21.4408	3	3	2	1.22111	1.51512	1.74877	-	19.8756	23.6162	20.0353	-	18.3759	21.1239	23.6225	-	-	23.1896	-	-	19.6921	-	-	-	1	1	1	3	2	3	1	358	39.891	0	83.693	16
Cox2, Rgs2, Rheb (review)	Loebrich and Nedivi, 2009	Cox2	Q5UAJ6	Cytochrome c oxidase subunit 2	-	-	0.787289	20.3771	-	21.1644	2	1	2	0.4954	-	0.786838	20.8725	-	19.8817	-	-	21.4182	-	-	-	-	21.9512	20.3775	-	-	-	-	-	1	1	1	1	2	2	1	227	25.942	0	22.196	-
		Rgs2	Q9JHX0	Regulator of G-protein signaling 2	yes	1.58816	1.14902	20.8914	22.4796	22.0405	3	5	5	0.198887	0.285014	0.115221	20.5818	21.2625	20.83	-	-	22.0063	22.5411	21.6911	23.2453	22.9142	21.8193	22.0646	21.749	22.3615	22.2078	2.56494	0.031604	1.5	1.55	1.33333	5	5	5	1	211	24.323	0	3.5174	39
		Rheb	Q62639;M0R3K1	GTP-binding protein Rheb	yes	1.1975	-0.121349	21.0923	22.2898	20.9709	5	2	5	0.0791014	0.117329	0.0745901	21.2718	21.0455	20.8716	21.2744	20.9982	-	-	-	22.4071	22.1725	20.8204	20.7949	21.1174	20.9612	21.1608	4.71014	0.0015	1.625	1.41667	1.4	4	5	5	2	184	20.479	0	94.967	20.5
Disc-1	Tsuboi et al., 2015	-	-	Disrupted in schizophrenia 1 protein	-	-	-	-	-	-	-	-	-	-	-	-	-	-	-	-	-	-	-	-	-	-	-	-	-	-	-	-	-	-	-	-	-	-	-	-	-	-	-	-	-
DNMT1/3a	Meadows et al., 2015	Dnmt3a	Q1LZ53;Q1LZ53-2	DNA (cytosine-5)-methyltransferase 3A	-	-0.547985	0.0715237	22.1752	21.6272	22.2467	4	5	5	0.254721	0.107077	0.255118	21.6901	22.8068	21.8435	22.3604	-	21.8683	21.8488	21.589	21.5386	21.2914	22.5985	22.7734	22.5576	21.872	21.4321	0.945521	0.295181	2.55	4.01667	3.9375	5	5	4	5	908	101.67	0	51.343	70
Egr1, Egr2, Egr3, Egr4, Irs2, Mapk10, Nr4a1, Nr4a2, Nr4a3, Pcdh8, Ptgs2	Iacono et al., 2013	Egr2	Q9QYG4;P51774-2;P51774	E3 SUMO-protein ligase EGR2	-	-	-0.664438	21.2196	-	20.5551	3	1	2	0.263226	-	0.135687	-	21.6334	21.2944	20.7309	-	-	20.1122	-	-	-	-	20.6908	-	20.4195	-	-	-	1	1.25	1.5	1	2	3	4	412	43.818	0	5.2962	100
		Egr3	Q4V8L1;P43301	Early growth response protein 3	-	-0.0533714	-0.163218	21.2121	21.1587	21.0488	3	2	3	0.482506	0.164969	0.550147	20.3675	22.0387	21.23	-	-	-	20.9937	21.3237	-	-	19.9514	21.6666	21.5285	-	-	0.0135911	0.977012	1.125	1.33333	1.33333	2	3	3	2	347	38.03	0.0041303	1.7538	43
		Egr4	G3V7Z9;Q00911	Early growth response protein 4	-	-	-	-	20.012	-	1	2	1	-	0.0759687	-	-	20.6022	-	-	-	-	19.9361	20.088	-	-	-	19.5977	-	-	-	-	-	1	1	1	2	1	1	2	478	49.654	0.00017434	2.7771	100
		Irs2	F1MAL5	Insulin receptor substrate 2	-	-0.670675	-0.132429	20.3901	19.7195	20.2577	3	2	2	0.241148	0.0893288	0.129676	19.908	20.621	20.6415	-	-	19.6301	19.8088	-	-	-	20.3874	20.128	-	-	-	0.767855	0.365731	1	1.125	1.16667	2	2	3	3	1327	137.24	0	86.397	65
		Mapk10	A0A0U1RRS7;B0VXR6;A0A0U1RVI2;P49187	Mitogen-activated protein kinase;Mitogen-activated protein kinase 10	-	-0.0357685	0.043869	21.4458	21.41	21.4897	5	5	5	0.0720852	0.0409164	0.103652	21.6365	21.5029	21.4275	21.4683	21.1939	21.3607	21.5606	21.3504	21.3447	21.4339	21.7891	21.6452	21.1932	21.4271	21.3938	0.115103	0.926492	1	1	1	5	5	5	5	418	47.989	0	312.41	35
		Nr4a1	P22829	Nuclear receptor subfamily 4 group A member 1	-	-	-	19.9448	-	-	3	1	1	0.0433204	-	-	19.9506	19.867	20.0167	-	-	-	20.1596	-	-	-	-	-	-	20.1753	-	-	-	1	1	1	4	1	3	1	597	64.281	0	4.1404	100
		Nr4a2	Q3LZI5;A0A0G2JSV4;Q07917;Q3LZI6;Q3LZI4;Q3LZI8;Q3LZI7;Q3LZI9	Nuclear receptor subfamily 4 group A member 2	-	0.245979	-0.309778	22.5989	22.8448	22.2891	3	5	5	0.23586	0.2991	0.357392	22.2282	23.0368	22.5315	-	-	21.9807	23.5379	23.4997	22.693	22.5128	22.0435	23.063	23.2052	21.6461	21.4875	0.332711	0.687371	2.8	2.53333	2.58333	5	5	3	8	535	59.78	0	11.072	53
		Nr4a3	P51179	Nuclear receptor subfamily 4 group A member 3	-	0.511999	-0.353241	21.3329	21.8449	20.9797	3	2	3	0.533023	0.301127	0.138736	20.8528	22.3972	20.7487	-	-	-	22.146	21.5438	-	-	20.8439	21.2571	20.838	-	-	0.402588	0.608497	2.0625	1.78333	2	4	5	4	2	628	68.564	0	9.7174	48
		Pcdh8	D3ZE55	Protocadherin-8	-	0.0288925	-0.229448	23.0486	23.0774	22.8191	5	5	5	0.289919	0.133979	0.182306	22.5835	23.7909	23.6384	22.9231	22.3069	23.2028	23.5176	22.9388	23.0042	22.7239	23.2403	23.2343	22.7735	22.4217	22.4256	0.18622	0.835895	1.61667	1.6	1.6	5	5	5	1	1069	113.19	0	323.31	23
		Ptgs2	Q63124;P35355	Prostaglandin G/H synthase 2	-	-0.884602	-0.889732	22.3073	21.4227	21.4175	2	3	3	0.37877	0.133632	0.423852	-	22.686	21.9285	-	-	-	21.6445	21.1826	-	21.4409	20.6305	22.0837	21.5384	-	-	0.639433	0.420406	1.66667	1.94444	2.41667	3	3	3	4	604	69.129	0	10.792	26
EHMT1/2	Benevento et al., 2016	Ash1l	A0A0G2K2W6;D3ZKH4	Histone-lysine N-methyltransferase	-	0.431431	0.322487	21.4591	21.8906	21.7816	3	3	3	0.00369922	0.100519	0.12512	21.4589	21.4528	21.4656	-	-	21.7805	22.0913	21.7999	-	-	21.6344	21.68	22.0305	-	-	1.41077	0.198282	1.77778	1.79167	2.33333	3	4	4	2	2918	326.47	0	8.2828	36
		LOC686349	D4A9J4	Histone-lysine N-methyltransferase	-	-0.0932312	0.0892963	23.073	22.9797	23.1623	5	5	5	0.092679	0.129318	0.0744528	23.1944	23.3123	23.0489	23.0504	22.7588	23.1214	23.053	23.052	23.1985	22.4738	23.0613	23.0901	23.2037	23.4344	23.0219	0.329947	0.756952	4.06667	4.85	4.3	5	5	5	1	1346	150.41	0	39.033	54
		Nsd1	D4AA06	Histone-lysine N-methyltransferase	-	-0.345123	-0.0262928	21.4888	21.1437	21.4625	4	3	5	0.151234	0.0741772	0.13053	21.7278	21.4766	21.6848	21.066	-	21.0965	21.2891	21.0455	-	-	21.7171	21.7428	21.5219	21.0725	21.2582	0.631637	0.488477	2.55556	2.55	2.8125	3	5	4	1	2381	262.49	0	10.697	91
EphA4	Fu et al., 2011	Epha4	D3ZZK3	Receptor protein-tyrosine kinase	-	-0.0369301	0.130613	24.0378	24.0008	24.1684	5	5	5	0.312069	0.231504	0.290196	23.4642	25.0918	24.4094	23.5537	23.6698	23.3909	24.6209	24.452	23.8228	23.7177	23.7005	25.0927	24.5569	23.9728	23.519	0.0425773	0.955499	6.26667	7.5	7.35	5	5	5	1	986	109.84	0	323.31	40
Gadd45b	Meadows et al., 2015	Gadd45gip1	Q5XJW2	Growth arrest and DNA damage-inducible proteins-interacting protein 1	-	0.116888	-0.373129	23.2104	23.3273	22.8373	5	5	5	0.0711399	0.109291	0.0684605	23.0984	23.1631	23.3967	23.0366	23.3571	23.4306	23.5756	23.4689	23.1923	22.9691	22.7651	23.0634	22.9021	22.7958	22.6599	2.39779	0.0645455	2.05	1.6	1.8	5	5	5	1	228	26.467	0	5.2636	14
Gria1	Meadows et al., 2015	Gria1	P19490-2;M0R9A7	AMPA-selective glutamate receptor 1	-	-0.703979	-0.063509	21.898	21.194	21.8345	3	3	3	0.130596	0.201843	0.199329	21.7458	22.158	21.7903	-	-	21.4259	21.3643	20.7919	-	-	21.5301	22.2097	21.7638	-	-	1.22208	0.208967	1	1	1	3	3	3	2	907	101.55	0	205.8	-
Gria2	Gainey et al., 2015	Gria3	G3V6Z5;P19492-2	AMPA-selective glutamate receptor 3	-	-0.24926	-	21.2433	20.9941	-	3	3	1	0.114788	0.306108	-	21.0216	21.3027	21.4057	-	-	-	21.4031	21.1841	-	20.3951	-	21.0091	-	-	-	-	-	1	1	1	3	1	3	2	888	100.51	0	50.843	19
-	-	Grin1	Q62683;P35439;P35439-2;Q62648;P35439-3;P35439-4;P35439-6;P35439-5;P35439-7	Glutamate receptor ionotropic, NMDA 1	-	0.0369415	0.271929	25.6049	25.6418	25.8768	5	5	5	0.288061	0.220278	0.304707	25.9676	26.1326	26.0772	25.1447	24.7023	26.0095	26.0232	25.971	25.0987	25.1067	26.1435	26.5766	26.3585	25.2408	25.0647	0.123373	0.889477	11.8	14.7	13	5	5	5	10	938	105.57	0	130.61	12
-	-	Grin2a	G3V9C5;Q00959	Glutamate receptor ionotropic, NMDA 2A	-	-	0.154766	21.1029	-	21.2576	3	1	3	0.141071	-	0.243128	20.8299	21.1774	21.3012	-	-	-	21.2404	-	-	-	20.8807	21.7121	21.1801	-	-	-	-	1.25	1.5	1.41667	1	3	3	2	1307	148.51	0	10.691	37
-	-	Grin2b	G3V746;Q00960	Glutamate receptor ionotropic, NMDA 2B	-	-0.772648	-0.31962	23.0308	22.2581	22.7112	4	4	5	0.673089	0.461225	0.742958	22.9407	24.156	23.8598	21.1666	-	22.3342	23.0278	22.7289	-	20.9417	23.2796	24.5033	23.7466	21.5902	20.4361	-	-	3.08333	5.33333	5.54167	5	5	4	6	1482	166.03	0	91.464	25
GRIP1	Gainey et al., 2015	Grip1	F1LRA4;Q30A71;P97879;F1LMX8;A0A140TA96;Q30A72;P97879-2	Glutamate receptor-interacting protein 1	-	-	-0.410374	20.3042	-	19.8938	3	0	3	0.329327	-	0.575148	20.6129	-	19.6459	20.6536	-	-	-	-	-	-	18.9454	-	19.8041	20.9318	-	-	-	1	1.45833	1.20833	1	4	4	8	1094	118.25	0	33.131	56
Homer1a	Hu et al., 2010	Homer1	-	Homer scaffolding protein 1	-	-	-	-	-	-	-	-	-	-	-	-	-	-	-	-	-	-	-	-	-	-	-	-	-	-	-	-	-	-	-	-	-	-	-	-	-	-	-	-	-
Integrin beta 3, Itgb3	Cingolani and Goda 2008	Itga6	G3V667;Q924W2	Integrin alpha-6	-	-0.172243	0.105215	21.656	21.4837	21.7612	5	3	5	0.0734402	0.086738	0.115956	21.5384	21.6738	21.7914	21.8315	21.4448	21.6301	-	-	21.3299	21.4912	22.1516	21.4718	21.7158	21.6127	21.8541	0.63895	0.519292	1.375	1.95	1.61667	4	5	5	3	1073	119.48	0	9.5091	-
		Itgb1	A0A0G2JSK5;P49134	Integrin beta-1	-	-0.0419006	-0.120815	25.5357	25.4938	25.4148	5	5	5	0.125166	0.0752294	0.119346	25.8617	25.2169	25.3846	25.7976	25.4175	25.5582	25.3515	25.3151	25.7315	25.5124	25.6496	25.1587	25.1142	25.6805	25.4713	0.134323	0.901102	9.01667	9.35	9.5	5	5	5	2	798	88.344	0	323.31	26
		Itgb6	Q6AYF4	Integrin beta-6	-	0.0406876	-0.142727	23.0806	23.1213	22.9379	5	5	5	0.152452	0.123394	0.102321	23.5805	22.7482	23.0303	23.24	22.8039	23.2753	22.9286	22.8485	23.5227	23.0314	22.9955	22.6831	22.8283	23.2939	22.8885	0.235995	0.814914	1.05	1	1	5	5	5	1	787	85.958	0.0027349	1.891	23
		Itgb8	A0A0G2JVU1;D3ZP06	Integrin beta	-	0.200125	0.13529	22.8952	23.0954	23.0305	5	5	5	0.103381	0.0274275	0.0644509	23.0918	23.0646	23.0266	22.594	22.6991	23.1173	23.0292	23.1403	23.0311	23.1589	23.2084	23.0336	22.8223	23.1061	22.9822	0.75152	0.500333	4.2	4.3	4.05	5	5	5	2	767	84.414	0	51.519	21
-	-	Itpr2	Q6W3E4;P29995;F1LQR8	Inositol 1,4,5-trisphosphate receptor type 2	-	-0.0728054	0.179964	21.124	21.0512	21.304	5	4	4	0.0540193	0.0842104	0.17601	20.9579	21.0546	21.2212	21.2521	21.1345	21.0605	20.8148	-	21.1243	21.2053	21.4875	20.7949	-	21.5806	21.3529	0.510739	0.603917	1.66667	2	2.15	5	5	5	4	2701	306.91	0	16.238	98.5
MeCP2	Blackman et al., 2012	Mecp2	A0A0G2JWK2;Q00566;Q00566-2	Methyl-CpG-binding protein 2	-	-0.425259	-0.0840187	21.9375	21.5122	21.8534	3	3	4	0.0412641	0.203555	0.0924222	21.8721	22.0138	21.9265	-	-	21.1054	21.7291	21.7021	-	-	22.0711	21.9276	21.7671	-	21.6481	0.943805	0.327238	2	2.4375	2.25	3	4	4	3	492	53.048	0	254.03	100
MHC1	Goddard 2007	RT1.A(u);RT1.Alu	Q95571;Q95577;Q31256	Major histocompatibility complex class I	-	-	-	-	-	-	0	0	0	-	-	-	-	-	-	-	-	-	-	-	-	-	-	-	-	-	-	-	-	0	0	1	-	-	1	6	344	38.789	0	29.305	-
		rt1-E	Q31267;Q31265	MHC class I RT1.E	-	-	-	20.5857	-	-	2	1	1	0.0250721	-	-	20.5607	-	-	20.6108	-	-	-	-	-	19.9761	21.293	-	-	-	-	-	-	1	1.5	1.125	1	1	2	2	373	41.829	0	5.4009	-
Ngef	Frank et al., 2009	LOC100912512;Ngef	G3V856;Q5BKC9	Ephexin-1	-	-	-	-	-	-	1	1	0	-	-	-	-	-	19.8631	-	-	-	-	18.861	-	-	-	-	-	-	-	-	-	1	1	1	1	1	1	3	616	70.841	0	42.088	14
Ntrk3	Frank et al., 2009	Ntrk2	A0A0G2K5X6;Q63604	BDNF/NT-3 growth factors receptor	-	0.0527191	0.26317	23.6516	23.7044	23.9148	5	5	5	0.225045	0.166452	0.243622	23.8477	24.0279	24.1311	23.2837	22.9678	23.6884	23.9967	24.0955	23.1554	23.5857	23.9511	24.4987	24.3558	23.5931	23.1753	0.17727	0.84269	3.23333	3.6	3.26667	5	5	5	5	837	93.93	0	323.31	36
		Ntrk3	Q03351-2;Q03351-3;Q03351-4;Q03351;Q68G04;Q03351-8;Q03351-7;Q03351-6;Q03351-5	NT-3 growth factor receptor	-	-0.814817	-0.522902	21.9815	21.1667	21.4586	5	3	5	0.15959	0.196282	0.287031	21.9672	22.4192	22.2518	21.6789	21.5905	-	21.3668	21.3592	20.7742	-	21.4397	22.2052	21.9949	20.8707	20.7827	0.99617	0.274349	1.05	1.65	2.05	5	5	5	9	825	92.759	0	81.933	36
PICK1	Anggono 2011	Pick1	Q6GQQ2;Q9EP80	PRKCA-binding protein	-	-	-0.292223	20.0349	-	19.7426	3	1	4	0.112208	-	0.206258	19.83	20.2167	20.0579	-	-	-	-	19.9612	-	-	19.4114	19.5604	19.656	-	20.3427	-	-	1	1	1	3	4	3	2	416	46.705	0.00084118	2.3748	21
Plk2 (review)	Siddoway et al., 2014	Plk2	Q9R012	Serine/threonine-protein kinase PLK2	-	-	-	-	-	20.2867	1	1	2	-	-	0.393137	-	20.6004	-	-	-	-	21.3345	-	-	-	19.8936	20.6799	-	-	-	-	-	1.5	1.11111	1	1	3	1	1	682	77.919	0.00083347	2.2593	25
-	Sun and Turrigiano, 2011	Dlg2	Q63622;Q63622-2;F1M907;Q63622-3;Q63622-4;Q63622-6;Q63622-7;Q63622-5	Disks large homolog 2	-	-0.0651836	0.284996	25.1049	25.0398	25.3899	3	3	3	0.148462	0.143611	0.23231	-	25.2591	25.2476	-	24.8081	-	25.1349	25.2269	-	24.7575	-	25.7331	25.4895	-	24.9471	0.399578	0.646996	10.6667	12.6667	12.4167	3	3	3	8	852	94.933	0	323.31	20
PSD-95		Dlg3	A0A096MJ42;Q62936-2;Q62936;A0A0G2K0Y9	Disks large homolog 3	-	0.070034	0.094759	25.1014	25.1714	25.1961	3	3	3	0.28072	0.226988	0.215448	-	-	25.6479	24.7169	24.9393	-	-	25.6252	24.9543	24.9347	-	-	25.6257	25.0111	24.9517	0.0176882	0.973079	10.0833	10.5833	10.75	3	3	3	5	817	90.384	0	323.31	18
PSD-93		Dlg4	P31016;A0A0G2K7F5	Disks large homolog 4	-	-0.0971012	1.67266	21.3091	21.212	22.9817	3	2	2	1.03082	0.481295	0.178187	-	-	23.3706	20.2568	20.2998	-	-	20.7307	-	21.6933	-	-	23.1599	22.8036	-	-	-	1.91667	4.33333	3.75	3	2	3	3	724	80.464	0	219.42	13
PSEN-1	Pratt et al., 2011	Psen2;Psen1	O88777;P97887	Presenilin-2;Presenilin-2 NTF subunit;Presenilin-2 CTF subunit;Presenilin-1;Presenilin-1 NTF subunit;Presenilin-1 CTF subunit;Presenilin-1 CTF12	-	-	-	-	19.4519	19.6604	1	2	3	-	0.120307	0.0926436	-	19.514	-	-	-	19.5722	-	19.3316	-	-	19.4866	19.6917	19.8029	-	-	-	-	1	1	1	2	3	1	2	448	50.051	0	7.4913	16
Tet1	Meadows et al., 2015	Ogt	G3V6F4;A0A0G2K3V4;P56558	UDP-N-acetylglucosamine--peptide N-acetylglucosaminyltransferase 110 kDa subunit	-	-0.100489	-0.0457401	22.8524	22.7519	22.8066	4	4	4	0.0696343	0.163725	0.184726	-	23.0086	22.812	22.6816	22.9072	-	22.9013	22.9968	22.839	22.2704	-	23.0482	23.0061	22.9132	22.2589	0.0495063	0.955396	4.3125	3.8125	4.1875	4	4	4	4	1036	115.73	0	60.403	11
TNF alpha	Stellwagen and Malenka 2006, Steinmetz and Turrigiano 2010	Fas	F1LWQ2;Q63199;Q9R230	Tumor necrosis factor receptor superfamily member 6	-	0.486788	0.0627918	19.8125	20.2993	19.8753	4	3	3	0.202631	0.220292	0.405205	19.716	19.3106	19.9496	20.2737	-	20.5063	19.8589	-	20.5325	-	20.1407	19.0794	-	20.4056	-	0.345102	0.683361	1	1.08333	1	3	3	4	3	324	36.774	0	5.7654	20
		Tnfrsf1a	A0A0G2JSU9;P22934	Tumor necrosis factor receptor superfamily member 1A	-	0.383385	-0.0988903	21.4947	21.8781	21.3958	5	4	4	0.135486	0.229006	0.296419	21.455	20.9929	21.6692	21.5891	21.7674	22.2876	21.6927	21.3177	-	22.2145	21.9902	20.7603	21.0315	-	21.8014	0.496993	0.556104	1.6875	1.6875	1.38333	4	4	5	2	461	50.929	0	12.708	21
		Tnfrsf21	D3ZF92	Tumor necrosis factor receptor superfamily member 21	-	-0.685778	-0.399931	22.4186	21.7328	22.0187	4	5	5	0.111975	0.315951	0.419567	22.4166	22.6576	22.4807	22.1195	-	22.1205	22.4257	22.0345	20.6418	21.4415	22.7274	22.747	22.6178	20.8336	21.1675	0.404641	0.615493	2.93333	3.53333	4.4375	5	5	4	1	655	71.869	0	248.91	16
	References
	Kim, Seonil; Ziff, Edward B. (2014): Calcineurin Mediates Synaptic Scaling Via Synaptic Trafficking of Ca2+-Permeable AMPA Receptors. In PLOS Biology 12 (7), e1001900. DOI: 10.1371/journal.pbio.1001900.
	Minatohara, Keiichiro; Akiyoshi, Mika; Okuno, Hiroyuki (2015): Role of Immediate-Early Genes in Synaptic Plasticity and Neuronal Ensembles Underlying the Memory Trace. In Frontiers in molecular neuroscience 8, p. 78. DOI: 10.3389/fnmol.2015.00078.
	Iacono, Giovanni; Altafini, Claudio; Torre, Vincent (2013): Early phase of plasticity-related gene regulation and SRF dependent transcription in the hippocampus. In PloS one 8 (7), e68078. DOI: 10.1371/journal.pone.0068078.
	Fu, Amy K. Y.; Hung, Kwok-Wang; Fu, Wing-Yu; Shen, Chong; Chen, Yu; Xia, Jun et al. (2011): APC(Cdh1) mediates EphA4-dependent downregulation of AMPA receptors in homeostatic plasticity. In Nature neuroscience 14 (2), pp. 181–189. DOI: 10.1038/nn.2715.
	Siddoway, Benjamin; Hou, Hailong; Xia, Houhui (2014): Molecular mechanisms of homeostatic synaptic downscaling. In Neuropharmacology 78, pp. 38–44. DOI: 10.1016/j.neuropharm.2013.07.009.
	Gainey, Melanie A.; Tatavarty, Vedakumar; Nahmani, Marc; Lin, Heather; Turrigiano, Gina G. (2015): Activity-dependent synaptic GRIP1 accumulation drives synaptic scaling up in response to action potential blockade. In Proceedings of the National Academy of Sciences of the United States of America 112 (27), E3590-9. DOI: 10.1073/pnas.1510754112.
	Hu, Jia-Hua; Park, Joo Min; Park, Sungjin; Xiao, Bo; Dehoff, Marlin H.; Kim, Sangmok et al. (2010): Homeostatic scaling requires group I mGluR activation mediated by Homer1a. In Neuron 68 (6), pp. 1128–1142. DOI: 10.1016/j.neuron.2010.11.008.
	Loebrich, Sven; Nedivi, Elly (2009): The function of activity-regulated genes in the nervous system. In Physiological reviews 89 (4), pp. 1079–1103. DOI: 10.1152/physrev.00013.2009.
	DaSilva, L.L., Wall, M.J., L, P.d.A., Wauters, S.C., Januario, Y.C., Muller, J., and Correa, S.A. (2016). Activity-Regulated Cytoskeleton-Associated Protein Controls AMPAR Endocytosis through a Direct Interaction with Clathrin-Adaptor Protein 2. eNeuro 3.
	Shepherd, J.D., Rumbaugh, G., Wu, J., Chowdhury, S., Plath, N., Kuhl, D., Huganir, R.L., and Worley, P.F. (2006). Arc/Arg3.1 mediates homeostatic synaptic scaling of AMPA receptors. Neuron 52, 475-484.
	Rutherford, L.C., Nelson, S.B., and Turrigiano, G.G. (1998). BDNF has opposite effects on the quantal amplitude of pyramidal neuron and interneuron excitatory synapses. Neuron 21, 521-530.
	Frank, C.A., Pielage, J., and Davis, G.W. (2009). A presynaptic homeostatic signaling system composed of the Eph receptor, ephexin, Cdc42, and CaV2.1 calcium channels. Neuron 61, 556-569.
	Thiagarajan, T.C., Lindskog, M., and Tsien, R.W. (2005). Adaptation to inactivity in hippocampal neurons. Neuron 47, 725-737.
	Ibata, K., Sun, Q., and Turrigiano, G.G. (2008). Rapid synaptic scaling induced by changes in postsynaptic firing. Neuron 57, 819-826.
	Tsuboi, D., Kuroda, K., Tanaka, M., Namba, T., Iizuka, Y., Taya, S., Shinoda, T., Hikita, T., Muraoka, S., Iizuka, M., et al. (2015). Disrupted-in-schizophrenia 1 regulates transport of ITPR1 mRNA for synaptic plasticity. Nat Neurosci 18, 698-707.
	Meadows, J.P., Guzman-Karlsson, M.C., Phillips, S., Holleman, C., Posey, J.L., Day, J.J., Hablitz, J.J., and Sweatt, J.D. (2015). DNA methylation regulates neuronal glutamatergic synaptic scaling. Sci Signal 8, ra61.
	Benevento, M., Iacono, G., Selten, M., Ba, W., Oudakker, A., Frega, M., Keller, J., Mancini, R., Lewerissa, E., Kleefstra, T., et al. (2016). Histone Methylation by the Kleefstra Syndrome Protein EHMT1 Mediates Homeostatic Synaptic Scaling. Neuron.
	Sun, Q., and Turrigiano, G.G. (2011). PSD-95 and PSD-93 play critical but distinct roles in synaptic scaling up and down. J Neurosci 31, 6800-6808.
	Gainey, M.A., Tatavarty, V., Nahmani, M., Lin, H., and Turrigiano, G.G. (2015). Activity-dependent synaptic GRIP1 accumulation drives synaptic scaling up in response to action potential blockade. Proc Natl Acad Sci U S A 112, E3590-3599.
	Cingolani, L.A., Thalhammer, A., Yu, L.M., Catalano, M., Ramos, T., Colicos, M.A., and Goda, Y. (2008). Activity-dependent regulation of synaptic AMPA receptor composition and abundance by beta3 integrins. Neuron 58, 749-762.
	Blackman, M.P., Djukic, B., Nelson, S.B. and Turrigiano, G.G. (2012). A critical and cell-autonomous role for MeCP2 in synaptic scaling up. J. Neurosci 32, 13529-13536.
	Goddard, C.A., Butts, D.A., and Shatz, C.J. (2007). Regulation of CNS synapses by neuronal MHC class I. Proc Natl Acad Sci U S A 104, 6828-6833.
	Anggono, V., Clem, R.L., and Huganir, R.L. (2011). PICK1 loss of function occludes homeostatic synaptic scaling. J Neurosci 31, 2188-2196.
	Pratt, K.G., Zimmerman, E.C., Cook, D.G., and Sullivan, J.M. (2011). Presenilin 1 regulates homeostatic synaptic scaling through Akt signaling. Nat Neurosci 14, 1112-1114.
	Steinmetz, C.C., and Turrigiano, G.G. (2010). Tumor necrosis factor-alpha signaling maintains the ability of cortical synapses to express synaptic scaling. J Neurosci 30, 14685-14690.
	Stellwagen, D., and Malenka, R.C. (2006). Synaptic scaling mediated by glial TNF-alpha. Nature 440, 1054-1059.
