# Supplementary material for: Time- and polarity-dependent proteomic changes associated with homeostatic scaling at central synapses
Source: eLife. 2018 Feb 15;7:e33322. doi: 10.7554/eLife.33322 (PMC5814146; doi:10.7554/eLife.33322)
Supplement: Supplementary file 3. [file elife-33322-supp3.xlsx]

## Sheet: GOCC enrichment
Cellular component	No. of genes in the dataset	No.of genes in the background dataset	Percentage of proteins	Fold enrichment	P-value (Hypergeometric test)	BH method	Q-value (Storey-Tibshirani method)	Detected proteins
SNARE complex	8	76	3.43348	11.2861	5.59237e-07	0.000905405	0.00529443	O88384; P58200; O35166; O35165; Q8K1E0; Q08851; Q9JKK1; Q63635
cytosol	68	4320	29.1845	1.68605	4.88458e-06	0.00395407	0.0231218	P70195; P70377; Q9ERW3; P70188; Q9R0L6; Q99M87; O35738; Q9Z2V5; P49443; P20650; Q9D1C8; B5DEN9; Q5SVQ0; Q9D818; Q8CCJ3; B2GV24; P60487; Q8VD52; P22892; Q922D4; Q9JKL5; A2AJI0; Q9JKB1; D3YZP9; O08810; O88384; P58200; P47809; E9Q7G0; O70475; O70199; Q8K1R3; Q9JID2; O35066; P52332; O35166; O35165; Q9R008; P17256; P08030; P36972; Q9R1P1; O08529; Q07009; Q8K1E0; Q08851; P23116; Q1JU68; Q921C5; Q99J09;…
inhibitory synapse	5	37	2.14592	14.4978	2.32201e-05	0.0106248	0.0621293	Q3TES0; O35633; O35458; Q69ZK9; Q62888
Golgi apparatus	27	1210	11.588	2.39067	2.62502e-05	0.0106248	0.0621293	P70188; Q6DID7; Q6P689; Q99LI2; Q9WU61; Q8R4G6; Q08834; Q9DBR0; Q63014; P22892; O88384; P58200; Q07113; O35166; O35165; O08529; Q07009; Q8K1E0; Q921V5; Q921C5; Q99J09; Q9R0E1; Q9JKK1; Q63635; O09175; Q9WTS5; Q9R1K2
neuron projection	16	546	6.86695	3.14032	6.02592e-05	0.0152525	0.0891903	P70377; Q9ERW3; Q9Z2V5; P20650; Q8CCJ3; B2GV24; Q3UHK6; O35633; Q7TQE6; P70425; Q5BJQ5; O09175; O08849; Q9JHX0; Q9WTS5; Q9R1K2
proteasome core complex, beta-subunit complex	4	24	1.71674	17.8869	6.79496e-05	0.0152525	0.0891903	P70195; Q9JHW0; Q9R1P1; P40112
eukaryotic translation initiation factor 3 complex, eIF3e	2	2	0.858369	107.098	8.68053e-05	0.0152525	0.0891903	P23116; Q1JU68
presynaptic endocytic zone membrane	2	2	0.858369	107.098	8.68053e-05	0.0152525	0.0891903	Q3UQN2; D3ZYR1
cell tip	3	10	1.28755	32.2044	9.18659e-05	0.0152525	0.0891903	O35633; O35458; P26043
ER to Golgi transport vesicle membrane	4	26	1.71674	16.5115	9.42094e-05	0.0152525	0.0891903	O88384; P58200; O35166; O35165
integral component of synaptic vesicle membrane	4	30	1.71674	14.3107	0.000167713	0.0246842	0.144343	O35633; O35458; Q9JKK1; Q63635
mitochondrial small ribosomal subunit	4	32	1.71674	13.4166	0.000216871	0.0292596	0.171098	Q9ER88; Q99N85; Q80ZS3; Q9EPJ3
trans-Golgi network	9	221	3.86266	4.36612	0.00024536	0.0305568	0.178683	Q922Q9; Q6DID7; Q6P689; P22892; Q07113; O70228; Q9R0E1; Q5U367; Q9JKK1
multi-eIF complex	2	4	0.858369	53.6828	0.000514425	0.0442996	0.259046	P23116; Q1JU68
dendritic tree	2	4	0.858369	53.6828	0.000514425	0.0442996	0.259046	P70425; Q5BJQ5
HCN channel complex	2	4	0.858369	53.6828	0.000514425	0.0442996	0.259046	O88704; Q9JKB0
GID complex	2	4	0.858369	53.6828	0.000514425	0.0442996	0.259046	Q4VC33; Q5RKJ1
Golgi membrane	16	661	6.86695	2.59398	0.000518401	0.0442996	0.259046	Q6DID7; Q6P689; Q8R4G6; Q08834; Q8R189; E9Q7G0; Q9WUQ2; Q9WTV0; O35166; O35165; Q8K1E0; Q08851; Q921V5; Q09326; Q921J2; Q62639
proteasome core complex	4	40	1.71674	10.7339	0.000519884	0.0442996	0.259046	P70195; Q9JHW0; Q9R1P1; P40112
dendrite membrane	4	41	1.71674	10.4722	0.000571901	0.0462954	0.270716	Q6DID7; Q6P689; Q9WV34; Q9JKB0

## Sheet: neuronal
Symbol	Description	Matched Phenotypes	GeneCards Score
HEXA	Hexosaminidase Subunit Alpha	neuronal	32.02
AGRN	Agrin	neuronal	15.03
RIT2	Ras Like Without CAAX 2	neuronal	9.78
SLC20A2	Solute Carrier Family 20 Member 2	neuronal	9.66
HDAC4	Histone Deacetylase 4	neuronal	9.12
KIFAP3	Kinesin Associated Protein 3	neuronal	8.73
BICD2	BICD Cargo Adaptor 2	neuronal	8.43
RNPEP	Arginyl Aminopeptidase	neuronal	8.33
NRXN2	Neurexin 2	neuronal	7.59
NLGN2	Neuroligin 2	neuronal	7.07
ARID1A	AT-Rich Interaction Domain 1A	neuronal	6.74
HCN1	Hyperpolarization Activated Cyclic Nucleotide Gated Potassium Channel 1	neuronal	6.42
HDAC6	Histone Deacetylase 6	neuronal	6.31
CACNA2D3	Calcium Voltage-Gated Channel Auxiliary Subunit Alpha2delta 3	neuronal	5.94
PHYH	Phytanoyl-CoA 2-Hydroxylase	neuronal	5.7
FGF13	Fibroblast Growth Factor 13	neuronal	5.65
MAP2K4	Mitogen-Activated Protein Kinase Kinase 4	neuronal	5.35
MPP2	Membrane Palmitoylated Protein 2	neuronal	4.92
CTTNBP2	Cortactin Binding Protein 2	neuronal	4.84
SLC32A1	Solute Carrier Family 32 Member 1	neuronal	4.81
TENM4	Teneurin Transmembrane Protein 4	neuronal	4.11
GPC1	Glypican 1	neuronal	3.99
KIF3C	Kinesin Family Member 3C	neuronal	3.95
ARL6IP1	ADP Ribosylation Factor Like GTPase 6 Interacting Protein 1	neuronal	3.67
CAPN2	Calpain 2	neuronal	3.65
XPNPEP3	X-Prolyl Aminopeptidase 3	neuronal	3.45
VTI1B	Vesicle Transport Through Interaction With T-SNAREs 1B	neuronal	3.35
STX5	Syntaxin 5	neuronal	3.3
MUT	Methylmalonyl-CoA Mutase	neuronal	3.22
TENM2	Teneurin Transmembrane Protein 2	neuronal	3.13
TMEM57	Transmembrane Protein 57	neuronal	3.02
PTPRG	Protein Tyrosine Phosphatase, Receptor Type G	neuronal	3.02
STX6	Syntaxin 6	neuronal	2.93
PDXP	Pyridoxal Phosphatase	neuronal	2.93
ZC3H14	Zinc Finger CCCH-Type Containing 14	neuronal	2.88
WLS	Wntless Wnt Ligand Secretion Mediator	neuronal	2.88
MAN2B1	Mannosidase Alpha Class 2B Member 1	neuronal	2.8
NUMA1	Nuclear Mitotic Apparatus Protein 1	neuronal	2.54
CACNB3	Calcium Voltage-Gated Channel Auxiliary Subunit Beta 3	neuronal	2.35
GOSR2	Golgi SNAP Receptor Complex Member 2	neuronal	2.26
IQSEC3	IQ Motif And Sec7 Domain 3	neuronal	2.23
ARFGEF3	ARFGEF Family Member 3	neuronal	2.16
ZMYM2	Zinc Finger MYM-Type Containing 2	neuronal	2.13
TMEM41B	Transmembrane Protein 41B	neuronal	2.07
RDX	Radixin	neuronal	1.99
GNA11	G Protein Subunit Alpha 11	neuronal	1.96
RGS2	Regulator Of G Protein Signaling 2	neuronal	1.96
DOCK10	Dedicator Of Cytokinesis 10	neuronal	1.94
WDR77	WD Repeat Domain 77	neuronal	1.86
SUN1	Sad1 And UNC84 Domain Containing 1	neuronal	1.86
VPS28	VPS28, ESCRT-I Subunit	neuronal	1.81
PIP4K2B	Phosphatidylinositol-5-Phosphate 4-Kinase Type 2 Beta	neuronal	1.75
MVK	Mevalonate Kinase	neuronal	1.74
EFTUD2	Elongation Factor Tu GTP Binding Domain Containing 2	neuronal	1.71
RASA3	RAS P21 Protein Activator 3	neuronal	1.61
AIP	Aryl Hydrocarbon Receptor Interacting Protein	neuronal	1.59
RHEB	Ras Homolog Enriched In Brain	neuronal	1.56
PCM1	Pericentriolar Material 1	neuronal	1.55
FAM107A	Family With Sequence Similarity 107 Member A	neuronal	1.46
MAPRE2	Microtubule Associated Protein RP/EB Family Member 2	neuronal	1.36
BUB3	BUB3, Mitotic Checkpoint Protein	neuronal	1.36
AP1G1	Adaptor Related Protein Complex 1 Gamma 1 Subunit	neuronal	1.27
MOAP1	Modulator Of Apoptosis 1	neuronal	1.27
PEPD	Peptidase D	neuronal	1.25
UCHL3	Ubiquitin C-Terminal Hydrolase L3	neuronal	1.2
IGF2R	Insulin Like Growth Factor 2 Receptor	neuronal	1.2
EXTL3	Exostosin Like Glycosyltransferase 3	neuronal	1.16
PPP6R3	Protein Phosphatase 6 Regulatory Subunit 3	neuronal	1.16
PSMD9	Proteasome 26S Subunit, Non-ATPase 9	neuronal	1.13
MGAT2	Mannosyl (Alpha-1,6-)-Glycoprotein Beta-1,2-N-Acetylglucosaminyltransferase	neuronal	1.13
RAB33A	RAB33A, Member RAS Oncogene Family	neuronal	1.1
MMD2	Monocyte To Macrophage Differentiation Associated 2	neuronal	1.09
UFL1	UFM1 Specific Ligase 1	neuronal	1.09
AKAP8	A-Kinase Anchoring Protein 8	neuronal	1.07
HCCS	Holocytochrome C Synthase	neuronal	1.05
SLC23A2	Solute Carrier Family 23 Member 2	neuronal	1.02
DDX50	DExD-Box Helicase 50	neuronal	0.98
INPP4A	Inositol Polyphosphate-4-Phosphatase Type I A	neuronal	0.98
EIF3A	Eukaryotic Translation Initiation Factor 3 Subunit A	neuronal	0.98
PPM1A	Protein Phosphatase, Mg2+/Mn2+ Dependent 1A	neuronal	0.98
TACC1	Transforming Acidic Coiled-Coil Containing Protein 1	neuronal	0.95
UTP6	UTP6, Small Subunit Processome Component	neuronal	0.91
MAP7D1	MAP7 Domain Containing 1	neuronal	0.91
JAK1	Janus Kinase 1	neuronal	0.9
APRT	Adenine Phosphoribosyltransferase	neuronal	0.84
KAT7	Lysine Acetyltransferase 7	neuronal	0.84
PSMB3	Proteasome Subunit Beta 3	neuronal	0.8
SLC25A51	Solute Carrier Family 25 Member 51	neuronal	0.8
UGDH	UDP-Glucose 6-Dehydrogenase	neuronal	0.79
MMP16	Matrix Metallopeptidase 16	neuronal	0.79
MAEA	Macrophage Erythroblast Attacher	neuronal	0.76
PPIH	Peptidylprolyl Isomerase H	neuronal	0.76
LGI2	Leucine Rich Repeat LGI Family Member 2	neuronal	0.74
ATP9A	ATPase Phospholipid Transporting 9A (Putative)	neuronal	0.72
ATP13A1	ATPase 13A1	neuronal	0.67
FCHO2	FCH Domain Only 2	neuronal	0.67
TSPAN3	Tetraspanin 3	neuronal	0.67
DTX3	Deltex E3 Ubiquitin Ligase 3	neuronal	0.67
SLC12A9	Solute Carrier Family 12 Member 9	neuronal	0.62
FKBP10	FK506 Binding Protein 10	neuronal	0.62
MAFG	MAF BZIP Transcription Factor G	neuronal	0.62
DAP3	Death Associated Protein 3	neuronal	0.62
SNX10	Sorting Nexin 10	neuronal	0.62
USP54	Ubiquitin Specific Peptidase 54	neuronal	0.62
TMEM161B	Transmembrane Protein 161B	neuronal	0.57
TMEM201	Transmembrane Protein 201	neuronal	0.57
EFCAB14	EF-Hand Calcium Binding Domain 14	neuronal	0.57
MGAT5	Mannosyl (Alpha-1,6-)-Glycoprotein Beta-1,6-N-Acetyl-Glucosaminyltransferase	neuronal	0.57
PSMB7	Proteasome Subunit Beta 7	neuronal	0.57
OLFML1	Olfactomedin Like 1	neuronal	0.57
EDEM3	ER Degradation Enhancing Alpha-Mannosidase Like Protein 3	neuronal	0.57
MRPL45	Mitochondrial Ribosomal Protein L45	neuronal	0.57
CCDC6	Coiled-Coil Domain Containing 6	neuronal	0.51
CHID1	Chitinase Domain Containing 1	neuronal	0.51
TXNDC16	Thioredoxin Domain Containing 16	neuronal	0.51
SRP9	Signal Recognition Particle 9	neuronal	0.51
UGGT1	UDP-Glucose Glycoprotein Glucosyltransferase 1	neuronal	0.51
PREB	Prolactin Regulatory Element Binding	neuronal	0.51
EPS15L1	Epidermal Growth Factor Receptor Pathway Substrate 15 Like 1	neuronal	0.51
RRP1	Ribosomal RNA Processing 1	neuronal	0.51
PRPF38A	Pre-MRNA Processing Factor 38A	neuronal	0.51
TBRG4	Transforming Growth Factor Beta Regulator 4	neuronal	0.51
WSCD1	WSC Domain Containing 1	neuronal	0.51
FAM207A	Family With Sequence Similarity 207 Member A	neuronal	0.44
WIZ	Widely Interspaced Zinc Finger Motifs	neuronal	0.44
ARHGAP1	Rho GTPase Activating Protein 1	neuronal	0.44
KLF12	Kruppel Like Factor 12	neuronal	0.44
PLOD3	Procollagen-Lysine,2-Oxoglutarate 5-Dioxygenase 3	neuronal	0.44
SAPCD2	Suppressor APC Domain Containing 2	neuronal	0.44
ADRM1	Adhesion Regulating Molecule 1	neuronal	0.44
ZNF365	Zinc Finger Protein 365	neuronal	0.44
MRPL27	Mitochondrial Ribosomal Protein L27	neuronal	0.36
MAGED2	MAGE Family Member D2	neuronal	0.36
CCPG1	Cell Cycle Progression 1	neuronal	0.36
CDK11B	Cyclin Dependent Kinase 11B	neuronal	0.36
CLUH	Clustered Mitochondria Homolog	neuronal	0.36
PID1	Phosphotyrosine Interaction Domain Containing 1	neuronal	0.36
ADH4	Alcohol Dehydrogenase 4 (Class II), Pi Polypeptide	neuronal	0.36
RFC1	Replication Factor C Subunit 1	neuronal	0.36
TESC	Tescalcin	neuronal	0.36
MRPS26	Mitochondrial Ribosomal Protein S26	neuronal	0.25
MAP9	Microtubule Associated Protein 9	neuronal	0.25
TMX4	Thioredoxin Related Transmembrane Protein 4	neuronal	0.25
LXN	Latexin	neuronal	0.25
HARS2	Histidyl-TRNA Synthetase 2, Mitochondrial	neuronal	0.25
FERMT2	Fermitin Family Member 2	neuronal	0.25
DNAJA3	DnaJ Heat Shock Protein Family (Hsp40) Member A3	neuronal	0.25
SUCLG2	Succinate-CoA Ligase GDP-Forming Beta Subunit	neuronal	0.25
CLCC1	Chloride Channel CLIC Like 1	neuronal	0.25
TUSC3	Tumor Suppressor Candidate 3	neuronal	0.25
PNPT1	Polyribonucleotide Nucleotidyltransferase 1	neuronal	0.25
TPD52L2	Tumor Protein D52 Like 2	neuronal	0.25

## Sheet: synaptic
Symbol	Description	Matched Phenotypes	GeneCards Score
NLGN2	Neuroligin 2	synapse	15.13
AGRN	Agrin	synapse	8.96
SLC32A1	Solute Carrier Family 32 Member 1	synapse	4.79
NRXN2	Neurexin 2	synapse	3.26
GNA11	G Protein Subunit Alpha 11	synapse	3.01
TENM2	Teneurin Transmembrane Protein 2	synapse	2.34
DNAJA3	DnaJ Heat Shock Protein Family (Hsp40) Member A3	synapse	1.7
CACNA2D3	Calcium Voltage-Gated Channel Auxiliary Subunit Alpha2delta 3	synapse	1.63
CACNB3	Calcium Voltage-Gated Channel Auxiliary Subunit Beta 3	synapse	1.63
IQSEC3	IQ Motif And Sec7 Domain 3	synapse	1.59
VTI1B	Vesicle Transport Through Interaction With T-SNAREs 1B	synapse	1.33
TMEM57	Transmembrane Protein 57	synapse	0.82
HCN1	Hyperpolarization Activated Cyclic Nucleotide Gated Potassium Channel 1	synapse	0.8
ARHGAP1	Rho GTPase Activating Protein 1	synapse	0.77
HDAC6	Histone Deacetylase 6	synapse	0.77
MPP2	Membrane Palmitoylated Protein 2	synapse	0.77
ZMYM2	Zinc Finger MYM-Type Containing 2	synaptic	8.68
STX5	Syntaxin 5	synaptic	1.55
RIT2	Ras Like Without CAAX 2	synaptic	1.51
STX6	Syntaxin 6	synaptic	1.44
CTTNBP2	Cortactin Binding Protein 2	synaptic	1.02
CAPN2	Calpain 2	synaptic	1
RGS2	Regulator Of G Protein Signaling 2	synaptic	1
FCHO2	FCH Domain Only 2	synaptic	0.81
KIFAP3	Kinesin Associated Protein 3	synaptic	0.7
KIF3C	Kinesin Family Member 3C	synaptic	0.7
IGF2R	Insulin Like Growth Factor 2 Receptor	synaptic	0.7
HDAC4	Histone Deacetylase 4	synaptic	0.7
FGF13	Fibroblast Growth Factor 13	synaptic	0.7
RHEB	Ras Homolog Enriched In Brain	synaptic	0.7
ZNF365	Zinc Finger Protein 365	synaptic	0.7

## Sheet: synaptic vesicles
Symbol	Description	Matched Phenotypes	GeneCards Score
SLC32A1	Solute Carrier Family 32 Member 1	synaptic vesicles	20.35
VTI1B	Vesicle Transport Through Interaction With T-SNAREs 1B	synaptic vesicles	4.24
MPP2	Membrane Palmitoylated Protein 2	synaptic vesicles	4.05
STX5	Syntaxin 5	synaptic vesicles	3.06
STX6	Syntaxin 6	synaptic vesicles	2.49
CTTNBP2	Cortactin Binding Protein 2	synaptic vesicles	1.76
FCHO2	FCH Domain Only 2	synaptic vesicles	1.66
NLGN2	Neuroligin 2	synaptic vesicles	1.66
ARHGAP1	Rho GTPase Activating Protein 1	synaptic vesicles	1.43
IGF2R	Insulin Like Growth Factor 2 Receptor	synaptic vesicles	1.43

## Sheet: synaptic transmission
Symbol	Description	Matched Phenotypes	GeneCards Score
GNA11	G Protein Subunit Alpha 11	synaptic transmission	6.91
RIT2	Ras Like Without CAAX 2	synaptic transmission	3.19
NLGN2	Neuroligin 2	synaptic transmission	2.96
CACNB3	Calcium Voltage-Gated Channel Auxiliary Subunit Beta 3	synaptic transmission	1.71
NRXN2	Neurexin 2	synaptic transmission	1.71
SLC32A1	Solute Carrier Family 32 Member 1	synaptic transmission	1.48
VTI1B	Vesicle Transport Through Interaction With T-SNAREs 1B	synaptic transmission	1.48

## Sheet: postsynaptic
Symbol	Description	Matched Phenotypes	GeneCards Score
AGRN	Agrin	postsynaptic	34.84
NLGN2	Neuroligin 2	postsynaptic	8.97
ZMYM2	Zinc Finger MYM-Type Containing 2	postsynaptic	6.4
MPP2	Membrane Palmitoylated Protein 2	postsynaptic	5.18
DNAJA3	DnaJ Heat Shock Protein Family (Hsp40) Member A3	postsynaptic	2.27
NRXN2	Neurexin 2	postsynaptic	2.02
TENM2	Teneurin Transmembrane Protein 2	postsynaptic	1.87
GNA11	G Protein Subunit Alpha 11	postsynaptic	1.25
HCN1	Hyperpolarization Activated Cyclic Nucleotide Gated Potassium Channel 1	postsynaptic	1.01
IQSEC3	IQ Motif And Sec7 Domain 3	postsynaptic	0.89

## Sheet: axon guidance
Symbol	Description	Matched Phenotypes	GeneCards Score
GPC1	Glypican 1	axon guidance	5.17
TENM2	Teneurin Transmembrane Protein 2	axon guidance	4.2
MPP2	Membrane Palmitoylated Protein 2	axon guidance	1.67
TENM4	Teneurin Transmembrane Protein 4	axon guidance	1.67
AGRN	Agrin	axon guidance	1.62
CACNB3	Calcium Voltage-Gated Channel Auxiliary Subunit Beta 3	axon guidance	1.62
JAK1	Janus Kinase 1	axon guidance	1.62
PSMB3	Proteasome Subunit Beta 3	axon guidance	1.62
PSMB7	Proteasome Subunit Beta 7	axon guidance	1.62
PSMD9	Proteasome 26S Subunit, Non-ATPase 9	axon guidance	1.62
RASA3	RAS P21 Protein Activator 3	axon guidance	1.62
RDX	Radixin	axon guidance	1.62

## Sheet: dendritic spines
Symbol	Description	Matched Phenotypes	GeneCards Score
CTTNBP2	Cortactin Binding Protein 2	dendritic spines	14.23
DOCK10	Dedicator Of Cytokinesis 10	dendritic spines	10.65
MPP2	Membrane Palmitoylated Protein 2	dendritic spines	6.03
TENM2	Teneurin Transmembrane Protein 2	dendritic spines	4.27
NLGN2	Neuroligin 2	dendritic spines	2.31
HDAC6	Histone Deacetylase 6	dendritic spines	2.08
ARHGAP1	Rho GTPase Activating Protein 1	dendritic spines	1.42

## Sheet: calcium signaling
Symbol	Description	Matched Phenotypes	GeneCards Score
GNA11	G Protein Subunit Alpha 11	calcium	37.4
CACNB3	Calcium Voltage-Gated Channel Auxiliary Subunit Beta 3	calcium	27.82
CACNA2D3	Calcium Voltage-Gated Channel Auxiliary Subunit Alpha2delta 3	calcium	24.42
SLC20A2	Solute Carrier Family 20 Member 2	calcium	20.06
ZNF365	Zinc Finger Protein 365	calcium	16.77
HDAC4	Histone Deacetylase 4	calcium	14.34
CAPN2	Calpain 2	calcium	12.49
EFCAB14	EF-Hand Calcium Binding Domain 14	calcium	9.65
AGRN	Agrin	calcium	9.26
APRT	Adenine Phosphoribosyltransferase	calcium	8.65
RGS2	Regulator Of G Protein Signaling 2	calcium	7.41
TESC	Tescalcin	calcium	4.97
SNX10	Sorting Nexin 10	calcium	4.96
RASA3	RAS P21 Protein Activator 3	calcium	4.41
ADH4	Alcohol Dehydrogenase 4 (Class II), Pi Polypeptide	calcium	4.4
MMP16	Matrix Metallopeptidase 16	calcium	3.06
ATP13A1	ATPase 13A1	calcium	3.04
MAGED2	MAGE Family Member D2	calcium	2.54
TENM4	Teneurin Transmembrane Protein 4	calcium	2.54
RDX	Radixin	calcium	2.23
VTI1B	Vesicle Transport Through Interaction With T-SNAREs 1B	calcium	2.04
EDEM3	ER Degradation Enhancing Alpha-Mannosidase Like Protein 3	calcium	1.85
EPS15L1	Epidermal Growth Factor Receptor Pathway Substrate 15 Like 1	calcium	1.85
FKBP10	FK506 Binding Protein 10	calcium	1.85
TENM2	Teneurin Transmembrane Protein 2	calcium	1.85
NRXN2	Neurexin 2	calcium	1.85
MPP2	Membrane Palmitoylated Protein 2	calcium	1.8
SLC23A2	Solute Carrier Family 23 Member 2	calcium	1.8
SLC32A1	Solute Carrier Family 32 Member 1	calcium	1.64
HDAC6	Histone Deacetylase 6	calcium	1.38
PPM1A	Protein Phosphatase, Mg2+/Mn2+ Dependent 1A	calcium	1.21
MAP2K4	Mitogen-Activated Protein Kinase Kinase 4	calcium	1.21
UGGT1	UDP-Glucose Glycoprotein Glucosyltransferase 1	calcium	1.21
IGF2R	Insulin Like Growth Factor 2 Receptor	calcium	1.21
STX6	Syntaxin 6	calcium	1.21
NUMA1	Nuclear Mitotic Apparatus Protein 1	calcium	1.2
TMX4	Thioredoxin Related Transmembrane Protein 4	calcium	1.1
BUB3	BUB3, Mitotic Checkpoint Protein	calcium	0.86
MUT	Methylmalonyl-CoA Mutase	calcium	0.86
XPNPEP3	X-Prolyl Aminopeptidase 3	calcium	0.86
PHYH	Phytanoyl-CoA 2-Hydroxylase	calcium	0.86
PDXP	Pyridoxal Phosphatase	calcium	0.84
FGF13	Fibroblast Growth Factor 13	calcium	0.79
RHEB	Ras Homolog Enriched In Brain	calcium	0.79
PIP4K2B	Phosphatidylinositol-5-Phosphate 4-Kinase Type 2 Beta	calcium	0.79
KIFAP3	Kinesin Associated Protein 3	calcium	0.77
RIT2	Ras Like Without CAAX 2	calcium	0.77
PPP1R7	Protein Phosphatase 1 Regulatory Subunit 7	calcium	0.77
AP1G1	Adaptor Related Protein Complex 1 Gamma 1 Subunit	calcium	0.59
MAPRE2	Microtubule Associated Protein RP/EB Family Member 2	calcium	0.59
KLF12	Kruppel Like Factor 12	calcium	0.59

## Sheet: glutamate transport
Symbol	Description	Matched Phenotypes	GeneCards Score
ARL6IP1	ADP Ribosylation Factor Like GTPase 6 Interacting Protein 1	glutamate	4.5
CTTNBP2	Cortactin Binding Protein 2	glutamate	2.95
SLC32A1	Solute Carrier Family 32 Member 1	glutamate	2.76
NLGN2	Neuroligin 2	glutamate	2.47
UGDH	UDP-Glucose 6-Dehydrogenase	glutamate	2.34
RFC1	Replication Factor C Subunit 1	glutamate	2.09
MPP2	Membrane Palmitoylated Protein 2	glutamate	1.75
MVK	Mevalonate Kinase	glutamate	1.54
PDXP	Pyridoxal Phosphatase	glutamate	1.46
PEPD	Peptidase D	glutamate	1.46
UFL1	UFM1 Specific Ligase 1	glutamate	1.01
HDAC4	Histone Deacetylase 4	glutamate	0.75
RNPEP	Arginyl Aminopeptidase	glutamate	0.75
STX6	Syntaxin 6	glutamate	0.71
SLC20A2	Solute Carrier Family 20 Member 2	glutamate	0.71
PPM1A	Protein Phosphatase, Mg2+/Mn2+ Dependent 1A	glutamate	0.71
RDX	Radixin	glutamate	0.71
RASA3	RAS P21 Protein Activator 3	glutamate	0.71
MUT	Methylmalonyl-CoA Mutase	glutamate	0.71
MAP2K4	Mitogen-Activated Protein Kinase Kinase 4	glutamate	0.71
MAFG	MAF BZIP Transcription Factor G	glutamate	0.71
RGS2	Regulator Of G Protein Signaling 2	glutamate	0.71
VTI1B	Vesicle Transport Through Interaction With T-SNAREs 1B	glutamate	0.71
