# Supplementary material for: Time- and polarity-dependent proteomic changes associated with homeostatic scaling at central synapses
Source: eLife. 2018 Feb 15;7:e33322. doi: 10.7554/eLife.33322 (PMC5814146; doi:10.7554/eLife.33322)
Supplement: Supplementary file 4. [file elife-33322-supp4.xlsx]

## Sheet: 1D annotation enrichment
Description	ID	Database	2 h					24 h
			Mean Log2 (Bic2-TTX2)	Median Log2 (Bic2-TTX2)	Number of proteins	P value	Benj. Hoch. FDR	Mean Log2 (Bic24-TTX24)	Median Log2 (Bic24-TTX24)	Number of proteins	P value	Benj. Hoch. FDR
cell junction	-	Keywords	-0.203573	-0.14553	126	1.31433e-09	1.40633e-07	-0.212291	-0.213336	100	3.58226e-09	1.48664e-06
synapse	-	Keywords	-0.228643	-0.15835	100	9.87823e-10	1.40929e-07	-0.220162	-0.24047	78	2.56209e-08	5.31635e-06
membrane	-	Keywords	-0.0791139	-0.0420456	891	1.64904e-09	1.41158e-07	-0.0835663	-0.0481491	753	3.14717e-06	0.000435358
transmembrane	-	Keywords	-0.105133	-0.0629501	556	4.2826e-10	1.83295e-07	-0.073857	-0.0485306	456	0.00270686	0.0449339
transmembrane helix	-	Keywords	-0.106087	-0.0635471	541	9.09764e-10	1.94689e-07	-0.0746324	-0.0475368	443	0.00342943	0.0527115
integral component of membrane	GO:0016021	Gene ontology (cellular component)	-0.095924	-0.0611401	519	1.67336e-08	1.36044e-05	-0.067496	-0.0338745	424	0.0100374	0.241211
postsynaptic membrane	GO:0045211	Gene ontology (cellular component)	-0.262479	-0.215113	62	7.29773e-08	2.96653e-05	-0.259537	-0.3216	45	8.96349e-06	0.00172323
nucleic acid binding	PC00171	Protein class	0.0449853	0.0622845	401	3.11558e-07	6.04422e-05	0.0653496	0.0857868	335	4.48627e-08	8.52392e-06
ribonucleoprotein	-	Keywords	0.172996	0.129948	86	9.10669e-07	6.4961e-05	0.107591	0.128117	57	0.00377575	0.055962
cell junction	GO:0030054	Gene ontology (cellular component)	-0.194355	-0.141899	109	2.58371e-07	7.00186e-05	-0.197957	-0.225021	84	9.24461e-08	7.1091e-05
cell membrane	-	Keywords	-0.105416	-0.0601139	310	1.79128e-06	0.000109524	-0.119828	-0.115282	253	5.18071e-06	0.000537499
nucleic acid binding	GO:0003676	PANTHER Molecular function	0.0553793	0.0687561	335	7.71219e-07	0.000125709	0.0705989	0.0891438	282	1.78985e-08	2.86376e-06
ribosomal protein	-	Keywords	0.175691	0.169664	57	2.60247e-06	0.000139232	0.0696089	0.0644197	30	0.22546	0.719739
dendrite	GO:0030425	Gene ontology (cellular component)	-0.158012	-0.131933	125	2.88313e-06	0.000585996	-0.125739	-0.0476389	98	0.0225353	0.422674
plasma membrane	GO:0005886	Gene ontology (cellular component)	-0.0847353	-0.0516567	431	5.02e-06	0.000816252	-0.136737	-0.0910034	353	3.56037e-07	9.1264e-05
ribonucleoprotein complex	GO:0030529	Cellular components	0.119543	0.109785	115	1.61521e-05	0.000888364	0.116639	0.0907202	98	8.60544e-06	0.000438878
cellular protein modification process	GO:0006464	PANTHER Biological process	-0.109208	-0.069931	249	2.77856e-05	0.00204687	-0.11804	-0.0953417	208	0.000630805	0.0345366
cellular component movement	GO:0006928	PANTHER Biological process	-0.221652	-0.185299	56	1.02229e-05	0.00225926	-0.155034	-0.151381	48	0.0386019	0.176121
RNA metabolic process	GO:0016070	PANTHER Biological process	0.0737915	0.0687561	233	2.35686e-05	0.00260433	0.0587808	0.0719719	212	2.16078e-05	0.00473212
actin cytoskeleton	GO:0015629	Cellular components	-0.260356	-0.189243	40	0.000135576	0.00372834	-0.143523	-0.0851717	36	0.0571709	0.208265
RNA binding protein	PC00031	Protein class	0.0390109	0.0566578	243	3.9479e-05	0.00382947	0.043973	0.0540524	210	0.000649859	0.0154342
receptor	-	Keywords	-0.131783	-0.137758	111	9.19401e-05	0.00437226	-0.12349	-0.0599756	88	0.0823869	0.444033
mRNA processing	GO:0006397	PANTHER Biological process	0.141484	0.0798168	80	7.99374e-05	0.00441654	0.0323969	0.0597935	77	0.0273239	0.157472
ribosome	GO:0005840	Gene ontology (cellular component)	0.201431	0.153019	37	4.56686e-05	0.00464107	0.0876648	-0.0325127	21	0.313284	1.33842
postsynaptic cell membrane	-	Keywords	-0.247194	-0.171002	44	0.000111127	0.00475622	-0.300265	-0.377115	29	1.40384e-05	0.00116519
presynaptic membrane	GO:0042734	Gene ontology (cellular component)	-0.40833	-0.377035	16	4.19423e-05	0.0048713	-0.361744	-0.388599	11	0.00495292	0.146492
nervous system development	GO:0007399	PANTHER Biological process	-0.164227	-0.0912819	123	0.000110625	0.00488962	-0.0549201	-0.0299492	93	0.231719	0.551591
nucleolus	GO:0005730	Gene ontology (cellular component)	0.0774532	0.109838	161	4.05131e-05	0.00548953	0.093447	0.0861378	136	9.90623e-06	0.00152358
cell communication	GO:0007154	PANTHER Biological process	-0.0821336	-0.0427065	342	0.000158457	0.00583649	-0.0947079	-0.0637913	267	0.00760465	0.0793056
axon	GO:0030424	Gene ontology (cellular component)	-0.192484	-0.118834	86	7.7072e-05	0.00696217	-0.200741	-0.133913	69	0.000162226	0.015594
neuronal cell body	GO:0043025	Gene ontology (cellular component)	-0.130122	-0.128691	129	9.84592e-05	0.00800473	-0.160129	-0.130524	107	0.000365131	0.0233988
system development	GO:0048731	PANTHER Biological process	-0.140754	-0.0638056	156	0.000293854	0.0092774	-0.0272297	-0.0299492	119	0.34825	0.669007
dendritic spine	GO:0043197	Gene ontology (cellular component)	-0.229378	-0.222719	44	0.000133953	0.00990033	-0.264339	-0.206275	34	0.00410212	0.131439
cell-cell adhesion	GO:0016337	PANTHER Biological process	-0.318958	-0.261948	32	0.00037509	0.0103619	0.148197	0.127291	22	0.317363	0.655684
postsynaptic density	GO:0014069	Gene ontology (cellular component)	-0.202791	-0.185019	48	0.000186035	0.0126039	-0.230364	-0.204819	41	0.000598382	0.0353966
developmental process	GO:0032502	PANTHER Biological process	-0.120869	-0.0785751	199	0.000600865	0.0132791	-0.0153695	-0.0404396	153	0.537687	0.82925
synapse	GO:0045202	Gene ontology (cellular component)	-0.162573	-0.111631	84	0.000218525	0.0136662	-0.225026	-0.225859	73	2.86476e-07	0.00011015
protein phosphorylation	GO:0006468	PANTHER Biological process	-0.126158	-0.114244	94	0.000574789	0.0141143	-0.192817	-0.140266	78	0.00127798	0.0279877
nucleobase-containing compound metabolic process	GO:0006139	PANTHER Biological process	0.0308203	0.0447922	468	0.000802126	0.0161154	0.0207812	0.0400124	411	0.000861769	0.0235909
signal-anchor	-	Keywords	-0.171835	-0.117134	59	0.00045329	0.0176371	0.0203493	0.0699015	50	0.30821	0.876077
glycoprotein	-	Keywords	-0.0910113	-0.0321512	368	0.000607473	0.0216665	-0.0334546	-0.0206566	293	0.624618	1.15207
cytoskeleton	GO:0005856	Cellular components	-0.157417	-0.0965805	92	0.00126829	0.023252	-0.174101	-0.124596	81	0.000992548	0.00843666
protein kinase activity	GO:0004672	PANTHER Molecular function	-0.182369	-0.12388	71	0.000317454	0.0258725	-0.224536	-0.168077	60	0.000971755	0.0222115
mRNA polyadenylation	GO:0006378	PANTHER Biological process	0.610309	0.584822	4	0.00177844	0.0262023	-0.126298	0.189379	3	0.716156	0.922577
voltage-gated calcium channel complex	GO:0005891	Gene ontology (cellular component)	-0.852131	-0.941716	6	0.000459898	0.026707	-0.654576	-0.490101	5	0.00128923	0.0521798
RNA splicing, via transesterification reactions	GO:0000375	PANTHER Biological process	0.123734	0.0647392	59	0.001578	0.0268261	0.0521628	0.0835762	59	0.015562	0.113603
synaptic vesicle membrane	GO:0030672	Gene ontology (cellular component)	-0.231285	-0.258803	20	0.000511204	0.0277073	-0.102745	-0.0942831	20	0.124998	0.915464
mRNA 3'-end processing	GO:0031124	PANTHER Biological process	0.610309	0.584822	4	0.00177844	0.0280739	-0.126298	0.189379	3	0.716156	0.928036
mRNA splicing, via spliceosome	GO:0000398	PANTHER Biological process	0.119801	0.0693922	68	0.00156682	0.0288556	0.0448889	0.0783367	68	0.0181492	0.128215
protein phosphatase	PC00195	Protein class	-0.185969	-0.195368	43	0.000756668	0.0293587	-0.189321	-0.1665	37	0.00588307	0.0558892
phosphate-containing compound metabolic process	GO:0006796	PANTHER Biological process	-0.0745847	-0.069931	171	0.00232148	0.0301792	-0.125385	-0.0841961	147	0.000851893	0.0266521
mesoderm development	GO:0007498	PANTHER Biological process	-0.16767	-0.159734	54	0.00226301	0.0312578	-0.0351425	-0.0224438	39	0.775686	0.959747
protein kinase	PC00193	Protein class	-0.191918	-0.134766	56	0.000740208	0.0359001	-0.255322	-0.17345	48	0.00420012	0.0443346
RNA splicing	GO:0008380	PANTHER Biological process	0.127096	0.0693922	48	0.00292489	0.0359111	0.0775878	0.0849953	48	0.00864752	0.0823394
ribosomal protein	PC00202	Protein class	0.0114674	0.144609	61	0.00058307	0.0377052	0.0721476	0.0600195	40	0.0653188	0.264055
mitochondrial matrix	GO:0005759	Gene ontology (cellular component)	0.135693	0.133888	48	0.000816056	0.0414658	-0.0197781	0.0832443	37	0.3017	1.34108
ribosome	GO:0005840	Cellular components	0.140464	0.139681	33	0.00313912	0.0431628	0.134366	0.163866	19	0.082467	0.247401
synaptosome	-	Keywords	-0.275609	-0.229471	23	0.00148487	0.0453947	-0.222269	-0.136982	21	0.03762	0.264615
RNA binding	GO:0003723	PANTHER Molecular function	0.0959309	0.063942	131	0.000905737	0.0492117	0.0723066	0.0852623	116	0.00045863	0.0183452

## Sheet: 2D annotation enrichment
Short list:
Description	Database	Log2 fold change Bic2-TTX2	Log2 fold change Bic24-TTX24	Number of proteins	P value	Benj. Hoch. FDR
Synapse	Keywords	-0.361051	-0.369764	78	9.90548e-07	0.000205539
Cell junction	Gene ontology (cellular component)	-0.307925	-0.342135	84	6.25395e-06	0.00480929
Postsynaptic membrane	Gene ontology (cellular component)	-0.3576	-0.385656	45	0.000145318	0.02235
Ribonucleoprotein complex	Cellular components	0.223379	0.264631	98	0.000252588	0.012882
Presynaptic membrane	Gene ontology (cellular component)	-0.789496	-0.490314	11	0.000664946	0.0730491
Synaptic vesicle	Gene ontology (cellular component)	-0.277868	-0.372524	43	0.000952684	0.0915768
Neuron projection	Gene ontology (cellular component)	-0.185423	-0.260486	90	0.00108905	0.0930531
bZIP transcription factor	Cross-reference (Pfam)	0.672279	0.860532	7	0.00165216	2.82189
Response to lipopolysaccharide	Gene ontology (GO)	0.288617	0.488633	25	0.00171713	1.00452
Protein kinase domain	Cross-reference (InterPro)	-0.255768	-0.244506	64	0.0024386	2.79789
C2 domain	Cross-reference (Pfam)	-0.453733	-0.473003	18	0.00266159	2.273
Basic-leucine zipper domain	Cross-reference (InterPro)	0.457804	0.674186	11	0.00304191	2.09405
Ion channel	Protein class	-0.115442	-0.54054	20	0.00305574	0.145148
Axon	Gene ontology (cellular component)	-0.193316	-0.265774	69	0.00321169	0.246979
Exocytosis	Keywords	-0.399169	-0.471957	19	0.00353051	0.133197
Protein phosphorylation	PANTHER Biological process	-0.223374	-0.213856	78	0.00355109	0.25923
Postsynaptic density	Gene ontology (cellular component)	-0.28529	-0.312036	41	0.00357983	0.250263
Parkinson disease >20S proteasome	Pathway	-0.265034	0.813375	6	0.00385785	3.19044
DNA-binding	Keywords	0.0932223	0.261707	82	0.00411143	0.131249
Cytoskeleton	Cellular components	-0.203405	-0.214663	81	0.00451988	0.115257
Cellular component movement	PANTHER Biological process	-0.325692	-0.174028	48	0.00457027	0.166815
Receptor	Keywords	-0.247353	-0.108799	88	0.00457677	0.135669
Phosphatase	Protein class	-0.174254	-0.261153	69	0.00466157	0.147616
Cytoskeletal protein binding	PANTHER Molecular function	-0.228957	-0.282006	52	0.00478018	0.152966
Signal-anchor	Keywords	-0.279509	0.0840348	50	0.00498118	0.129199
Cellular response to hormone stimulus	Gene ontology (GO)	0.611396	0.337652	13	0.00506819	2.03836
Voltage-gated calcium channel complex	Gene ontology (cellular component)	-0.798368	-0.831947	5	0.00524469	0.310243
Threonine protease	Keywords	-0.0774319	0.734339	8	0.00609233	0.133069
Regulation of transcription from RNA polymerase II promoter	PANTHER Biological process	0.130779	0.242098	81	0.00644793	0.176512
Non-receptor serine/threonine protein kinase	Protein class	-0.295469	-0.321426	33	0.00689706	0.187206
Terminal bouton	Gene ontology (cellular component)	-0.303164	-0.370995	27	0.00706875	0.339742
Protein phosphatase	Protein class	-0.313784	-0.263367	37	0.00718263	0.170587
SH3 domain	Keywords	-0.236635	-0.324026	38	0.00726415	0.143553
Oxidoreductase	Keywords	0.203108	0.176428	87	0.00741584	0.13989
Protein kinase	Keywords	-0.287044	-0.285193	37	0.00811449	0.146414
Dendritic shaft	Gene ontology (cellular component)	-0.0140651	-0.579487	13	0.00813975	0.347748
Dendritic spine	Gene ontology (cellular component)	-0.307436	-0.28614	34	0.0083687	0.338712
Calcium transport	Keywords	-0.378193	-0.647196	10	0.00861857	0.14903
RNA splicing	PANTHER Biological process	0.269442	0.220916	48	0.00931189	0.15687
Full list:
Description	Database	Log2 fold change Bic2-TTX2	Log2 fold change Bic24-TTX24	Number of proteins	P value	Benj. Hoch. FDR
Synapse	Keywords	-0.361051	-0.369764	78	9.90548e-07	0.000205539
Cell junction	Gene ontology (cellular component)	-0.307925	-0.342135	84	6.25395e-06	0.00480929
Synapse	Gene ontology (cellular component)	-0.24289	-0.351883	73	7.47813e-05	0.0143767
Postsynaptic membrane	Gene ontology (cellular component)	-0.3576	-0.385656	45	0.000145318	0.02235
Ribonucleoprotein complex	Cellular components	0.223379	0.264631	98	0.000252588	0.012882
Presynaptic membrane	Gene ontology (cellular component)	-0.789496	-0.490314	11	0.000664946	0.0730491
Synaptic vesicle	Gene ontology (cellular component)	-0.277868	-0.372524	43	0.000952684	0.0915768
Neuron projection	Gene ontology (cellular component)	-0.185423	-0.260486	90	0.00108905	0.0930531
Postsynaptic cell membrane	Keywords	-0.267326	-0.468378	29	0.00130123	0.0675012
PH-like domain superfamily	Cross-reference (InterPro)	-0.14889	-0.355564	52	0.00164982	5.67869
bZIP transcription factor	Cross-reference (Pfam)	0.672279	0.860532	7	0.00165216	2.82189
Response to lipopolysaccharide	Gene ontology (GO)	0.288617	0.488633	25	0.00171713	1.00452
Protein kinase-like (PK-like) superfamily	Cross-reference (SUPFAM)	-0.24894	-0.256121	67	0.00175649	0.725432
Protein kinase C conserved region 2 (CalB)	Cross-reference (SMART)	-0.441908	-0.487094	19	0.00193878	0.818165
Protein kinase	Protein class	-0.327997	-0.24086	48	0.00225147	0.213889
Protein kinase domain	Cross-reference (InterPro)	-0.255768	-0.244506	64	0.0024386	2.79789
C2 domain	Cross-reference (Pfam)	-0.453733	-0.473003	18	0.00266159	2.273
Protein kinase, ATP binding site	Cross-reference (InterPro)	-0.263603	-0.275136	54	0.00266659	2.2946
Protein kinase activity	PANTHER Molecular function	-0.258393	-0.248822	60	0.00291065	0.116426
Basic-leucine zipper domain	Cross-reference (InterPro)	0.457804	0.674186	11	0.00304191	2.09405
Ion channel	Protein class	-0.115442	-0.54054	20	0.00305574	0.145148
C2 domain	Cross-reference (InterPro)	-0.354689	-0.41653	25	0.00309745	1.7769
Axon	Gene ontology (cellular component)	-0.193316	-0.265774	69	0.00321169	0.246979
Exocytosis	Keywords	-0.399169	-0.471957	19	0.00353051	0.133197
Protein phosphorylation	PANTHER Biological process	-0.223374	-0.213856	78	0.00355109	0.25923
Postsynaptic density	Gene ontology (cellular component)	-0.28529	-0.312036	41	0.00357983	0.250263
Parkinson disease#P00049>20S proteasome	Pathway	-0.265034	0.813375	6	0.00385785	3.19044
DNA-binding	Keywords	0.0932223	0.261707	82	0.00411143	0.131249
Cytoskeleton	Cellular components	-0.203405	-0.214663	81	0.00451988	0.115257
mRNA processing	PANTHER Biological process	0.255783	0.147448	77	0.00455002	0.199291
Cellular component movement	PANTHER Biological process	-0.325692	-0.174028	48	0.00457027	0.166815
Receptor	Keywords	-0.247353	-0.108799	88	0.00457677	0.135669
Phosphatase	Protein class	-0.174254	-0.261153	69	0.00466157	0.147616
Calcium channel	Keywords	-0.565319	-0.880378	6	0.00476047	0.131706
Cytoskeletal protein binding	PANTHER Molecular function	-0.228957	-0.282006	52	0.00478018	0.152966
Signal-anchor	Keywords	-0.279509	0.0840348	50	0.00498118	0.129199
Calcium ion transport	Gene ontology (GO)	-0.325389	-0.713396	10	0.00499434	2.14257
Cellular response to hormone stimulus	Gene ontology (GO)	0.611396	0.337652	13	0.00506819	2.03836
Voltage-gated calcium channel complex	Gene ontology (cellular component)	-0.798368	-0.831947	5	0.00524469	0.310243
Kinase	Keywords	-0.145974	-0.223959	92	0.00554521	0.135368
Protein kinase domain	Cross-reference (Pfam)	-0.227553	-0.290695	48	0.00576032	3.27954
Double-stranded DNA binding	Gene ontology (GO)	0.289845	0.527482	17	0.00576828	1.95363
Sequence-specific DNA binding	Gene ontology (GO)	0.182621	0.367078	36	0.00596428	1.91901
Proteasome core complex	Gene ontology (cellular component)	-0.0774319	0.734339	8	0.00609233	0.334643
Threonine protease	Keywords	-0.0774319	0.734339	8	0.00609233	0.133069
Regulation of transcription from RNA polymerase II promoter	PANTHER Biological process	0.130779	0.242098	81	0.00644793	0.176512
Serine/threonine-protein kinase, active site	Cross-reference (InterPro)	-0.200642	-0.319297	43	0.00677256	2.91389
Non-receptor serine/threonine protein kinase	Protein class	-0.295469	-0.321426	33	0.00689706	0.187206
Terminal bouton	Gene ontology (cellular component)	-0.303164	-0.370995	27	0.00706875	0.339742
Protein phosphatase	Protein class	-0.313784	-0.263367	37	0.00718263	0.170587
SH3 domain	Keywords	-0.236635	-0.324026	38	0.00726415	0.143553
Oxidoreductase	Keywords	0.203108	0.176428	87	0.00741584	0.13989
Protein-tyrosine phosphatase-like	Cross-reference (InterPro)	-0.249374	-0.519994	17	0.00744881	2.84876
(Phosphotyrosine protein) phosphatases II superfamily	Cross-reference (SUPFAM)	-0.249374	-0.519994	17	0.00744881	1.53818
Ion transport protein	Cross-reference (Pfam)	-0.820901	-0.918415	4	0.00757875	2.5889
Growth cone	Gene ontology (cellular component)	-0.180903	-0.327783	41	0.00797959	0.360959
Serine/threonine-protein kinase	Keywords	-0.287044	-0.285193	37	0.00811449	0.146414
Dendritic shaft	Gene ontology (cellular component)	-0.0140651	-0.579487	13	0.00813975	0.347748
RNA splicing, via transesterification reactions	PANTHER Biological process	0.259203	0.183978	59	0.00821483	0.199894
Dendritic spine	Gene ontology (cellular component)	-0.307436	-0.28614	34	0.0083687	0.338712
Calcium transport	Keywords	-0.378193	-0.647196	10	0.00861857	0.14903
Synaptic transmission	PANTHER Biological process	-0.189896	-0.269238	54	0.00867727	0.190032
mRNA splicing, via spliceosome	PANTHER Biological process	0.241622	0.16767	68	0.00868259	0.172862
C2 domain (Calcium/lipid-binding domain, CaLB) superfamily	Cross-reference (SUPFAM)	-0.333689	-0.394331	22	0.00877718	1.20832
Negative regulation of transcription from RNA polymerase II promoter	Gene ontology (GO)	-0.0926924	0.207699	69	0.00879824	1.9523
RNA splicing	PANTHER Biological process	0.269442	0.220916	48	0.00931189	0.15687
Actin cytoskeleton	Cellular components	-0.34402	-0.184347	36	0.00931322	0.0949948
Ribonucleoprotein	Keywords	0.230054	0.22402	57	0.00939958	0.156033
