# Supplementary material for: Time- and polarity-dependent proteomic changes associated with homeostatic scaling at central synapses
Source: eLife. 2018 Feb 15;7:e33322. doi: 10.7554/eLife.33322 (PMC5814146; doi:10.7554/eLife.33322)
Supplement: Supplementary file 5. [file elife-33322-supp5.xlsx]

## Sheet: 307 regulated proteins (24 h)
Protein ID(s)	Gene symbol(s)	Protein name	Fisher LSD test Bic-Untd	Fisher LSD test TTX-Untd	Fisher LSD test Bic-TTX	Bic-Untd & TTX-Untd	Log2 LFQ intensity Bic24_A	Log2 LFQ intensity Bic24_B	Log2 LFQ intensity Bic24_C	Log2 LFQ intensity Bic24_D	Log2 LFQ intensity Bic24_E	Log2 LFQ intensity TTX24_A	Log2 LFQ intensity TTX24_B	Log2 LFQ intensity TTX24_C	Log2 LFQ intensity TTX24_D	Log2 LFQ intensity TTX24_E	Log2 LFQ intensity Untd24_A	Log2 LFQ intensity Untd24_B	Log2 LFQ intensity Untd24_C	Log2 LFQ intensity Untd24_D	Log2 LFQ intensity Untd24_E
A0A096MIS9, Q5XIA4	Cnot10	CCR4-NOT Transcription Complex Subunit 10	yes	-	yes	-	21.8395	21.8504	21.0433	21.4297	21.1782	20.613	20.6818	20.979	20.9007	20.8973	20.6321	20.7289	20.1689	20.7798	20.6782
A0A096MJP0, A0A096MIX8, A0A096MIX5, A0A096MJG1, Q62880, Q5BKE0	Taf9, Taf9b	TATA-Box Binding Protein Associated Factor 9	yes	-	yes	-	22.26	22.7903	21.8403	-	22.4462	21.136	21.7965	20.9543	-	21.5795	-	21.2151	20.693	20.3423	-
A0A096MKA5	Atad2b	ATPase Family, AAA Domain Containing 2B	yes	-	yes	-	-	-	22.15	22.5691	22.4289	20.8855	21.2036	20.8765	-	-	20.9046	21.7197	21.113	-	-
A0A096MKC0, B2RYE6	Gigyf2	GRB10 Interacting GYF Protein 2	-	yes	yes	-	22.8707	22.7941	-	23.1832	23.2341	-	21.7084	22.1099	21.7126	-	23.3492	-	23.538	22.9411	-
A0A0A0MP77, F1M386	Rapgef2	Rap Guanine Nucleotide Exchange Factor 2	-	yes	yes	-	23.7196	23.1026	22.957	23.3874	23.2525	24.2433	23.8114	23.9116	24.1554	23.9261	23.4092	23.1516	23.3546	23.276	23.3081
A8ASI9, Q9JLT6	Bid	BH3 Interacting Domain Death Agonist	yes	yes	-	yes	-	-	-	22.0118	22.5519	22.7665	-	-	22.8506	22.9783	-	-	-	21.1272	21.6124
B0BMT3, A4L691	Pinx1	PIN2/TERF1 Interacting, Telomerase Inhibitor 1	yes	yes	yes	yes	24.7604	24.4707	24.6518	24.6584	24.4422	24.1831	24.2466	-	24.296	24.0611	24.9164	24.7	-	25.4952	24.7124
B0BMU0, Q7TP89	Ppie	Peptidylprolyl Isomerase E	-	yes	yes	-	21.7195	22.0974	21.9443	21.946	21.9413	20.5798	21.6263	21.3036	21.0366	20.9333	-	22.7576	21.9777	21.8081	21.8612
B0BN59, G3V6B8, M0R899	RGD1562416, Tsr2, LOC100910723	TSR2, Ribosome Maturation Factor	yes	yes	-	yes	24.1194	23.9369	23.4372	23.9508	24.0045	24.4924	24.5379	23.7996	24.4031	24.5209	23.3399	24.2215	22.8624	22.7571	23.4029
B0BN94	Fam136a	Family With Sequence Similarity 136 Member A	yes	yes	-	yes	22.2427	-	22.9087	23.0519	22.2618	21.8549	22.5543	22.3018	22.4655	-	-	23.1265	22.9396	23.6029	23.4153
B0BN99	Hmgb3	High Mobility Group Box 3	yes	-	yes	-	24.2726	24.3277	-	24.3308	24.8319	23.8893	23.8483	-	23.9309	23.9967	23.8168	23.6011	23.3483	23.9721	23.9935
B0BNA9	Cnot11	CCR4-NOT Transcription Complex Subunit 11	-	yes	yes	-	22.7616	23.008	21.6703	22.5112	22.4439	21.5517	21.071	21.0983	21.4899	21.6513	22.7336	22.395	22.1079	22.462	22.5487
B0BNE2	Polr2e	Polymerase (RNA) II Subunit E	yes	yes	-	yes	20.8676	21.8363	21.6078	21.5141	21.5741	21.5366	22.3121	22.04	22.2118	22.0947	22.0806	23.4511	22.5454	22.4447	23.0387
B0BNJ0	Sin3b	SIN3 Transcription Regulator Family Member B	yes	yes	yes	yes	-	23.4002	22.8517	23.2571	23.4613	-	-	21.6751	21.8919	21.9267	22.277	22.7705	22.2392	22.2347	22.0327
B0VXR5, Q9R237-2, Q9R237, Q9R237-3	Mapk8ip1	Mitogen-Activated Protein Kinase 8 Interacting Protein 1	yes	yes	yes	yes	25.4029	25.4913	25.7377	25.1796	25.0256	26.8641	26.963	27.3201	26.2999	26.0716	25.8202	26.2155	26.6935	25.7346	25.7362
B1H215	Ncoa4	Nuclear Receptor Coactivator 4	yes	yes	yes	yes	27.0265	27.2174	27.4628	27.0329	26.9726	26.6775	27.0393	26.7782	26.8299	26.7196	27.3455	27.7417	27.5446	27.6018	27.8392
B1H234	Flrt3	Fibronectin Leucine Rich Transmembrane Protein 3	yes	-	yes	-	-	22.7931	22.6588	23.0552	22.3137	24.4648	23.9972	24.3908	24.0851	-	24.3169	23.9745	24.1024	24.1683	-
B1H263, F1MAF5	Pcid2	PCI Domain Containing 2	-	-	yes	-	-	20.8201	20.098	-	20.7955	21.9392	21.958	21.061	21.7789	21.3869	-	21.4263	20.841	20.8362	21.3863
B1H279, F7EXF4	Cep85l	Centrosomal Protein 85 Like	yes	yes	yes	yes	-	25.634	25.3407	25.4715	25.1061	20.4367	21.1068	20.5923	21.0265	-	24.5039	24.7806	24.4617	24.5362	24.9109
B1H2A2, M0R7H8	Fsd1	Fibronectin Type III And SPRY Domain Containing 1	-	yes	yes	-	-	-	21.0437	21.8295	21.2803	23.4569	22.9239	22.8135	23.165	22.7566	-	-	-	21.3335	21.7347
B1WBY5	Dnajc11	DnaJ Heat Shock Protein Family (Hsp40) Member C11	yes	-	yes	-	23.6364	24.1263	24.3451	24.1415	23.6983	24.856	24.8509	25.1339	24.8609	24.4152	24.5836	25.0455	25.3109	24.7915	24.6317
B1WC22	Zfp131	Zinc Finger Protein 131	-	yes	yes	-	21.6749	22.1468	21.9906	21.8498	21.5427	21.0395	21.1153	20.9553	21.079	-	-	21.8731	-	21.5391	-
B1WC70	Ppp1r8	Protein Phosphatase 1 Regulatory Subunit 8	yes	-	yes	-	24.226	24.6151	24.1903	23.6133	23.8184	23.7338	23.6059	22.4033	22.6567	22.7963	22.9733	23.9231	22.9586	23.1231	22.996
B2DD29	Brsk1	BR Serine/Threonine Kinase 1	yes	yes	yes	yes	-	21.3624	22.056	21.7491	-	23.771	23.413	23.4258	23.2905	-	-	22.4986	22.8732	22.3952	-
B2GUY8	Slc25a17	Solute Carrier Family 25 Member 17	yes	-	yes	-	21.8734	22.2341	21.3804	21.4511	21.526	23.8429	23.798	22.7094	23.2132	22.9747	23.2513	23.3002	22.767	22.5055	22.6743
B2RYJ2	Dbr1	Debranching RNA Lariats 1	yes	yes	-	yes	-	21.7073	-	21.9122	21.9529	-	-	-	21.8257	22.7064	24.804	25.3939	-	25.0131	25.4307
B2RYL8	Ddx41	DEAD-Box Helicase 41	-	yes	yes	-	21.8307	21.56	21.5973	-	-	20.8983	-	21.0324	-	-	-	21.7931	22.1049	-	-
B2RYR9, Q9Z336	Dynlt1	Dynein Light Chain Tctex-Type 1	-	yes	yes	-	22.9463	23.199	22.2211	22.9066	22.937	21.3604	22.0751	21.1062	21.8835	-	23.4776	24.0478	22.5771	23.0892	23.0571
B2RZ33, G3V7X3	Nck1	NCK Adaptor Protein 1	yes	yes	-	yes	-	22.9638	22.5148	22.4524	23.1571	23.1945	22.8194	23.3263	23.0022	23.0869	-	21.6879	-	-	21.5577
B3DMA5	Cnot7	CCR4-NOT Transcription Complex Subunit 7	yes	yes	yes	yes	-	-	21.1102	21.5084	21.4912	-	21.9427	21.8813	22.6166	21.9251	22.3859	22.4441	22.5205	22.4292	23.0269
B3IYD2, Q6BBI8	Ufc1	Ubiquitin-Fold Modifier Conjugating Enzyme 1	-	yes	yes	-	25.743	26.1769	25.883	25.712	26.754	24.4806	24.3481	24.3287	24.6808	24.8235	26.1931	26.2273	25.7859	25.6822	26.8086
B4F779	Appl2	Adaptor Protein, Phosphotyrosine Interacting With PH Domain And Leucine Zipper 2	-	yes	yes	-	23.7578	23.4287	23.9968	23.3904	23.7812	22.252	22.4253	-	-	21.6108	23.3616	24.2397	24.2703	23.734	23.6877
B4F7F3	Arvcf	Armadillo Repeat Gene Deleted In Velocardiofacial Syndrome	yes	yes	yes	yes	-	22.0098	21.8659	21.5401	21.7863	22.1833	22.5248	22.3605	22.2762	21.8103	-	21.4539	21.2925	20.8626	21.0682
B5DFC6, M0RCH5	Gnpda1	Glucosamine-6-Phosphate Deaminase 1	-	yes	yes	-	22.7494	22.8964	-	22.2705	22.8738	23.5122	23.6548	23.5012	23.6901	23.8996	23.2324	22.5571	22.7386	-	22.324
C7E1V2, P29994-8, P29994-7, P29994-6, P29994-5, P29994-4, P29994-2, P29994-3, P29994, A0A0A0MY31, F1LNT1, F1LQX8, F1LQS8	Itpr1	Inositol 1,4,5-Trisphosphate Receptor Type 1	-	yes	yes	-	23.747	-	23.5306	23.8207	23.5635	22.658	21.8466	22.2531	-	-	-	-	23.6195	24.2196	-
D3Z8U8	-	-	yes	yes	yes	yes	-	-	21.8141	21.8503	21.7497	23.4387	-	23.1558	22.7284	22.7146	24.5042	-	25.1956	24.4569	24.5762
D3Z9Z0	Ank1	Ankyrin 1	yes	yes	yes	yes	25.8316	-	25.6494	-	-	-	24.0527	23.6293	23.5098	-	24.3002	24.7447	24.194	-	-
D3ZAI0, D4A4B4	U2surp	U2 SnRNP Associated SURP Domain Containing	-	yes	yes	-	25.5335	25.5146	25.1986	25.3119	25.5691	25.551	25.9587	26.3157	26.5194	25.854	25.6089	25.4902	25.2326	25.2979	25.3807
D3ZCG3, D3ZKH2	Mon2	MON2 Homolog, Regulator Of Endosome-To-Golgi Trafficking	yes	yes	-	yes	23.2612	23.5623	23.144	23.2631	23.5653	23.1006	23.3042	22.7075	23.0974	23.3095	22.6734	22.8455	22.3955	22.4316	22.7561
D3ZD84, M0RB60	Lrig1	Leucine-Rich Repeats And Immunoglobulin Like Domains 1	-	yes	yes	-	25.3563	25.355	25.4932	25.4125	24.9713	23.8464	24.8405	24.6538	24.7631	24.1356	24.7392	25.5892	24.9868	25.3035	25.3748
D3ZDA2	Sema6d	Semaphorin 6D	-	yes	yes	-	25.1552	24.7734	25.2216	25.0102	24.606	23.6155	23.857	24.3793	24.7943	24.0481	25.169	25.4201	24.6603	24.9769	25.2218
D3ZDI5	Arhgap12	Rho GTPase Activating Protein 12	yes	-	yes	-	-	22.0723	-	22.0719	22.41	-	21.5882	-	21.8158	21.3675	-	21.5676	-	21.1293	21.2686
D3ZDU2	Rptor	Regulatory Associated Protein Of MTOR Complex 1	yes	-	yes	-	-	22.7107	21.6872	22.0371	21.7114	-	23.2687	23.0886	23.3914	22.9885	-	23.0492	23.0312	22.5838	-
D3ZE17, Q8VHK2	Caskin1	CASK Interacting Protein 1	-	yes	yes	-	25.4369	25.1055	25.7504	25.696	25.3897	26.2105	26.0981	26.7601	26.4058	26.2423	25.514	25.468	26.1633	25.7766	25.2582
D3ZF26	Tnks1bp1	Tankyrase 1 Binding Protein 1	yes	yes	-	yes	22.7587	22.852	-	23.1084	22.7506	22.7525	23.6157	23.7432	23.624	23.155	-	24.6072	23.7096	24.036	24.1822
D3ZF89	Ubap2	Ubiquitin Associated Protein 2	-	yes	yes	-	24.2887	23.4211	24.1872	24.0641	24.2789	23.3504	22.9433	23.2479	23.2071	23.0821	23.6184	23.6813	24.0626	24.2002	23.594
D3ZFB1	Plekha6	Pleckstrin Homology Domain Containing A6	yes	yes	yes	yes	22.2775	21.8067	22.1549	22.2612	-	23.6758	23.4337	23.4649	23.6384	-	23.3381	22.7988	23.1148	21.9094	-
D3ZFD0	Myo18a	Myosin XVIIIA	yes	yes	yes	yes	24.5932	25.2246	25.2557	25.3772	25.2063	25.9932	25.8282	25.9388	25.8495	25.8081	25.3129	25.5696	25.8359	25.5238	25.4638
D3ZFJ6	Lactb	Lactamase Beta	yes	yes	-	yes	22.9509	23.3693	22.1703	23.105	-	22.6547	23.0443	22.5604	22.6483	22.6748	23.564	24.141	23.7267	23.4185	23.5329
D3ZFS7	Lyplal1	Lysophospholipase Like 1	yes	yes	yes	yes	21.9781	-	21.4153	21.3351	20.8813	22.1964	22.2621	21.9844	21.8901	21.724	-	22.8612	22.791	22.9627	22.4151
D3ZG54	Wwox	WW Domain Containing Oxidoreductase	yes	yes	yes	yes	-	23.4282	-	23.424	-	-	22.8911	22.3615	23.0292	-	-	22.526	22.1368	22.3319	22.2094
D3ZGF8, D4A5A6	Polr2a	Polymerase (RNA) II Subunit A	yes	yes	-	yes	-	-	-	21.3227	21.2642	-	-	22.0708	21.7302	21.687	22.6984	-	22.8999	-	22.1926
D3ZGL0, Q9JHZ4-2, Q9JHZ4	Gripap1	GRIP1 Associated Protein 1	yes	-	yes	-	-	-	23.04	22.5915	22.7159	24.0903	23.7311	24.2147	23.826	23.9716	24.3718	23.3095	24.5055	24.093	23.9075
D3ZH36	Elfn2	Extracellular Leucine-Rich Repeat And Fibronectin Type III Domain Containing 2	-	yes	yes	-	23.1888	23.1226	23.1544	23.2463	22.9105	24.2003	23.5828	24.2196	23.8739	-	23.2324	23.074	23.5801	23.8066	-
D3ZH98	-	-	yes	-	yes	-	21.6817	-	22.2479	22.0672	22.0187	22.8015	-	23.1323	-	-	23.2045	-	23.8906	-	-
D3ZHK4	Rb1cc1	RB1 Inducible Coiled-Coil 1	yes	-	yes	-	22.1493	-	-	22.254	21.8366	23.4765	-	-	22.4801	22.9975	-	-	-	23.5116	23.6107
D3ZI21	Bcl7a	B-Cell CLL/Lymphoma 7A	yes	yes	-	yes	24.4024	-	-	24.0726	-	23.9351	23.7051	-	-	-	-	19.6296	20.9226	-	-
D3ZJ91, F1M558	Ddhd2	DDHD Domain Containing 2	yes	yes	-	yes	-	24.6044	24.8573	24.7986	25.0947	24.2034	23.9813	23.2327	23.606	25.5764	22.2524	21.9658	21.8454	21.5631	22.1053
D3ZJH2	Sugp2	SURP And G-Patch Domain Containing 2	yes	-	yes	-	-	22.5469	22.7187	22.9897	22.1875	23.8379	23.1621	23.4847	23.6804	23.3307	-	24.2184	24.249	23.2955	22.972
D3ZJH3, F1LQ41, Q62888-2, Q62888	Nlgn2	Neuroligin 2	-	yes	yes	-	21.2073	21.4363	-	-	-	22.694	23.7047	-	-	-	21.4412	-	21.242	-	-
D3ZJU5	Smarcc1	SWI/SNF Related, Matrix Associated, Actin Dependent Regulator Of Chromatin Subfamily C Member 1	yes	yes	-	yes	24.3123	23.9768	24.0317	23.709	24.6839	24.2542	24.5659	24.3306	24.4582	24.542	-	23.7295	23.3866	23.2857	23.7749
D3ZK73	Cul4b	Cullin 4B	yes	yes	-	yes	23.8484	24.2419	24.1278	24.2515	24.7379	23.9158	24.3453	23.9215	24.1837	24.5246	25.6982	26.4285	25.6411	25.4928	26.3823
D3ZKC8	Vangl1	VANGL Planar Cell Polarity Protein 1	yes	-	yes	-	-	20.7477	-	20.4527	-	23.0416	22.7854	-	-	23.4916	-	22.6951	21.7138	-	23.1228
D3ZKG5	Parvb	Parvin Beta	yes	-	yes	-	-	23.5668	22.9959	22.7596	24.5588	22.2736	22.6101	21.6088	22.1128	22.4087	-	22.6676	22.2069	22.5979	22.6931
D3ZKK5	Mtmr1	Myotubularin Related Protein 1	yes	-	yes	-	21.884	22.2388	22.1015	21.7414	21.8767	22.5892	22.8613	22.7077	22.5659	22.7847	22.2156	22.6751	22.7602	21.9355	22.3859
D3ZKT0	Tamm41	TAM41 Mitochondrial Translocator Assembly And Maintenance Homolog	-	yes	yes	-	-	-	-	22.7965	22.9983	23.9711	23.9132	-	23.5463	23.9881	-	23.2355	-	22.8674	-
D3ZLA3	Cpne3	Copine 3	yes	yes	-	yes	23.3702	23.5745	-	23.2445	23.8224	23.9523	23.7686	-	23.5806	24.0054	24.6329	24.1076	-	24.0983	24.5265
D3ZMG0	Ulk1	Unc-51 Like Autophagy Activating Kinase 1	-	yes	yes	-	20.5319	21.2455	20.6959	21.0705	20.5676	22.0364	21.9778	21.5572	21.6612	21.7653	-	21.4361	21.276	20.7755	21.394
D3ZML4	Trabd	TraB Domain Containing	yes	yes	yes	yes	22.2651	22.6426	22.3586	22.562	22.7066	23.3548	23.5842	23.2316	23.384	23.2111	22.5919	23.491	23.1752	22.7783	22.8121
D3ZMN5	Snx29	Sorting Nexin 29	yes	yes	yes	yes	26.0157	24.7393	24.7609	25.1046	-	22.6593	23.0053	22.8424	23.3409	-	-	21.6128	21.3191	21.2359	-
D3ZMS4	Arhgap26	Rho GTPase Activating Protein 26	yes	-	yes	-	22.2598	-	22.4443	22.6499	-	22.7647	23.1732	22.8235	23.2062	23.2463	22.9737	23.4603	23.147	23.6537	-
D3ZMY7	Nt5c2	5'-Nucleotidase, Cytosolic II	yes	-	yes	-	22.6569	22.3477	21.8021	22.4218	22.3861	23.2588	23.5471	22.9992	23.1617	23.1002	23.2433	23.2283	22.9054	22.7974	22.9106
D3ZN11, F1LQH2, D3ZY21	Nfkb1	Nuclear Factor Kappa B Subunit 1	yes	-	yes	-	-	22.9468	-	-	23.181	22.1407	22.0314	21.8798	-	22.4485	22.0847	22.2867	21.6432	22.0688	-
D3ZN27, D3ZNI6	Dnajc13	DnaJ Heat Shock Protein Family (Hsp40) Member C13	yes	yes	-	yes	21.0213	21.3941	20.8556	21.3578	21.0462	-	22.1289	21.8569	21.6725	21.4629	25.838	24.5942	24.5177	24.3398	24.0371
D3ZNN0, M0RAP5	Sbf1	SET Binding Factor 1	-	-	yes	-	22.1774	22.3431	22.5986	22.5021	22.4258	23.0514	23.3572	24.2128	23.5657	23.0931	-	22.7715	23.6793	22.7283	22.4737
D3ZPA1	Gcc1	GRIP And Coiled-Coil Domain Containing 1	yes	yes	-	yes	-	21.5388	-	21.7151	22.2882	-	22.0816	-	21.9801	22.0423	-	20.3232	-	20.2367	-
D3ZPW2, Q62746-2, Q62746	Syt6	Synaptotagmin 6	yes	-	yes	-	22.8919	23.6481	24.0404	23.5468	23.2458	22.4305	22.4051	22.5231	22.3475	22.4321	22.4882	23.2957	22.1909	22.457	22.8708
D3ZQ74, Q63321	Plod1	Procollagen-Lysine,2-Oxoglutarate 5-Dioxygenase 1	-	yes	yes	-	23.7225	24.2101	23.0848	23.0068	24.0353	25.1636	25.6836	24.7138	25.5378	24.7186	23.3933	23.6997	23.1389	23.0516	23.0554
D3ZRF6, M0R715	Pnpla6	Patatin Like Phospholipase Domain Containing 6	yes	yes	yes	yes	23.4105	24.8243	23.4539	23.6385	23.1906	22.824	23.1518	22.5212	22.5988	22.0828	20.9005	22.3094	22.027	21.7374	21.7783
D3ZT20	Fbxo41	F-Box Protein 41	-	-	yes	-	-	-	20.9026	20.8713	-	22.8371	23.124	22.6697	22.12	-	-	-	22.5518	21.4242	-
D3ZTY9	Nvl	Nuclear VCP-Like	yes	yes	-	yes	-	-	-	20.989	20.8306	-	20.6488	-	20.7827	-	-	21.9775	-	21.8717	-
D3ZU21	Pibf1	Progesterone Immunomodulatory Binding Factor 1	yes	yes	-	yes	25.5591	-	24.3552	23.7701	23.5892	-	25.3378	-	25.0927	25.2638	22.7257	-	23.8376	23.1575	23.0538
D3ZUW8	Brd1	Bromodomain Containing 1	yes	-	yes	-	22.2635	21.6273	21.9361	21.6908	21.9355	22.7937	23.0177	23.0613	23.0523	22.5146	-	23.1	22.92	22.6086	22.9745
D3ZV33	Pogz	Pogo Transposable Element With ZNF Domain	yes	-	yes	-	25.2496	25.7033	25.5688	25.7554	25.1018	24.2685	25.2324	25.0633	24.6721	24.0684	24.1495	24.4807	24.9627	24.6124	23.9213
D3ZW44	-	RALY RNA Binding Protein-Like	yes	yes	-	yes	23.3938	-	23.585	22.9362	22.7903	24.0701	23.4113	23.9648	23.4577	23.0822	22.3451	22.9359	22.7705	22.8522	22.1843
D3ZWA5	Kifap3	Kinesin Associated Protein 3	-	yes	yes	-	23.4203	23.2602	23.4183	23.2475	23.3793	24.4458	23.7008	24.3914	23.9816	23.999	23.3828	23.3865	24.1219	23.2515	23.6385
D3ZWV8	Tiam1	T-Cell Lymphoma Invasion And Metastasis 1	yes	yes	-	yes	20.9916	21.2578	21.1902	21.1929	-	22.0792	21.209	22.1169	21.5394	20.7885	23.4068	23.7518	23.9178	23.2822	-
D3ZWX4	Nckipsd	NCK Interacting Protein With SH3 Domain	yes	yes	yes	yes	20.6087	20.944	21.1937	-	20.0468	22.9904	21.9151	22.3822	22.8529	22.1892	21.3868	21.3237	21.6776	-	-
D3ZY44	Mrps2	Mitochondrial Ribosomal Protein S2	yes	yes	-	yes	21.8932	21.8455	21.744	21.9189	21.8333	-	21.3375	21.6929	21.8838	21.376	-	22.631	22.3706	22.1984	22.2355
D3ZY47	RGD1559896	Protein RGD1559896	yes	-	yes	-	-	20.9856	21.8625	-	-	-	23.4574	-	23.2705	23.8654	-	23.1838	23.6797	23.2112	23.4728
D3ZY54	Slc30a5	Solute Carrier Family 30 Member 5	-	yes	yes	-	22.4789	23.1581	23.2067	22.4175	-	21.2576	21.1694	-	-	-	22.6662	22.6641	-	-	22.6303
D3ZZB0	Dip2c	Disco Interacting Protein 2 Homolog C	yes	-	yes	-	24.6587	24.9828	24.9676	24.9014	24.0244	25.7079	25.6912	25.7992	25.5567	25.2016	25.1972	25.7352	25.722	25.3928	25.1977
D3ZZM0	Slc39a14	Solute Carrier Family 39 Member 14	-	yes	yes	-	-	22.6821	22.3853	22.2165	-	-	21.0178	20.0739	21.0859	-	-	22.4599	22.362	22.0122	21.4222
D4A054, M0R3M4	Ranbp2	RAN Binding Protein 2	yes	-	yes	-	26.8627	26.5673	26.5385	26.4424	26.3097	27.2689	27.2932	27.4866	27.1071	27.1554	26.6251	27.1273	27.4355	27.1388	27.061
D4A055	Cacnb4	Calcium Voltage-Gated Channel Auxiliary Subunit Beta 4	-	yes	-	-	24.1257	24.3677	24.391	23.4884	23.1845	25.0078	24.9093	24.8372	23.9608	23.5855	22.8745	23.7919	23.7178	22.5279	23.0042
D4A0C3	Hid1	HID1 Domain Containing	yes	-	yes	-	-	21.1011	-	21.2756	-	23.1281	22.4065	22.7594	22.3431	-	22.4518	21.9366	22.519	21.4687	22.434
D4A1J8, D4A4L4, W0T3G7	Map7d2	MAP7 Domain Containing 2	yes	yes	yes	yes	23.1996	23.2552	22.8792	23.11	22.6149	24.9318	24.6658	24.906	24.5618	24.2562	-	24.0624	24.0758	23.9089	23.5199
D4A1K2	Rpl7l1	Ribosomal Protein L7 Like 1	yes	-	yes	-	22.955	23.8079	22.8033	22.6448	22.9709	24.9469	25.5409	24.4104	24.9955	24.66	25.0969	25.2418	24.5542	24.733	25.1647
D4A2F2, F1LPM7, E9PT71, A3F6Q3, Q6B4M5-2, Q6B4M5	Pard6b, Pard6a, Pard6g	Par-6 Family Cell Polarity Regulator	yes	yes	yes	yes	24.09	23.8562	-	-	23.8572	22.7504	23.0503	-	22.8346	23.0471	23.1196	23.6743	-	23.0364	23.3257
D4A321	Dhx38	DEAH-Box Helicase 38	yes	-	yes	-	22.5098	23.1107	23.3135	23.2761	23.1817	22.093	22.6179	22.2317	22.5856	22.1882	21.9062	22.8056	22.3423	22.3318	21.9065
D4A3T4	Zfyve1	Zinc Finger FYVE-Type Containing 1	-	yes	yes	-	24.5676	23.7274	24.2705	24.1546	24.0866	24.9124	24.7458	24.755	24.669	24.7808	24.0142	23.8484	23.9549	23.8585	23.8666
D4A3T5	C1ql3	Complement Component 1, Q Subcomponent-Like 3	yes	yes	-	yes	25.2591	-	25.1233	24.0584	24.3502	24.833	-	24.5562	24.0035	-	-	-	23.1188	23.1968	-
D4A4A9	Mrpl19	Mitochondrial Ribosomal Protein L19	yes	yes	-	yes	20.3366	20.3317	20.3134	20.1539	-	20.5479	20.1834	-	-	-	22.8147	22.0076	22.1059	21.5481	-
D4A4J0	Supt16h	SPT16 Homolog, Facilitates Chromatin Remodeling Subunit	-	yes	yes	-	-	23.2914	23.9428	23.2761	23.9002	22.9132	22.3481	22.6764	22.7502	23.0409	23.3631	23.8341	24.0409	23.2618	23.3113
D4A4U3	Mdp1	Magnesium-Dependent Phosphatase 1	yes	yes	-	yes	21.8848	22.4503	21.94	21.9598	22.1121	21.8721	22.2086	22.3097	22.12	22.1932	22.3331	23.1201	23.0474	22.595	22.6104
D4A510, D3ZPF5	Smarcc2	SWI/SNF Related, Matrix Associated, Actin Dependent Regulator Of Chromatin Subfamily C Member 2	yes	-	yes	-	22.0958	21.6609	-	-	22.1385	23.2083	22.8751	23.1597	23.3737	22.865	23.2026	22.7237	23.2227	23.274	23.3319
D4A559, B2GUY4	Dmtn	Dematin Actin Binding Protein	-	yes	yes	-	23.5918	22.844	23.3658	21.9736	-	24.9198	24.2016	24.6277	23.9123	-	-	23.2291	23.7834	22.8802	-
D4A5R0, D3ZUZ9	Ppih	Peptidylprolyl Isomerase H	yes	-	yes	-	24.3798	23.5902	24.0368	23.8078	23.7681	25.2431	24.7744	24.7615	25.6286	24.7952	25.2803	24.8822	24.8377	26.0797	24.7135
D4A6K9	Abr	Active BCR-Related	-	yes	yes	-	26.6482	26.7201	26.899	26.7441	26.8933	27.5589	27.3302	27.5667	27.3221	27.2453	26.7605	27.0062	27.2505	26.7328	26.7313
D4A6L5, A0A096MJ86	Zfp498	Zinc Finger Protein 498	yes	yes	-	yes	22.5969	22.2784	22.8601	23.4116	22.9199	22.1322	21.5899	-	23.1714	22.8753	23.9692	23.4722	-	24.4163	24.4285
D4A6W4	Rft1	RFT1 Homolog	yes	yes	yes	yes	-	22.6708	22.6929	22.8592	22.9435	-	21.8866	22.2465	-	-	-	22.4552	22.5199	22.4793	22.545
D4A7V0	Secisbp2l	SECIS Binding Protein 2 Like	yes	-	-	-	22.1414	22.8024	22.4571	23.0268	23.1962	-	23.0514	23.0488	23.3432	23.5277	23.0912	24.0132	23.7127	23.7644	24.0701
D4A9Q2	Amot	Angiomotin	yes	-	yes	-	-	-	23.466	23.5565	23.6249	-	-	24.0434	24.2988	-	-	-	24.0889	24.286	24.1261
D4AAG9	Chd1	Chromodomain Helicase DNA Binding Protein 1	yes	-	yes	-	-	24.3485	22.6948	24.0744	23.6254	21.8828	22.6619	22.013	22.4174	22.2672	-	22.1264	21.0318	21.3158	21.9984
D4ABM3	Daam1	Dishevelled Associated Activator Of Morphogenesis 1	yes	-	yes	-	25.6462	25.4261	25.2599	25.3161	25.2921	26.0753	26.2935	26.3245	26.1416	25.8559	25.5132	26.3252	26.2866	26.0195	25.7302
D4ACW1	Nop2	NOP2 Nucleolar Protein	yes	-	yes	-	22.7084	22.7852	22.1282	22.4483	-	23.8331	24.0497	-	23.4327	22.9244	23.3396	23.6898	22.7504	23.1345	23.4891
D4ADE6	Sall2	Spalt-Like Transcription Factor 2	yes	yes	yes	yes	23.723	23.8547	24.63	-	-	22.1981	22.2093	-	-	-	20.6933	20.4345	-	-	-
D4AE00	Ap3b2	Adaptor Related Protein Complex 3 Beta 2 Subunit	yes	yes	yes	yes	26.0753	26.1067	26.1929	26.0799	-	26.9115	26.8605	26.9967	26.7264	-	26.2738	26.4192	26.5864	26.2869	-
D4AE47	Fbxo42	F-Box Protein 42	yes	yes	-	yes	-	-	-	21.4953	20.8236	-	20.8775	-	21.0911	-	-	22.6199	-	22.4389	-
D7NIW0, F1LRN8, Q5U1Z5	Nedd4l	Neural Precursor Cell Expressed, Developmentally Down-Regulated 4-Like, E3 Ubiquitin Protein Ligase	yes	-	yes	-	25.278	25.4668	25.5187	25.4093	25.5077	25.8353	25.8194	25.8741	25.7459	25.9919	25.8435	26.1017	26.7399	26.6444	25.7126
E2RUH2, P29315	Rnh1	Ribonuclease/Angiogenin Inhibitor 1	-	yes	yes	-	-	-	-	23.4881	24.0697	20.0887	21.089	-	-	-	23.0203	23.8781	22.3401	22.6361	23.8134
E9PSK7, B0VXR4	Mapk8ip3	Mitogen-Activated Protein Kinase 8 Interacting Protein 3	-	-	yes	-	27.347	26.9944	27.2025	26.6905	26.5499	28.2422	28.0262	28.2513	27.4702	27.3855	27.4884	27.6195	27.8988	27.1881	26.9869
E9PSX9, E9PSY0, Q8VI99, Q8VIA0	Axl	AXL Receptor Tyrosine Kinase	yes	-	yes	-	-	-	20.0404	20.665	-	-	22.3388	22.4161	-	-	-	-	21.5399	22.0243	21.3808
E9PTD7, Q09GS6	Kirrel3	Kin Of IRRE Like 3 (Drosophila)	-	yes	yes	-	22.6811	22.9284	23.5946	22.6536	22.5576	23.9836	23.9426	24.7628	23.8035	23.2418	22.6943	23.2962	23.2152	22.8651	22.4764
F1LMA5, Q6P9U2	Fv1	Protein Fv1	yes	yes	yes	yes	-	-	20.8502	-	20.9542	23.0406	23.0587	22.5898	22.4216	22.6235	22.2221	-	22.1086	21.209	21.7516
F1LN70, F8WFF9, Q5FVI3	Lrrc57	Leucine Rich Repeat Containing 57	yes	yes	-	yes	22.0384	22.0357	21.5096	22.3101	22.0119	22.2823	22.3426	21.9836	22.4774	22.2968	23.2955	23.2246	22.9011	23.0466	22.8461
F1LNR1, F1LNQ9, F1LNR0	Clasp1	Cytoplasmic Linker Associated Protein 1	-	yes	yes	-	26.7329	27.3787	27.2396	27.1404	27.2755	27.6116	27.6936	27.5424	27.6061	27.5617	26.5405	26.9474	26.9895	27.0659	27.0238
F1LNT3, A9CMB2	R3hdm1	R3H Domain Containing 1	-	yes	yes	-	23.2013	22.9658	23.3023	23.2939	23.116	24.3561	24.124	24.5122	23.9899	23.9297	23.4419	23.4965	23.3855	23.3051	23.2975
F1LNW0, F1LN06, F1LRU8, F1LSG7, Q64334	Fgfr2	Fibroblast Growth Factor Receptor 2	-	yes	yes	-	23.3273	-	22.5267	22.5248	-	20.5949	20.592	-	22.0442	-	23.6048	23.1419	23.1645	23.3922	23.8089
F1LPG9, Q80X08	Fam21c, Fam21	Family With Sequence Similarity 21 Member C	yes	yes	yes	yes	22.7087	22.5014	-	21.909	21.7824	21.4657	21.6004	21.5581	-	-	-	21.1149	21.175	20.7962	20.8925
F1LQ45, Q505I9, Q9Z1Z3	Epn2	Epsin 2	yes	-	yes	-	24.9436	24.9628	24.9579	24.9637	25.0422	26.0966	25.5448	25.4662	25.7049	25.7119	25.6617	25.3863	25.3183	25.8004	24.8864
F1LQ63, A0A096MJE6, Q05546-2, Q05546	Tnr	Tenascin R	yes	-	yes	-	-	21.9665	22.3286	23.1467	22.4538	23.3505	23.6726	23.4496	23.7259	23.391	23.525	23.5188	24.5217	24.3123	23.8517
F1LQB9, P17431	Zfp36l1	ZFP36 Ring Finger Protein-Like 1	yes	yes	yes	yes	24.9164	24.4709	25.174	24.8567	25.2929	23.8364	23.7635	24.621	24.5368	24.9128	-	25.0836	25.771	25.4303	25.9633
F1LQI6	Zer1	Zyg-11 Related Cell Cycle Regulator	-	yes	yes	-	21.5984	21.8159	21.2249	21.8233	21.58	23.1628	23.1162	22.6313	22.8299	22.7745	21.8404	21.8197	22.0524	20.9949	21.6746
F1LQS9, Q9ES67	Arhgef11	Rho Guanine Nucleotide Exchange Factor 11	-	yes	yes	-	-	20.5801	20.9137	-	-	21.2049	21.1592	21.2239	21.2111	21.4647	-	20.6547	20.5315	-	-
F1LSH0	Sympk	Symplekin	yes	yes	-	yes	21.3172	21.1182	-	20.9633	-	21.1376	20.9496	20.865	20.7238	-	22.1625	22.2192	22.2176	21.8365	-
F1LSL8	Sptbn4	Spectrin Beta, Non-Erythrocytic 4	yes	-	yes	-	23.7909	22.7543	24.0055	23.2495	22.8881	26.1277	25.6563	26.5734	25.5784	25.4954	25.3913	25.3965	27.2903	27.1228	26.2714
F1LSM0	Usp24	Ubiquitin Specific Peptidase 24	yes	yes	-	yes	-	-	20.2167	19.7454	-	-	20.2627	20.767	-	-	-	21.7388	21.7184	21.2513	-
F1LTE0	Tanc2	Tetratricopeptide Repeat, Ankyrin Repeat And Coiled-Coil Containing 2	-	-	yes	-	24.1706	23.4535	24.8727	24.9907	23.3912	26.1339	24.7523	26.4612	25.8	25.6136	23.9552	24.39	26.0218	25.1221	24.3257
F1LW74	Iqgap2	IQ Motif Containing GTPase Activating Protein 2	yes	yes	yes	yes	20.0788	20.0033	-	-	-	21.5049	20.9681	-	-	-	22.0675	22.022	-	-	-
F1LXQ7	Arhgap21	Rho GTPase Activating Protein 21	yes	-	yes	-	23.5056	23.5039	23.4881	23.4689	22.8603	23.8504	24.1556	24.4415	24.1984	23.9272	23.5241	23.849	24.3125	23.7992	23.9385
F1LY70	Birc6	Baculoviral IAP Repeat Containing 6	-	yes	yes	-	-	21.6049	20.6977	21.0065	21.1978	22.5933	22.4161	22.1464	22.2963	22.1965	21.9234	21.6358	20.931	21.334	21.6028
F1LYZ8	Ppp1r21	Protein Phosphatase 1 Regulatory Subunit 21	yes	-	yes	-	22.1327	-	-	22.1659	21.8178	23.4643	23.3266	-	23.0897	23.2749	23.5664	23.0587	-	22.8554	23.0087
F1LZX5	Hectd4	HECT Domain E3 Ubiquitin Protein Ligase 4	yes	yes	yes	yes	23.9109	23.7045	-	-	-	22.1438	22.1325	21.9062	-	-	21.2931	21.5347	21.7196	-	-
F1M1D5	Tbcd	Tubulin Folding Cofactor D	yes	yes	-	yes	22.3343	-	22.9424	-	22.1404	-	21.7813	21.8247	-	-	23.2564	23.9113	24.4981	-	-
F1M3P6	Scai	Suppressor Of Cancer Cell Invasion	-	yes	yes	-	23.9069	23.5843	24.2403	24.092	23.5846	24.9507	24.8212	25.056	25.0143	24.8111	22.7755	23.404	25.247	24.2117	23.4518
F1M446	AI314180	Protein AI314180	yes	-	yes	-	22.5427	22.7246	22.8436	23.0219	23.1036	23.8069	23.6966	23.5884	23.9891	23.8369	23.4548	23.7281	23.7266	23.3486	23.5235
F1M4M7	Qrich1	Glutamine Rich 1	yes	yes	yes	yes	22.705	23.4146	23.7616	23.2641	23.4534	22.3979	22.7461	22.7184	22.9095	22.9566	23.5782	24.1338	23.3984	24.0587	23.7556
F1M4N6	Dock3	Dedicator Of Cytokinesis 3	-	yes	yes	-	-	20.8344	-	21.6051	-	22.1002	22.1243	22.7595	22.839	-	-	20.1527	-	21.1727	-
F1M587, F1M1F1	March6	Membrane Associated Ring-CH-Type Finger 6	yes	yes	-	yes	-	22.974	21.5866	21.966	22.133	21.9734	22.4212	21.9178	21.8191	22.0327	-	23.398	23.2842	22.777	22.8312
F1M5F4, A0A096MJ37	Urgcp	Upregulator Of Cell Proliferation	yes	yes	yes	yes	-	23.3866	22.8858	22.9637	23.226	24.7789	24.8047	24.3746	24.5357	24.84	-	22.7363	22.732	22.4384	22.8849
F1M5J3	Nipa1	Non Imprinted In Prader-Willi/Angelman Syndrome 1	yes	-	yes	-	-	20.6261	-	20.6311	-	22.8224	21.8315	22.6999	-	21.9355	-	23.1126	23.2587	-	-
F1M5N7	Kif21b	Kinesin Family Member 21B	-	yes	yes	-	23.407	23.0628	23.0616	23.3893	23.1499	24.5948	24.3188	25.1273	25.1159	24.0224	23.3893	23.8942	25.0761	23.9147	23.2501
F1M6Y0, Q91XL6	Pik3ca	Phosphatidylinositol-4,5-Bisphosphate 3-Kinase Catalytic Subunit Alpha	yes	yes	-	yes	21.6206	22.1623	21.6337	21.6745	21.8116	21.9536	22.3146	21.7111	22.0829	22.0913	22.9831	23.0678	22.1288	22.3678	22.5581
F1M754	Map4k4	Mitogen-Activated Protein Kinase Kinase Kinase Kinase 4	-	yes	yes	-	22.1998	22.5679	22.2617	22.5271	21.7733	23.799	23.4464	23.3724	23.4906	23.2759	22.4138	23.1802	22.5635	22.4821	22.5841
F1M855, P42260	Grik2	Glutamate Ionotropic Receptor Kainate Type Subunit 2	-	yes	yes	-	21.2935	21.1598	20.9851	20.9771	20.7661	21.8737	22.1448	22.5864	21.8892	21.697	21.2138	21.6201	22.0915	21.3062	21.1473
F1M8F2, Q6QLM7	Kif5a	Kinesin Family Member 5A	-	yes	yes	-	24.1282	24.0575	24.0235	23.8485	23.4953	25.1177	24.7612	25.0582	24.4504	24.2091	23.3142	24.0843	23.8157	23.3354	23.1729
F1M8I7, O08719	Evl	Enah/Vasp-Like	yes	-	yes	-	-	-	21.7067	21.5904	21.5271	24.0044	23.9322	23.8874	23.8535	23.733	23.9181	23.554	23.0423	23.9178	23.7981
F1M9C9, Q5EB72	Hars2	Histidyl-TRNA Synthetase 2, Mitochondrial	yes	yes	-	yes	23.1231	23.2807	22.7759	23.0356	22.7911	23.3818	23.371	23.0974	23.1602	22.7914	23.5489	23.9913	23.8095	23.7157	23.5097
F1M9W9	Trappc8	Trafficking Protein Particle Complex 8	-	yes	yes	-	19.761	20.5275	-	20.0337	-	21.6961	21.8956	-	-	-	-	20.6369	19.9345	-	-
F1MA04, M0RAY7	Wdr36	WD Repeat Domain 36	yes	-	yes	-	23.6468	22.4359	-	22.1734	-	20.7562	20.7944	-	20.7835	-	20.0427	20.3886	-	-	-
F1MAB8	Kif11	Kinesin Family Member 11	-	yes	yes	-	22.8523	23.3509	22.2553	23.0887	23.0329	-	21.1536	20.8784	-	-	-	22.5714	-	21.866	-
F1MAF8	Atg2b	Autophagy Related 2B	yes	yes	yes	yes	23.3573	22.8876	22.8381	22.5689	22.7262	23.9807	23.9253	23.6794	23.2001	23.4741	22.5115	22.6392	22.4874	22.5231	22.3517
F1MAH6	Cdh11	Cadherin 11	yes	yes	-	yes	22.7146	22.3127	22.7582	22.1747	22.6549	22.7752	22.4625	22.3914	22.8021	22.0116	23.1839	23.6041	23.1524	23.4323	23.2661
F1MAS1, B5DFH0	Dos	Downstream of Stk11	yes	-	yes	-	23.364	23.0936	23.3535	23.4012	22.1274	24.4487	24.8109	24.7676	24.2343	23.846	-	24.378	24.1128	23.8828	23.2449
F7EWC1, B5DEX4	Vasp	Vasodilator-Stimulated Phosphoprotein	yes	yes	-	yes	23.3619	23.4267	23.2229	23.4982	23.6817	-	23.2258	-	23.4875	23.314	-	24.072	-	24.162	-
F7EYF1, B4F767	Wwp2	WW Domain Containing E3 Ubiquitin Protein Ligase 2	yes	yes	-	yes	21.6291	21.6739	-	21.3074	-	21.7066	-	-	21.923	21.594	21.0568	20.7753	20.8838	20.4606	-
G3V6F4, P56558	Ogt	O-Linked N-Acetylglucosamine (GlcNAc) Transferase	yes	-	yes	-	23.324	22.9245	22.7048	22.5656	-	25.0697	24.8133	24.5733	24.2146	23.9325	-	24.8993	24.6156	23.8847	23.5274
G3V6Q6, Q9JID2	Gna11	G Protein Subunit Alpha 11	-	yes	yes	-	23.1234	23.7936	23.6671	23.5709	23.6177	24.0002	24.3819	24.7167	24.5697	24.1587	23.4797	24.0353	23.8332	24.1677	23.3637
G3V6U9	LOC100910833	Protein Setd3	yes	-	yes	-	-	20.789	20.4689	20.5585	21.2909	21.7545	21.8628	21.5799	21.3893	21.8722	-	21.809	21.2832	21.1266	21.8411
G3V6Z5, G3V8Y9, P19492-2, P19492	Gria3	Glutamate Ionotropic Receptor AMPA Type Subunit 3	yes	-	yes	-	-	21.249	20.2854	20.8216	20.7633	22.4345	22.3119	22.5092	22.0521	21.2449	-	22.5392	22.2432	21.5611	22.1006
G3V762, B0BNN0	Tsta3	Tissue Specific Transplantation Antigen P35B	yes	-	yes	-	-	22.042	21.6938	21.8082	21.805	-	22.7839	21.9905	22.5142	22.3827	22.5373	23.0698	22.3847	22.4342	23.0133
G3V7B0	Nol9	Nucleolar Protein 9	yes	-	yes	-	-	23.091	22.849	23.1669	23.1112	-	20.625	20.1995	20.7458	-	-	20.697	20.5562	20.2028	-
G3V7J8, O55165	Kif3c	Kinesin Family Member 3C	yes	-	yes	-	25.3782	24.1513	24.8847	24.9641	24.6648	25.6948	25.1385	26.2026	25.9979	25.7473	25.7359	25.0565	25.649	25.6779	25.3625
G3V7W3, P54258	Atn1	Atrophin 1	-	yes	yes	-	-	-	21.4768	21.826	22.053	-	-	20.2244	20.4806	20.82	23.2835	22.121	-	-	-
G3V856, Q5BKC9	LOC100912512, Ngef	Neuronal Guanine Nucleotide Exchange Factor	yes	-	yes	-	21.4459	21.3105	20.7439	20.594	20.4975	22.1474	21.8964	21.5221	21.4216	21.4726	22.1691	21.7158	21.7868	-	-
G3V8D6, O70277	Trim3	Tripartite Motif Containing 3	-	yes	yes	-	24.1864	24.5557	24.1847	24.6535	24.6433	25.1258	25.309	25.2121	25.5136	25.2595	23.6709	24.6918	24.7535	24.4953	24.578
G3V9G4, G3V888, P16638-2, P16638	Acly	ATP Citrate Lyase	yes	yes	yes	yes	27.6009	27.681	-	27.6675	27.5684	28.4813	28.5146	-	28.2093	28.1425	27.9963	28.2794	-	27.6411	27.8629
G3V9H0, P50904	Rasa1	RAS P21 Protein Activator 1	yes	yes	yes	yes	22.6203	22.5317	22.6277	22.4655	22.3313	22.9302	23.2299	23.2748	23.2034	23.0367	22.8041	23.0289	22.9644	22.6796	23.0837
G3V9M3	Wdr47	WD Repeat Domain 47	-	yes	yes	-	25.5659	25.3702	25.5629	25.3465	25.5727	26.4936	26.1013	26.4677	26.1556	26.0768	25.6417	25.5957	26.0042	25.5072	25.502
H9KVF3, B0LT89	Stk24	Serine/Threonine Kinase 24	-	yes	yes	-	22.444	22.9503	22.2339	23.102	22.8998	23.4121	23.9953	23.0877	23.5416	23.4726	22.1642	23.0581	22.5452	22.6099	22.7547
I6LBX8	Pcdhgc3	Protocadherin Gamma Subfamily C, 3	-	yes	yes	-	28.3294	28.1249	28.4153	28.6463	28.2124	26.7568	27.6881	27.9394	28.0295	27.8068	28.0535	29.0417	28.8473	28.7883	28.7958
M0R415, Q5RKG8	LOC100910762, Zfp655	Zinc Finger Protein 655	-	yes	yes	-	23.3952	23.5446	23.1963	23.6513	23.486	22.7798	22.6561	22.4711	22.7686	22.8972	23.2553	23.6859	23.0659	23.6092	23.8355
M0R5H1, M0R618, M0RBU6, F1M6H0, M0R6Y9, F1M3L5, F1LTY3	Etl4	Epilepsy, Occipitotemporal Lobe, And Migraine With Aura	yes	-	yes	-	22.2683	-	21.6489	22.0463	-	22.9275	-	23.5792	23.0366	-	-	22.7235	-	22.8973	-
M0R655, M0R9R1, F1M2F8, F1M2S1	Fmnl2	Formin Like 2	yes	-	yes	-	22.7602	23.7881	23.3469	23.2197	23.2488	22.349	23.0651	22.3525	22.512	22.5473	21.9436	22.7217	21.9887	21.9664	22.2745
M0R6K0, P15800, Q5M7W9	Lamb2	Laminin Subunit Beta 2	-	yes	yes	-	25.0664	24.5437	25.0357	26.3037	26.0204	21.9068	22.23	23.2287	23.6844	23.4046	24.3364	24.5759	25.508	25.9731	25.1293
M0R6T4	Mms19	MMS19 Homolog, Cytosolic Iron-Sulfur Assembly Component	-	yes	yes	-	-	-	20.0095	20.0647	20.0064	20.8911	20.2951	20.805	20.9018	21.0122	-	19.7931	20.4395	20.1934	-
M0R7U1	Ak5	Adenylate Kinase 5	-	-	yes	-	-	22.1019	22.5732	22.3809	22.0665	24.7434	23.354	24.6429	23.7766	23.4293	-	22.8665	24.1289	23	22.5182
M0R7U6	Sowahc	Sosondowah Ankyrin Repeat Domain Family Member C	yes	yes	yes	yes	-	-	22.0613	21.8232	21.6979	-	24.7399	24.1402	-	24.1893	-	-	20.6393	21.1462	20.7328
M0R851, B2GUZ1	Usp4	Ubiquitin Specific Peptidase 4	yes	-	yes	-	23.4676	23.2263	22.9849	23.4331	23.1616	21.9967	23.0513	22.5401	22.2709	22.5321	-	22.42	21.8639	22.1004	22.2956
M0R8P6, F1M1Q2	Wwc3	WWC Family Member 3	yes	yes	-	yes	-	21.2063	20.4297	20.8711	21.1645	-	19.8218	-	20.677	-	22.1541	21.7782	-	22.0256	-
M0RAC2	Fam102a	Family With Sequence Similarity 102 Member A	yes	yes	yes	yes	21.4083	21.4369	-	21.4	-	20.7588	20.3081	-	20.5598	20.7337	22.5321	21.9434	-	21.7106	-
M9MMM9, D3ZHV2	Macf1	Microtubule-Actin Crosslinking Factor 1	yes	-	yes	-	24.8434	26.4588	26.6275	26.9905	26.942	27.3346	27.1956	27.8671	27.5793	27.5578	27.5145	27.2183	28.0379	27.5412	27.3683
O08618, Q6AZ40	Prpsap2	Phosphoribosyl Pyrophosphate Synthetase Associated Protein 2	yes	yes	yes	yes	25.2528	25.4261	24.9761	25.1743	25.4761	24.9075	24.6811	24.2052	24.7727	24.6838	25.7938	26.0605	25.3972	25.5163	25.8604
O08815, G3V7I8	Slk	STE20 Like Kinase	yes	-	yes	-	21.7352	22.5602	22.1227	22.1613	22.6264	24.0324	23.8906	23.3386	23.4358	23.6503	23.7491	23.9704	23.2927	22.8881	23.3233
O08873	Madd	MAP Kinase Activating Death Domain	-	yes	yes	-	23.5999	23.4659	24.0903	23.9625	23.7129	24.816	24.2278	24.8946	24.8785	24.6569	24.2087	24.1364	24.7399	24.0626	23.6824
O35828, A0A0A0MXU2	Coro7	Coronin 7	-	yes	yes	-	21.9583	22.7858	22.0361	22.3282	22.4101	23.8309	23.6967	23.5685	23.7202	23.9254	21.9077	22.3212	21.367	21.9125	-
O55147, G3V7L1	Utrn	Utrophin	yes	yes	yes	yes	-	22.8954	23.0882	23.3368	23.1203	20.8296	22.3741	21.3552	21.4959	21.3645	-	22.1907	22.1782	22.153	22.1991
O88777, P97887	Psen2, Psen1	Presenilin	yes	yes	yes	yes	21.4545	21.1404	21.0769	21.0238	20.7947	21.3361	21.5151	21.4245	21.5676	21.2428	-	-	22.7314	22.0864	22.3039
P01143	Crh	Corticotropin Releasing Hormone	yes	-	yes	-	-	22.6913	21.5181	22.351	22.5586	21.4871	20.9629	-	20.8467	21.6709	21.3755	21.0739	20.7281	20.6556	21.7453
P09330	Prps2	Phosphoribosyl Pyrophosphate Synthetase 2	yes	-	yes	-	-	-	-	23.0796	23.5708	-	-	-	21.1059	22.2107	21.7211	-	21.7158	21.1716	-
P12841, Q63752, Q5G6W3, Q9EQC2	Fos, c-fos	FBJ Murine Osteosarcoma Viral Oncogene Homolog	yes	-	yes	-	24.914	23.8481	24.2181	23.802	25.1541	23.3284	22.3085	22.0767	22.6649	22.662	23.9098	22.6167	22.9736	22.6016	22.9432
P21708, P21708-2	Mapk3	Mitogen-Activated Protein Kinase 3	yes	-	yes	-	23.2579	23.6515	23.2795	23.4271	23.9158	25.2017	24.7329	25.2735	24.6609	25.1235	24.5535	24.4228	24.8309	24.8797	24.7311
P26817, F1LMA4	Adrbk1	Adrenergic, Beta, Receptor Kinase 1	yes	yes	yes	yes	22.1797	21.6871	22.2075	21.8403	21.7009	24.2541	23.5121	24.037	23.6987	23.7079	22.7637	22.8347	22.9762	22.9146	22.9014
P27682, G3V714	Scg5	Secretogranin V	-	yes	yes	-	26.7791	26.6724	26.8003	26.3742	26.1707	27.809	27.4209	27.2862	27.1979	26.9011	26.41	27.1728	26.6977	26.5629	26.5061
P36860, F1LQ62	Ralb	V-Ral Simian Leukemia Viral Oncogene Homolog B	yes	-	yes	-	-	-	21.3135	21.4747	20.8997	22.2181	22.8386	22.7051	22.6126	22.4843	-	23.0926	22.2509	23.004	22.2893
P37805	Tagln3	Transgelin 3	yes	yes	yes	yes	24.2879	24.0602	24.0279	23.7013	23.786	26.0089	25.1783	25.2778	24.9799	25.0149	24.6964	25.0826	24.7754	24.0683	24.0212
P48450	Lss	Lanosterol Synthase (2,3-Oxidosqualene-Lanosterol Cyclase)	yes	-	yes	-	23.4234	23.7619	-	23.2009	-	-	-	25.8886	25.523	25.5591	-	-	25.6977	25.836	25.2166
P49088	Asns	Asparagine Synthetase (Glutamine-Hydrolyzing)	-	yes	yes	-	25.1814	24.8759	23.7631	24.214	25.5975	26.2559	26.2397	25.4667	25.7565	26.0491	24.8939	25.551	24.5031	23.8582	24.7447
P51400, G3V649	Adarb1	Adenosine Deaminase, RNA Specific B1	-	yes	yes	-	23.3923	23.5708	23.3933	24.0825	22.9748	24.392	24.6246	24.381	24.4694	24.0076	22.9945	23.927	23.9539	23.4331	23.6369
P53678, V9GZ82	Ap3m2	Adaptor Related Protein Complex 3 Mu 2 Subunit	-	yes	yes	-	23.9178	23.7447	23.9095	23.5633	23.9577	24.8332	24.5135	24.4627	24.4239	24.3651	23.4633	24.0003	23.9959	23.4554	23.5719
P60756	Mdga2	MAM Domain Containing Glycosylphosphatidylinositol Anchor 2	yes	-	yes	-	25.1138	-	24.9561	25.0027	25.9538	22.1189	-	21.5421	21.6075	21.2109	21.488	-	21.2501	21.583	21.3907
P62749	Hpcal1	Hippocalcin Like 1	-	yes	yes	-	24.1449	23.7967	24.2889	24.045	23.9227	25.381	24.8252	25.1008	24.8321	24.7465	24.0014	23.8673	24.0469	24.1289	23.6348
P68403-2, F1LS42, P68403, F1LS36	Prkcb	Protein Kinase C Beta	-	-	yes	-	-	22.6361	22.974	22.4249	21.7936	24.047	24.2849	24.2329	23.6617	23.2551	22.4081	23.7998	24.009	22.8057	-
P70587-4, P70587-3, P70587, P70587-2, A0A0A0MXW8, F1LS84, F1M4K6, F1LS33, P70587-5, F1LMG7	Lrrc7	Leucine Rich Repeat Containing 7	yes	yes	-	yes	22.5146	-	22.3565	-	-	22.6592	21.8058	22.2643	-	21.8103	-	23.6216	23.6086	23.2969	-
P81377, Q3SWU5, F1M9X5, Q5BJR2	Prkar1b, Cyp4f18	Protein Kinase CAMP-Dependent Type I Regulatory Subunit Beta	-	yes	yes	-	28.4745	27.8777	28.027	27.9807	27.7777	28.778	28.3865	28.639	28.5808	28.4202	27.6509	27.9315	28.3269	27.9182	27.4858
P97878	Exoc5	Exocyst Complex Component 5	-	yes	yes	-	23.9684	23.7749	23.4917	24.0211	24.4987	24.8154	25.1506	24.5773	24.7545	24.8961	22.8644	24.0684	23.9772	23.8036	23.375
Q01460	Ctbs	Chitobiase	-	yes	yes	-	-	22.4716	21.9878	21.9794	21.955	21.4379	21.7194	20.892	21.0137	21.3892	22.5076	22.7883	22.3553	21.7509	22.3278
Q02353	Ndst1	N-Deacetylase/N-Sulfotransferase 1	-	yes	yes	-	22.6973	23.0456	22.8497	23.1905	22.765	23.7683	23.6817	23.3521	23.5139	23.4849	22.711	22.7039	22.5426	22.9314	22.9472
Q03344	Atpif1	ATPase Inhibitory Factor 1	yes	yes	yes	yes	-	-	-	23.0451	22.7258	24.4266	23.5445	-	24.4543	23.9636	25.2249	-	-	26.5957	25.7644
Q03351-2, Q03351-3, Q03351-4, Q03351, Q68G04, Q03351-8, Q03351-7, Q03351-6, Q03351-5	Ntrk3	Neurotrophic Receptor Tyrosine Kinase 3	yes	-	yes	-	25.3702	25.3003	24.8257	24.8339	-	26.8971	26.4714	26.5327	25.6775	26.437	26.1066	26.2355	26.3718	25.4381	25.4692
Q04931	Ssrp1	Structure Specific Recognition Protein 1	yes	yes	yes	yes	-	27.8682	27.1371	27.2224	-	28.833	28.7604	28.8496	28.8941	-	-	22.2211	22.195	22.0805	-
Q06000	Lpl	Lipoprotein Lipase	yes	yes	yes	yes	20.575	-	-	-	20.8225	24.8551	24.6179	25.2055	25.0273	-	-	24.4692	24.8812	23.7686	24.1444
Q06175	Hbegf	Heparin Binding EGF Like Growth Factor	-	yes	yes	-	23.028	23.0695	23.8313	23.1236	22.906	21.6584	22.599	22.905	22.3006	21.8195	22.5139	24.0377	24.0423	24.5864	23.2608
Q07014-2, Q07014	Lyn	LYN Proto-Oncogene, Src Family Tyrosine Kinase	-	yes	yes	-	21.5109	22.1916	22.0353	22.142	22.0038	22.7123	23.2434	24.0477	23.1897	23.2831	22.2695	21.5196	22.2107	22.7505	22.9252
Q0VGK4	Gdpd1	Glycerophosphodiester Phosphodiesterase Domain Containing 1	-	yes	yes	-	22.9823	22.6578	22.8658	22.841	22.236	24.2852	23.7291	23.7731	23.4739	22.8374	22.9452	23.0657	23.1894	22.3882	22.2384
Q10473	Galnt1	Polypeptide N-Acetylgalactosaminyltransferase 1	yes	yes	-	yes	25.1036	25.7913	25.3122	25.4838	24.7502	25.038	25.3065	24.9422	24.9759	24.9997	25.4055	25.8625	26.1878	25.9968	25.9268
Q1EG89, Q66H76	Pxn	Paxillin	yes	-	yes	-	22.033	22.4977	21.9994	-	-	22.7926	22.9782	22.8691	-	-	23.2062	23.0704	23.0123	-	-
Q1WIM3	Cadm3	Cell Adhesion Molecule 3	-	yes	yes	-	27.4446	27.4284	27.2072	26.9611	26.8406	28.1025	28.1678	28.1198	27.7631	27.5702	27.2243	27.8164	27.7746	27.5864	27.2398
Q3MHC0	Jam2	Junctional Adhesion Molecule 2	yes	yes	yes	yes	23.6394	24.0548	23.703	23.9845	24.1042	-	23.1425	22.6944	22.6873	22.5255	23.0275	23.7947	23.0861	22.9615	23.2242
Q3MID5, F1M8H6, Q5I6B8	Pip5k1c	Phosphatidylinositol-4-Phosphate 5-Kinase Type 1 Gamma	yes	yes	yes	yes	21.7661	21.5631	21.7629	21.8845	21.8459	23.5961	23.1224	23.5979	22.6775	22.5937	22.7399	22.5031	22.7988	22.1499	22.2158
Q498T9	Lrrc8c	Leucine-Rich Repeat Containing 8 Family Member C	-	yes	yes	-	-	-	20.2245	20.311	20.6947	22.1257	23.4093	-	-	-	-	20.3765	20.6086	20.6724	-
Q4KLN3, E9PTN4	Srpk1	SRSF Protein Kinase 1	-	yes	yes	-	25.9012	26.9431	25.9475	25.8781	25.7892	23.4989	23.8144	22.9676	23.5456	22.7694	26.5732	26.7403	26.4017	26.729	25.9192
Q4KM57	Lemd2	LEM Domain Containing 2	-	yes	yes	-	22.8132	23.9145	23.3974	23.6958	-	22.8172	22.5896	22.6951	22.8741	22.5086	24.1182	23.8091	23.7347	24.26	23.2408
Q4V890	Fem1a	Fem-1 Homolog A	yes	yes	-	yes	-	21.5011	20.7183	21.107	20.9826	20.9537	-	20.6857	21.1017	21.1082	-	22.1439	22.0788	21.4677	21.7083
Q4V8H5	Dnpep	Aspartyl Aminopeptidase	yes	yes	yes	yes	-	25.3466	25.3314	25.5666	25.8553	-	26.3007	26.1949	26.3807	26.3818	-	26.229	25.8077	25.6771	26.0266
Q4V8I7	Lrrc8a	Leucine-Rich Repeat Containing 8 Family Member A	-	yes	yes	-	22.5353	23.2911	22.581	22.6973	23.0346	23.9997	24.7361	23.1406	23.6543	23.7406	22.983	23.7236	22.8512	23.3473	23.2721
Q568Z9	Phyhip	Phytanoyl-CoA 2-Hydroxylase Interacting Protein	-	yes	yes	-	25.9714	25.0609	25.9325	25.964	25.7345	27.3977	26.4801	27.6966	27.0331	26.8952	25.8743	25.8412	26.6631	26.5734	25.937
Q56A19, P51794	Clcn4	Chloride Voltage-Gated Channel 4	yes	-	yes	-	23.4298	23.8215	23.1458	23.7028	23.3195	24.4843	24.2204	24.0139	24.2914	23.8491	23.8074	24.1865	23.748	23.8943	23.8369
Q5BJR4	Prune2	Prune Homolog 2 (Drosophila)	yes	-	yes	-	21.0139	21.0617	-	20.3902	20.7342	22.225	21.4968	21.6763	-	21.6046	21.2856	22.9476	23.1639	-	22.1694
Q5EBC3, G3V6S5, P27653, D3ZZM8	Mthfd1	Methylenetetrahydrofolate Dehydrogenase (NADP+ Dependent) 1, Methenyltetrahydrofolate Cyclohydrolase, Formyltetrahydrofolate Synthetase	yes	yes	-	yes	22.461	22.7878	22.481	22.18	22.8877	22.8766	22.9663	22.7447	22.8173	23.4783	23.8625	23.0359	24.2412	-	23.5003
Q5FVI5	Txnl4b	Thioredoxin Like 4B	yes	yes	-	yes	21.9275	22.1787	21.8967	-	-	21.848	22.3569	21.9656	22.1086	21.931	22.7325	22.9406	22.7622	-	-
Q5FVJ5	-	Uncharacterized protein C16orf45 homolog	-	yes	yes	-	23.9335	23.5114	23.6674	23.7046	22.9676	24.9749	25.1863	24.6663	24.4417	24.0777	22.9988	23.9149	23.5876	23.5449	23.1017
Q5HZA3	Zcchc12	Zinc Finger CCHC-Type Containing 12	yes	yes	-	yes	22.8688	23.2273	23.2604	22.7584	22.6256	21.8501	22.9979	23.3187	22.956	22.7531	21.7105	22.3514	22.2795	21.2828	21.4649
Q5HZB6	Clasrp	CLK4 Associating Serine/Arginine Rich Protein	-	-	yes	-	22.3508	21.4733	-	-	-	19.6507	19.6363	-	-	-	21.3808	20.6644	-	-	-
Q5HZY0	Ubxn4	UBX Domain Protein 4	-	yes	yes	-	28.2514	28.3545	28.4095	28.5419	28.2057	27.8723	27.8485	27.7255	28.1236	28.0567	28.3094	28.6026	28.2385	28.6758	28.5052
Q5HZY3	Uchl5	Ubiquitin C-Terminal Hydrolase L5	yes	-	yes	-	22.0568	22.2785	22.1079	22.2739	22.276	23.2831	23.3594	21.8228	22.9569	23.0307	-	23.4808	22.94	23.5954	23.6091
Q5M821	Ppm1h	Protein Phosphatase, Mg2+/Mn2+ Dependent 1H	-	yes	yes	-	24.5814	24.1941	24.8084	24.3472	24.4972	25.4918	25.4534	25.4213	25.2475	25.275	24.5859	24.8431	24.7899	24.3424	24.2631
Q5M969	Nanp	N-Acetylneuraminic Acid Phosphatase	yes	yes	yes	yes	21.9584	22.5817	22.4633	22.7159	22.4821	23.3361	23.5329	23.2962	23.4078	23.2957	22.8431	23.4377	22.6436	22.4816	22.8501
Q5M9F3	Rrp1	Ribosomal RNA Processing 1	-	yes	yes	-	22.0826	22.0581	21.4728	22.0501	22.419	21.0368	21.4971	21.2912	21.6053	21.2411	-	22.8479	21.9696	22.2633	22.286
Q5MJ12	Fbxl16	F-Box And Leucine-Rich Repeat Protein 16	yes	yes	-	yes	23.5968	24.1473	24.4432	23.7449	24.0316	24.335	23.5673	24.2149	24.4705	23.7055	-	-	22.8134	22.7682	-
Q5PPJ9, D4A7V1	Sh3glb2	SH3 Domain Containing GRB2 Like Endophilin B2	-	yes	yes	-	26.3907	25.9882	26.0772	26.1653	26.233	26.9358	26.6301	26.6891	26.6446	26.5608	26.2953	26.3117	26.4151	26.3227	26.2764
Q5PPN7	Ccdc51	Coiled-Coil Domain Containing 51	yes	-	yes	-	25.4444	25.0185	25.2411	25.358	24.7671	25.9879	25.7765	26.0587	25.8583	25.442	25.8831	25.6278	25.806	25.6628	25.5207
Q5PQJ7	Tbcel	Tubulin Folding Cofactor E-Like	yes	-	yes	-	-	22.7732	-	22.5973	23.7042	21.5949	21.5886	-	21.6721	22.3549	21.9937	-	-	20.7966	21.2545
Q5QJV7	Esrra	Estrogen Related Receptor Alpha	yes	-	yes	-	21.0766	21.1408	20.3909	20.9136	-	21.8907	21.7466	21.2406	22.0505	22.1911	21.5764	21.9079	21.5031	21.5135	21.5505
Q5RJS6	Mospd1	Motile Sperm Domain Containing 1	yes	yes	-	yes	23.7438	23.6408	23.4784	23.5909	23.4467	23.2702	23.8508	23.7888	23.6657	23.3499	-	23.0613	23.0675	22.4135	-
Q5U2U8	Bag3	BCL2 Associated Athanogene 3	-	yes	yes	-	23.3064	22.7751	24.0692	23.7003	23.6	22.2261	21.831	22.2831	22.3281	22.7585	23.6443	22.7618	23.8537	23.8487	23.1861
Q5XI28	Raver1	Ribonucleoprotein, PTB Binding 1	yes	-	yes	-	22.7903	22.9927	22.7507	23.2301	22.7905	24.2542	24.4787	24.0744	24.1968	23.9561	24.0691	24.6179	24.2437	24.1757	24.9036
Q5XI52	Vezt	Vezatin, Adherens Junctions Transmembrane Protein	yes	yes	-	yes	21.5038	22.4557	22.0806	21.9911	21.4763	22.0988	22.4919	22.3536	22.1876	22.1532	22.3363	22.6962	23.23	23.0081	22.8725
Q5XIA5	Coasy	Coenzyme A Synthase	-	yes	yes	-	22.3112	23.2011	22.6273	22.6457	22.4386	23.0081	24.5426	23.7196	23.6421	23.3246	21.8663	23.4241	22.9668	22.3595	22.5068
Q62640, F1LUR6	Grid1	Glutamate Ionotropic Receptor Delta Type Subunit 1	yes	-	yes	-	21.3075	21.7663	21.5074	21.4545	21.2598	22.4582	22.619	21.9809	22.2765	22.1045	21.7861	22.2557	22.4417	21.7927	22.4401
Q62824	Exoc4	Exocyst Complex Component 4	yes	yes	yes	yes	24.2381	23.9565	23.9542	24.045	24.5461	24.8884	24.6367	24.7793	24.8809	25.0098	24.5472	24.3974	24.6849	24.267	24.4531
Q62844	Fyn	FYN Proto-Oncogene, Src Family Tyrosine Kinase	yes	-	yes	-	-	-	24.3036	23.466	24.0584	24.3691	24.8787	25.2417	24.3317	24.5884	-	25.0413	25.9564	24.9343	24.9178
Q63002, G3V824	Igf2r	Insulin Like Growth Factor 2 Receptor	-	yes	yes	-	24.1541	24.2701	23.7247	23.9613	23.6532	25.4207	25.0123	24.7832	25.3034	24.7899	24.5613	24.4892	25.2376	23.9816	24.006
Q63055	Arfrp1	ADP Ribosylation Factor Related Protein 1	-	-	yes	-	21.8689	22.0752	21.1042	21.1261	20.4095	23.399	23.15	22.0938	22.7983	22.3525	-	22.9768	22.1221	21.5549	-
Q63475	Ptprn2	Protein Tyrosine Phosphatase, Receptor Type N2	-	yes	yes	-	26.4102	26.1784	26.3103	26.1334	25.6025	27.6833	27.3226	27.6797	27.1309	26.9691	25.8438	26.5288	26.8952	26.1875	25.896
Q63625-2, Q63625	Phrf1	PHD And Ring Finger Domains 1	yes	yes	yes	yes	-	-	22.4755	22.6724	-	-	21.2899	21.3178	21.3272	-	22.2813	21.7149	21.5884	21.7253	-
Q63633-2, Q63633, D3ZGI9, F1LNP4	Slc12a5	Solute Carrier Family 12 Member 5	-	yes	yes	-	26.094	25.7329	26.3101	25.8148	25.3625	26.9791	26.7803	27.4955	26.8803	26.6025	26.0029	26.2766	27.0678	26.2167	25.751
Q63772, Q6IRL1	Gas6	Growth Arrest Specific 6	yes	-	yes	-	22.3029	21.6867	22.0028	22.1434	21.6166	22.2686	22.4243	22.8925	-	-	22.6268	22.5937	22.7911	23.1952	-
Q63ZY7	Uxt	Ubiquitously Expressed Prefoldin Like Chaperone	yes	-	yes	-	-	-	22.0806	22.3514	22.8633	20.9917	21.318	-	21.6733	21.2751	21.4992	21.831	-	21.2932	21.9419
Q641X0	Samd8	Sterile Alpha Motif Domain Containing 8	-	-	yes	-	-	21.7815	21.3854	20.8087	-	-	-	23.4867	23.2066	22.7435	-	21.5244	22.509	-	-
Q641Y5	Atg7	Autophagy Related 7	yes	-	yes	-	22.0514	22.5063	21.5333	22.251	22.3351	21.3891	21.275	21.0575	21.2715	21.6907	-	21.638	21.077	20.9747	21.6597
Q641Z2	Ptpn9	Protein Tyrosine Phosphatase, Non-Receptor Type 9	yes	-	yes	-	-	22.5007	22.2772	22.2521	22.4207	-	22.0589	21.7597	21.9158	21.6957	21.9455	21.8863	21.7637	21.6429	21.893
Q642B8	Pigq	Phosphatidylinositol Glycan Anchor Biosynthesis Class Q	yes	yes	-	yes	-	21.6906	-	22.0699	21.5941	21.5094	21.9671	-	21.6359	21.6457	23.154	22.9245	-	22.6118	22.5936
Q66HF7	Pja1	Praja Ring Finger Ubiquitin Ligase 1	-	yes	yes	-	21.4885	20.8666	-	21.5672	22.1528	-	21.7351	23.14	23.6546	23.61	20.9757	20.4102	21.9048	21.9385	21.9921
Q68FX1	Mpi	Mannose Phosphate Isomerase	-	yes	yes	-	23.9624	24.1748	24.2761	24.2049	24.1789	25.103	25.1022	25.0475	24.8057	24.6486	23.8461	24.7939	24.5794	24.2606	24.3801
Q68FX7	Thoc5	THO Complex 5	-	yes	yes	-	-	-	-	21.7109	22.6787	-	23.8314	-	23.3401	24.0856	-	21.9385	-	21.7933	-
Q6AY63	Nudt5	Nudix Hydrolase 5	-	yes	yes	-	23.2088	23.048	-	-	22.7768	21.6718	22.035	-	21.1946	21.4377	22.2909	23.1487	-	22.1994	22.103
Q6AY81	Npdc1	Neural Proliferation, Differentiation And Control, 1	yes	-	yes	-	-	-	21.4302	21.7896	-	23.4429	23.6757	24.2604	23.6442	23.5045	-	-	23.5166	24.7379	-
Q6GVH5	Ggnbp2	Gametogenetin Binding Protein 2	yes	yes	yes	yes	-	22.7727	22.4924	22.4228	22.7983	-	20.4558	-	21.2101	-	-	21.9114	21.8808	21.6202	-
Q6MGC3	Wdr46	WD Repeat Domain 46	yes	-	yes	-	23.8295	24.2521	23.5324	24.2149	23.5722	22.5452	23.2879	22.7385	23.0062	22.2964	23.0624	23.7902	22.8152	23.289	22.8076
Q6P756, Q6P756-2	Necap2	NECAP Endocytosis Associated 2	-	yes	yes	-	-	-	-	22.7706	22.8796	23.518	23.2977	-	23.4415	23.6233	-	22.9669	-	22.7048	22.9154
Q6P7A6	Smad1	SMAD Family Member 1	-	yes	yes	-	-	23.0577	22.9512	-	-	-	19.8253	20.4277	-	-	-	23.4212	22.1795	-	-
Q6P9U3	Commd3	COMM Domain Containing 3	yes	-	yes	-	-	22.0987	22.2941	22.3517	22.5856	20.7126	21.1317	20.7459	21.1663	21.074	21.9889	21.762	20.9107	21.0413	-
Q6QI88, Q6AXN3	Tmed5	Transmembrane P24 Trafficking Protein 5	-	yes	-	-	-	-	25.7863	25.49	25.8368	-	-	26.5349	25.6797	26.8052	24.7237	25.6511	25.4156	25.152	25.066
Q6W3E4, P29995, F1LQR8	Itpr2	Inositol 1,4,5-Trisphosphate Receptor Type 2	yes	yes	-	yes	-	20.937	-	20.5071	20.1102	20.0788	20.4081	-	20.5967	-	-	22.0693	21.8378	21.9618	-
Q792Q4	Cript	CXXC Repeat Containing Interactor Of PDZ3 Domain	-	yes	yes	-	24.0149	22.2294	22.9429	22.7068	22.6554	21.987	21.8233	22.2513	22.0522	22.2452	23.1122	22.8662	23.0024	-	23.0257
Q7TQ20-2, Q7TQ20, Q7TQ17	Dnajc2, Zrf2	DnaJ Heat Shock Protein Family (Hsp40) Member C2	-	yes	-	-	22.3117	21.7805	21.8004	22.4132	22.6893	22.289	22.6486	22.2434	23.8013	23.4388	20.8601	20.7962	21.654	-	22.2527
Q8CH27, Q8CH27-2	Rcan2	Regulator Of Calcineurin 2	-	-	yes	-	23.3532	23.2935	23.2757	23.8068	23.1863	21.7103	-	-	22.3593	22.9102	-	22.6426	22.904	23.185	22.6827
Q8CIN1, Q8CIN2, Q8CIN3, F1LP13, Q8CIN0	Ptprg	Protein Tyrosine Phosphatase, Receptor Type G	yes	-	yes	-	20.8357	21.4243	21.03	21.0632	20.9781	22.213	22.1681	22.6693	21.9848	22.0172	22.142	22.4665	22.7032	22.1123	22.5975
Q8CIY7, Q6TUH9, P16232-2, P16232	Hsd11b1	Hydroxysteroid (11-Beta) Dehydrogenase 1	-	yes	yes	-	-	22.7417	23.136	22.2213	22.6397	21.1038	21.9847	21.9676	21.879	21.7339	-	23.6449	23.2974	22.5651	22.872
Q8SEZ0, Q06QK5, Q06QG6, Q06QA1, A0A096XKT9, P11661	Mt-nd5, ND5, Mtnd5	Mitochondrially Encoded NADH:Ubiquinone Oxidoreductase Core Subunit 5	yes	-	yes	-	-	20.6769	20.373	-	-	22.8466	22.88	23.2623	-	23.4873	22.9081	23.16	24.1916	-	-
Q921A2	Slc2a13	Solute Carrier Family 2 Member 13	yes	yes	-	yes	25.0656	25.2509	25.2271	24.8889	24.8278	24.7492	24.9338	25.0601	24.4178	24.6086	23.9936	24.4503	24.4942	24.43	24.0581
Q99P99, B0BNL3	Hdac4	Histone Deacetylase 4	-	yes	yes	-	23.1597	-	23.6395	23.3121	23.5976	24.4519	-	24.5111	24.2104	24.3244	23.5964	-	24.4131	23.5308	23.7667
Q9ESB4, F1LQY6	Necab2	N-Terminal EF-Hand Calcium Binding Protein 2	yes	yes	yes	yes	22.9808	22.9444	23.0544	23.0093	22.9702	24.2049	24.2482	24.4921	23.948	24.0891	23.4497	23.6366	24.1777	23.0543	23.534
Q9ET55	Ccrn4l	Nocturnin	-	yes	yes	-	24.0113	24.14	23.5743	23.9785	23.2038	24.7503	25.1249	24.9656	24.902	24.1117	24.5627	24.3333	23.6191	24.1587	-
Q9ET64	Smpd2	Sphingomyelin Phosphodiesterase 2	-	yes	yes	-	-	-	22.9528	22.6976	22.6729	19.6666	19.2411	-	-	-	-	-	22.9326	23.092	-
Q9JI56, Q9Z2P6	Snap29	Synaptosome Associated Protein 29kDa	yes	-	yes	-	23.7194	24.1088	24.5127	23.4862	23.8433	24.9243	24.9528	24.9267	24.665	24.6963	24.1222	24.6581	24.6525	24.2734	24.6572
Q9JJ76, Q99PS2	Csnk1e, Ck1e-2	Casein Kinase 1 Epsilon	-	yes	yes	-	-	-	21.4348	20.5275	20.6698	-	-	23.181	22.7518	22.6126	-	-	21.4451	21.622	20.8814
Q9JK64, Q6PSM0, Q8R427, G3V9J6, P43245, Q924L6, D4A0Y9	Abcb1a, Mdr1a, Abcb1b, Abcb1	Multidrug resistance protein 1a	-	yes	yes	-	21.882	23.3869	23.7466	23.6012	23.4061	22.0152	22.5623	21.5728	22.5146	22.8191	23.5141	23.8074	23.315	24.0207	23.5655
Q9JKC9-3, Q9JKC9-2, Q9JKC9-4, Q9JKC9, D3ZEJ7, D4AB94, A0A096MJZ7	Synrg	Synergin, Gamma	-	yes	yes	-	24.5927	24.6785	24.0856	24.3358	24.4551	25.5416	25.2671	24.8393	25.1409	25.3881	24.5629	24.862	24.2509	24.4826	24.4365
Q9QUI9, O88768, Q63629	Adap1	ArfGAP With Dual PH Domains 1	-	yes	yes	-	24.6507	24.5958	24.5718	24.3245	23.815	25.9771	25.8023	25.9593	25.5545	25.1376	24.2901	25.1466	25.6043	24.9879	24.4648
Q9Z1X1	Esyt1	Extended Synaptotagmin Protein 1	yes	-	yes	-	-	24.2488	23.2173	24.619	23.366	20.4793	20.7848	20.7838	21.3772	20.8876	-	21.4866	21.3751	21.1999	-
R9PXT4, Q924I2	Map4k3	Mitogen-Activated Protein Kinase Kinase Kinase Kinase 3	-	yes	yes	-	-	-	-	22.5456	22.4156	23.7681	23.4954	23.4626	23.2432	23.4022	22.5311	-	22.9542	-	-
T2CB11, F1LN53, F1LPL6, P15127-2, P15127	Insr	Insulin Receptor	yes	yes	-	yes	-	21.6547	22.1878	22.3079	-	-	21.6272	21.8756	-	-	-	21.0767	21.1263	21.1144	-
U6A022	AGAP3	ArfGAP With GTPase Domain, Ankyrin Repeat And PH Domain 3	-	yes	yes	-	24.7803	24.5084	25.0123	24.8178	24.8617	25.734	25.3997	25.9888	25.6412	25.5055	23.9819	24.7658	25.4629	24.7498	24.9867
Z4YNS1, Q63798	Psme2	Proteasome Activator Subunit 2	-	yes	yes	-	-	23.836	23.5045	-	23.522	-	22.2513	22.7554	-	-	-	23.5499	23.6056	-	23.2182

## Sheet: protein overlap (2 h and 24 h)
Protein ID(s)	Gene symbol(s)	Name	Fisher LSD test Bic2-Untd2	Fisher LSD test TTX2-Untd2	Fisher LSD test Bic2-TTX2	Bic2-Untd2 & TTX2-Untd2	Log2 fold change Bic2-Untd2	Log2 fold change TTX2- Untd2	Fisher LSD test Bic24-Untd24	Fisher LSD test TTX24-Untd24	Fisher LSD test Bic24-TTX24	Bic24-Untd24 & TTX24-Untd24	Log2 fold change Bic24-Untd24	Log2 fold change TTX24-Untd24	Log2 LFQ intensity Bic2_A	Log2 LFQ intensity Bic2_B	Log2 LFQ intensity Bic2_C	Log2 LFQ intensity Bic2_D	Log2 LFQ intensity Bic2_E	Log2 LFQ intensity TTX2_A	Log2 LFQ intensity TTX2_B	Log2 LFQ intensity TTX2_C	Log2 LFQ intensity TTX2_D	Log2 LFQ intensity TTX2_E	Log2 LFQ intensity Untd2_A	Log2 LFQ intensity Untd2_B	Log2 LFQ intensity Untd2_C	Log2 LFQ intensity Untd2_D	Log2 LFQ intensity Untd2_E	Log2 LFQ intensity Bic24_A	Log2 LFQ intensity Bic24_B	Log2 LFQ intensity Bic24_C	Log2 LFQ intensity Bic24_D	Log2 LFQ intensity Bic24_E	Log2 LFQ intensity TTX24_A	Log2 LFQ intensity TTX24_B	Log2 LFQ intensity TTX24_C	Log2 LFQ intensity TTX24_D	Log2 LFQ intensity TTX24_E	Log2 LFQ intensity Untd24_A	Log2 LFQ intensity Untd24_B	Log2 LFQ intensity Untd24_C	Log2 LFQ intensity Untd24_D	Log2 LFQ intensity Untd24_E
D3ZWA5	Kifap3	Kinesin Associated Protein 3	yes	-	yes	-	-1.37666	-0.31822	-	yes	yes	-	-0.21112	0.54748	20.508	21.191	21.2915	20.4982	21.0518	21.5842	22.8148	21.8044	21.7965	21.8328	22.0333	22.5967	22.2324	22.0838	22.4776	23.4203	23.2602	23.4183	23.2475	23.3793	24.4458	23.7008	24.3914	23.9816	23.999	23.3828	23.3865	24.1219	23.2515	23.6385
D4A5R0, D3ZUZ9	Ppih	Peptidylprolyl Isomerase H	yes	yes	yes	yes	-0.770433	0.519753	yes	-	yes	-	-1.24214	-0.11812	19.6518	19.7073	19.987	-	-	20.9668	20.7802	20.8792	21.4891	21.2458	20.7722	20.4963	20.3889	-	-	24.3798	23.5902	24.0368	23.8078	23.7681	25.2431	24.7744	24.7615	25.6286	24.7952	25.2803	24.8822	24.8377	26.0797	24.7135
F1M9C9, Q5EB72	Hars2	Histidyl-TRNA Synthetase 2, Mitochondrial	yes	yes	yes	yes	-0.46005	-0.873075	yes	yes	-	yes	-0.71374	-0.55466	20.0981	20.7294	20.5173	-	20.6931	20.2008	20.081	20.1699	19.9341	-	21.0583	20.9775	20.5994	21.2429	-	23.1231	23.2807	22.7759	23.0356	22.7911	23.3818	23.371	23.0974	23.1602	22.7914	23.5489	23.9913	23.8095	23.7157	23.5097
G3V6Q6, Q9JID2	Gna11	G Protein Subunit Alpha 11	yes	-	yes	-	-0.9674	-0.313983	-	yes	yes	-	-0.22138	0.58952	20.6549	21.0782	21.1296	-	-	21.714	21.7942	21.5753	21.3471	-	21.7213	21.9812	22.0624	-	-	23.1234	23.7936	23.6671	23.5709	23.6177	24.0002	24.3819	24.7167	24.5697	24.1587	23.4797	24.0353	23.8332	24.1677	23.3637
G3V7J8, O55165	Kif3c	Kinesin Family Member 3C	yes	yes	yes	yes	-0.54496	0.41402	yes	-	yes	-	-0.68774	0.25986	21.9176	21.837	22.1041	21.5699	21.4802	22.9926	22.7188	22.6392	22.4729	22.8802	22.0563	22.6434	22.6666	22.3061	21.9612	25.3782	24.1513	24.8847	24.9641	24.6648	25.6948	25.1385	26.2026	25.9979	25.7473	25.7359	25.0565	25.649	25.6779	25.3625
Q63002, G3V824	Igf2r	Insulin Like Growth Factor 2 Receptor	-	yes	yes	-	-0.5933	0.75124	-	yes	yes	-	-0.50246	0.60676	21.3589	21.0289	20.8117	20.294	20.1103	22.5258	22.0999	22.0902	21.7191	21.8915	21.9946	21.2383	21.6683	20.8427	20.8264	24.1541	24.2701	23.7247	23.9613	23.6532	25.4207	25.0123	24.7832	25.3034	24.7899	24.5613	24.4892	25.2376	23.9816	24.006
Q5M9F3	Rrp1	Ribosomal RNA Processing 1	-	yes	yes	-	0.251	-0.647467	-	yes	yes	-	-0.32518	-1.0074	-	20.9303	21.1444	21.3907	-	20.2898	20.1194	20.3608	-	-	21.0974	20.7197	20.8953	-	-	22.0826	22.0581	21.4728	22.0501	22.419	21.0368	21.4971	21.2912	21.6053	21.2411	-	22.8479	21.9696	22.2633	22.286
Q62888, D3ZJH3, F1LQ41	Nlgn2	Neuroligin 2	-	yes	yes	-	-0.0652667	0.789567	-	yes	yes	-	-0.0198	1.85775	20.0109	-	19.8369	-	-	20.9628	20.6136	20.7598	-	-	19.8634	19.924	20.1801	-	-	21.2073	21.4363	-	-	-	22.694	23.7047	-	-	-	21.4412	-	21.242	-	-
Q8CIN1, Q8CIN2, Q8CIN3, F1LP13, Q8CIN0	Ptprg	Protein Tyrosine Phosphatase, Receptor Type G	yes	-	yes	-	-0.894825	0.1988	yes	-	yes	-	-1.33804	-0.19382	20.0103	20.0612	20.1073	-	-	21.0918	20.9468	21.2135	21.3608	-	21.1437	21.2387	21.0203	20.415	-	20.8357	21.4243	21.03	21.0632	20.9781	22.213	22.1681	22.6693	21.9848	22.0172	22.142	22.4665	22.7032	22.1123	22.5975
Q99P99, B0BNL3	Hdac4	Histone Deacetylase 4	yes	-	yes	-	0.9638	0.05145	-	yes	yes	-	-0.399525	0.5477	-	21.0669	20.7614	-	-	20.0712	19.9938	19.9404	-	-	20.0076	-	19.8931	-	-	23.1597	-	23.6395	23.3121	23.5976	24.4519	-	24.5111	24.2104	24.3244	23.5964	-	24.4131	23.5308	23.7667
