# Supplementary material for: Time- and polarity-dependent proteomic changes associated with homeostatic scaling at central synapses
Source: eLife. 2018 Feb 15;7:e33322. doi: 10.7554/eLife.33322 (PMC5814146; doi:10.7554/eLife.33322)
Supplement: Supplementary file 6. [file elife-33322-supp6.xlsx]

## Sheet: 711 regulated proteins
Protein ID(s)	Gene name(s)	Full Name	-Log ANOVA p value	ANOVA q-value	neuronal marker	glial marker	Log2 fold change Bic2-Untd2	Log2 fold change TTX2-Untd2	Log2 fold change Bic24-Untd24	Log2 fold change TTX24-Untd24	SEM fold change Bic2-Untd2	SEM fold change TTX2-Untd2	SEM fold change Bic24-Untd24	SEM fold change TTX24-Untd24	Log2 fold change Bic2-Untd2_A	Log2 fold change Bic2-Untd2_B	Log2 fold change Bic2-Untd2_C	Log2 fold change Bic2-Untd2_D	Log2 fold change Bic2-Untd2_E	Log2 fold change TTX2-Untd2_A	Log2 fold change TTX2-Untd2_B	Log2 fold change TTX2-Untd2_C	Log2 fold change TTX2-Untd2_D	Log2 fold change TTX2-Untd2_E	Log2 fold change Bic24-Untd24_A	Log2 fold change Bic24-Untd24_B	Log2 fold change Bic24-Untd24_C	Log2 fold change Bic24-Untd24_D	Log2 fold change Bic24-Untd24_E	Log2 fold change TTX24-Untd24_A	Log2 fold change TTX24-Untd24_B	Log2 fold change TTX24-Untd24_C	Log2 fold change TTX24-Untd24_D	Log2 fold change TTX24-Untd24_E	Log2 LFQ intensity Untd2	Log2 LFQ intensity Bic2	Log2 LFQ intensity TTX2	Log2 LFQ intensity Untd24	Log2 LFQ intensity Bic24	Log2 LFQ intensity TTX24	Mean unique peptides Bic2	Mean unique peptides Bic24	Mean unique peptides TTX2	Mean unique peptides TTX24	Mean unique peptides Untd2	Mean unique peptides Untd24	Number of replicates, Untd2	Number of replicates, Bic2	Number of replicates, TTX2
F1LQ63;A0A096MJE6;Q05546-2;Q05546	Tnr	tenascin R	2.26077	0.00791638	-	-	-0.941096	0.155055	-1.5616	-0.821948	0.346017	0.299669	0.190624	0.206792	-0.525785	-0.706648	-2.19088	-1.10214	-0.180027	-0.531033	0.712633	-0.617302	0.527685	0.683292	-	-1.46663	-2.1019	-1.20487	-1.47301	-0.687267	-0.143976	-1.40799	-0.999866	-0.870636	22.4207	21.4796	22.5758	22.5319	21.0235	21.7099	2.46667	1.5	4.35	2.13333	4.25	2.6	5	5	5
A0A096MJZ2	Tbl2	transducin (beta)-like 2	1.59141	0.0421669	-	-	-0.265018	-0.155493	0.339067	0.382478	0.128636	0.155189	0.203688	0.166199	-0.570837	-0.42391	0.142385	-0.0871143	-0.385616	0.0486469	-0.201576	0.146387	-0.0383511	-0.732573	1.09766	-0.0543861	0.392105	0.198008	0.0619488	0.768181	-0.0683689	0.716917	0.409548	0.0861149	22.7753	22.5103	22.6198	25.5019	25.841	25.8844	3.31667	8.85	4.1	8.95	3.93333	8.25	5	5	5
A0A096MK61;M0R3U4	LOC102555086;LOC100910835	-	1.51837	0.0400312	-	-	-0.115024	-0.346212	-0.936028	-0.942882	0.272772	0.152721	0.125162	0.229116	0.276939	0.163773	-1.15675	-0.156191	0.297104	-0.323896	-0.171919	-0.942366	-0.132622	-0.160255	-1.19187	-0.605623	-	-1.04606	-0.90056	-1.32911	-1.18423	-	-0.964945	-0.293245	21.1812	21.0662	20.835	21.9307	20.9513	20.9878	1.78333	1.45	1.61667	1.26667	1.83333	1.4	5	5	5
A0A096MKE2;D4A719;A0A096MKG7	Snx12	sorting nexin 12	1.71915	0.040613	-	-	-0.208005	-0.478854	0.0926739	0.104637	0.188346	0.112786	0.119751	0.0865491	0.00483513	0.0652294	-0.920355	0.0731869	-0.262922	-0.225449	-0.599815	-0.843794	-0.274979	-0.450232	0.242409	-0.355564	0.0590401	0.198822	0.318663	-0.153776	0.246668	0.204355	-0.0494843	0.275423	21.5817	21.3737	21.1028	24.3294	24.422	24.434	1.5	4.35	1.4	4.35	1.85	3.75	5	5	5
A0A096MKH4;D4ABY4	Ube2j1	ubiquitin-conjugating enzyme E2J 1	1.60696	0.0390852	-	-	-0.475395	0.400562	-0.224478	-0.00868568	0.14238	0.197104	0.133908	0.113808	-0.617775	-0.333015	-	-	-	0.0586872	0.401525	0.741474	-	-	-0.657946	-0.0738068	-0.358131	-0.163652	0.131145	0.172783	-0.0371532	-0.293077	-0.20356	0.317579	20.9483	20.6229	21.3569	24.7229	24.4984	24.7142	1.08333	3.1	1.45	4.05	1.47917	3.7	4	2	3
M9TEK6;E0A0C7;E0A016;E0A075;L0L4L8;A0A140GE11;A0A140GE10;A0A140GE09;A0A097PE40;S5RKC8;R9TKN1;Q8SEY9;Q8HIC4;Q5UAI7;Q06Q99;L0N495;L0N490;L0N311;L0N1V8;H6RXT5;H2KXA0;F8QU37;F2Q6S6;D6NSS7;D6NSS6;D6NSR9;D6NSR8;D6NSR7;D6NSR3;D6NSR2;D6NSR1;D6NSQ8;D6NSQ3;D6NSQ0;D6NSP8;D6NSP5;D6NSP4;D6NSP0;B0M1Q8;A0A0S1Z1V9;A0A0S1Z1V4;A0A0A1FZ42;A0A096XNM4;P00159;B3Y999;A0A0U3BXX1;G8HZ47;A0A0U2UDS4;A0A0U2M179;A0A0U2IDR8;F…	cytb;CYTB;Mt-cytb;CYB;Mt-Cyb;cyt b	cytochrome b	1.79778	0.0364779	-	-	0.541791	0.458606	-0.0604759	0.2779	0.0654606	0.0575617	0.14649	0.144848	0.665291	0.453423	0.406448	0.642002	-	0.403013	0.594484	0.505018	0.331907	-	0.254536	-0.0893764	-0.569365	-0.0996513	0.201477	0.592451	0.390448	-0.254683	0.233681	0.427605	22.3555	22.6809	22.6028	24.0158	23.9553	24.2937	1.4	1.3	1.3	1.45	1.25	1.65	4	5	5
A0A0G2JTQ6;A0A0A0MXX9;A0A0G2K9S2;O88419	B4galt6	UDP-Gal:betaGlcNAc beta 1,4-galactosyltransferase, polypeptide 6	2.11245	0.0174404	-	-	-0.187506	0.0271111	0.630757	0.368511	0.104127	0.070855	0.137575	0.172371	-0.309166	-0.273052	0.019701	-	-	-0.0559101	-0.128902	0.161524	0.131733	-	0.887175	0.112364	0.836258	0.669744	0.648243	0.371445	-0.0390244	0.989	0.160997	0.360136	20.9988	20.7504	20.9756	19.8835	20.5143	20.252	1.375	1.2	1.4	1.05	1.5	1	4	4	5
Q76GL9;A0A0F7R5I4	Slc1a4	solute carrier family 1 (glutamate/neutral amino acid transporter), member 4	3.29406	0.00221384	-	-	0.54749	0.227644	0.0031826	-0.500389	0.180666	0.101443	0.143629	0.10852	0.170477	0.739208	0.299974	0.364529	1.16326	0.369076	0.249033	0.0871716	-0.0710812	0.504021	0.381523	0.0681915	0.0274315	-0.509277	0.0480442	-0.764885	-0.371332	-0.353947	-0.758289	-0.25349	23.8553	24.4028	24.0829	25.0833	25.0865	24.583	3.93333	5.4	4.1	4.75	3.7	5.5	5	5	5
A0A0G2JSJ4;Q925B5	Syt13	synaptotagmin XIII	1.93407	0.0276881	-	-	0.0124001	0.501939	-0.128991	0.382999	0.100506	0.144147	0.162102	0.094997	-0.294706	-0.0137882	0.277998	-0.0845089	0.177006	0.0694122	0.753466	0.874048	0.471565	0.341206	-0.678268	-0.179699	0.128529	0.261681	-0.177198	-	0.213224	0.655268	0.338352	0.325153	22.9748	22.9872	23.4768	21.1372	21.0082	21.3059	2.83333	1.15	4.3	1.3125	3.2	1	5	5	5
A0A0G2JSP3;B5DF89	Cul3	cullin 3	1.74071	0.0437493	-	-	-0.174068	0.413653	0.0788796	-0.0177711	0.145819	0.150139	0.0552468	0.0907491	0.179527	0.133827	-0.491192	-0.195299	-0.497206	0.88592	0.50136	-0.0433922	0.416578	0.307798	-0.137482	0.0994968	0.137167	0.169542	0.125673	-0.336252	-0.100971	0.155169	0.0846424	0.108557	22.0751	21.9011	22.4888	25.9171	25.996	25.8993	2.76667	13.15	4.7	13.1	3.35	13.2	5	5	5
A0A0G2JSR1;A0JPQ9;Q7TP14	Chid1	chitinase domain containing 1	1.89004	0.0334334	-	-	-0.0509888	-0.466517	-0.242682	0.150152	0.116722	0.115588	0.0907124	0.145134	-0.282454	-0.154671	0.395397	-0.0698147	-0.143402	-0.805443	-0.360006	-0.192453	-0.307037	-0.667646	0.102001	-0.293161	-0.425545	-0.256027	-0.340677	0.719301	-0.025835	-0.0759869	0.0412636	0.0920181	21.4922	21.4412	21.0257	24.4698	24.2271	24.6199	1.75	5.45	1.76667	6.25	2.01667	5.9	5	5	5
A0A0G2JSY8;P24898	Junb	jun B proto-oncogene	1.8053	0.023	-	-	0.632721	0.177486	0.287169	-0.562503	0.282397	0.162018	0.264958	0.200084	-0.388929	0.576035	0.858116	1.31748	0.800901	-0.0933228	-0.17985	0.341921	0.717091	0.101593	0.326817	0.102655	1.20864	-0.431114	0.228849	-0.927532	-0.687984	0.206348	-0.806107	-0.597242	24.575	25.2078	24.7525	25.1938	25.481	24.6313	6.05	5.35	5.55	4.8	5.05	5.25	5	5	5
A0A0G2JT23;D3ZA69	Nrbp2	nuclear receptor binding protein 2	1.8827	0.039674	yes	-	-0.214606	-0.271231	-0.0199094	0.219816	0.101011	0.120666	0.0288269	0.086545	-0.257475	-0.387197	-0.290724	-	0.076973	-0.331276	-0.501663	-0.503023	-0.159075	0.138884	-0.0634995	0.00140953	-	0.0519276	-0.0694752	0.348616	0.0347805	-	0.384813	0.111055	21.218	20.8877	20.9467	22.2928	22.2729	22.5126	1.46667	2.25	1.7	2.6875	1.55	2.3125	5	4	5
A0A0G2JTA0;Q5BK32	Faf2	Fas associated factor family member 2	1.90511	0.0365268	-	-	0.457914	0.181044	0.00986748	-0.0860622	0.077801	0.152405	0.107776	0.0688158	0.291931	0.739489	0.472267	0.340137	0.445747	-0.322632	0.353546	0.582079	0.0516872	0.240541	0.313339	0.0212898	0.17046	-0.202826	-0.252926	0.166491	-0.171738	-0.1066	-0.238161	-0.0803032	22.1837	22.6417	22.3648	25.9882	25.9981	25.9021	2.8	7.3	2.95	8.15	2.7	8.55	5	5	5
A0A0G2JTA1;D3ZHI9	Ppp2r5e	protein phosphatase 2, regulatory subunit B', epsilon	4.14012	0.00122034	-	-	-0.0868095	0.088176	0.362049	0.692834	0.12891	0.0975924	0.0395319	0.0610461	0.0105152	-0.322012	0.3654	-0.326639	-0.161312	0.342104	0.033596	0.157413	0.15657	-0.248804	0.377142	0.218702	0.349684	0.447184	0.417534	0.77426	0.611128	0.510227	0.858969	0.709585	21.8953	21.8085	21.9835	24.1785	24.5405	24.8713	2.73333	6.1	3.1	6.6	3.2	5.55	5	5	5
A0A0G2JTH1	-	-	2.12634	0.0186887	-	-	-0.554444	-0.418961	0.176904	-0.077795	0.171412	0.0367175	0.106053	0.166034	-0.769768	-0.813047	-0.569513	-0.0654488	-	-0.404043	-0.51004	-0.429665	-0.332096	-	0.252508	-0.166706	0.460299	0.271013	0.0674057	-0.539024	-0.266571	0.369585	0.226376	-0.17934	21.9378	21.3633	21.4729	24.4872	24.6641	24.4094	1.43333	4.75	1.36667	4.25	1.9375	4.55	4	5	5
A0A0G2JTI7;D3ZI99	Prpf3	pre-mRNA processing factor 3	1.89491	0.0390585	-	-	-0.273011	-0.382796	0.0681396	0.0523304	0.16419	0.116188	0.0306902	0.0276497	-0.667313	0.155874	-0.144789	-0.0628166	-0.646013	-0.502598	-0.309095	-0.187122	-0.140774	-0.774391	0.129555	-0.0335598	0.101418	0.0292683	0.114017	0.101435	0.0157738	0.0928001	0.091011	-0.0393677	22.5929	22.3199	22.2101	26.6871	26.7552	26.7394	3.08333	11.3	3.26667	11.3	3.8	10.95	5	5	5
A0A0G2JTJ5;F1M9C7;Q5XIK8	Ctdspl2	CTD (carboxy-terminal domain, RNA polymerase II, polypeptide A) small phosphatase like 2	1.54224	0.0302222	-	-	0.959946	0.582827	0.406158	-0.508187	0.502869	0.188869	0.320625	0.193171	1.96567	0.461678	0.452492	-	-	0.217848	0.849621	0.681011	-	-	1.26767	0.326317	0.833069	-0.642448	0.24618	-0.807312	-0.846935	0.123728	-0.772358	-0.23806	21.5661	22.1917	22.0505	22.3365	22.7427	21.8283	1.75	3.2	1.9	2.55	1.85	2.8	3	4	5
A0A0G2JTL4;Q63116	Kit	kit oncogene	3.92247	0.00055814	yes	-	-0.345434	0.489498	-0.932214	-0.248345	0.313725	0.0630802	0.0453687	0.10945	-0.645828	-0.672302	0.28183	-	-	0.601015	0.382648	0.484829	-	-	-0.795534	-1.07421	-0.966873	-0.899525	-0.924931	-0.0554085	0.0198269	-0.560522	-0.427458	-0.218164	20.4487	20.1033	20.9382	21.3124	20.3802	21.0641	1.14583	1.2	2.58333	1.5	1.5625	1.65	3	3	3
A0A0G2JTM9	-	-	1.41729	0.0437186	-	-	0.499984	-0.681846	-0.408372	-0.0683174	0.119346	0.363009	0.132022	0.200953	-	0.619329	-	0.380638	-	-	-1.04486	-	-0.318836	-	-0.0840454	-0.303221	-0.641644	-0.60458	-	-0.0571423	-0.263205	0.487005	-0.439928	-	21.2096	21.4502	20.4469	22.2836	21.8752	22.2153	1.3	1.18333	1	1.375	1.30556	1.38333	2	4	3
A0A0G2JZZ7;A0A0G2JTR4	-	-	3.08952	0.0035625	-	-	-0.379473	0.0275791	-0.0821785	0.587751	0.164252	0.186052	0.0641336	0.0632879	-0.458158	-0.843493	-0.428467	0.181532	-0.348778	0.0384617	-0.0999966	-0.104502	0.712111	-0.408178	-0.146296	-0.147413	-0.248074	0.028101	0.102789	0.790911	0.474968	0.435751	0.642126	0.594999	23.1833	22.8039	23.2109	25.4253	25.3431	26.0131	3.4	7.9	4.7	11.4	4.65	9.15	5	5	5
Q498N4;A0A0G2KAZ9;A0A0G2JTT2;O55012;Q66WT9;O55012-2	Picalm	phosphatidylinositol binding clathrin assembly protein	2.20855	0.0218787	-	-	-0.0680763	0.314412	-0.117481	0.417361	0.140377	0.0587295	0.137801	0.0786472	-0.418594	0.41444	-0.175323	-0.195824	0.0349197	0.17058	0.482336	0.303143	0.208281	0.407719	0.105976	-0.451948	0.174742	0.032917	-0.449091	0.447086	0.135088	0.622303	0.443565	0.438761	21.9303	21.8622	22.2447	23.5668	23.4494	23.9842	1.55	1.6	1.5	1.9	1.8	1.76667	5	5	5
A0A0G2JU73;F1LP64;A0A0A0MXY4;F1LP64-2	Trip12	thyroid hormone receptor interactor 12	2.41002	0.0107975	-	-	-0.830676	-0.256789	-0.122456	0.12128	0.0423503	0.174626	0.114179	0.116056	-0.900837	-0.836689	-0.754501	-	-	0.106148	-0.786713	-0.377892	-0.378433	0.152945	-0.420132	0.0957966	-0.358103	0.133387	-0.0632305	-0.185091	0.136812	-0.0947857	0.367208	0.382257	22.1845	21.643	21.9277	25.0284	24.9059	25.1496	2.41667	14.6	3.5	16.65	4.73333	15.8	5	3	5
A0A0G2JUG7	-	-	2.65998	0.0173854	-	-	-0.039432	0.0439897	-0.202023	0.302547	0.0572127	0.0456712	0.0918967	0.0531668	-	-0.13438	0.0132294	0.0970306	-0.133608	-	0.110266	0.0772839	0.0795631	-0.0911541	-	-	-0.232454	-0.0298347	-0.343781	-	-	0.391563	0.308411	0.207668	24.7687	24.7292	24.8127	25.6198	25.4178	25.9223	10	11.5	10.6875	14.1667	10.0625	11.5833	4	4	4
A0A0G2JUN8;Q9JHW0	Psmb7	proteasome (prosome, macropain) subunit, beta type 7	3.77365	0.000526316	-	-	-0.895232	0.0604539	1.09263	0.196532	0.209632	0.236081	0.277367	0.0980353	-1.19243	-0.318901	-0.451422	-1.2651	-1.24831	-0.273066	-	0.694401	0.145357	-0.324877	0.832947	-	0.792675	0.820564	1.92435	-0.0425453	-	0.309858	0.122616	0.396198	21.8697	20.9744	22.0529	22.3166	23.4092	22.5131	1.2	2.1875	1.33333	1.625	1.45	1.5	5	5	4
A0A0G2JYN3;A0A0G2JUW8;P97629;A0A0H2UHK5	Lnpep	leucyl/cystinyl aminopeptidase	2.20596	0.0237473	-	-	0.318579	0.124134	-0.278973	0.0430279	0.0919935	0.141399	0.0985074	0.0670622	0.556776	0.298172	0.10799	0.311378	-	0.460705	0.169189	0.094244	-0.227604	-	-0.322786	-0.362263	-0.545635	0.0531559	-0.217337	-0.0806293	0.0176716	-0.0556087	0.296503	0.0372028	21.3082	21.6268	21.452	22.6399	22.3609	22.6829	2.25	2.75	1.95	3	2.0625	3	4	4	5
A0A0G2JV84;Q7TP13	Gpt2	glutamic pyruvate transaminase (alanine aminotransferase) 2	5.63281	0.000111111	-	-	0.481284	0.223032	-0.0956059	-0.494119	0.0793107	0.03822	0.103615	0.0952123	0.505241	0.658772	0.62237	0.222958	0.397079	0.140978	0.119484	0.281923	0.297878	0.274899	-0.265646	-0.408115	0.131187	0.077013	-0.0124683	-0.377026	-0.678772	-0.451031	-0.738148	-0.225616	23.2055	23.6868	23.4286	24.1894	24.0938	23.6953	2.8	3.01667	3.35	3.7	2.55	3.75	5	5	5
A0A0G2JVJ4;Q6P6G2	-	-	2.09609	0.0191776	-	-	0.23426	0.421328	-0.347558	-0.124341	0.187828	0.167991	0.115905	0.0934934	0.399847	-0.180788	0.0238914	0.0423183	0.88603	0.813131	0.263123	0.0426121	0.153355	0.834419	-0.341703	-0.219479	-0.664124	0.00390244	-0.516388	-0.3029	-0.0459728	-0.324562	0.186462	-0.134733	21.452	21.6863	21.8734	21.2706	20.923	21.1462	1.96667	1.25	2.35	1.45	1.85	1.55	5	5	5
A0A0G2JVU1;D3ZP06	Itgb8	integrin beta 8	2.82496	0.00770423	-	-	0.200123	0.135289	-0.2555	-0.436979	0.104159	0.123935	0.121272	0.0679474	0.0255585	-0.0354385	0.113684	0.437069	0.459743	0.11661	-0.0310154	-0.204351	0.512108	0.283092	-0.714741	-0.2384	-0.168039	0.000566483	-0.156887	-0.628559	-0.439295	-0.483913	-0.206051	-0.427076	22.8952	23.0954	23.0305	24.2076	23.9521	23.7706	4.2	5.4	4.3	4.85	4.05	5.65	5	5	5
A0A0G2JVV5;Q5U2N2	Usp14	ubiquitin specific peptidase 14	3.71009	0.0055935	-	-	-0.497281	0.00113373	-0.14552	-0.190813	0.0456641	0.0471593	0.0883665	0.0456569	-0.630508	-0.484116	-0.542383	-0.478365	-0.35103	0.0871334	-0.00260735	-0.0472145	0.114864	-0.146507	-0.371632	-0.34861	-0.0269794	0.0371342	-0.0175114	-0.256605	-0.325155	-0.130619	-0.175158	-0.0665302	22.8571	22.3598	22.8583	25.2277	25.0822	25.0369	2.71667	7.25	3.7	7.25	3.65	7.95	5	5	5
A0A0G2JVW5	-	-	2.81682	0.00233129	-	-	-0.793053	-0.507662	-0.658472	0.746615	0.130384	0.0155449	0.203668	0.227211	-0.662668	-	-0.923437	-	-	-0.523207	-	-0.492117	-	-	-0.735538	-0.41715	-1.37839	-0.596016	-0.165266	0.269604	0.796394	0.268639	0.912588	1.48585	20.6795	19.8865	20.1719	22.2982	21.6398	23.0448	1.33333	3.41667	2.29167	5.7	1.75	4.8	2	2	2
A0A0G2JW14;Q5XIC4	Spg21	spastic paraplegia 21 homolog (human)	1.74373	0.0333699	-	-	0.0913423	-0.0802717	0.566464	0.506512	0.202626	0.232432	0.0653405	0.0909496	-0.287645	0.156546	0.405127	-	-	-0.621826	-0.222666	0.486256	0.0371494	-	0.460745	0.737366	0.380775	0.667107	0.586329	0.744267	0.568699	0.239878	0.360641	0.619074	19.9502	20.0166	19.9782	21.4974	22.0639	22.0039	1	1.55	1	1.45	1	1.25	4	3	5
A0A0G2JW68;D3ZPW2;Q62746-2;Q62746	Syt6	synaptotagmin VI	1.58123	0.0326445	yes	-	-0.0454051	0.404859	0.887441	-0.0441677	0.276751	0.204813	0.217682	0.198501	-0.471554	-0.138226	0.473564	-	-	0.216211	0.184296	0.81407	-	-	0.532295	0.636997	1.57631	1.22053	0.471069	0.0550575	-0.63575	0.566811	0.0512943	-0.258251	20.065	20.0195	20.3584	21.0866	21.9741	21.0425	1.16667	2.45	1.5	1.65	1.25	1.85	3	3	4
Q5XI19;A0A0G2JWC7	Fermt2	fermitin family member 2	2.95697	0.00645914	-	-	0.370037	0.590089	-0.00291634	-0.0763573	0.0735671	0.0699793	0.165498	0.0847323	0.237633	0.584717	0.367939	0.473833	0.186064	0.472294	0.513622	0.514999	0.859497	0.590031	-0.642054	0.00126839	0.1866	0.174242	0.265362	-0.40361	-0.0405102	-0.0404072	0.0767727	0.0259686	23.5293	23.8994	24.1194	26.3645	26.3616	26.2882	5.31667	12.95	5.95	13.3	5.8	13.65	5	5	5
A0A0H2UHF9;A0A0G2JXC7;Q6KC51-2;Q6KC51;A0A140TAH7;A0A0G2JTB5	Ablim2	actin-binding LIM protein 2	1.62668	0.0269055	-	-	0.0969009	0.221	-0.194363	1.13714	0.223667	0.105377	0.455927	0.207852	0.0726948	0.495838	-0.27783	-	-	0.0102615	0.328636	0.324102	-	-	-	0.261564	-0.65029	-	-	1.40119	1.28316	0.727057	-	-	20.4203	20.5172	20.6413	21.0696	20.9882	22.222	1	1.11111	1.25	1.3125	1	1.08333	3	3	3
A0A0G2K924;A0A0G2JXE5;Q7TP65-2;Q7TP65	Ankle2	ankyrin repeat and LEM domain containing 2	1.94109	0.0216757	-	-	-0.0886968	0.0291543	-0.568657	-0.761764	0.221061	0.197589	0.166664	0.0756072	-0.458521	-0.113609	0.30604	-	-	-0.0209637	-0.319084	0.592594	-0.135929	-	-0.100185	-0.758026	-0.254625	-0.978565	-0.751884	-0.763531	-0.899776	-0.548264	-0.645363	-0.951887	20.634	20.5031	20.6631	22.8343	22.2657	22.0726	1.25	3.4	1.625	3.2	1.625	4.6	4	3	4
A0A0H2UHS3;A0A0G2JXH2;Q5PPN7	Ccdc51	coiled-coil domain containing 51	5.32384	0.000244898	yes	-	0.458177	0.136961	-0.483966	0.070121	0.119053	0.070853	0.0626297	0.0634557	0.202717	0.744537	0.548422	-	0.337032	-0.021822	0.144875	0.398853	0.095192	0.0677071	-0.468084	-0.521004	-0.472242	-0.283491	-0.675011	-0.0526466	0.156792	0.228899	0.121059	-0.103498	20.721	21.142	20.858	24.3626	23.8786	24.4327	1.875	3.15	1.6	4.45	1.45	4.15	5	4	5
A0A0G2JY08;D3ZFD0	Myo18a	myosin XVIIIA	1.39761	0.0462659	-	-	-0.673832	0.237259	-0.496016	0.225347	0.426074	0.240445	0.127265	0.065199	-0.825056	-0.647417	-0.823513	-1.86834	0.795168	-0.326263	-0.0730343	0.179541	0.312366	1.09368	-0.968443	-0.321411	-0.559971	-0.296152	-0.334101	0.417213	0.258036	0.0245514	0.156301	0.270634	23.3098	22.6359	23.547	24.3418	23.8458	24.5672	5.5	7.9	8.9	11.15	7.9	10.05	5	5	5
D3ZV33;A0A0G2JY58	Pogz	pogo transposable element with ZNF domain	1.64273	0.0364026	-	-	-0.607438	0.161077	0.00414505	0.21009	0.209499	0.277815	0.118704	0.101484	-0.249882	-0.597046	-0.975386	-	-	0.616104	-0.342581	0.209707	-	-	0.243193	-0.141796	-0.384569	0.0864487	0.217449	0.120741	0.557199	0.0682049	-0.00700951	0.311316	20.9572	20.3497	21.244	22.9611	22.9652	23.1712	1.36111	3.3	1.625	3.63333	1.83333	3.25	3	3	4
A0A0G2JYD8;G3V7U6;Q8R4C0	Capn5	calpain 5	1.91958	0.015468	yes	-	-0.398918	0.233425	-0.378928	0.969485	0.151953	0.164944	0.287368	0.408915	-0.323189	-0.622929	-0.000612259	-	-0.648943	-0.0368156	0.417694	0.691496	0.328522	-0.23377	0.429157	-1.33459	-0.362474	-0.117865	-0.508863	2.31116	0.0994625	0.926188	1.34419	0.166422	21.0965	20.6955	21.33	22.8563	22.4774	23.8258	1.3125	2.5	2.1	4.95	1.8	3.7	5	4	5
A0A0G2JYN4	-	-	1.92466	0.0238796	-	-	0.251479	-0.198568	-0.321797	-0.623415	0.150903	0.135359	0.0843332	0.141636	0.100576	-	0.402382	-	-	-0.307125	-0.359062	0.0704842	-	-	-	-0.336782	-0.415661	-0.0797749	-0.454971	-	-0.542162	-0.832418	-0.257641	-0.861439	19.5695	19.7111	19.3709	22.377	22.0552	21.4837	1	1.6875	1	1.45	1	1.9375	3	2	3
A0A0G2JYT1;F1LPE9;Q811U3	Erc1	ELKS/RAB6-interacting/CAST family member 1	3.49772	0.00217722	-	-	0.702798	0.366492	-0.128922	0.0689369	0.157993	0.114488	0.0433968	0.0901974	-	1.05138	0.764574	0.70977	0.285465	-	0.629896	0.483673	0.146591	0.205809	-0.0833435	-0.0799904	-0.0843868	-0.302233	-0.0946579	0.04916	0.028986	0.389082	-0.171551	0.0490074	21.6869	22.3897	22.0534	25.6077	25.4788	25.6766	3.3125	9.65	2.9375	10.6	2.625	9.85	4	4	4
A0A0G2JYU5;P63149	Ube2b	ubiquitin-conjugating enzyme E2B	1.78709	0.0452204	-	-	-0.0410328	-0.223429	0.14288	0.299482	0.117612	0.102503	0.116152	0.0806182	-0.291992	0.104107	0.2089	0.131611	-0.35779	-0.556377	-0.130064	0.0246868	-0.107344	-0.348047	-0.0243568	-0.10018	0.313318	0.0128422	0.512775	0.0395603	0.331701	0.533306	0.354282	0.238558	21.1733	21.1322	20.9498	22.93	23.0729	23.2295	1	1	1	1.1	1	1.05	5	5	5
U6A022;A0A0G2JZ83;A0A0G2K2D4	AGAP3	-	3.5153	0.00169784	-	-	-0.0898155	0.0411846	0.0991444	0.863092	0.0611444	0.0591867	0.176236	0.163974	-0.111395	-0.316353	0.0178776	-0.0472698	0.00806236	0.246265	0.102392	-0.0402298	-0.0676746	-0.0348301	0.773827	0.0802708	-0.192047	0.00158882	-0.167917	1.47498	0.818729	0.668161	0.841059	0.512529	21.6613	21.5714	21.7024	23.3808	23.4799	24.2439	1.85	4.15	2.45	5.95	2.2	4.3	5	5	5
Q5EAP0;A0A0G2JZA0	Btbd10	BTB (POZ) domain containing 10	2.73738	0.00414213	-	-	0.190608	0.0854807	-0.911158	-0.562627	0.111268	0.0271311	0.0578084	0.215903	-	0.301876	0.07934	-	-	-	0.0583496	0.112612	-	-	-	-0.906399	-1.04962	-0.766943	-0.921673	-	-	-0.499865	-0.963991	-0.224024	20.3423	20.5329	20.3272	23.5403	22.6586	23.0158	1.08333	1.56667	1.16667	1.4	1.1	1.45	2	2	3
A0A0G2JZA2;P97576	Grpel1	GrpE-like 1, mitochondrial	1.48073	0.0491574	-	-	-0.585956	-0.393278	0.164476	-0.0608792	0.231724	0.205954	0.0763706	0.0928796	-	-0.473732	-1.17235	-0.0526619	-0.645077	-	0.0261326	-0.923758	-0.488615	-0.186872	0.305876	-	0.271811	-0.0212936	0.101511	0.133629	-	-0.132626	-0.285053	0.0405331	23.5721	22.9861	23.1788	26.6285	26.793	26.5676	2.10417	7	2.8125	6.1875	3.3125	6.375	4	4	4
D3ZDA2;A0A0G2JZC4	Sema6d	sema domain, transmembrane domain (TM), and cytoplasmic domain, (semaphorin) 6D	3.7658	0.00076	-	-	0.211044	0.173533	-0.166047	-1.07524	0.0418589	0.0482043	0.195273	0.266635	0.123707	0.340467	0.183741	0.273689	0.133615	0.135267	0.224087	0.125072	0.332066	0.0511723	0.103949	-0.4601	0.286308	0.0115414	-0.771935	-1.53399	-1.50403	-0.508356	-0.342722	-1.48711	25.1412	25.3522	25.3147	23.7337	23.5676	22.6584	10.85	5.1	11.75	4.35	11.1	5.9	5	5	5
F1M7H7;M0R8T1;A0A0G2JZE4;Q4L1J4-2;Q4L1J4	Magi1	membrane associated guanylate kinase, WW and PDZ domain containing 1	2.60654	0.00702256	yes	-	-0.233182	-0.303065	0.309588	0.584549	0.0958296	0.103918	0.28024	0.0876151	0.0122299	-0.15262	-0.446663	-0.109085	-0.469772	-0.322927	-0.504503	-0.172405	0.0195885	-0.53508	1.09435	-0.23033	-	0.237526	0.136803	0.809481	0.629887	-	0.411045	0.487783	21.7206	21.4874	21.4176	22.3822	22.6917	22.9667	1.88333	2.0625	1.51667	2.125	1.73333	1.39583	5	5	5
A0A0G2JZX5	-	-	1.59627	0.0283295	-	-	-0.496692	0.620928	0.680831	0.788472	0.260287	0.205409	0.195447	0.202162	-0.236404	-0.756979	-	-	-	0.301704	1.00448	0.556597	-	-	-	0.485384	0.876278	-	-	-	0.874258	1.08776	0.403397	-	21.0623	20.6694	21.5091	20.629	21.5555	21.3729	1.41667	1.75	2.02083	1.9	1.75	1.31667	4	2	4
Q5U2W0;A0A0G2K016	Sun1	Sad1 and UNC84 domain containing 1	2.70669	0.00541991	-	-	-0.600401	0.1034	-1.12068	-0.325924	0.14367	0.139259	0.323513	0.116681	-1.13728	-0.459869	-0.62212	-0.483467	-0.299265	-0.192623	0.448198	0.35965	0.13685	-0.235073	-1.69139	-0.571321	-1.09932	-	-	-0.592438	-0.406445	-0.334188	-0.404776	0.108229	22.3403	21.7399	22.4437	21.6764	20.7374	21.3505	2.38333	1.20833	3.7	1.78333	3.25	1.91667	5	5	5
G3V6Q3;B2RZ63;A0A0G2K0H6	Wdr13	WD repeat domain 13	2.43366	0.0157245	-	-	-0.299351	-0.0897789	0.286561	0.209936	0.119067	0.117645	0.115407	0.046308	-0.390305	-0.0864029	-0.633875	0.0253487	-0.411522	-0.190565	-0.0656128	-0.285786	0.355146	-0.262077	0.713411	0.0644836	0.243223	0.30571	0.105976	0.145725	0.17218	0.311546	0.326336	0.0938911	22.7703	22.471	22.6805	23.7278	24.0143	23.9377	2.8	3.95	3.4	3.8	3.35	3.7	5	5	5
A0A0G2K5D4;A0A0G2K0J9;Q5XPT5;P63079	Gabrb3	gamma-aminobutyric acid (GABA) A receptor, subunit beta 3	1.61517	0.0496958	yes	-	0.132329	0.00118113	0.0474525	0.54873	0.138914	0.105287	0.14996	0.0913289	0.396362	-0.0954628	-0.119572	0.347988	-	-0.197905	-0.156551	0.13035	0.22883	-	0.0470715	0.205908	-0.450142	-0.0271397	0.461565	0.857224	0.428772	0.541351	0.315327	0.600975	21.2262	21.3646	21.1657	22.2047	22.2521	22.7534	1.5	1.6	1.25	1.85	1.3125	1.56667	4	5	5
Q5U306;A0A0G2K0P0	Akap8l	A kinase (PRKA) anchor protein 8-like	1.9052	0.0398062	-	-	-0.298658	-0.269927	-0.62376	-0.0895245	0.123528	0.104208	0.0858066	0.0784392	-0.427662	-0.0793571	0.038332	-0.378883	-0.64572	-0.349491	-0.209539	0.0586777	-0.584883	-0.2644	-0.802589	-0.713249	-0.724154	-0.318544	-0.560263	-0.209499	-0.250795	-0.0955544	0.197905	-0.0896778	22.9419	22.6432	22.6719	22.7469	22.1231	22.6574	3.15	2.25	3.45	2.75	3.75	3.1	5	5	5
D3ZWA5;A0A0G2K0P1	Kifap3	kinesin-associated protein 3	6.84455	0	-	-	-1.37668	-0.318237	-0.153036	0.568797	0.113781	0.145668	0.117067	0.136297	-1.52532	-1.40566	-0.940912	-1.58568	-1.42582	-0.449171	0.21806	-0.427992	-0.287315	-0.644768	0.0214672	0.00371933	-0.576212	0.0266533	-0.240807	1.01245	0.417742	0.271158	0.749212	0.393427	22.2848	20.9081	21.9665	22.166	22.013	22.7348	1.28333	2.5	1.9	2.9	1.88333	2.8	5	5	5
A0A0G2K0S1;Q66HR5	Calcoco1	calcium binding and coiled coil domain 1	6.67687	0	-	-	-0.153132	-0.286516	1.05933	0.308451	0.104831	0.0950655	0.131681	0.0533586	-0.448742	0.0582619	-0.102285	0.0691929	-0.342087	-0.576439	-0.339809	-0.333065	-0.00295448	-0.180311	1.25548	1.39644	0.707048	0.804216	1.13346	0.360416	0.126709	0.250015	0.409111	0.396002	23.8702	23.7171	23.5837	25.4163	26.4756	25.7247	5	9.45	5.4	9.65	5.75	8.4	5	5	5
A0A0G2K0X2;F1LTB1;M0R8W0;M0RAE8;A0A0G2K7N5;A0A0G2K939	Dock10	dedicator of cytokinesis 10	1.76723	0.0250557	-	-	-0.592475	-0.646311	0.280829	-0.266025	0.0420466	0.0721258	0.372514	0.00639057	-0.676197	-0.557451	-0.543777	-	-	-0.697136	-0.737814	-0.503984	-	-	-	-	-0.0916843	-	0.653343	-	-	-0.272415	-	-0.259634	21.9315	21.3875	21.3337	24.0755	24.3352	23.4751	1.4	1.1	1.8125	1.0625	1.93333	1	5	3	3
A0A0G2K1Q8	-	-	2.1555	0.012468	-	-	-0.712331	0.320454	-0.337305	0.0850063	0.237437	0.135934	0.244263	0.14044	-0.111792	-0.935156	-0.593151	-1.4991	-0.422462	0.386761	0.558022	0.310289	-0.190744	0.537943	0.100229	-0.167261	-1.03546	-0.246729	-	0.433855	0.36422	-0.263842	-0.185246	0.0760441	22.8595	22.1471	23.1799	22.532	22.3436	22.617	3.7	2.48333	6.45	3.65	5.65	2.75	5	5	5
A0A0G2K214	-	-	3.20397	0.00547458	-	-	-0.332476	-0.274352	0.251485	-0.0153389	0.0523257	0.073889	0.100553	0.039197	-0.388159	-0.381371	-0.227898	-	-	-0.323805	-0.370226	-0.129025	-	-	-0.0795498	0.372534	0.511703	0.29348	0.15926	-0.0512733	-0.140657	0.0952129	0.0206203	-0.000597	20.3699	20.0375	20.0956	23.7764	24.0279	23.7611	1.05	5.85	1.25	5.35	1.45	5.35	3	3	3
A0A0G2K2D5;D3ZYM5	Mtss1	metastasis suppressor 1	4.22163	0.000486486	-	-	0.276728	0.678409	-0.379089	-0.369207	0.202236	0.101259	0.12619	0.0592743	-0.440046	0.309668	0.442978	0.269484	0.801558	0.473583	0.498158	0.998159	0.596508	0.825636	-0.808512	-0.494831	-0.184719	-0.100321	-0.30706	-0.323677	-0.538902	-0.183107	-0.437912	-0.362434	21.2302	21.5069	21.9086	22.4442	22.0651	22.075	1.71667	1.95	2.81667	2	2.06667	2.6	5	5	5
A0A0G2K2J4;D4A2H6	Rbfox3	RNA binding protein, fox-1 homolog (C. elegans) 3	3.10675	0.00515315	-	-	-0.0977268	0.0241833	0.290767	0.648529	0.160621	0.0669781	0.0719104	0.103541	-0.0862427	-0.706606	0.211891	-0.0164814	0.108805	-0.0885448	-0.14856	0.212061	0.132618	0.0133419	0.254236	0.0949631	0.508768	0.387714	0.208153	0.607058	0.380976	1.02143	0.613768	0.619411	21.4016	21.3039	21.4258	22.758	23.0488	23.4065	1.36667	2.25	1.55	2.6	1.48333	2.05	5	5	5
A0A0G2K2M9	-	-	1.89974	0.0231347	-	-	-0.160778	0.157531	-0.777283	-0.324185	0.163155	0.164794	0.184882	0.145353	-	-0.0200176	-0.649574	0.00499535	0.0214863	-	0.424255	-0.315964	0.193205	0.328629	-0.750641	-0.4006	-1.2841	-0.673786	-	-0.441689	0.0951118	-0.570927	-0.379236	-	23.7609	23.6001	23.9184	26.7583	25.981	26.4341	5.25	11.5	7.25	15.6875	6	15.5	4	4	4
A0A0G2K2Z2;Q5XIU8;A0A0G2K5K7	Inpp5k	inositol polyphosphate 5-phosphatase K	2.11212	0.0169064	-	-	0.0477947	-0.541368	0.262321	0.253666	0.170673	0.21576	0.120671	0.103402	0.142221	0.0124054	-0.0233974	0.586447	-0.478703	-0.959238	-0.272392	-0.632004	0.147249	-0.990456	0.254881	0.0390167	0.49752	-0.0448494	0.565035	0.373894	0.250547	0.489693	-0.124537	0.278734	21.212	21.2598	20.6707	22.1725	22.4348	22.4262	1.5	1.55	1.35	1.65	1.5	1.85	5	5	5
D3ZET9;A0A0G2K315;Q91Y79	Cep170	centrosomal protein 170	3.42807	0.00206623	-	-	-0.437805	-0.642111	0.215105	0.0607765	0.145711	0.0891297	0.098148	0.0922442	-0.791088	-0.143433	-0.26416	-0.55254	-	-0.8188	-0.533318	-0.574217	-	-	-0.150034	0.179085	0.396173	0.302441	0.347858	0.257326	-0.275503	0.125309	0.0226383	0.174112	21.1147	20.6769	20.3283	22.9778	23.1929	23.0386	1.75	3.55	1.26667	3.35	1.75	3.75	4	4	3
B5DFF7;G3V9L3;A0A0G2K3I9	Dusp3	dual specificity phosphatase 3 (vaccinia virus phosphatase VH1-related)	1.90445	0.0236957	-	-	0.0445614	-0.177625	-0.148465	0.501556	0.00106049	0.177377	0.143978	0.111449	-	0.0456219	0.0435009	-	-	-	-0.000617981	0.00012207	-	-0.532379	-0.238495	-0.383419	0.23765	0.137461	-0.495522	0.310329	0.38868	0.541023	0.918947	0.348801	21.3746	21.2951	21.197	23.1566	23.0082	23.6582	1.33333	2	1.3125	2.8	1.11111	2.6	3	2	3
G3V6F4;A0A0G2K3V4;P56558	Ogt	O-linked N-acetylglucosamine (GlcNAc) transferase (UDP-N-acetylglucosamine:polypeptide-N-acetylglucosaminyl transferase)	1.7838	0.030323	-	-	-0.10049	-0.0457397	-0.589583	0.208662	0.190495	0.205086	0.0798803	0.0466169	-	-0.107273	0.184708	0.157366	-0.636761	-	0.0396786	0.194008	0.231611	-0.648256	-	-0.785412	-0.619495	-0.399748	-0.553677	-	0.0717812	0.231113	0.253832	0.277922	22.8524	22.7519	22.8066	22.5121	22.0789	22.8782	4.3125	2.05	3.8125	3.9	4.1875	2.46667	4	4	4
A0A0G2K3V7;Q9WUL0	Top1	topoisomerase (DNA) I	2.74484	0.0373829	-	-	-0.191409	-0.132185	0.0202484	0.0974991	0.0757591	0.0474436	0.0287831	0.0115936	-0.473404	-0.10025	-0.212179	-0.0401211	-0.13109	-0.190916	0.0235882	-0.241177	-0.0744762	-0.177944	-0.0591888	0.0777493	-0.0240536	0.015976	0.0907593	0.129627	0.0987663	0.110231	0.0890713	0.0597992	24.5446	24.3532	24.4124	25.7917	25.812	25.8892	6.61667	7.95	7.1	8.1	7.25	7.85	5	5	5
B0BN52;A0A0G2K459;A0A0G2K7P7	Mtch2	mitochondrial carrier 2	1.66399	0.0354286	-	-	0.03757	0.455544	-0.316752	0.111584	0.0482798	0.0634441	0.167062	0.0607973	-	-	-	-0.0107098	0.0858498	-	-	-	0.518988	0.392099	0.113426	-0.015543	-0.823702	-0.418329	-0.439613	0.155563	0.00316238	0.0140934	0.0553989	0.329702	24.0831	24.1207	24.5387	25.4708	25.1541	25.5824	4.25	7.7	5.625	8.9	5.25	8.35	2	2	2
A0A0G2K4H6;Q32KJ6	Galns	galactosamine (N-acetyl)-6-sulfate sulfatase	1.65836	0.0483937	-	yes	-0.488092	-0.267555	0.12336	-0.182897	0.121404	0.140468	0.0724636	0.144063	-0.57761	-0.683331	-0.0321941	-0.459297	-0.688026	-0.214453	-0.557312	0.0169601	0.0444851	-0.627457	-0.0555019	0.242846	0.0101395	0.334232	0.085083	-0.0974159	-0.335646	-0.14793	0.270689	-0.604181	21.3029	20.8149	21.0354	20.6934	20.8168	20.5105	1.41667	1.33333	1.6	1.28333	1.7	1.3	5	5	5
A0A0G2K4T3;Q5FVC7	Acap2	ArfGAP with coiled-coil, ankyrin repeat and PH domains 2	3.06919	0.00375385	-	-	-0.0664589	-0.305055	0.369238	0.576549	0.185225	0.040441	0.163057	0.0824652	-0.697727	-0.0795002	0.400448	0.18619	-0.141705	-0.361757	-0.289961	-0.271366	-0.419628	-0.182562	0.519327	-0.259233	0.686974	0.435581	0.463541	0.827501	0.46839	0.718033	0.455742	0.413078	21.3666	21.3001	21.0615	23.8442	24.2134	24.4208	1.98333	4.9	1.96667	5.9	2.3	5	5	5	5
G3V6K8;A0A0G2K4U4;P54283	Cacnb1	calcium channel, voltage-dependent, beta 1 subunit	2.4547	0.00804152	-	-	-0.427685	0.150532	0.0871439	0.533049	0.0833417	0.0409164	0.091847	0.159052	-0.451263	-0.558796	-0.272995	-	-	-	0.191448	0.109615	-	-	0.156019	0.311747	-0.0210228	-	-0.0981674	0.924829	0.919796	0.296251	0.256069	0.268297	20.437	20.0094	20.7879	20.9508	21.0747	21.4839	1.15	1.25	1.6875	1.6	1.3	1.11667	3	3	4
A0A0G2K9X3;A0A0G2K4Y7;Q9QYF3;A0A0G2K9S4	Myo5a	myosin VA	2.74734	0.0108135	-	-	-0.117707	0.0800447	-0.15238	0.38896	0.0366202	0.0361168	0.117571	0.0949037	-	-0.0990849	-0.174433	-0.175472	-0.0218372	-	0.12187	0.109663	-0.0280457	0.116692	0.209206	-0.223757	-0.498371	-0.222864	-0.0261154	0.746017	0.354097	0.209843	0.249929	0.384912	25.1448	25.0271	25.2248	26.7793	26.6269	27.1682	14.5625	22.5	16.8125	28.25	16	24.65	4	4	4
A0A0G2K527;Q9Z272	Git1	G protein-coupled receptor kinase-interactor 1	2.03064	0.0265288	-	-	-0.0631986	0.450788	-0.166617	0.0348682	0.101996	0.167475	0.0155919	0.120289	-0.185061	0.149462	-	-0.282724	0.0655289	0.164043	0.558678	0.966671	0.0137939	0.550755	-0.146612	-0.189671	-0.140495	-0.13954	-0.216766	0.235926	-0.411213	0.253321	0.0173225	0.0789852	21.3225	21.4647	21.7733	24.5372	24.3706	24.572	1.73333	5.4	2.55	6.4	1.88333	5.85	5	4	5
D4A3Z3;A0A0G2K5B0	Tbc1d24	TBC1 domain family, member 24	3.81174	0.00116814	yes	-	0.0281386	0.0584083	-0.0897183	0.866443	0.103374	0.105644	0.129794	0.0913067	-	-0.192009	-0.102238	0.229256	0.177546	-	0.137377	-0.256153	0.153952	0.198458	-	-0.0952759	-0.200502	0.271013	-0.334108	-	0.815388	0.74501	1.13683	0.768547	21.4842	21.5123	21.5426	23.0083	22.9906	23.9427	1.75	4.4	2.125	7.15	2.3125	4.3	4	4	4
A0A0G2K5C8;P84903;B2RYV1	Stim1	stromal interaction molecule 1	3.38981	0.00190604	-	-	-0.436337	0.122956	-0.828353	-0.80659	0.184832	0.151851	0.0897719	0.0906971	-0.503578	-0.615952	-0.932573	-0.313919	0.184336	0.415092	0.136522	0.0930214	0.395393	-0.425249	-0.761127	-0.758083	-0.906334	-0.589903	-1.12632	-0.756451	-1.08249	-0.591511	-0.660595	-0.941898	21.5786	21.1423	21.7016	24.1979	23.3695	23.3913	1.73333	3.85	2.4	4.1	2.2	3.85	5	5	5
G3V9G4;A0A0G2K5E7;G3V888;P16638-2;P16638	Acly	ATP citrate lyase	2.55487	0.00840541	-	-	-0.0785608	-0.0139103	-0.294501	0.383878	0.0160856	0.0624638	0.116419	0.0626337	-	-	-	-0.0624752	-0.0946465	-	-	-	0.0485535	-0.0763741	-0.433771	-0.471853	-	0.0394039	-0.311785	0.386669	0.288065	-	0.559929	0.300848	26.1578	26.0792	26.1439	26.5945	26.3	26.9783	14	18	16.5	21.0625	13.875	18.3125	2	2	2
A0A0G2K5L4;E9PTD7;Q09GS6	Kirrel3	kin of IRRE like 3 (Drosophila)	3.73741	0.001376	-	-	-0.0340037	-0.0545926	-0.0269829	0.745732	0.104547	0.0514519	0.097055	0.141266	0.0937672	-0.273853	-0.137695	0.181767	-	-0.131294	-0.12216	-0.056324	0.0914078	-	-0.000802994	-0.255619	0.277996	-0.214563	0.058075	0.935265	0.451967	1.19722	0.651991	0.492214	21.1806	21.1466	20.8605	21.5404	21.5134	22.2861	1.89583	1.85	1.63333	2.95	1.75	1.65	4	4	5
A0A0G2K628	-	-	1.59128	0.0298235	-	-	-0.0570765	0.338259	-0.72471	-0.745515	0.20437	0.331286	0.201255	0.203573	0.147293	-	-0.261446	-	-	0.179399	0.974756	-0.139378	-	-	0.00661659	-0.58325	-1.00597	-1.04455	-0.996393	-0.23481	-0.923702	-1.14703	-1.14269	-0.27935	20.3772	20.1397	20.6655	23.5111	22.7864	22.7656	1.39583	3.5	1.96667	3.45	1.75	3.5	5	2	3
A0A0G2K645;Q6P689	Wls	wntless homolog (Drosophila)	2.31656	0.0198051	-	-	0.375565	0.591108	0.00834312	0.134709	0.0885719	0.0547601	0.101452	0.144826	0.0577812	0.484398	0.308601	0.485949	0.541094	0.508938	0.705076	0.658205	0.66584	0.417482	-0.363598	-0.0468788	0.167883	0.102171	0.182138	-0.317387	-0.0761108	0.481735	0.305653	0.279654	22.3333	22.7089	22.9244	24.5303	24.5386	24.665	1.86667	2.75	2.6	3.7	1.8	3.45	5	5	5
F1M9Y7;A0A0G2K6F1	Tcp11l1	t-complex 11 like 1	2.09608	0.0135893	-	-	0.309687	-0.131367	0.593934	0.929596	0.0387344	0.145412	0.180589	0.0844425	0.270952	0.348421	-	-	-	0.0140457	-0.276779	-	-	-	-0.0879116	0.923023	0.63582	0.869696	0.629042	1.01442	0.861765	1.07928	1.06366	0.628866	19.6972	19.998	19.6727	21.7962	22.3901	22.7258	1.125	3.45	1.0625	4.2	1.0625	2.9	2	3	3
A0A0G2K6U3;Q68FR5	Tmem209	transmembrane protein 209	2.4096	0.00816495	-	-	0.114415	0.0654171	-0.430043	-0.929472	0.219097	0.167464	0.201051	0.163425	0.806677	0.164658	-0.576124	0.0963268	0.0805359	0.560226	-0.15749	-0.42598	0.195194	0.155134	0.151974	-0.478909	-0.354353	-0.362827	-1.1061	-1.54421	-0.843102	-0.658119	-0.655827	-0.9461	20.7389	20.8533	20.8043	21.9592	21.5291	21.0297	1.31667	1.4	1.4	1.2	1.25	1.63333	5	5	5
A0A0G2K761;D4A0H4	Cul2	cullin 2	3.15354	0.00215385	-	-	-0.25327	0.336665	-0.909329	-0.642613	0.12463	0.103139	0.243955	0.188005	-0.443897	-0.382637	0.232882	-0.275402	-0.397297	0.381235	0.0535946	0.451399	0.63287	0.164227	0.0365086	-1.2441	-0.934341	-1.27732	-1.12739	-0.54727	0.0249023	-0.902662	-1.06463	-0.723404	21.6383	21.385	21.975	23.9723	23.063	23.3297	1.7	3.05	2.55	4.1	2.35	4.2	5	5	5
A0A0G2K7Q7;P35559	Ide	insulin degrading enzyme	1.49889	0.036459	-	-	-0.331812	-0.891231	0.0268523	0.226782	0.339889	0.149741	0.238936	0.0149157	0.333303	-	-	-0.542755	-0.785984	-0.68199	-	-	-1.18141	-0.810297	-0.444454	-	-	0.330868	0.194143	0.255693	-	-	0.218695	0.205959	23.0964	22.7645	22.2051	25.1079	25.1347	25.3347	3.69444	8.83333	3.5	9.75	4.58333	10	3	3	3
A0A0G2K7W4;F1M754;A0A097PIG6	Map4k4	mitogen-activated protein kinase kinase kinase kinase 4	2.0301	0.0238276	-	-	0.19743	0.182771	-0.383738	0.180191	0.0976854	0.163506	0.104009	0.112333	0.00478172	0.321903	0.265604	-	-	0.255125	0.460684	0.305126	-0.28985	-	-0.394354	-0.137665	-0.429022	-0.218479	-0.73917	0.358906	0.252062	0.365679	-0.244949	0.169256	22.3089	22.6797	22.5793	22.8301	22.4463	23.0103	2.56667	2.9	3.6875	3.55	2.8	3.35	5	3	4
A0A0G2K872;Q1WIM3	Cadm3	cell adhesion molecule 3	2.91484	0.00461538	yes	-	-0.534114	0.00268984	-0.494461	0.316574	0.149487	0.133446	0.147714	0.114732	-	-0.722813	-0.624495	-0.699072	-0.0900764	-	0.225252	-0.0352364	-0.359514	0.180258	0.0432491	-0.436138	-0.694153	-0.805405	-0.579859	0.729616	0.319241	0.278042	0.0278759	0.228098	24.0943	23.5602	24.097	26.3292	25.8347	26.6457	4	7.3	4.9375	9.15	4.79167	8.05	4	4	4
A0A0G2K876;F8WFW5;Q01062	Pde2a	phosphodiesterase 2A, cGMP-stimulated	4.01589	0.000597701	yes	-	-0.190668	0.341006	-0.78589	0.373006	0.14282	0.106951	0.198338	0.116885	-0.458309	-0.588314	-0.0229073	-0.0565529	0.172741	0.108721	0.344213	0.706635	0.146641	0.398821	-0.246984	-0.746561	-1.4778	-0.659779	-0.798326	0.768154	0.195805	0.17124	0.215147	0.514683	23.5533	23.3627	23.8943	24.4344	23.6485	24.8074	6.85	5.75	8.8	10.2	7.55	8.85	5	5	5
A0A0G2K8D1;D4A4X7	Mospd2	motile sperm domain containing 2	1.65588	0.0328168	-	-	-1.03961	-0.344592	-0.136959	-0.1077	0.314319	0.20855	0.152305	0.119017	-1.54809	-0.465254	-1.10547	-	-	-0.652773	0.169127	-0.180983	-0.713737	-	-0.66283	0.154633	-0.27701	-0.0294685	0.129881	-0.429392	0.177227	-0.344208	-0.0228214	0.0806961	21.4207	20.415	21.1536	24.2404	24.1034	24.1327	1.41667	5.4	2.25	5.55	2.8125	5.4	4	3	5
A0A0G2K8M5;G3V6N2;B5DEM3	Tmed4	transmembrane emp24 protein transport domain containing 4	1.81682	0.0328487	-	-	0.0615664	0.00321865	-0.434356	-0.51181	0.029154	0.0676451	0.187576	0.127612	-	-0.0048542	0.0913563	0.125868	0.0338955	-	-0.197655	0.0972939	0.0547218	0.0585136	-0.966303	-0.0171394	-0.318645	-0.776363	-0.0933304	-0.650692	-0.944122	-0.286863	-0.405651	-0.271721	21.5037	21.598	21.5684	23.9189	23.4845	23.4071	1	1.98333	1.15	1.75	1.08333	2.2	4	5	5
D3ZC34;A0A0G2K8N6	Ankmy2	ankyrin repeat and MYND domain containing 2	1.80275	0.0437794	-	-	-0.40792	-0.221877	0.112976	-0.0156734	0.094619	0.065018	0.137593	0.113552	-0.627432	-0.329014	-0.174726	-0.272587	-0.635843	-0.0674057	-0.227415	-0.268814	-0.109703	-0.436047	0.0296669	0.188404	-0.175117	0.6068	-0.0848732	0.146385	-0.078825	0.0223923	0.245083	-0.413403	22.4665	22.0586	22.2447	22.9789	23.0918	22.9632	2.11667	2.25	2.55	2.38333	2.45	2.3	5	5	5
A0A0G2K9B4;D4A4B1	Mrpl15	mitochondrial ribosomal protein L15	2.49435	0.00717091	-	-	-0.527504	0.221432	-0.628958	0.064326	0.275034	0.0707942	0.174121	0.0337619	-0.802538	-	-0.25247	-	-	0.105692	0.362692	0.0936375	0.323708	-	-0.475573	-0.434895	-0.976408	-	-	-0.000995636	-	0.0821743	0.111799	-	21.1549	20.8408	21.3028	21.8265	21.1593	21.9667	1.27083	1.75	1.85	1.52083	1.625	1.52083	4	2	5
D3ZJU5;A0A0G2K9D6	Smarcc1	SWI/SNF related, matrix associated, actin dependent regulator of chromatin, subfamily c, member 1	1.56941	0.0433985	-	-	0.127391	0.0946178	0.204921	-0.361172	0.107324	0.17263	0.168247	0.0477704	-	0.0200672	0.234715	-	-	-	-0.0780125	0.267248	-	-	-	0.0540829	-	0.019846	0.540834	-	-0.28393	-0.273113	-0.442987	-0.444656	20.4836	20.611	20.5782	22.1447	22.463	21.9133	1.0625	1.6	1.08333	1.76667	1	1.89583	2	2	2
D4A927;A0A0G2K9K2	Tacc1	transforming, acidic coiled-coil containing protein 1	5.50074	0.000137931	-	-	-0.745492	-0.875044	0.275209	-0.0273998	0.0790068	0.0889943	0.110935	0.0899699	-0.894253	-0.717253	-0.624971	-	-	-1.0569	-0.774445	-0.678617	-0.99021	-	0.127394	0.618225	0.229877	-0.0157566	0.416304	-0.0812759	0.0474281	-0.159851	-0.226238	0.282938	21.0767	20.3243	20.2	22.9653	23.2406	22.938	1	3.15	1	2.9	1.1875	3.1	4	3	5
A0A0G2K9Y9;M0R440	LOC682914	-	2.22452	0.0285822	-	-	-0.235752	-0.301477	0.128068	-0.277595	0.0693	0.0552781	0.0878493	0.0949554	-	-0.435242	-0.224146	-0.14674	-0.136879	-	-0.399054	-0.158867	-0.270164	-0.377823	0.348192	0.0590477	0.311636	0.0363331	-0.11487	-0.371887	-0.274328	0.00842476	-0.187195	-0.562988	23.7613	23.5255	23.4598	25.1969	25.325	24.9193	4.5	6.75	5.1875	5.85	5.75	6.05	4	4	4
A0A0G2KA06;D3ZZC3	Klhl22	kelch-like 22	1.75499	0.025	-	-	-0.400084	-0.555076	0.442056	0.192607	0.136069	0.131915	0.204155	0.222822	-0.530357	-0.128027	-0.541866	-	-	-0.616484	-0.302164	-0.74658	-	-	0.863758	0.779747	0.594433	-0.240585	0.212927	-0.498638	0.56138	0.737181	-0.0886745	0.251785	21.0456	20.6456	20.5306	23.7011	24.1431	23.8937	1.55	5.95	1.51667	6.4	1.5	5.75	3	3	4
A0A0G2KA12;O88658;O88658-2	Kif1b	kinesin family member 1B	4.47991	0.000266667	-	-	-0.802564	0.10065	1.07469	0.477043	0.259338	0.111364	0.170283	0.195667	-0.598169	-1.42569	-0.760145	-1.26344	0.0346146	0.034811	-0.0410862	-0.144697	0.501539	0.152681	0.845364	1.43247	1.21112	0.526539	1.35796	-0.0525169	0.648838	0.491957	0.203064	1.09387	23.3898	22.5873	23.4905	21.1211	22.1958	21.5981	4.18333	1.95	6.6	1.85	6.1	1.85	5	5	5
A0A0G2KA25;Q4KLL4	Tm9sf4	transmembrane 9 superfamily protein member 4	3.76068	0.00193197	-	-	0.294899	0.242051	-0.426094	0.071373	0.117586	0.0631251	0.107886	0.0690259	0.0360546	0.405041	0.257248	0.0892315	0.686922	0.244503	0.366196	0.236433	0.0128479	0.350273	-0.771341	-0.169664	-0.222887	-0.48225	-0.484325	0.208042	-0.014267	0.247408	0.0369339	-0.121252	22.8186	23.1135	23.0606	24.1758	23.7497	24.2471	3.21667	3.9	3.45	4.85	3.2	4.4	5	5	5
A0A0G2KA27;O08873	Madd	MAP-kinase activating death domain	3.02044	0.00307692	yes	-	0.283331	0.602971	-0.332905	0.485879	0.148141	0.108259	0.129113	0.126302	-0.0124321	0.446388	0.416037	-	-	0.539082	0.455755	0.814077	-	-	-0.611496	-0.397409	-0.588638	-0.0923691	0.0253887	0.550325	0.127954	0.259127	0.741434	0.750555	20.959	20.9745	21.4162	22.7872	22.4543	23.2731	1.65	4.85	2.625	5.85	2.1875	5.05	4	4	3
A0A0G2KA69;Q5BJN8-2;Q5BJN8	Sde2	SDE2 telomere mainte-ce homolog (S. pombe)	1.44462	0.0498622	-	-	-0.378923	-0.860732	0.0452225	-0.229616	0.233595	0.269324	0.146858	0.101927	-0.840851	-0.208517	-0.0874004	-	-	-	-1.13006	-0.591408	-	-	-0.514303	0.0164509	0.256933	0.204189	0.262842	-0.216343	-0.0759907	-0.592375	-0.260584	-0.00278854	20.0083	19.6298	19.1653	24.5646	24.6098	24.335	1	4.05	1.16667	3.8	1.14583	4	4	3	2
A0A0G2KAE6;D3Z899	Fam73b	family with sequence similarity 73, member B	1.70822	0.0210275	-	-	-0.169602	0.0739346	1.18899	1.27141	0.228231	0.225603	0.589382	0.197558	0.352777	-0.117908	-0.152716	-0.760561	-	0.107231	0.493582	0.254261	-0.559336	-	-	0.599609	1.77837	-	-	-	1.07385	1.46897	-	-	21.2303	21.0607	21.3042	21.4242	22.0155	22.2671	1.70833	1.65	1.8	2.52778	1.625	1.3125	4	4	4
B2RYE4;A0A0G2KAH7;E9PTT2	Ext2	exostoses (multiple) 2	3.54076	0.00572581	-	-	0.0403934	-0.00957222	-0.0929966	-0.457938	0.0456217	0.0571354	0.0592488	0.0870774	0.0507774	0.0331116	-0.0930996	0.0185699	0.192608	0.0936909	-0.162241	-0.0593166	-0.0693779	0.149384	-	-0.11668	0.00559235	-0.00995255	-0.250946	-	-0.645763	-0.268738	-0.358841	-0.558409	22.8885	22.9289	22.8789	21.8285	21.7274	21.3869	4.21667	2.3	4.65	2	4.3	2	5	5	5
A0A0G2KAL9	-	-	2.57984	0.00576707	-	-	-0.570485	0.705444	-0.0148444	0.222832	0.247641	0.0376448	0.165329	0.120935	-0.389818	-0.261448	-1.06019	-	-	0.661114	0.780312	0.674908	-	-	-	-0.268213	-0.331825	0.251884	0.288776	-	0.407902	0.0676308	-0.03368	0.449476	21.0083	20.3351	21.6111	23.2175	23.1295	23.3658	1	1.05	1.41667	1.35	1.0625	1.375	4	3	3
A0A0G2KAT3;Q7TP21	Rpa1	replication protein A1	1.51765	0.0365	-	-	0.0858635	-0.234715	0.14977	-0.896142	0.179813	0.198934	0.217494	0.341823	-0.330187	-0.0200138	0.406528	-0.22537	0.59836	-0.26124	-0.71262	-0.22599	0.260992	-	-0.291178	-0.22654	0.906372	0.0464096	0.313787	-0.937124	-2.16356	-0.384378	-0.224302	-0.771349	21.5888	21.6747	21.5241	22.014	22.1638	21.1179	3.11667	3.05	3.375	1.96667	3.25	2.7	5	5	4
A0A0G2KAV3;G3V735	Amotl2	angiomotin-like 2	1.65191	0.0355176	-	-	0.266837	0.140469	0.274139	-0.504942	0.0652189	0.0949596	0.242217	0.242012	0.210096	0.484095	0.176308	0.3414	0.122288	-0.104868	0.360691	0.0682869	0.36478	0.0134544	-0.494278	0.326826	0.976561	0.0726395	0.488945	-0.552864	-0.749413	0.359743	-1.10564	-0.476534	22.6785	22.9453	22.819	23.0186	23.2928	22.5137	3.9	3.8	4.15	2.45	3.65	3.05	5	5	5
A0A0G2QC53;D3ZJR1	Eps15l1	epidermal growth factor receptor pathway substrate 15-like 1	3.9364	0.000715789	-	-	-0.829341	-0.681156	-0.0403194	0.235803	0.0955448	0.087451	0.141576	0.0944804	-	-0.691103	-0.784204	-1.01271	-	-	-0.70929	-0.816586	-0.517591	-	-0.11804	0.334993	-0.522038	0.101612	0.00187492	0.130116	0.504091	-0.0586281	0.302971	0.300465	21.2696	20.4717	20.6094	23.802	23.7617	24.0378	1.125	5.65	1.1875	6.25	2	5.75	3	4	4
A0A0H2UHB7;Q9JI66-3;Q9JI66	Slc4a4	solute carrier family 4 (anion exchanger), member 4	4.16867	0.000369231	-	-	-0.0359702	-0.0783772	0.306128	-1.30647	0.148387	0.0797834	0.113075	0.00924969	-	-0.239237	0.340162	-0.304735	0.0599289	-	-0.228081	0.114666	-0.0112534	-0.188841	0.379742	0.469725	0.403292	-0.0282478	-	-	-	-1.29722	-1.31572	-	21.9698	21.9338	21.8914	22.2639	22.57	20.8871	1.375	1.5	1.375	1.68333	1.5	1.68333	4	4	4
A0A0H2UHC1;P47971	Nptx1	neuronal pentraxin 1	2.5622	0.00460784	-	-	-0.932352	0.187447	-1.08333	0.565104	0.264601	0.13984	0.444489	0.283391	-0.860018	-1.62236	-1.27787	-0.86043	-0.0410767	0.459677	-0.0217342	-0.103786	0.016592	0.586485	-1.35859	0.0839939	-2.55624	-1.08858	-0.49724	0.601505	1.23629	-0.437878	0.483894	0.94171	22.3859	21.4536	22.5734	23.1516	22.0683	23.7167	1.65	2	3.25	4	2.85	2.85	5	5	5
A0A0H2UHE5;P20650	Ppm1a	protein phosphatase 1A, magnesium dependent, alpha isoform	2.07903	0.0257561	-	-	0.199274	0.560798	-0.0852264	0.337644	0.128138	0.118328	0.0741253	0.129406	0.585815	0.196848	0.208895	0.227531	-0.222719	0.936686	0.466932	0.213884	0.654369	0.53212	-0.0761719	-0.143677	0.196388	-0.193489	-0.209183	0.0192719	0.179918	0.689497	0.596188	0.203346	22.3437	22.543	22.9045	25.5886	25.5033	25.9262	2.05	5.2	2.8	6.35	2.15	5.9	5	5	5
A0A0H2UHM0;B5DEN9	Vps28	vacuolar protein sorting 28	3.8698	0.00117431	-	-	0.0235996	-0.870595	0.0480656	-0.0813835	0.0910713	0.159311	0.0794563	0.0909545	-0.0841541	0.204653	-0.0496998	-	-	-1.29303	-0.529339	-0.886402	-0.773613	-	0.0934334	-0.016983	-0.0134048	0.326239	-0.148956	-0.354446	-0.157494	-0.0925388	0.198919	-0.00135803	22.3339	22.4093	21.4381	24.9049	24.9529	24.8235	2.28333	3.15	1.7	3.25	2.61667	3	4	4	5
A0A0H2UHM9;Q63364	Pja2	praja 2, RING-H2 motif containing	2.96357	0.00518386	-	-	-0.159557	-0.114738	-0.931271	-0.462237	0.108073	0.157927	0.153564	0.0607404	-0.255774	-0.232515	-0.31016	-0.269119	0.269781	0.0641651	-0.402313	-0.490732	-0.122698	0.377888	-0.822813	-0.705378	-1.50533	-0.652405	-0.970425	-0.484865	-0.304186	-0.363594	-0.654009	-0.504532	22.6908	22.5313	22.5761	22.0952	21.1639	21.6329	3.16667	1.35	3.6	1.51667	4.05	1.9	5	5	5
A0A0H4SQ65;D3ZWB2;A0A0H4T4D0;A0A0H4SMZ8;A0A0H4SRI2;Q9EQG6;A0A0H4SRI7;A0A0H4SN51;Q9EQG6-2;D4ABK9	Kidins220	kinase D-interacting substrate 220	2.6978	0.0109576	-	-	-0.0675629	0.256745	-0.386694	0.0736977	0.0944934	0.101383	0.114599	0.0753513	-0.191141	-0.047224	-0.241362	-0.1462	0.288113	0.042572	0.305433	0.162369	0.14724	0.626112	-0.364136	-0.0825806	-0.738842	-0.223402	-0.524509	0.0666504	0.27047	-0.180876	0.16888	0.0433636	25.454	25.3864	25.7107	25.8489	25.4622	25.9226	18.1333	13.95	21.35	17.1	18.65	16.75	5	5	5
A0A140TA95;G3V9F3;Q9ERE6-2;Q9ERE6	Mprip	myosin phosphatase Rho interacting protein	6.31091	0	-	-	-0.0285427	0.196146	-1.19846	-0.469349	0.0960571	0.100261	0.111128	0.122017	-0.321903	0.183029	0.0903263	0.0923786	-0.186544	-0.134796	0.338488	0.392334	0.320307	0.0643978	-1.58968	-1.16318	-1.03757	-1.25548	-0.946356	-0.891266	-0.399584	-0.568474	-0.203531	-0.28389	21.2145	21.1859	21.4106	22.0876	20.8891	21.6182	1.66667	1.4	2.15	1.83333	1.85	1.85	5	5	5
A0A140TAD8;O54902-2	Slc11a2	solute carrier family 11 (proton-coupled divalent metal ion transporters), member 2	1.39527	0.0445546	-	-	0.451707	0.245215	-0.19761	-0.566619	0.166984	0.245088	0.166712	0.233771	-	0.336889	-	0.78071	0.237522	-	0.000127792	-	0.490303	-	-	-	-0.527128	0.0112152	-0.0769176	-	-	-0.332848	-0.80039	-	20.5489	20.7966	20.4857	22.309	22.1114	22.0743	1	1	1	1	1	1	4	3	3
A0A140TAF5;Q9WU61;Q9WU61-2;Q9WU61-3;Q9WU61-5;D3ZKI2;Q9WU61-4	Clcc1	chloride channel CLIC-like 1	3.11627	0.00558704	-	-	0.45096	0.230883	-0.0983517	-0.18301	0.0846997	0.0895721	0.123716	0.0769165	0.292961	0.602652	0.366568	0.29104	0.70158	0.33683	0.305458	0.0301228	0.0138817	0.468122	-0.478802	0.28985	-0.185125	-0.0557995	-0.061882	-0.395304	0.0353813	-0.247005	-0.253531	-0.0545921	24.4255	24.8764	24.6563	27.1866	27.0883	27.0036	8.03333	13.6	8.15	13.65	7.15	14.55	5	5	5
A0A140UHY2;Q68G39	Cdk16	cyclin-dependent kinase 16	2.96298	0.00354404	-	-	-0.468977	-0.131203	0.196437	0.513794	0.0387001	0.164549	0.120508	0.0417448	-0.507677	-	-0.430277	-	-	-0.295752	-	0.0333462	-	-	0.420025	-0.0651665	0.381453	-	0.0494385	0.572968	0.406496	0.586535	-	0.489178	21.1768	20.7078	21.0456	22.2843	22.4111	22.7703	1.375	1.75	1.5	1.85	1.66667	1.61667	2	2	2
A0JN17;P08644-2;P08644	Kras	Kirsten rat sarcoma viral oncogene homolog	1.45048	0.0467931	-	-	0.527382	0.795732	0.487833	-0.113282	0.126168	0.111989	0.286394	0.165188	-	0.516676	0.884048	0.31053	0.398275	-	0.657681	1.12729	0.736313	0.661646	1.1673	-0.38031	0.891497	0.726044	0.0346336	0.166231	0.14492	0.114883	-0.662956	-0.329491	21.3543	21.8817	22.1501	24.5674	25.0552	24.4541	1.5	2.7	1.625	2.3	1.08333	2	4	4	4
A0JN29	Lnp	-	2.63004	0.00464455	-	-	1.253	-0.204222	-0.185566	-0.0196602	0.101	0.282269	0.191808	0.0971199	-	-	-	1.354	1.152	-	-	-	0.0780468	-0.48649	-0.948488	0.073164	-0.046957	0.0169773	-0.0225258	-0.313841	0.0155945	-0.0544643	-0.0408878	0.295298	23.7695	25.0225	23.5652	26.9381	26.7526	26.9185	3.91667	9.05	3.625	9.7	2.5	9.6	2	2	2
A0JPL2;D3ZRE3;P97633;P97633-2	Csnk1a1	casein kinase 1, alpha 1	2.21458	0.0183128	-	-	-0.0208881	0.676942	0.103821	0.312497	0.178437	0.118479	0.0895761	0.0905153	-0.693291	0.244987	-0.0825958	0.229851	0.196608	0.305683	0.790073	0.610064	1.03027	0.648623	-0.00713921	0.0469494	0.443453	0.104012	-0.0681705	0.169849	0.18644	0.518024	0.548273	0.1399	22.0973	22.0764	22.7743	24.5434	24.6472	24.8559	2.08333	3.2	3	4.1	2.3	3.65	5	5	5
A1A5P2	Rrs1	ribosome biogenesis regulator 1	2.38318	0.0134409	-	-	-0.0658772	-0.436466	0.330689	0.0124508	0.0997465	0.120676	0.124016	0.142708	-0.36939	0.00672722	0.0960083	0.159693	-0.222424	-0.740467	-0.246281	-0.258343	-0.214779	-0.722462	0.417437	0.0740376	0.509733	0.644005	0.00823212	-0.0392075	-0.0330944	0.181313	0.4076	-0.454357	22.0735	22.0076	21.637	25.5757	25.9064	25.5882	1.61667	6.05	1.35	6.05	1.95	5.95	5	5	5
A1L134	Aup1	ancient ubiquitous protein 1	3.21549	0.002225	-	-	0.472604	-0.0890274	-0.316345	-0.654117	0.148189	0.201871	0.11151	0.116792	0.0713825	0.683407	0.426439	0.709187	-	-0.46261	0.407711	0.0674858	-0.368696	-	-0.187729	-0.199669	-0.216791	-0.215673	-0.761864	-0.232201	-0.66441	-0.819176	-0.641294	-0.913504	20.923	21.3792	20.8339	23.8499	23.5336	23.1958	1.33333	4.55	1.3	4.1	1.29167	4.95	4	5	4
A1L1M0;P27791-2;P27791	Prkaca	protein kinase, cAMP dependent, catalytic, alpha	3.58185	0.00191667	-	-	-0.265988	-0.113102	0.250959	0.57235	0.0761092	0.0535073	0.0678998	0.157796	-0.155361	-	-0.203571	-0.491083	-0.213936	-0.0252304	-	-0.0370064	-0.134253	-0.25592	0.246561	0.131252	0.509197	0.150908	0.216879	1.15267	0.284212	0.656551	0.395962	0.372355	23.389	23.123	23.2759	25.4494	25.7003	26.0217	2.27083	4.35	2.125	4	2.1875	3.75	4	4	4
A2RRU4	Scap	SREBF chaperone	3.05814	0.00240476	-	-	-0.487442	0.0779319	-0.964035	0.0303604	0.242008	0.123135	0.128956	0.163284	-0.0222778	-0.835873	-0.604176	-	-	0.222805	-0.193733	0.340221	-0.0575657	-	-0.636765	-1.32671	-0.711142	-1.1291	-1.01646	-0.431402	-0.250504	0.170673	0.473021	0.190014	20.8188	20.3752	20.9086	20.8087	19.8447	20.8391	1.35417	1.3	2.03333	2	1.77083	2.01667	4	4	5
A2VCX1	Tiprl	TIP41, TOR signalling pathway regulator-like (S. cerevisiae)	2.51637	0.0151192	-	-	-0.171222	0.165017	0.239021	-0.278629	0.0763687	0.064608	0.105546	0.109982	0.0112438	-0.30159	-0.334543	0.0138016	-0.245022	0.266998	0.0534592	0.286423	0.0531883	-	0.466825	0.479111	0.240894	-0.0340538	0.042326	-0.570507	-0.378181	0.0412674	-0.38765	-0.098074	21.1345	20.9632	21.1457	23.8223	24.0613	23.5436	1.13333	3.25	1.125	3.1	1.16667	3.45	5	5	4
E9PSY8;A7BFV9;Q5JC29	Eps15	epidermal growth factor receptor pathway substrate 15	2.1585	0.0120341	-	-	-0.181772	0.0354562	-0.787117	-0.84757	0.0241867	0.157887	0.301138	0.0170212	-0.151873	-0.194349	-0.244368	-0.136499	-	0.486317	-0.231436	-0.118622	0.00556564	-	-	-	-	-0.485979	-1.08825	-	-	-	-0.864592	-0.830549	21.5605	21.3344	21.5789	20.0426	19.4219	19.3615	1.6	1.0625	1.86667	1.11111	1.8125	1.4375	4	5	5
A7BJV7;Q810T5-2;Q810T5;A0A0G2K9F0;D3ZCG0	HBO1;Kat7	K(lysine) acetyltransferase 7	1.87789	0.0266028	-	-	-0.375533	0.314848	-0.121523	-0.0360293	0.109044	0.100404	0.185356	0.17622	-0.503269	-0.367664	-0.28772	-0.686008	-0.0330048	0.0713463	0.609337	0.48777	0.185097	0.22069	0.0638332	-	-	-0.306879	-	0.488918	-0.15275	-	-0.232286	-0.247999	22.1766	21.801	22.4914	21.7155	21.4108	21.5676	2.35	1.08333	3.75	1.26667	2.95	1.26667	5	5	5
B0BMX3	S100a16	S100 calcium binding protein A16	3.82288	0.00139683	-	-	0.343483	0.0749331	-0.481514	-0.291935	0.0447437	0.0591711	0.111329	0.123661	0.446609	-	0.387947	0.285818	0.253557	0.191719	-	0.025301	0.150116	-0.0674038	-0.711033	-0.364838	-	-0.230066	-0.620117	-0.114786	-0.102446	-	-0.318724	-0.631786	23.4312	23.7747	23.5062	23.1546	22.6731	22.8627	1.875	1.1875	1.8125	1.3125	1.8125	1.1875	4	4	4
Q5I0K4;B0BN68	Mrps9	mitochondrial ribosomal protein S9	3.65157	0.00550413	-	-	0.270185	0.131854	0.49526	-0.0343781	0.0438733	0.0500714	0.0842828	0.0589092	0.178705	0.173065	0.376284	0.366373	0.256496	0.112759	-0.0334091	0.271357	0.122663	0.1859	0.362383	0.727583	0.379704	0.511372	-	-0.0257473	0.117115	-0.168287	-0.0605927	-	21.7207	21.9908	21.8525	21.2508	21.6166	21.2164	1.9	1.51667	2.05	1.3	1.86667	1.91667	5	5	5
B0BN70	Smim7	small integral membrane protein 7	1.37824	0.049125	-	-	-0.506392	0.670918	0.339774	0.213825	0.239268	0.575709	0.0590121	0.0322741	-0.970745	-0.174065	-0.374365	-	-	-0.25831	-	0.5467	1.72436	-	0.132452	0.46603	0.367968	0.300892	0.431528	0.307823	0.1329	0.217325	0.154068	0.257008	20.3308	19.8254	20.9978	21.7749	22.1147	21.9887	1.16667	1.45	1.33333	1.35	1.125	1.35	4	3	3
B0BN81;P24050;A0A0G2K200	Rps5	ribosomal protein S5	2.15885	0.0158274	-	-	-0.0596008	-0.240643	0.420102	-0.20666	0.0241165	0.0396919	0.103414	0.107306	-	-	-	-0.0837173	-0.0354843	-	-	-	-0.280334	-0.200951	0.228081	-	0.449562	0.582664	-	0.00792122	-	-0.31711	-0.310791	-	24.0164	23.9568	23.7758	24.1931	24.6132	23.9864	3.875	4.25	3.125	3	3.75	3.25	2	2	2
B0BN97;Q498E0	Txndc12	thioredoxin domain containing 12 (endoplasmic reticulum)	3.65986	0.00353927	-	-	0.198731	-0.0371788	0.25658	-0.320351	0.104965	0.0873148	0.0280021	0.0581748	0.0659599	0.571791	-0.030077	0.11838	0.267601	0.0763721	0.144623	-0.274429	-0.222044	0.0895844	0.218948	0.337029	0.267675	0.285383	0.173866	-0.215559	-0.314289	-0.543556	-0.280544	-0.247805	24.1142	24.3129	24.077	25.005	25.2616	24.6847	3.01667	4.15	2.85	3.5	2.9	4.1	5	5	5
B0BN99	Hmgb3	high mobility group box 3	3.86425	0.00162406	-	-	-0.24605	-0.0669056	0.556593	-0.0303197	0.071058	0.0788887	0.116389	0.0949461	-0.431656	-0.0387745	-0.155771	-0.234365	-0.369684	-0.143913	-0.198404	0.239767	-0.150484	-0.0814934	0.289444	0.680126	-	0.447273	0.809528	-0.165771	0.161444	-	-0.218899	0.101948	21.2099	20.9638	21.143	22.6555	23.212	22.6251	1	1.6875	1.51667	1.60417	1.1	1.39583	5	5	5
B0BNA7;M0RCH0	Eif3i	eukaryotic translation initiation factor 3, subunit I	2.26095	0.026448	-	-	0.0802929	-0.128973	0.180989	-0.313978	0.0819072	0.0984756	0.0555168	0.110138	0.0331631	0.0905361	0.376333	0.0236187	-0.122187	0.0110588	-0.150883	-0.467421	0.113556	-0.151178	0.297277	-0.0271034	0.180273	0.243628	0.210869	-0.0143871	-0.458496	-0.648705	-0.267664	-0.180639	23.6261	23.7063	23.4971	25.5564	25.7374	25.2425	4.8	8.45	4.05	7.6	4.7	8.25	5	5	5
B0BNB4	Meaf6	MYST/Esa1-associated factor 6	2.38316	0.00766078	-	-	0.0536194	-0.284141	-0.0337779	-1.14067	0.11878	0.133091	0.186943	0.000562668	0.077095	0.246607	-0.162844	-	-	-0.533325	-0.0784931	-0.240604	-	-	-0.404673	0.110794	0.192545	-	-	-1.14123	-1.14011	-	-	-	21.7268	21.7805	21.4359	22.1451	22.052	21.6201	1.08333	1.625	1.58333	1.25	1.25	1.69444	3	3	4
B0BNF5;Q91XU1;A0A0G2JUS0;D4A2X0;F1LMH5;A0A0G2JXZ5	Qk;Qki;LOC100910212	quaking;QKI, KH Domain Containing RNA Binding	3.11057	0.00481481	-	yes	0.213207	-0.592456	0.0310478	-0.188267	0.0872049	0.0961777	0.109385	0.106616	-	0.370909	0.216671	0.296005	-0.0307579	-	-0.704302	-0.605444	-0.317282	-0.742798	-0.312027	-0.0240726	0.369703	0.0283794	0.093256	-0.573421	-0.245296	0.0409241	-0.0655022	-0.0980377	27.9744	28.1876	27.3819	28.9272	28.9583	28.739	11.6875	13.95	10.8125	13.6	12.0625	13.6	4	4	4
B0BNK1	Rab5c	RAB5C, member RAS oncogene family	1.76376	0.0438039	-	-	0.168329	-0.0281143	-0.00826359	-0.312988	0.0682774	0.0139503	0.082118	0.0353508	-	0.100052	-	-	0.236607	-	-0.0420647	-	-	-0.014164	-	0.0738544	-0.0903816	-	-	-	-0.277637	-0.348339	-	-	24.5035	24.6718	24.4753	27.2717	27.2634	26.9587	3.375	4.875	4	5	3.5	5.25	2	2	2
B0BNL0;Q80ZG5;A0A0G2K1S0	Slu7	SLU7 splicing factor homolog (S. cerevisiae)	1.78959	0.0328596	-	-	0.225135	0.229147	-0.0189514	-0.433072	0.152133	0.103169	0.179603	0.110596	0.481964	0.235712	-0.356192	0.312805	0.451385	0.35409	0.0533962	-0.085474	0.429527	0.394194	0.486074	-0.310846	-	-0.0157013	-0.235332	-0.172504	-0.699343	-	-0.367115	-0.493326	22.2415	22.4666	22.4706	24.3127	24.2938	23.8797	3.33333	6	3.5	5.625	3.13333	5.625	5	5	5
B0BNM6;F1LVM4;A0A0G2K302	Ap3s2	adaptor-related protein complex 3, sigma 2 subunit	4.82166	0.000226415	-	-	0.341735	0.40131	-0.593404	0.483813	0.164734	0.124702	0.0891314	0.0497379	0.517254	0.666162	0.461187	0.348728	-0.284657	0.544065	0.555134	0.464678	0.536118	-0.0934429	-0.820225	-0.453583	-0.367977	-0.779861	-0.545374	0.398249	0.499273	0.462116	0.666155	0.393272	20.7929	21.1346	21.1942	22.897	22.3036	23.3808	1.83333	1.9	1.81667	3.05	1.21667	2.8	5	5	5
E9PSK7;B0VXR4	Mapk8ip3	mitogen-activated protein kinase 8 interacting protein 3	5.28845	0.00027907	-	-	-0.535513	-0.0566166	-0.46786	0.438971	0.129262	0.0853544	0.0769044	0.0745373	-0.548632	-0.898628	-0.599258	-0.540569	-0.090477	0.103029	-0.0468979	-0.164703	-0.318087	0.143576	-0.171698	-0.49214	-0.610601	-0.557631	-0.507233	0.699234	0.455389	0.423325	0.242138	0.374771	23.7945	23.259	23.7379	26.0859	25.618	26.5249	6.4	11.05	8	16.85	7.85	14.6	5	5	5
B0VXR5;Q9R237-2;Q9R237;Q9R237-3	Mapk8ip1	mitogen-activated protein kinase 8 interacting protein 1	5.1104	0.000210526	yes	-	-0.15284	0.202527	-0.725797	0.612507	0.151818	0.109963	0.0877674	0.132272	-0.679558	-0.205822	-0.0680218	-0.0652237	0.254425	-0.127546	0.445652	0.0152645	0.316019	0.363247	-0.474901	-0.706987	-0.915676	-0.605211	-0.926208	1.01908	0.778624	0.584494	0.403025	0.277311	22.7281	22.5752	22.9306	24.6559	23.9301	25.2684	3.6	4.8	4.4	8.3	4.05	6.85	5	5	5
B1H215	Ncoa4	nuclear receptor coactivator 4	3.69092	0.00219608	-	-	-0.131367	-0.200059	-0.415794	-0.853815	0.0593109	0.0502249	0.145472	0.0861795	-0.312937	-0.0705299	0.0427132	-0.126736	-0.189346	-0.185266	-0.21656	-0.246464	-0.0232792	-0.328726	-0.374582	-0.359171	0.0452347	-0.537706	-0.852747	-0.811308	-0.669647	-0.787083	-0.819803	-1.18123	25.105	24.9737	24.905	26.1953	25.7795	25.3415	9.45	9.95	10.1	9.3	11.4	10.15	5	5	5
Q5EBA9;Q499V7;F1LPV8;Q68FT4;B1H270	Suclg2	succinate-Coenzyme A ligase, GDP-forming, beta subunit	2.36987	0.0175385	-	-	0.294762	-0.236384	0.349955	0.127146	0.113536	0.110309	0.0991043	0.0884906	-0.0251293	0.684835	0.238056	0.285231	0.290815	-0.625298	-0.0988617	-0.336931	-0.0844669	-0.0363617	0.260326	0.58811	0.542881	0.313704	0.044754	-0.02565	0.415377	0.0685406	0.236721	-0.0592594	23.9517	24.2465	23.7154	24.3761	24.7261	24.5033	6.36667	6.4	5.35	5.75	5.85	5.6	5	5	5
B1H2A6	Fxr2	fragile X mental retardation, autosomal homolog 2	3.25121	0.00191892	-	-	-0.994635	0.00559883	0.130399	0.152915	0.132118	0.255294	0.0789483	0.0945378	-1.37322	-0.970299	-	-0.780138	-0.854879	0.205778	0.426416	0.522375	-0.85656	-0.270016	0.398897	0.205265	-0.047945	0.0201607	0.0756149	0.41538	0.290821	-0.0925388	-0.0209656	0.171879	21.2816	20.4797	21.2872	25.1352	25.2656	25.2881	1.36667	9.6	1.65	10.1	2.01667	9.45	5	4	5
B1WBN0	Mmd2	monocyte to macrophage differentiation-associated 2	3.69691	0.000556962	-	-	-0.0360088	-1.49716	0.327869	-0.282658	0.153841	0.0242476	0.340919	0.548578	0.316048	0.269485	-0.336758	-0.440205	0.011385	-1.51908	-1.54802	-1.51081	-1.40511	-1.50281	-	0.988037	0.14547	-0.149899	-	-	0.265921	-0.831236	-	-	23.0566	23.0206	21.5594	22.4279	22.8277	21.8589	1.65	1.16667	1	1	1.8	1.16667	5	5	5
B1WBN4	Rexo4	REX4, 3'-5' exonuclease	2.84055	0.0034709	-	-	0.492726	0.402433	-0.329917	-0.681736	0.113892	0.131911	0.287507	0.206881	0.65443	0.859776	0.304476	0.373199	0.271748	0.747084	0.565594	0.318029	0.420778	-0.03932	0.780893	-0.549969	-0.481375	-0.506365	-0.892771	-1.27069	-0.166815	-0.331278	-1.02362	-0.616285	22.1406	22.6333	22.543	23.4576	23.1276	22.7758	2.6	3.6	2.96667	2.76667	2	3.75	5	5	5
F1LRS5;B1WBV6	Aplp1	amyloid beta (A4) precursor-like protein 1	1.92316	0.0246639	-	-	-0.331173	0.110193	-0.195833	0.460033	0.177009	0.119418	0.141603	0.180142	0.095232	-0.833561	-0.587996	-0.353306	0.0237675	0.52375	-0.0646172	-0.170578	0.0869999	0.175411	0.267572	-0.138315	-0.617815	-0.24765	-0.242958	1.16796	0.349579	0.212814	0.203659	0.366154	25.0377	24.7065	25.1479	24.7001	24.5043	25.1601	6.46667	5.4	7.7	6.5	7.05	5.7	5	5	5
B1WBY5	Dnajc11	DnaJ heat shock protein family (Hsp40) member C11	5.72764	0.00016	-	-	-0.137906	0.568747	-0.810467	0.0503872	0.109669	0.159089	0.0600217	0.0736807	-0.357212	-0.0315132	-0.024992	-	-	0.219545	0.885542	0.786053	0.383846	-	-0.953087	-0.762947	-0.814693	-0.611635	-0.909973	0.299311	-0.025835	-0.0714645	0.136011	-0.0860863	21.1702	21.1736	21.739	23.4541	22.6436	23.5045	2.30556	3.25	3.20833	4.55	2.375	4.3	4	3	4
B1WC73	Arl6	ADP-ribosylation factor-like 6	3.30735	0.00191781	-	-	0.0388209	-0.229951	0.72744	0.697043	0.143816	0.180669	0.129424	0.0867007	-0.187534	-0.00169563	0.305693	-	-	-0.262627	-0.525259	0.0980339	-	-	0.390715	0.750914	0.813164	1.14767	0.53474	0.538855	0.689425	0.596659	1.02983	0.630447	19.8489	19.8088	19.7544	22.8538	23.5812	23.5508	1.0625	3.05	1	2.8	1.05	2.5	4	3	4
B2CZC8;P31424-2;P31424;A0A0H2UHW6;A0A0H2UHN1	Grm5	glutamate receptor, metabotropic 5	1.77483	0.0244109	yes	-	-0.435019	-0.146401	0.437574	-0.816646	0.193746	0.0550144	0.515627	0.204815	-0.0667934	-0.610535	-0.993484	-0.572752	0.0684719	0.0468082	-0.0937653	-0.216991	-0.227278	-0.24078	0.953201	-0.0780525	-	-	-	-0.930653	-0.744999	-1.28758	-0.303347	-	23.9421	23.5071	23.7957	21.2819	20.9043	20.4653	5.43333	1.29167	7.3	1.4375	7.2	1.72917	5	5	5
B2GUY0	Man1b1	mannosidase, alpha, class 1B, member 1	2.08778	0.0239914	-	-	-0.0503931	0.318097	-0.261846	0.2912	0.103462	0.128264	0.107822	0.127199	0.00112343	-0.297796	0.198225	-	-0.103125	0.659298	0.331829	0.534872	0.000541687	0.063942	-0.0872936	-0.233879	-0.416147	-0.582846	0.0109367	0.629135	0.269115	0.157164	-0.0950127	0.495598	21.7662	21.7006	22.0843	24.2875	24.0257	24.5787	2.36667	5.85	2.93333	7.25	2.65	6.15	5	4	5
D4A559;B2GUY4	Dmtn	dematin actin binding protein	1.98171	0.0120229	-	-	-0.643891	0.482951	-0.127116	0.935551	0.428597	0.157437	0.210739	0.091836	-	-1.07249	-0.215294	-	-	-	0.325514	0.640388	-	-	-	0.033514	0.130032	-0.544893	-	-	1.05625	0.755304	0.9951	-	21.2728	20.6289	21.7558	21.8494	21.8792	23.0038	1.125	1.54167	2.5	2.1	1.875	1.58333	2	2	2
B2GUY8	Slc25a17	solute carrier family 25 (mitochondrial carrier, peroxisomal membrane protein), member 17	2.1853	0.0110059	-	-	-0.132005	-0.361753	-0.72079	0.251578	0.206159	0.348335	0.0850299	0.123931	-0.338163	-	0.0741539	-	-	-0.823128	-0.58313	0.320997	-	-	-0.96031	-0.484299	-0.849661	-0.60008	-0.709599	0.354052	0.420147	-0.174564	0.522306	0.13595	20.0489	19.8524	19.6871	21.083	20.3622	21.3346	1	1.05	1	1.4	1	1.3	3	2	3
B2GUZ3	Mthfd1l	methylenetetrahydrofolate dehydrogenase (NADP+ dependent) 1-like	2.53557	0.00698485	-	-	0.00957069	-0.937682	0.0603813	0.0430649	0.105771	0.234394	0.151858	0.209944	-0.335516	0.200918	-0.11985	0.226028	0.076273	-0.640142	-0.483574	-0.579334	-1.32004	-1.66532	-0.320631	0.110043	-0.188808	0.146969	0.554335	0.802645	-0.114187	-0.482965	-0.00551033	0.0153427	23.4409	23.4505	22.5033	23.1672	23.2276	23.2103	4.95	2.75	5.25	3.2	5.95	3	5	5	5
B2GUZ5	Capza1	capping protein (actin filament) muscle Z-line, alpha 1	1.88316	0.0408346	-	-	-0.48863	-0.257818	0.0452132	-0.189475	0.100717	0.121346	0.0461074	0.0717438	-0.299076	-0.220068	-0.592896	-0.768864	-0.562246	-0.501694	0.14271	-0.110878	-0.468449	-0.350779	-0.0914249	0.0905037	-	0.108456	0.0733185	-0.031353	-0.317986	-	-0.303804	-0.104755	21.9307	21.442	21.6728	24.3899	24.4351	24.2004	1.56667	4.5	2.08333	3.875	2.55	4.1875	5	5	5
B2GV05;Q5EB71	Rbm5	RNA binding motif protein 5	3.5609	0.00473239	-	-	0.14221	0.203741	-0.187765	0.415104	0.0857853	0.0567728	0.0888651	0.0551286	-0.0685139	0.406834	0.268101	0.0330639	0.0715656	0.268364	0.378262	0.0579033	0.111219	0.202955	-0.297615	-0.365091	-0.249819	-0.170624	0.144325	0.483379	0.429306	0.52112	0.204849	0.436865	24.4071	24.5493	24.6108	24.5989	24.4112	25.014	6.8	4.35	7.2	6.05	6.3	5.1	5	5	5
B2GV15;Q99PU6	Dbt	dihydrolipoamide branched chain transacylase E2	3.67158	0.00273684	-	-	0.276853	-0.0230728	-0.279906	-0.373038	0.114748	0.094178	0.0509181	0.0576373	0.161282	0.380854	0.508455	-0.117172	0.450846	-0.0377483	-0.0293007	0.308081	-0.276548	-0.0798473	-0.253485	-0.201954	-0.435949	-0.155598	-0.352545	-0.467831	-0.318518	-0.503712	-0.180803	-0.394329	22.5844	22.8613	22.5614	25.7103	25.4303	25.3372	3.71667	7.15	3.6	8.25	3.5	8.35	5	5	5
B2GV24;A0A0G2K266	Ufl1	UFM1 specific ligase 1	5.81632	0.000142857	-	-	-0.679487	-0.630218	0.186519	0.117092	0.175963	0.0848501	0.0306665	0.0407511	-0.929142	-0.769468	-0.339849	-	-	-0.789146	-0.741138	-0.416479	-0.574106	-	0.112679	0.269777	0.162212	0.247456	0.140472	0.272032	0.0994225	0.0601654	0.111752	0.0420895	21.4705	20.8344	20.8515	24.7435	24.9301	24.8606	1.66667	11.1	1.85	10.8	3.1875	10.05	4	4	5
B2GV38	Ubl4a	ubiquitin-like 4A	1.84164	0.0256393	-	-	0.411478	0.0201672	-0.184193	-0.525204	0.259479	0.155875	0.142723	0.126604	0.0208397	1.16048	0.910349	-0.108467	0.0741882	0.180725	0.179411	0.0206184	-0.577866	0.297947	-0.417612	0.0012722	0.284138	-0.320827	-0.467937	-0.136414	-0.480602	-0.579782	-0.499331	-0.929893	21.3631	21.7746	21.3833	23.7185	23.5343	23.1933	2.1	2.53333	2.23333	2.55	1.9	3.45	5	5	5
B2GV54	Nceh1	neutral cholesterol ester hydrolase 1	2.91867	0.0367974	-	-	0.0864053	0.060287	0.0859737	0.314462	0.0263312	0.0408395	0.0367653	0.0481091	0.0312824	-	0.141882	0.0530338	0.119423	-0.0318794	-	0.162395	0.0781651	0.0324669	0.0724735	0.0845585	0.0115585	0.223703	0.0375748	0.445368	0.298569	0.268478	0.390409	0.169485	24.6874	24.7738	24.7476	26.023	26.109	26.3375	6.39583	9.1	6.5	10.25	7.5625	9.25	4	4	4
B2GV79;M0R416;Q8VD52	Pdxp	pyridoxal (pyridoxine, vitamin B6) phosphatase	3.17249	0.0056	yes	-	0.0515961	-0.325528	0.0477283	0.365844	0.0656273	0.0747175	0.105002	0.108897	-0.163887	0.00752831	0.0603466	0.23284	0.121153	-0.545786	-0.19323	-0.404255	-0.129164	-0.355206	0.191397	-0.221199	-0.0498409	-0.0567284	0.375013	0.694382	0.200052	0.109728	0.286446	0.538614	20.5667	20.6183	20.2412	23.8472	23.8949	24.213	1.23333	3.25	1.15	3.85	1.2	3.45	5	5	5
B2GV93;Q63014	Akap8	A kinase (PRKA) anchor protein 8	2.93519	0.00337634	-	-	-1.01936	0.224186	0.0285881	-0.0498158	0.369013	0.185916	0.0353917	0.0382198	-1.75579	-0.609159	-0.693125	-	-	-0.195107	0.644821	0.276196	-0.211407	0.606428	0.161438	-0.0434074	0.0225296	-0.0172634	0.0196438	-0.0477924	0.00527763	-0.0271301	-0.195728	0.0162945	21.8967	20.9381	22.1208	26.9247	26.9532	26.8748	1.23333	10.45	1.9	11.3	2.2	10.8	5	3	5
B2GV94	Fam134c	family with sequence similarity 134, member C	1.7218	0.0313226	-	-	-0.50076	0.300974	-0.255491	0.203263	0.0606193	0.21764	0.136325	0.162048	-0.406448	-0.481937	-0.613894	-	-	0.546663	-0.189707	0.0790386	0.7679	-	-0.071167	-0.467028	-0.61327	0.150137	-0.276127	-0.00660324	0.752346	-0.205557	0.309122	0.167006	20.6921	20.3073	20.9054	22.9505	22.695	23.1538	1.16667	2.25	1.55	2.85	1.5	2.45	4	4	5
B2RYB9;F1MAF2;Q496Y9	Akap17a	A-Kinase Anchoring Protein 17A	3.76202	0.00137705	-	-	-0.949392	-0.161534	0.103354	-0.0133682	0.0900764	0.154414	0.0300185	0.0715923	-	-1.03947	-0.859316	-	-	0.197323	-0.259705	-0.0534134	-0.53034	-	0.211016	0.124722	0.0723076	0.0646133	0.0441093	0.116705	0.162094	-0.109737	-0.226673	-0.00922966	20.8777	19.7817	20.6853	25.3423	25.4456	25.3289	1.05	8.55	1.45	8.5	1.79167	7.7	4	2	5
B2RYI9;D4AA91	Cers5	ceramide synthase 5	3.64962	0.00194366	-	-	0.18363	0.141169	0.444018	-0.272195	0.0213909	0.0474916	0.056657	0.0905626	0.205021	-	0.162239	-	-	0.0680408	0.230227	0.12524	-	-	-	0.55316	0.525406	0.379034	0.318474	-	-0.443542	-0.366463	-0.0278149	-0.250959	19.5147	19.6351	19.5071	22.0375	22.4815	21.497	1	1.58333	1	1.25	1	1.5625	4	2	3
B2RYJ7	Actr1b	ARP1 actin-related protein 1B, centractin beta	3.94727	0.00193103	-	-	-0.278829	0.0201206	-0.289693	0.33303	0.0924284	0.0257141	0.103685	0.0748656	-0.412485	-0.443422	-0.0914803	-0.429117	-0.0176411	-0.075285	0.0604191	0.00784683	0.0600319	0.0475903	-0.131639	-0.601229	-0.30191	-0.00797272	-0.405716	0.593821	0.176212	0.197088	0.333164	0.364866	23.2203	22.9415	23.2404	24.9384	24.6487	25.2714	2.46667	4	3.2	4.8	2.9	4.35	5	5	5
B2RYL1	Chtf8	CTF8, chromosome transmission fidelity factor 8	2.71186	0.00839057	-	-	0.721957	-0.03549	0.351278	0.0942852	0.123145	0.0891143	0.119528	0.0725543	-	0.52902	0.685852	0.950998	-	-0.229519	-0.0998287	-0.00663757	0.194025	-	0.678459	0.474323	0.290581	0.361452	-0.0484257	0.191113	-0.048172	0.036253	0.328972	-0.0367393	20.8464	21.5554	20.8822	24.3016	24.6529	24.3959	1.58333	6.1	1.53333	5.45	1.21667	5.6	4	3	5
B2RYN6	Ap1g1	adaptor protein complex AP-1, gamma 1 subunit	5.36069	0.000206897	-	-	-0.570745	-0.20563	0.0879562	0.165931	0.10085	0.0260809	0.0837054	0.0357111	-0.737762	-0.211115	-0.500677	-0.643887	-0.760286	-0.220095	-0.26405	-0.143326	-0.145367	-0.255316	0.0315285	-0.0121307	0.399221	0.105635	-0.0844727	0.125097	0.128242	0.278646	0.216394	0.0812759	23.076	22.5053	22.8704	25.8364	25.9244	26.0023	3.28333	10.05	4.3	10.4	4.45	10.2	5	5	5
B2RYP4	Snx2	sorting nexin 2	2.0834	0.0191981	-	-	0.231213	-0.0473048	-0.459222	-0.440069	0.18247	0.148324	0.0777891	0.136415	0.221651	-	-0.251625	0.627565	0.327261	0.0524979	-	-	-0.339134	0.144722	-0.674572	-0.342142	-0.563675	-0.479271	-0.23645	-0.928535	-0.136524	-0.401716	-0.487682	-0.245888	20.9207	21.1313	20.8717	23.7559	23.2967	23.3158	1.79167	3.55	1.44444	3	1.26667	4.1	5	4	3
B2RZ28	Fbxo28	F-box protein 28	1.97545	0.0422027	-	-	0.140254	-0.0173042	-0.0932236	-0.33378	0.100261	0.0751545	0.100899	0.0634911	0.186825	-0.099308	-0.0885849	0.342548	0.359791	-0.184931	-0.00716591	-0.182838	0.0932693	0.195145	0.23789	-0.131849	-0.00484085	-0.361574	-0.205744	-0.193752	-0.513521	-0.342487	-0.192394	-0.426743	21.22	21.3602	21.2027	24.3962	24.303	24.0624	1.65	2.95	1.55	2.7	1.45	3.25	5	5	5
B2RZ37	Reep5	receptor accessory protein 5	3.01094	0.00302762	-	-	0.433627	0.696094	0.105927	-0.39398	0.151691	0.1387	0.184083	0.110557	-	0.821186	0.166079	0.220104	0.52714	-	0.976828	0.88138	0.39555	0.530619	-0.0743332	-0.283741	-0.181957	0.680779	0.388887	-0.579187	-0.679192	-0.424389	-0.178726	-0.108406	22.9419	23.3755	23.638	25.2617	25.3676	24.8677	1.79167	2.4	2.04167	2.45	1.6875	2.8	4	4	4
B2RZ79	Iscu	iron-sulfur cluster assembly enzyme	3.76957	0.00155725	-	-	0.478613	0.233206	-0.395837	-0.0537521	0.070382	0.0679195	0.118447	0.145671	0.265272	0.585312	0.650761	0.517946	0.373772	0.0485096	0.324015	0.436604	0.214058	0.142845	-0.621468	-0.276358	-0.734158	-0.20656	-0.140642	0.211996	0.245419	-0.557301	-0.150898	-0.0179768	22.4758	22.9544	22.709	24.086	23.6901	24.0322	2.31667	2.4	2.2	2.9	2.05	2.95	5	5	5
B2RZC6;A0A0H2UHX8;Q7TP98	Ilf2	interleukin enhancer binding factor 2	1.98059	0.0324288	-	-	-0.159105	-0.188266	0.149778	0.315726	0.0875271	0.138255	0.109107	0.0839891	-0.312168	-0.121841	0.0757294	-0.0367279	-0.400517	-0.601915	-0.127478	0.106224	0.0849094	-0.40307	0.505341	-0.127886	0.267185	0.0813408	0.0229111	0.526201	0.170124	0.462626	0.335497	0.0841808	24.2844	24.1253	24.0961	25.9182	26.068	26.2339	5.66667	9.7	5.7	10.15	6.1	9	5	5	5
B3DM93;Q9JID1-2;Q9JID1	Pdcd4	programmed cell death 4	2.13187	0.028566	-	-	-0.197203	-0.095512	-0.45489	0.108967	0.0429738	0.0610036	0.0543843	0.126416	-0.227612	-	-0.198957	-0.282896	-0.0793476	0.0120296	0.0373802	-0.272156	-0.204756	-0.0500584	-	-0.352022	-	-0.475719	-0.536928	-0.0525818	0.381105	-0.0765877	-0.155397	0.448296	21.7775	21.6857	21.682	21.2721	20.8159	21.3811	2.03333	1	2.85	1.15	2.8	1.26667	5	4	5
B3DMA1;A0A0G2JYE0	Atxn2l	ataxin 2-like	2.05331	0.0365863	-	-	0.209474	-0.208282	0.236253	0.126966	0.138889	0.0638283	0.0726712	0.0457611	-0.117876	0.59269	0.407009	0.256931	-0.0913849	-0.224815	-0.0253658	-0.149702	-0.223263	-0.418266	0.212498	0.0439949	0.458559	0.136528	0.329685	0.220108	0.0200672	0.248615	0.0971012	0.0489388	24.7534	24.9629	24.5451	27.3862	27.6224	27.5132	8.6	18.3	7.75	18.75	8	17.7	5	5	5
B4F795	Slc44a2	solute carrier family 44, member 2	2.80628	0.00624506	-	-	0.180318	-0.142149	0.194614	-0.604679	0.0681617	0.0508529	0.192465	0.155764	-0.0588055	0.258591	0.115698	0.289923	0.296183	-0.289293	-0.0844803	-0.232143	-0.0167789	-0.0880508	0.580103	0.0530224	-0.351961	0.00857353	0.683334	-0.424711	-0.65134	-1.19298	-0.400431	-0.353939	21.5793	21.7596	21.4371	22.782	22.9766	22.1773	2.2	2.6	2.05	2.25	2.05	2.61667	5	5	5
B4F7A7	Cep57	centrosomal protein 57	1.60656	0.0244823	-	-	0.133688	-0.0416177	-1.41547	0.606008	0.0855749	0.123983	0.359146	0.520391	0.11034	-0.00147247	0.292196	-	-	0.0587444	-0.288168	0.10457	-	-	-	-1.77461	-1.05632	-	-	-	-0.41468	0.940098	-	1.29261	21.1559	21.2896	21.5055	21.218	20.1112	22.017	2.25	1.5	1.95	1.16667	2.08333	1.14583	3	3	5
B4F7C7	Hebp1	heme binding protein 1	3.19036	0.00193007	-	-	0.230157	0.0132952	-0.958359	-0.487865	0.0426836	0.353358	0.0760914	0.0512758	-	0.187473	-	-	0.27284	-	-0.340063	-	-	0.366653	-	-0.764271	-1.11401	-1.03608	-0.919083	-	-0.436857	-0.629395	-0.491701	-0.393507	21.3712	21.6014	21.3845	23.7484	22.79	23.2605	1.625	2.4375	1.70833	2.5625	1.25	2.75	2	2	2
B4F7E8	Fam129b	family with sequence similarity 129, member B	1.74081	0.0240846	-	-	0.213367	0.0691287	-0.350579	-0.934025	0.168135	0.3569	0.209604	0.194029	0.393028	-0.122633	0.369707	-	-	0.330601	-0.636808	0.513594	-	-	0.0705185	-0.969166	-0.0218964	-0.0983181	-0.734034	-0.55442	-1.40379	-1.15925	-0.397053	-1.15561	20.2309	20.4456	20.3014	22.4356	22.085	21.5015	1.33333	2.45	1.25	2	1.375	3.3	4	3	3
B5DEG7	Champ1	chromosome alignment maintaining phosphoprotein 1	3.75985	0.00171014	-	-	-0.410605	-0.101586	0.332146	0.297714	0.107862	0.145248	0.0703877	0.0433456	-0.646122	-0.614487	-0.0517559	-0.327707	-0.412954	0.289988	-0.24202	0.202579	-0.412321	-0.346157	0.318787	0.245975	0.522127	0.447079	0.126762	0.266563	0.179943	0.344187	0.436485	0.261393	21.7368	21.3262	21.6352	24.5966	24.9288	24.8943	1.96667	8.5	2.75	9.1	2.7	7.95	5	5	5
B5DEL3	Ttc17	tetratricopeptide repeat domain 17	3.75787	0.000444444	-	-	0.298569	0.842193	-1.39338	-0.714788	0.1	0.0336885	0.191985	0.120991	0.398569	-	0.198568	-	-	0.875881	0.808504	-	-	-	-1.04139	-1.43651	-1.70223	-	-	-0.474224	-0.812414	-0.857727	-	-	20.5083	20.935	21.4863	20.4939	19.371	20.0496	1.33333	1	1.6	1.27778	1.25	1.25	4	2	2
B5DEP4;P0C2B9;M0RAG4	Mrpl42;LOC100361098	mitochondrial ribosomal protein L42	1.91048	0.0354333	-	-	0.272198	0.254235	-0.173203	-0.0350294	0.156242	0.130109	0.0693637	0.0289846	-	-	-	0.115955	0.42844	-	-	-	0.124126	0.384344	-	-0.0051384	-0.333982	-0.219353	-0.13434	-	-0.00121689	-0.0153008	-0.0021534	-0.121447	21.1088	21.3095	21.0632	22.0736	21.9004	22.0386	1	1.0625	1	1	1	1	3	3	2
B5DEZ8	Plxdc2	plexin domain containing 2	2.19526	0.0328374	-	-	0.141167	0.0142803	-0.192623	-0.292907	0.0913279	0.0626237	0.0734217	0.0913491	-0.112589	0.25522	0.191647	-0.0177994	0.389355	-0.0981216	0.0314369	-0.0181217	-0.0896893	0.245897	-0.129971	-0.0328445	-0.160067	-0.469769	-0.170465	-0.579294	-0.0635796	-0.131029	-0.32819	-0.362442	22.8525	22.9937	22.8668	23.6214	23.4288	23.3285	3.23333	2.75	3.45	3.05	3.15	3.05	5	5	5
D3ZTB4;B5DF01	Vps11	VPS11, CORVET/HOPS core subunit	2.26179	0.0199537	-	-	0.00411367	0.38585	-0.249122	-0.0752018	0.053286	0.135091	0.153778	0.0537567	-0.0158596	0.0570011	-0.1355	0.110813	-	0.0961342	0.74649	0.315155	0.38562	-	-	-	-0.518005	0.0146217	-0.243982	-0.0713749	0.0295639	-0.147629	0.0497284	-0.236298	20.8783	20.8824	21.1821	22.3059	22.185	22.2307	1.3125	1.81667	1.5	2.31667	1.4375	2.35	4	4	5
B5DF11	Zfand5	zinc finger, AN1-type domain 5	3.68074	0.000564103	-	-	-0.0290096	0.0472557	-0.0754665	-2.23038	0.181123	0.24982	0.297723	0.31087	-0.00757027	-0.155481	-0.628531	0.196707	0.449827	0.61874	-0.705225	-0.336275	0.485939	0.1731	0.178698	0.531315	-0.689476	-0.881758	0.483889	-2.25567	-	-	-2.75573	-1.67974	20.8719	20.8429	20.9192	21.2941	21.2186	19.5757	1.2	1.1	1.46667	1	1.13333	1.21667	5	5	5
B5DF25;F1LTU4	Mrto4	mRNA turnover 4, ribosome maturation factor	1.63957	0.0265	-	-	1.23492	-0.0282853	0.287468	-0.254633	0.426811	0.331162	0.280558	0.160372	-	1.82354	1.476	0.405214	-	-0.690025	0.326675	-	0.278494	-	-0.166149	-0.174654	-0.117373	0.703754	1.19176	-0.197338	-0.4856	-0.741684	0.0420856	0.109369	19.8484	20.9745	19.8047	23.9156	24.203	23.6609	1.11111	3.45	1	3.05	1	3.6	4	3	3
B5DFL1;D4A0M3	Phc2	polyhomeotic-like 2 (Drosophila)	3.58297	0.00115789	-	-	0.22806	0.276907	-0.408552	-0.903539	0.0846124	0.0506789	0.19494	0.252146	-0.0260124	0.474369	0.331373	0.217201	0.143368	0.207565	0.392307	0.368362	0.295963	0.120337	-0.0407753	-0.724459	-	-0.103113	-0.765862	-0.27054	-0.876665	-1.81592	-0.831263	-0.723309	22.6543	22.8824	22.9312	22.7831	22.3449	21.8796	2.95	1.95	3.4	1.9	2.65	2.3	5	5	5
B6DYQ0;P24473	Gstk1	glutathione S-transferase kappa 1	1.79405	0.0428072	-	-	-0.253923	0.305801	-0.0302765	-0.107993	0.11264	0.0994555	0.0993093	0.126351	-0.595484	0.00671005	-0.0457783	-0.223339	-0.411726	-0.0434837	0.353237	0.46022	0.518915	0.240114	0.119289	-0.214998	0.286751	-0.155045	-0.18738	0.106642	0.0495987	0.103588	-0.271048	-0.528746	24.2407	23.9868	24.5465	27.0516	27.0213	26.9436	2.58333	4.85	2.85	4.45	2.7	4.75	5	5	5
D3Z8R4;F1LT30	Rbm25l1;Rbm25	RNA binding motif protein 25	2.75005	0.00835374	-	-	-0.636592	-0.333832	0.0239273	-0.0119938	0.174089	0.122594	0.0453187	0.0264131	-0.724306	-1.07209	-0.920437	-0.268753	-0.197374	-0.439497	-0.615433	-0.470236	-0.236923	0.0929298	0.10306	0.150408	-0.0957241	-0.0391197	0.0010128	0.018013	0.0509262	-0.107319	-0.0121956	-0.00939369	22.4481	21.8115	22.1143	26.408	26.4319	26.396	1.85	13.05	2.35	13.1	2.65	13.4	5	5	5
D3Z900;O88994;M0R6N2	Marc2;LOC100910481	mitochondrial amidoxime reducing component 2	4.17054	0.000708333	-	-	0.0441196	0.143736	0.96864	0.184574	0.129539	0.0880712	0.0978386	0.120917	-0.0982151	-0.25049	-0.00603676	0.519407	0.055933	0.297718	0.100048	0.0973778	0.362087	-0.13855	1.14154	1.06057	1.16931	0.783272	0.688509	-0.0526028	0.311371	0.532185	-0.12261	0.254526	22.7239	22.7681	22.8677	24.1087	25.0774	24.2933	2.7	5.1	3.4	4.85	2.81667	4.3	5	5	5
D3Z981	Plxna1	plexin A1	3.84664	0.00116364	yes	-	-0.901598	-0.0204414	-0.291272	0.139044	0.183296	0.15501	0.0352816	0.0723395	-1.14582	-1.0501	-1.36925	-0.444605	-0.498219	0.434938	-0.0581589	-0.516329	0.125452	-0.08811	-0.260735	-0.202606	-0.244562	-0.383078	-0.365377	0.215324	0.287754	0.0134335	-0.0779934	0.256702	21.9707	21.0691	21.9502	24.6019	24.3106	24.741	2.05	8.6	3.35	10	3.45	10.1	5	5	5
D3Z9L0	Agk	acylglycerol kinase	2.37181	0.0317593	-	-	0.281383	0.0409379	-0.0609875	0.270528	0.0562699	0.103025	0.0576533	0.0444022	-	0.310003	0.400412	0.285368	0.129749	-	-0.098814	0.246847	0.185696	-0.169977	-0.0645924	-0.113905	0.142435	-0.0586281	-0.210247	0.401964	0.28231	0.144396	0.31658	0.207388	23.3263	23.6077	23.3672	24.4547	24.3937	24.7252	4.6875	3.65	4.1875	3.9	4.5625	4.25	4	4	4
D3ZA85	Nfu1	NFU1 iron-sulfur cluster scaffold	1.90053	0.0303623	-	-	0.263251	0.022897	-0.217875	-0.39377	0.146908	0.10751	0.14508	0.108123	-0.128864	0.726801	0.323803	0.356365	0.0381527	-0.135941	0.319683	0.0920238	0.133413	-0.294695	-0.681019	-0.366699	0.11865	-0.20886	0.0485516	-0.806665	-0.251797	-0.394121	-0.201662	-0.314606	23.8484	24.1117	23.8713	24.0975	23.8797	23.7038	3.18333	2.55	3.1	2.1	3.2	2.65	5	5	5
D3ZA93	Acot13	acyl-CoA thioesterase 13	1.87566	0.0310912	-	-	0.197643	-0.306295	-0.0336342	-0.0405197	0.0845163	0.0672506	0.245996	0.00683784	0.507017	0.172453	0.0625591	0.0304909	0.215694	-0.191498	-0.492079	-0.370663	-0.11726	-0.359974	0.212362	-0.279631	-	-	-	-0.0336819	-0.0473576	-	-	-	21.8203	22.0179	21.514	21.9261	21.7519	21.5197	1.13333	1.08333	1.1	1	1.25	1	5	5	5
D3ZAA9	Mpp2	membrane protein, palmitoylated 2 (MAGUK p55 subfamily member 2)	3.10371	0.00231707	yes	-	-0.651078	0.120337	0.167162	0.627551	0.103886	0.0931108	0.267028	0.167584	-0.464788	-0.785362	-0.980383	-0.422373	-0.602484	0.428326	0.158953	-0.137289	0.133789	0.0179062	0.563564	-0.0488529	-0.428938	-0.249699	0.999735	0.934103	0.717472	0.347261	0.136841	1.00208	24.0196	23.3686	24.14	25.4022	25.5694	26.0298	5.23333	9.85	7.4	10.8	7.35	9.05	5	5	5
D3ZAD6;Q63374-5;Q63374-2;Q63374-4;Q63374-6;Q63374;Q63374-3;Q63374-7;Q63374-9;Q63374-8;Q63374-10	Nrxn2	neurexin II	3.19057	0.00228571	yes	-	0.966787	0.955116	0.0883686	0.160589	0.163978	0.218737	0.104332	0.0977349	1.49567	0.75716	0.971502	0.520536	1.08907	1.76148	0.988394	0.865034	0.671333	0.489342	0.19598	0.125084	-0.273197	0.355808	0.038168	-0.171465	0.055584	0.329205	0.34626	0.243362	21.7089	22.6757	22.664	24.4108	24.4991	24.5713	1.85	2.2	1.75	2.65	1.51667	2.15	5	5	5
D3ZAI6	Nt5dc3	5'-nucleotidase domain containing 3	3.22331	0.0070632	yes	-	-0.341416	-0.0479975	-0.0749966	0.242521	0.0805506	0.0567082	0.0903736	0.0503241	-0.175497	-	-0.245461	-0.413893	-0.530813	0.111149	-	-0.052887	-0.0992336	-0.151018	-0.252003	0.159306	-0.316887	0.0453243	-0.0107231	0.173939	0.111799	0.207762	0.370905	0.3482	24.096	23.7545	24.048	26.1487	26.0737	26.3912	5.75	10.8	6.4375	13.05	6.75	12.55	4	4	4
D3ZAL7;A0A0G2JZD5;C6JUQ2	Gab1	growth factor receptor bound protein 2-associated protein 1	2.34533	0.0108503	-	-	-0.185963	-0.763343	0.195837	-0.311811	0.0937201	0.212501	0.145141	0.132174	-0.289787	-	-0.396629	-0.00885391	-0.0485802	-0.77272	-	-1.32697	-0.303713	-0.649967	-0.103058	-0.180555	0.335449	0.580603	0.346746	-0.576946	-0.6474	-0.18824	0.0634651	-0.209932	22.969	22.783	22.2057	23.1506	23.3465	22.8388	3.6875	3.3	2.9375	2.73333	4.125	2.95	4	4	4
D3ZAP9	Gpd1l	glycerol-3-phosphate dehydrogenase 1-like	1.62151	0.0271827	-	-	0.00243759	-0.186668	-0.804101	0.366435	0.1628	0.214897	0.197512	0.250074	-	-	0.165237	-	-0.160362	-	-	-0.401566	-	0.0282288	-1.27157	-	-0.918432	-0.696609	-0.329788	0.785154	-	-0.176676	0.0595684	0.797691	22.0238	22.0263	21.8372	24.5805	23.7764	24.947	2.5	2.0625	2.125	4.5625	2.29167	3.9375	2	2	2
D3ZAQ6	Nol7	nucleolar protein 7	2.92192	0.00274419	-	-	0.27379	-0.752381	0.769518	0.182135	0.225571	0.280665	0.167531	0.14134	0.241737	0.0733566	-0.275328	0.234789	1.0944	-0.991489	-1.02502	-1.08082	0.0877991	-	0.429508	0.312338	1.14048	1.0469	0.918356	0.284729	-0.358971	0.472898	0.275518	0.236502	21.468	21.7418	20.8532	22.2456	23.0151	22.4277	1.61667	1.88333	1.75	1.35	1.7	1.5	5	5	4
D3ZAS9	Ddrgk1	DDRGK domain containing 1	1.51447	0.0497539	-	-	0.0607388	-0.229675	0.37318	-0.334198	0.150147	0.0337521	0.220677	0.182386	-0.519033	0.143837	0.312948	0.0982685	0.267673	-0.314844	-0.20772	-0.12323	-0.288595	-0.213985	0.563154	1.02673	0.448666	-0.289747	0.117096	-0.711039	0.32856	-0.242075	-0.477991	-0.568445	21.8722	21.933	21.6425	23.2961	23.6693	22.9619	1.6	3.3	1.73333	2.65	2.05	2.9	5	5	5
D3ZAW4	Abhd4	abhydrolase domain containing 4	2.28345	0.0308294	-	-	0.173859	0.104348	0.538724	0.225672	0.0767058	0.0270404	0.104282	0.0782073	0.202929	0.035532	0.368151	-0.0364838	0.29917	0.155819	0.060936	0.180733	0.0435543	0.080698	0.30385	0.327467	0.741528	0.507147	0.813629	0.174898	0.421051	0.276598	0.300919	-0.0451069	24.7365	24.9103	24.8408	23.8754	24.4141	24.101	6.4	5.1	7.2	5.05	6.45	4.2	5	5	5
D3ZBB0;O88917-4;O88917;D4A144;O88917-2;O88917-3	Adgrl1;Lphn1	adhesion G protein-coupled receptor L1	3.12942	0.00144615	yes	-	-1.25922	-0.115732	0.170601	0.928565	0.377368	0.210242	0.266663	0.294439	-1.18386	-2.05683	-1.51302	-1.68374	0.141363	-0.0772343	0.317642	-0.55477	-0.632872	0.368572	0.993635	-0.332174	-0.278955	-0.139956	0.610455	1.8824	0.624598	0.627899	0.2153	1.29263	22.6258	21.3666	22.5101	24.1337	24.3043	25.0622	2.3	6.05	4.55	9.1	4.65	6.56667	5	5	5
D3ZBL5;Q62784-2;Q62784	Inpp4a	inositol polyphosphate-4-phosphatase, type I	4.4868	0.00026087	yes	-	-0.655735	-1.19959	0.439844	0.263587	0.14156	0.236882	0.183236	0.130992	-0.457579	-1.11257	-0.296635	-0.802959	-0.608931	-0.804907	-1.62388	-1.16997	-	-	0.522659	0.469398	-0.253748	0.813505	0.647406	0.476702	0.217892	-0.13081	0.616201	0.137951	21.5329	20.8772	20.0843	23.4304	23.8702	23.694	1.31667	2.05	1.41667	2.4	1.68333	2.15	5	5	3
D3ZBS9	Smarcd1	SWI/SNF related, matrix associated, actin dependent regulator of chromatin, subfamily d, member 1	2.66611	0.00542739	-	-	-0.545905	-0.226604	0.526154	0.24654	0.0645335	0.177686	0.177684	0.123864	-0.626286	-0.418262	-	-0.593168	-	-0.0720158	-0.026783	-	-0.581015	-	0.61083	0.703257	-0.136869	0.917562	0.53599	-0.0409317	0.347143	-0.0458813	0.403376	0.568995	21.4147	20.9333	21.217	21.4758	22.0019	21.7223	1.3125	1.28333	1.33333	1.28333	1.625	1.3	4	4	4
D3ZBT9;F1MAH5	Ppp6r3	protein phosphatase 6, regulatory subunit 3	2.4742	0.00460952	-	-	-1.03018	-0.223719	1.03329	0.648495	0.118937	0.379431	0.171197	0.227154	-0.91124	-	-1.14911	-	-	-0.603149	-	-	0.155712	-	-	-	0.805994	1.3687	0.925184	-	-	0.197544	0.921707	0.826235	20.9044	19.9613	20.7257	20.4019	21.3989	21.1284	1.06667	1.55	1.25	1.4375	1.625	1.26667	3	3	3
D3ZBW3	Tmem201	transmembrane protein 201	4.64816	0.000272727	-	-	-1.23087	0.0968193	0.146989	0.0402733	0.121729	0.121984	0.233419	0.118583	-0.880861	-1.56866	-1.24229	-1.40394	-1.05862	-0.229147	0.214378	-0.114559	0.157148	0.456276	1.01994	0.10117	0.0267029	-0.381464	-0.0313969	0.492258	0.0339642	-0.171623	-0.125002	-0.0282307	23.2465	22.0157	23.3434	24.3267	24.4737	24.367	1.61667	3.3	2.85	3.35	2.8	2.73333	5	5	5
D3ZBZ7;D3ZCV9;F1M7W0;P54757-5;P54757-4;P54757-3;P54757-2;P54757	Epha5	Eph receptor A5	2.29974	0.0148571	yes	-	-0.552259	-0.0211594	0.0151169	0.207957	0.151752	0.117644	0.103424	0.140698	-0.306219	-0.890215	-0.658678	-0.810045	-0.096138	0.264336	-0.048481	-0.00644112	-0.437872	0.122662	0.206324	0.0692101	-0.240946	-0.212761	0.253757	0.419193	0.0890503	-0.0545177	-0.0631962	0.649256	22.235	21.6827	22.2138	23.8846	23.8998	24.0926	2	4.6	2.85	4.8	2.7	5.1	5	5	5
D3ZC46	Tcf25	transcription factor 25 (basic helix-loop-helix)	1.73173	0.0383222	-	-	-0.287967	0.0903835	-0.348328	0.167593	0.275252	0.064867	0.125639	0.113334	-	-	-	-0.563219	-0.0127144	0.0454311	0.0645676	0.247263	-0.115688	0.210344	-0.465141	-0.569658	-0.334782	-0.502417	0.13036	0.451435	-0.109941	-0.0665951	0.185379	0.377687	21.9359	21.5716	22.0263	22.2605	21.9121	22.4281	1.81667	1.55	2.2	2.1	2.1	2.15	5	2	5
D3ZC56	Dst	dystonin	3.08817	0.00168889	-	-	-0.839184	0.985417	-0.778239	-0.0263439	0.135712	0.239577	0.212394	0.123333	-	-	-	-0.974895	-0.703472	-	-	-	0.74584	1.22499	-1.39299	-0.206091	-1.04323	-0.823723	-0.425159	-0.377073	0.352728	-0.0484066	-0.165514	0.106546	23.1766	22.3374	24.162	27.6913	26.913	27.6649	3.25	27.45	11	44.5	6.125	50.6	2	2	2
D3ZCI5	Stxbp6	syntaxin binding protein 6 (amisyn)	1.87178	0.0146005	-	-	0.557704	0.61794	-0.305408	-1.01486	0.457334	0.181363	0.290944	0.243	-	1.01504	0.10037	-	-	0.609205	0.936346	0.308268	-	-	-0.651999	-	0.190599	0.184893	-0.945126	-1.46008	-	-0.960997	-	-0.623495	20.8928	21.0294	21.2874	21.1744	20.869	20.3388	1	1.375	1	1.14583	1.33333	1.125	4	3	3
D3ZD11	Spcs2	signal peptidase complex subunit 2 homolog (S. cerevisiae)	1.94157	0.0282615	-	-	0.174785	0.268286	-0.313257	-0.237072	0.0784733	0.120429	0.171175	0.0862257	0.323156	0.095335	0.287285	-0.00663757	-	0.62739	0.11545	0.180134	0.150171	-	-0.465569	0.264565	-0.125488	-0.566847	-0.672945	-0.402418	-0.218054	-0.0247822	-0.462086	-0.0780182	22.7304	22.6779	22.9987	24.7774	24.4641	24.5403	2.13333	3.15	2.3125	3.45	2.16667	3.55	4	5	4
D3ZD84;M0RB60	Lrig1	leucine-rich repeats and immunoglobulin-like domains 1	3.75799	0.000815534	-	-	0.55649	0.247892	0.0247829	-0.784147	0.144745	0.0686579	0.229243	0.161461	0.426908	0.831707	0.918072	0.119701	0.486061	0.0910091	0.40085	0.365372	0.305178	0.0770512	0.677071	-0.274698	0.414486	-0.11372	-0.579224	-0.552242	-0.843939	-0.410597	-0.760649	-1.35331	22.1395	22.696	22.3874	24.0572	24.082	23.273	3.18333	6.1	2.95	4.75	2.9	6.45	5	5	5
D3ZDJ3	Elmod1	ELMO/CED-12 domain containing 1	1.98014	0.0151318	yes	-	0.365908	0.550478	-0.70576	0.396287	0.311943	0.141754	0.171824	0.266387	1.09847	-0.535007	-0.0237103	0.263838	1.02595	0.456419	0.315828	0.291826	0.622147	1.06617	-0.23708	-0.796185	-1.06058	-0.729197	-	1.17689	0.0141144	0.28867	0.105476	-	22.9525	23.3184	23.503	21.3422	20.6364	21.7385	2.53333	1.05	2.91667	1.8	2.75	1.3125	5	5	5
D3ZE17;Q8VHK2	Caskin1	CASK interacting protein 1	4.67317	0.000210526	-	-	-0.550647	-0.185738	-0.030439	0.652383	0.157502	0.14744	0.0692278	0.06793	-0.683527	-0.974594	-0.423866	-0.0272369	-0.644011	0.019022	-0.542704	-0.138235	0.225557	-0.492331	-0.0342751	-0.143496	-0.186041	0.0016098	0.210007	0.557329	0.627232	0.583828	0.573402	0.920122	22.2925	21.7419	22.1068	24.2007	24.1702	24.853	2.56667	5.8	3.33333	8.1	3.85	5.9	5	5	5
D3ZEA0	Fndc3a	fibronectin type III domain containing 3A	2.3629	0.0134906	-	-	0.334787	0.355787	-0.111516	-0.282972	0.151974	0.100001	0.120709	0.124733	-0.0293846	0.78364	0.588755	0.2202	0.110723	0.357121	0.261826	0.694975	0.383713	0.0812988	-0.546755	0.0112648	-0.194662	0.115791	0.0567799	-0.423075	-0.101461	-0.709208	-0.128437	-0.052681	20.7452	21.0799	21.1009	24.5364	24.4249	24.2535	1.76667	6.7	1.88333	5.75	1.6	6.8	5	5	5
D3ZEG8	RGD1309188	-	5.08903	0.000125	-	-	1.13694	0.436517	-0.274695	-0.394181	0.150431	0.110825	0.213724	0.0486072	1.47751	1.14709	0.744829	1.17834	-	0.465239	0.40933	0.731037	0.0502548	0.526724	0.365707	-0.503174	-0.901039	-0.301544	-0.0334263	-0.271482	-0.324591	-0.358294	-0.512491	-0.504045	19.6967	20.9257	20.1332	21.4692	21.1945	21.075	1.25	1.56667	1.25	1.9	1	1.98333	5	4	5
D3ZEM6	Trps1	trichorhinophalangeal syndrome I (human)	4.15162	0.000701031	-	-	0.0779324	-0.0963144	0.0867279	-0.76187	0.0659095	0.0998811	0.0367082	0.151901	0.203524	0.171865	-	0.00962257	-0.0732822	-0.145315	-0.305105	-	0.17487	-0.109707	0.133432	0.197216	0.0124836	0.0877304	0.0027771	-0.625217	-1.31637	-0.840857	-0.460207	-0.566696	22.2148	22.3659	22.1916	22.3912	22.478	21.6294	2.56667	2.65	3.125	1.9	2.93333	2.4	5	4	4
D3ZER6	Tnpo2	transportin 2 (importin 3, karyopherin beta 2b)	2.03204	0.0159599	-	-	-0.392035	-0.159028	-0.409164	0.455783	0.260036	0.23646	0.182684	0.0690647	-0.586811	-0.712263	0.122969	-	-	-0.235287	-0.525101	0.283302	-	-	-1.02025	-0.390924	-0.222111	0.090704	-0.503235	0.386789	0.288723	0.382027	0.542503	0.678873	21.131	20.7389	20.9719	22.4328	22.0237	22.8886	1.75	2.95	2.16667	4.45	2.52778	3.9	3	3	3
D3ZES7	Plxna4a	-	3.30895	0.00216561	-	-	-0.473139	0.155063	-0.210136	0.507968	0.109499	0.0952658	0.157807	0.118399	-	-0.709976	-0.343136	-0.60025	-0.239193	-	0.196547	0.123398	-0.0802097	0.380518	0.248074	-0.271631	-0.735523	-0.148258	-0.143343	0.902206	0.554617	0.205194	0.335096	0.542727	24.1696	23.6965	24.3247	26.0162	25.8061	26.5242	7.875	14.55	10.875	19.8	10.25	16.6	4	4	4
D3ZF12	Spcs3	signal peptidase complex subunit 3 homolog (S. cerevisiae)	2.00182	0.0244008	-	-	-0.230243	-0.632047	0.100668	-0.0628403	0.113707	0.163263	0.146377	0.116808	-0.378138	0.0154915	-0.148914	-0.597012	-0.0426407	-0.592991	-0.605209	-0.468084	-1.23562	-0.258329	-0.175495	0.321976	0.541634	-0.223324	0.0385494	-0.418818	-0.0823078	0.29077	0.0493298	-0.153175	21.3424	21.1122	20.7104	23.7871	23.8878	23.7242	1.65	2.1	1.4	2.15	1.7	2.25	5	5	5
D3ZF86	Arfgef3	ARFGEF family member 3	3.81656	0.000564706	yes	-	-0.566891	1.00826	-0.279707	0.45765	0.172184	0.119066	0.191068	0.146272	-0.847273	-0.82946	-0.121042	-	-0.469788	0.876007	0.902882	1.24588	-	-	0.436541	-0.431131	-0.707329	-0.317289	-0.379326	1.0359	0.385487	0.278837	0.256577	0.331451	20.6531	20.1784	21.8571	23.2357	22.956	23.6933	1.39583	5.75	4.5	7.6	2.25	6.65	5	4	3
D3ZFJ6	Lactb	lactamase, beta	1.74051	0.0241444	-	-	0.463795	0.0550919	-0.601439	-0.512413	0.346351	0.0264702	0.254276	0.0637449	-0.207413	0.651123	0.947676	-	-	0.081562	0.0286217	-	-	-	-0.442394	-0.509575	-1.32299	-0.130796	-	-0.509995	-0.599878	-0.695782	-0.333683	-0.422726	19.911	20.3748	19.9653	22.096	21.5184	21.5836	1	1.375	1.08333	1.5	1	1.8	3	3	2
D4A404;D3ZFY7;D4A2Q3	Psd3	pleckstrin and Sec7 domain containing 3	2.01729	0.0120457	yes	-	-0.114876	0.268589	-0.861063	0.321954	0.215361	0.124748	0.232464	0.173008	-	-	-	0.100485	-0.330236	-	-	-	0.393337	0.143841	-	-1.00431	-0.611771	-1.44333	-0.384848	-	0.341307	0.416597	-0.149382	0.679293	21.3006	21.1858	21.5692	23.0113	22.1503	23.3333	1.25	1.45833	1.875	1.9375	1.75	2.25	2	2	2
D3ZG48;Q5BJM0	Ddx50	DEAD (Asp-Glu-Ala-Asp) box polypeptide 50	7.77945	0	-	-	-1.59822	-0.520518	-0.110238	-0.081266	0.141026	0.0576377	0.0755554	0.0561823	-1.8141	-1.54173	-1.22174	-1.81531	-	-0.359478	-0.603161	-0.514835	-0.604597	-	-0.377895	-0.0848885	-0.0686588	0.0901623	-0.109909	-0.296474	-0.0382385	-0.0691376	-0.0329208	0.0304413	21.5598	19.9615	20.9307	23.8379	23.7276	23.7566	1.14583	5.7	1.85	6.4	1.77083	6.35	4	4	5
D3ZG95;Q5BJV0	Micu3	mitochondrial calcium uptake family, member 3	4.00596	0.000536585	-	-	-0.815075	-0.390063	0.0852798	0.55244	0.0901823	0.13419	0.0882271	0.181157	-0.670616	-0.980831	-0.793777	-	-	-0.666584	-0.553194	-0.0797939	-0.260681	-	0.244318	-0.17667	-0.0330048	0.0879097	0.303846	1.13361	0.0674591	0.584892	0.295683	0.680557	21.277	20.4588	20.8582	23.0003	23.0855	23.5527	1.25	3.25	1.78333	3.6	1.64583	3.1	4	3	5
D3ZGI9;F1LNP4;Q63633-2;Q63633	Slc12a5	solute carrier family 12, member 5	5.60114	0.000114286	-	-	-0.224966	0.032679	-0.353598	0.619382	0.0750494	0.0615443	0.111512	0.0863323	-0.198456	-0.515841	-0.0876274	-0.175739	-0.147169	0.166334	-0.121675	0.145796	0.0786629	-0.105722	0.0467396	-0.43973	-0.637209	-0.361586	-0.376204	0.883219	0.487101	0.402571	0.586792	0.737228	24.9292	24.7042	24.9619	24.9036	24.55	25.523	9.2	6.9	10	9.85	10.5	8.3	5	5	5
D3ZGN4	Kctd20	potassium channel tetramerisation domain containing 20	2.40597	0.012023	-	-	0.163641	0.133859	0.43278	-0.31907	0.129012	0.0578839	0.121999	0.144515	-	0.374281	0.360109	0.0902653	-0.170092	0.107454	0.281204	-	0.145796	0.000982285	0.35541	0.801765	0.551586	0.396687	0.0584507	-0.749346	-0.178083	-0.117517	0.014801	-0.565203	20.9686	21.1866	21.117	22.324	22.7568	22.0049	1.26667	2.58333	1.83333	1.7	1.7	1.66667	5	4	4
D3ZGR7	LOC100910447	-	4.71042	0.000117647	-	-	0.702641	-1.51362	0.15128	-0.138376	0.0999832	0.337102	0.0777561	0.0886145	-	-	-	0.802624	0.602657	-1.41443	-0.985683	-2.14073	-	-	0.0020256	0.186865	0.253702	-0.0514507	0.365259	-0.463026	-0.118834	0.0498276	-0.14707	-0.0127773	20.9769	21.7504	19.416	24.2024	24.3537	24.064	1.1	3.25	1	3.3	1.38333	3.05	5	2	3
D3ZH14	LOC100912698	-	8.15478	0	-	-	-0.873607	-2.12091	0.106797	0.308837	0.189478	0.10326	0.185742	0.0552203	-1.21285	-	-0.839277	-0.355042	-1.08726	-2.34282	-2.02994	-1.76104	-2.23833	-2.23243	-0.556305	0.576458	0.234341	0.214846	0.0646458	0.480789	0.142178	0.265694	0.304686	0.35084	22.7119	21.9401	20.591	23.515	23.6218	23.8238	1.33333	2.75	1.15	3.15	1.76667	2.65	5	4	5
D3ZHA1	B3gnt1	-	1.84245	0.0264418	-	-	0.0627895	0.0798496	-0.381144	0.539865	0.10556	0.105504	0.269663	0.151637	-0.111818	-0.0872822	-0.0358772	0.08671	0.462215	-0.0211563	0.061985	0.209755	-0.238049	0.386713	0.528477	-0.605055	-0.21974	-0.494886	-1.11452	1.0569	0.666927	0.169083	0.43125	0.375162	24.116	24.1788	24.1958	23.655	23.2739	24.1949	5.71667	2.6	6.55	4.35	5.8	3.4	5	5	5
D3ZHM7	Dnttip2	deoxynucleotidyltransferase, terminal, interacting protein 2	2.37446	0.0118134	-	-	-0.388402	-0.239221	0.429604	-0.118055	0.137312	0.1436	0.156068	0.117015	-0.73164	-0.0231533	-0.113594	-0.480671	-0.592953	0.0207405	-0.204935	-0.177624	-0.0452843	-0.789001	0.825836	0.065485	0.668581	0.521774	0.0663452	-0.227797	-0.123199	-0.0522404	0.264423	-0.451462	21.719	21.3306	21.4798	24.8346	25.2642	24.7166	1.55	10.15	1.86667	7.7	2.33333	8.35	5	5	5
D3ZHW1	Fam168a	family with sequence similarity 168, member A	2.08224	0.0328014	-	-	0.283123	-0.0848951	0.0180869	-0.208205	0.109044	0.08009	0.0879041	0.0419395	-	0.339108	-0.0391579	0.405546	0.426998	-	-0.224516	-0.214964	0.095747	0.0041523	-	0.168127	-0.200939	0.152233	-0.0470734	-	-0.258957	-0.0840893	-0.259644	-0.230129	23.6792	23.9623	23.5943	24.1264	24.1444	23.9182	1.9375	1.6875	1.75	1.625	1.6875	1.75	4	4	4
D3ZHX3	Diras2	DIRAS family, GTP-binding RAS-like 2	1.81036	0.0379169	yes	-	-0.29606	-0.108273	-0.0498718	0.306437	0.10508	0.0693416	0.159597	0.0805551	-0.0169048	-0.521721	-	-0.28949	-0.356123	0.0742416	-0.205509	-	-0.226067	-0.0757561	0.441868	0.194902	-0.344986	-0.162889	-0.378254	0.0445709	0.532404	0.342133	0.373146	0.239929	22.4354	22.1394	22.3272	24.3221	24.2722	24.6285	2.4375	3.35	2.6875	3.65	2.4375	3.7	4	4	4
D3ZI67;F1LML9;Q6GMN2-2;Q6GMN2	Baiap2	brain-specific angiogenesis inhibitor 1-associated protein 2	2.20797	0.0118256	-	-	-0.525867	-0.039701	-0.351631	0.484698	0.238789	0.0917358	0.15201	0.163845	-	-1.12047	-0.692236	-0.0633011	-0.227463	-	-0.20607	-0.166895	0.190863	0.0232983	0.0318184	-0.262997	-	-0.661709	-0.513638	0.818567	0.473438	-	0.041872	0.604916	24.9899	24.464	24.9502	27.3182	26.9666	27.8029	8.8125	15.6875	10.5	18.9375	10.9375	17.1875	4	4	4
D3ZII1	Rftn2	raftlin family member 2	1.32088	0.0413028	-	-	0.775036	0.471099	1.01318	-0.691917	0.29689	0.192702	0.371722	0.400361	-	-	1.07193	0.478146	-	-	-	0.663801	0.278397	-	1.74759	0.746077	-	0.545879	-	-	0.101099	-	-1.18439	-0.992455	21.2695	21.7729	21.4655	21.7672	22.7886	21.2058	1.47222	1.3125	1.15	1.11111	1.5	1.1	3	3	4
D3ZIM7	Fam177a1	Family With Sequence Similarity 177 Member A1	2.46975	0.0070597	-	-	0.962201	0.128858	-0.148801	-0.195766	0.278593	0.246792	0.0971359	0.136839	0.386379	0.332594	0.965597	1.33755	1.78889	-0.405058	-0.302376	0.131826	0.232992	0.986906	-0.455185	-0.219563	0.120888	-0.170319	-0.0198269	-0.432444	-0.204901	-0.546206	0.196781	0.00793839	23.2698	24.232	23.3986	23.0717	22.9229	22.876	1.91667	1.75	1.65	1.7	2	2.05	5	5	5
D3ZIX4	H1fx	H1 histone family, member X	2.66034	0.00708487	-	-	0.125053	-0.403325	0.532288	0.280488	0.180519	0.131631	0.159767	0.0808516	0.372704	0.214693	-0.0926514	0.578987	-0.448465	-0.513937	-0.469234	-0.280298	0.0192699	-0.772425	0.621775	0.356419	0.929121	0.741692	0.0124359	0.234608	0.173031	0.495619	0.435194	0.0639877	21.8017	21.9267	21.3984	21.362	21.8943	21.6425	1.36667	1.15	1.2	1.2	1.55	1.05	5	5	5
D3ZJ92	Prpf40a	pre-mRNA processing factor 40A	2.7814	0.00698868	-	-	0.667537	0.142716	0.0549774	-0.158438	0.20416	0.0965864	0.0984866	0.0489655	-	0.884117	0.900454	0.828789	0.0567875	-	0.261103	0.00664711	0.350632	-0.0475159	-0.0323277	0.0760117	0.426598	-0.0731316	-0.122263	-0.106014	-0.182322	-0.00247192	-0.210155	-0.291229	22.7758	23.4433	22.9185	26.1239	26.1789	25.9655	3.8125	9.1	3.5	9.4	3.1875	9.5	4	4	4
D3ZJA9	Slc27a3	solute carrier family 27 (fatty acid transporter), member 3	1.63964	0.0440533	-	-	0.249779	0.150739	-0.21622	-0.348322	0.109162	0.0499113	0.219111	0.126826	0.214485	0.658484	0.00298882	0.162796	0.21014	0.0930614	0.298126	-0.000267029	0.188156	0.174618	-1.07896	0.121023	-0.0575218	-0.102373	0.0367336	-0.689032	-0.558401	-0.155876	0.00440216	-0.342705	23.1183	23.3681	23.269	23.4174	23.2012	23.0691	4.33333	3.5	4.15	2.9	3.8	3.4	5	5	5
D3ZJG3	P4htm	prolyl 4-hydroxylase, transmembrane (endoplasmic reticulum)	2.23583	0.0152165	-	-	-0.286554	0.376947	-0.0535786	0.441624	0.090931	0.0729831	0.163782	0.199085	-0.0778427	-0.454329	-0.243887	-0.538528	-0.118183	0.557655	0.267921	0.547028	0.299866	0.212267	0.522053	-0.236322	0.00144005	-0.0925903	-0.462473	1.00181	0.250153	0.438704	0.691929	-0.174469	21.9311	21.6446	22.3081	23.5997	23.5461	24.0413	1.65	4.5	2.85	5.05	2.25	4.4	5	5	5
D3ZJS6	Zfp536	zinc finger protein 536	2.32115	0.0078042	-	-	-0.12107	-0.294329	1.05985	0.341333	0.130445	0.105015	0.0417726	0.513899	-0.32864	-0.0464821	-0.476564	0.274811	-0.0284767	-0.350985	-0.680683	-0.188269	-0.131672	-0.120039	1.02073	1.01549	1.14334	-	-	-0.666197	0.669205	1.02099	-	-	22.847	22.7259	22.5527	21.1039	22.0016	21.5809	3.98333	2	4.46667	1.85	4.55	1.5625	5	5	5
D3ZK41	Slitrk2	SLIT and NTRK-like family, member 2	1.44073	0.0448471	-	-	0.53279	-0.00562541	0.0492334	-0.384445	0.0847462	0.153751	0.103345	0.298588	0.614094	0.620934	0.363344	-	-	-0.201797	0.297535	-0.112614	-	-	-	-	0.152578	-0.0541115	-	-	-	-0.0858574	-0.683033	-	20.4797	20.9561	20.4177	20.8361	20.7981	20.4416	1.33333	1.14583	1.38333	1	1.51667	1.21667	5	3	3
D3ZKG1	Mut	methylmalonyl-Coenzyme A mutase	1.74153	0.0261818	-	-	-0.628717	0.327611	-0.424686	0.25066	0.26914	0.204243	0.218095	0.201209	-1.33681	-	-0.449154	-0.67745	-0.0514584	-0.414642	0.62108	0.206812	0.51132	0.713484	-0.699186	-0.161388	0.275179	-0.569401	-0.968634	0.687866	0.133936	0.702692	0.0904636	-0.361658	21.2667	20.6389	21.5943	20.7992	20.3745	21.0498	1.58333	1.2	2.15	1.3	1.91667	1.35	5	4	5
D3ZKG5	Parvb	parvin, beta	3.29361	0.00123077	-	-	0.0205561	-0.354614	1.19391	-0.461971	0.0844634	0.104709	0.313264	0.130878	-0.139128	0.0526695	0.148127	-	-	-0.520727	-0.381996	-0.161118	-	-	-	1.25265	1.05226	0.476852	1.99386	-	-0.107578	-0.713034	-0.589735	-0.437538	20.8102	20.7702	20.3951	20.8751	22.069	20.4598	1	2.875	1	1.4	1	1.9375	4	3	3
D3ZKR8	Tmem167a	Transmembrane Protein 167A	4.02345	0.000727273	-	-	0.278442	0.26218	-0.723103	-0.106791	0.0821106	0.107468	0.17507	0.116585	0.297268	0.188309	0.521864	0.354094	0.0306778	0.159267	-0.0245323	0.633438	0.281099	0.261627	-1.16029	-0.331953	-1.12632	-0.446705	-0.550249	-0.486227	0.0263195	-0.216465	0.203032	-0.0606117	20.7996	21.078	21.0618	23.3486	22.6255	23.2418	1.16667	1.4	1.25	1.9	1.15	1.95	5	5	5
D3ZL85	Hccs	holocytochrome c synthetase	2.09819	0.0233362	-	-	0.144087	0.558016	-0.0558601	-0.0676884	0.121038	0.0567489	0.182064	0.0991655	0.351751	-0.0606861	0.382431	0.270494	-0.223555	0.68519	0.507391	0.600636	0.633997	0.362867	0.34161	0.0571156	0.267479	-0.331242	-0.614264	-0.0671616	-0.143408	0.242376	-0.00179482	-0.368454	21.9952	22.1393	22.5532	25.2066	25.1507	25.1389	2.13333	5.45	3.05	5.45	2.4	5.3	5	5	5
D3ZLB7;S5NB67	Fosb	FBJ osteosarcoma oncogene B	1.58759	0.0308137	-	-	0.067678	-0.323968	0.724891	-0.461218	0.408714	0.183818	0.321431	0.142256	-	-0.8748	-0.291101	0.983774	0.452839	-0.361702	-0.674013	-0.515888	0.382397	-0.450634	1.7543	-0.238218	0.618853	0.561661	0.927853	-0.801815	-0.712498	-0.137756	-0.533092	-0.12093	22.6494	22.9185	22.3254	23.2061	23.931	22.7449	3.4375	2.95	2.66667	2.15	2.68333	1.85	5	4	5
D3ZMR1	Tomm7	translocase of outer mitochondrial membrane 7 homolog (yeast)	2.52687	0.00524017	-	-	0.184302	-1.60074	-0.0798578	-0.394515	0.254933	0.0850439	0.0696563	0.228873	0.989632	0.291471	-0.576115	0.266344	-0.0498238	-	-	-	-1.5157	-1.68579	-0.230156	-	0.107054	-0.101921	-0.094408	-1.03444	-	0.0532036	-0.28912	-0.307707	23.9289	24.1132	22.9021	26.7858	26.706	26.3913	1.21667	2.1875	1.1	2.375	1.46667	2.3125	5	5	2
D3ZMR9	Mrpl21	mitochondrial ribosomal protein L21	1.43591	0.0302628	-	-	0.99452	1.72003	-0.83918	-0.160155	0.626577	0.145025	0.482792	0.375291	0.367943	1.6211	-	-	-	1.86506	1.57501	-	-	-	-1.32197	-0.356388	-	-	-	0.00544167	0.391052	-0.876959	-	-	19.7523	20.7558	21.1079	21.8204	20.9318	21.563	1.22222	1.25	1.19444	1.4375	1.16667	1.22222	3	2	3
D3ZMS0	LOC100911713	-	2.60277	0.0211233	-	-	0.164915	-0.25827	-0.0489506	0.147704	0.0510174	0.116363	0.0454292	0.0552991	0.0975838	0.333254	0.111181	0.228395	0.0541592	-0.545891	-0.262373	-0.442026	0.123095	-0.164156	-0.0527363	-0.180269	0.0466843	-0.113157	0.0547256	0.266336	-0.0299187	0.185659	0.24151	0.0749302	22.1908	22.3558	21.9326	23.2927	23.2438	23.4404	2.15	2.8	2.1	3	2.3	2.95	5	5	5
D3ZMY7	Nt5c2	5'-nucleotidase, cytosolic II	2.45026	0.00953548	-	-	-0.0293166	-0.550949	-0.508904	0.135453	0.191328	0.0242844	0.10978	0.0839619	-0.385021	0.270704	0.0263672	-	-	-0.575233	-0.526665	-	-	-	-0.440823	-0.58474	-0.888346	-0.238785	-0.391829	-0.125345	0.357384	0.0574818	0.267418	0.120327	20.6921	20.781	20.1727	21.6934	21.1845	21.8289	1.375	1.5	1.05	1.95	1.25	1.65	3	4	2
D3ZN59;P52925;D3ZS25	LOC100911856;Hmgb2;RGD1561694	high mobility group box 2	2.23119	0.0122141	-	-	0.225945	-0.16852	0.0391304	-0.710436	0.1616	0.0862137	0.164003	0.203129	-0.0113258	0.725391	0.377731	-0.213228	0.251158	-0.129025	0.052927	-	-0.346685	-0.251297	-0.129623	0.569815	0.25383	-0.337179	-0.16119	-1.38517	-0.346958	-0.438753	-0.404947	-0.976351	21.0921	21.3181	20.8731	24.1767	24.2159	23.4663	1.31667	2.3	1.1	1.65	1.25	2.1	5	5	4
D3ZNQ6	Ube2m	ubiquitin-conjugating enzyme E2M	3.65766	0.00216774	-	-	-0.0361238	-0.282672	0.277959	0.401419	0.0509702	0.0378565	0.0864661	0.121608	-	-0.0214195	0.0205784	0.040411	-0.184065	-	-0.378168	-0.305393	-0.206623	-0.240503	-	-	0.450613	0.183146	0.200117	-	-	0.611034	0.403437	0.189787	22.5678	22.5317	22.2852	25.4166	25.6946	25.818	2.29167	6.91667	1.77083	6.33333	2.5	6	4	4	4
D3ZP15	Rab9b	RAB9B, member RAS oncogene family	3.07689	0.00293333	-	-	-0.20042	0.0422478	0.347435	0.850437	0.180802	0.136773	0.147027	0.122081	-0.469015	0.398781	-0.170748	-0.66058	-0.100536	0.331083	0.203354	0.241299	-0.367508	-0.196989	0.861664	0.134647	0.0464935	0.473803	0.22057	1.26582	0.766581	0.5124	0.899576	0.807806	22.7421	22.5416	22.7843	24.4574	24.8048	25.3078	2.73333	4.5	3.5	4.9	3.65	4.05	5	5	5
D3ZP47	Phpt1	phosphohistidine phosphatase 1	1.7846	0.0237063	-	-	0.375981	0.110846	0.323828	-0.493833	0.0390501	0.210283	0.179764	0.139113	-	0.415031	-	-	0.336931	-	-0.0994377	-	-	0.321129	0.855381	0.119091	-	0.230808	0.0900307	-0.85578	-0.205355	-	-0.544577	-0.369619	20.8147	21.1907	20.9256	23.0277	23.3515	22.5339	1	1.5625	1	1.5	1	1.45833	2	2	2
D3ZPB6	Ust	uronyl-2-sulfotransferase	1.40238	0.0444793	-	-	0.627392	0.568072	-0.114868	-0.365749	0.264494	0.252885	0.265393	0.21603	0.181513	1.09684	0.603828	-	-	-0.168402	0.843658	0.944902	0.65213	-	0.773945	-0.844725	0.0566502	-0.311489	-0.248722	0.407499	-0.889168	-0.475262	-0.576723	-0.295094	20.057	20.6716	20.625	21.7992	21.6843	21.4334	1.94444	2.16667	2.02083	1.95	1.47917	2.25	4	3	4
D3ZPD0	Ckap2	cytoskeleton associated protein 2	2.16157	0.0101783	-	-	0.532638	0.94548	-0.335389	-0.122579	0.0584555	0.180962	0.20016	0.14175	0.474182	-	0.591093	-	-	0.764519	1.12644	-	-	-	-0.0585365	-0.264151	0.124737	-1.04052	-0.438471	-0.0533638	-0.0180702	0.114838	-0.53372	-	20.0002	20.7294	21.0553	21.0677	20.7323	20.9981	1.66667	1.85	1.16667	1.83333	1.0625	2.41667	4	2	2
D3ZPJ1	Klhl11	kelch-like 11	1.48503	0.0364876	-	-	-0.869147	0.614407	-0.183008	0.130009	0.367661	0.536339	0.195156	0.118094	-1.23681	-	-0.501486	-	-	0.0780678	1.15075	-	-	-	0.380045	-0.507538	-0.607346	0.176399	-0.356602	0.162878	-0.2862	0.448074	0.188309	0.136982	20.145	19.3435	20.8391	22.8454	22.6624	22.9754	1.0625	2.2	1.5	2.16667	1.25	2.43333	3	2	2
D3ZPN0	Pcdh17	protocadherin 17	1.70035	0.0261134	-	-	-0.745794	-0.167496	0.437553	0.299403	0.241018	0.235487	0.24792	0.249391	-1.17983	-0.216133	-0.459259	-1.12795	-	-0.176289	0.0273113	0.291819	-0.812826	-	1.05562	-0.0515194	0.322439	-0.114702	0.975924	1.00904	0.28651	0.0467167	-0.460083	0.614824	22.3649	21.6191	22.2008	24.1794	24.6169	24.4788	2.03333	7.75	2.56667	7.75	3.02083	6.35	4	4	5
D3ZQ02	Wdr37	WD repeat domain 37	3.39255	0.00265882	-	-	0.0582476	0.301209	-0.313544	-0.464289	0.164827	0.110405	0.074605	0.076676	0.130646	0.053997	0.423193	-	-0.374846	0.430716	0.0921631	0.41942	0.57221	-0.00846481	-0.323565	-0.295866	-0.587831	-0.172279	-0.188181	-0.535595	-0.59907	-0.626499	-0.290136	-0.270144	20.1287	20.2692	20.4299	22.7088	22.3953	22.2446	1	2.25	1.05	2.15	1	2.35	5	4	5
D3ZQ74;Q63321	Plod1	procollagen-lysine, 2-oxoglutarate 5-dioxygenase 1	7.2681	0	-	-	0.186506	-0.150098	0.424013	2.23817	0.13192	0.125527	0.199749	0.171458	-0.178347	0.267307	0.628912	0.0986767	0.115978	-0.467045	-0.291321	0.190035	0.098772	-0.28093	0.320839	0.711529	0.0651932	-0.0182343	1.04074	2.00921	2.1202	2.33573	2.85327	1.87246	24.7608	24.9473	24.6107	21.9187	22.3427	24.1568	9.45	2.9	9.8	2.2	10.15	1.91667	5	5	5
D3ZQD3	Ogdhl	oxoglutarate dehydrogenase-like	3.66199	0.00048	-	-	0.0403648	0.129562	-2.28582	0.496324	0.21362	0.159766	0.183537	0.395203	-0.308239	-0.053648	0.236635	-0.433722	0.760798	-0.305973	-0.127882	0.184443	0.293789	0.603432	-	-2.46935	-2.10228	-	-	-	0.86548	-0.293522	0.917013	-	23.0935	23.1339	23.2231	21.3144	19.3281	21.7205	4.7	1.39583	6.1	2.4	5.1	2.25	5	5	5
D3ZQK4	Txndc16	thioredoxin domain containing 16	1.86328	0.0221161	-	-	-0.633372	-0.187195	0.240092	0.295167	0.150288	0.159701	0.0895368	0.230321	-0.592871	-0.911554	-0.395691	-	-	0.0117741	-0.56204	0.135782	-0.334297	-	-	0.32284	0.0611858	0.33625	-	-	0.722254	-0.0678444	0.231092	-	21.1057	20.5072	20.9986	20.7573	20.9481	21.0024	1.41667	1.75	1.85	1.95	2.0625	1.5	4	4	5
D3ZQQ2	Wiz	widely-interspaced zinc finger motifs	4.03718	0.000463768	-	-	-1.38071	-0.0493813	0.391483	-0.0463097	0.19757	0.264266	0.0409058	0.121223	-	-1.18314	-1.57828	-	-	0.423422	-0.0812035	-0.490362	-	-	0.499283	0.404066	0.323101	0.277	0.453966	-0.302156	0.186663	0.016243	-0.357237	0.224939	21.2256	19.9704	21.1763	22.1596	22.5511	22.1133	1	1.6	1.44444	1.2	1.63889	1.4	3	2	3
D3ZRN5	Trove2	TROVE domain family, member 2	1.74052	0.0334496	-	-	-0.231782	-0.337088	-0.366882	0.328959	0.0831908	0.114352	0.199837	0.191304	-0.544357	-0.0984077	-0.087986	-0.185635	-0.242523	-0.158987	-0.413456	-0.291843	-0.0856705	-0.735481	-	-0.167046	-	-	-0.566719	-	0.211143	-	0.703114	0.0726185	21.6619	21.4301	21.3248	19.6802	19.6305	20.0753	1.91667	1	2.35	1.16667	2.36667	1	5	5	5
D3ZRX9	Cnn2	calponin 2	1.55555	0.0294148	-	yes	0.277285	0.458019	-0.614975	-0.795442	0.681376	0.320845	0.135676	0.187921	-	-	-	0.95866	-0.404091	-	-	-	0.778864	0.137175	-	-0.84211	-0.798557	-0.56971	-0.249525	-0.601723	-0.659416	-1.4041	-1.00305	-0.308929	20.9931	21.3629	21.5436	21.7888	21.2244	20.9934	1	1.29167	1.25	1.2	1.08333	1.31667	4	2	2
D3ZSA9	Nomo1	nodal modulator 1	4.18821	0.00275145	-	-	-0.0822868	0.396008	-0.0629482	0.00620728	0.0747902	0.0691094	0.0414505	0.036312	-0.22401	-0.0153217	0.180817	-0.189524	-0.163395	0.234446	0.335876	0.651005	0.368723	0.389988	-0.147606	-0.0718994	0.00162506	0.0576935	-0.154554	-0.000436783	-0.123804	0.0304852	0.0978947	0.0268974	22.4011	22.3188	22.7971	26.4139	26.3509	26.4201	4.1	20.65	5.55	21.6	4.65	21.95	5	5	5
D3ZSL1;A0A0G2JYU0	Rbfox1	RNA binding protein, fox-1 homolog (C. elegans) 1	1.94208	0.0232735	-	-	-0.14758	-0.0825958	0.186476	0.665149	0.125482	0.179871	0.142527	0.196039	-0.303125	-0.508278	0.231955	-0.0191174	-0.139334	0.492868	-0.149729	0.0927753	-0.577621	-0.271273	0.689068	0.049675	0.280014	-0.144987	0.058609	1.27805	0.141922	0.627594	0.880377	0.397799	21.0824	20.9348	20.9998	22.8448	23.0313	23.51	1.15	1.85	1.2	2.25	1.3	1.8	5	5	5
D3ZSP7	Ttc3	tetratricopeptide repeat domain 3	2.88141	0.00285714	yes	-	-0.65378	0.31027	0.237416	0.650049	0.18116	0.178385	0.131629	0.174522	-0.972715	-1.18856	-0.413839	-0.453527	-0.240257	0.635363	-0.223488	0.0121651	0.444145	0.683163	-	0.337414	-	-0.0234833	0.398317	-	0.79425	-	0.30267	0.853228	22.4357	21.7819	22.746	21.5946	21.7345	22.2303	3.25	2.8125	6	3.8125	5.35	2.5	5	5	5
D3ZTG3	Fam171b	family with sequence similarity 171, member B	1.45613	0.0415793	-	-	-0.346225	0.0989736	-0.922597	-0.461484	0.252982	0.0466595	0.0259981	0.167773	-0.334587	-0.790106	0.0860176	-	-	0.0212383	0.182554	0.0931282	-	-	-	-0.896599	-0.948595	-	-	-	-0.293711	-0.629257	-	-	22.5481	22.2305	22.5706	23.1439	22.2213	22.6843	2.65	1.16667	2.85	1.77083	2.35	1.83333	3	5	5
D3ZTM7	Efcab14	EF-hand calcium binding domain 14	5.48803	0.000148148	-	-	1.38353	0.978591	0.112882	-0.0912876	0.0713844	0.0343428	0.109927	0.0449161	-	1.31214	1.45491	-	-	-	0.944248	1.01293	-	-	-0.0583286	0.00627327	0.52676	-0.0562668	0.145973	0.00364113	-0.114012	-0.168203	-0.200499	0.0226345	19.6051	20.8853	20.4421	24.8477	24.9606	24.7565	1.3125	7.4	1.16667	7.65	1.20833	7.3	3	3	3
D3ZTN1	Tesc	tescalcin	3.75999	0.000493151	-	-	-1.26903	-0.603982	-0.635586	0.880969	0.0710201	0.190785	0.118908	0.0869287	-	-1.34005	-1.19801	-	-	-	-0.794767	-0.413197	-	-	-0.754494	-	-0.516678	-	-	0.968487	-	0.707113	0.967308	-	21.6014	20.3324	20.9975	21.954	21.6074	22.835	1	1.54167	1	2.69444	1.75	1.25	2	2	2
D3ZTX0	Tmed7	transmembrane emp24 protein transport domain containing 7	1.94914	0.0282977	-	-	-0.385247	-0.545062	0.0507744	-0.00176735	0.16962	0.154702	0.07772	0.0851931	-0.569958	-0.466	-0.418631	-0.730297	0.25865	-0.939112	-0.466141	-0.569818	-0.734823	-0.0154152	-0.179079	0.306648	0.0209923	0.0242844	0.0810261	-0.322964	0.102856	0.00632477	0.0344791	0.170467	21.9231	21.5379	21.378	25.3842	25.435	25.3825	1.31667	4.75	1.45	4.75	2	4.8	5	5	5
D3ZUD8	Tm9sf3	transmembrane 9 superfamily member 3	2.61262	0.0174879	-	-	-0.13255	0.100257	-0.332333	-0.373273	0.108981	0.0713675	0.0682468	0.0606655	0.123501	-0.0884895	-0.0850258	-0.538046	-0.074688	0.224318	0.0440216	0.104311	-0.136572	0.265207	-0.557478	-0.165461	-0.280691	-0.251795	-0.406242	-0.481852	-0.439367	-0.46265	-0.326685	-0.155811	24.0014	23.8689	24.1017	26.3901	26.0578	26.0168	4.98333	6.7	5.9	7	5.9	7.75	5	5	5
D3ZUW8	Brd1	bromodomain containing 1	2.77259	0.0028046	-	-	0.160937	0.324986	-1.0896	0.0737052	0.112243	0.22456	0.0752009	0.231245	-	0.0486946	0.27318	-	-	-	0.100426	0.549545	-	-	-	-1.07057	-1.04661	-0.942102	-1.29911	-	0.0652771	0.42404	0.382563	-0.577059	19.9255	20.1939	20.3579	21.6509	20.6131	21.6767	1.25	1.75	1.41667	2.15	1.22222	2	3	2	2
D3ZVQ3;B0BN11	Porcn	porcupine homolog (Drosophila)	4.14245	0.00108411	-	-	-0.0298855	0.331016	-0.539386	-0.167037	0.0576673	0.104938	0.118867	0.0532002	-0.16964	-0.157312	-0.000587463	0.117243	0.0608692	0.337503	0.542942	0.583759	0.109762	0.0811138	-	-0.800341	-0.650448	-0.253576	-0.453178	-	-0.230953	-0.0940666	-0.282272	-0.0608578	21.8477	21.8178	22.1787	22.4861	21.9467	22.319	1.9	1.4375	2.05	1.75	1.9	1.95833	5	5	5
D3ZW09;A0A0G2K902	Sorcs2	sortilin-related VPS10 domain containing receptor 2	4.08711	0.0102461	-	-	0.0579952	0.0963402	-0.188684	0.137775	0.0202852	0.0189356	0.0417407	0.058755	0.0791435	0.0313492	-0.00191307	0.116627	0.0647697	0.0759811	0.108444	0.0897522	0.16058	0.0469437	-0.200766	-0.0891438	-0.190248	-0.128918	-0.334345	0.145279	0.237278	0.233814	0.157181	-0.0846786	26.5248	26.5828	26.6211	27.5861	27.3974	27.7238	17.8667	21.05	20.05	22.35	18.75	22.8	5	5	5
D3ZWJ9	RGD1306151	-	4.28801	0.000333333	-	-	-0.975486	-0.258302	0.0823776	0.446506	0.0867777	0.0605661	0.155339	0.108127	-1.125	-0.977058	-0.824402	-	-	-0.366501	-0.251368	-0.157038	-	-	-0.194519	-0.0652542	-0.161352	0.191286	0.641727	0.234978	0.434671	0.189064	0.627398	0.746418	21.0702	20.0948	20.8119	22.2286	22.311	22.6751	1.33333	2.01667	1.66667	2.35	2	1.9	3	3	3
D3ZWL6	Ahcyl2	S-adenosylhomocysteine hydrolase-like 2	2.25676	0.0132316	-	-	-0.233772	-0.164804	0.203531	0.494419	0.117025	0.188437	0.0983655	0.0908395	-	-	-0.116747	-0.350798	-	-	-	0.023634	-0.353241	-	0.395458	0.43409	-0.107822	0.13372	0.162209	0.540211	0.776913	0.22298	0.528614	0.403378	22.3315	21.7985	21.9483	23.3782	23.5818	23.8727	1.33333	2.7	1.33333	3.15	2	2.45	2	3	3
D3ZWP8	Lrrc58	leucine rich repeat containing 58	1.79216	0.0264869	-	-	0.12878	0.0891712	0.797691	-0.184836	0.105286	0.140345	0.157527	0.3074	0.112837	0.137918	0.41923	0.206932	-0.233017	0.349564	-0.0671139	0.274532	0.280184	-0.39131	1.14355	0.264109	0.881514	1.04907	0.650213	-0.418638	-0.593237	0.247076	0.774645	-0.934025	22.8274	22.9562	22.9166	22.7479	23.5456	22.5631	5.26667	5.3	5.75	4	5.3	4	5	5	5
D3ZX42	Rabgap1	RAB GTPase activating protein 1	1.60431	0.0354228	-	-	-0.91124	-0.195763	-0.432853	0.0441319	0.216811	0.0785837	0.189127	0.171772	-1.33884	-0.635096	-0.759781	-	-	-0.333094	-0.193289	-0.0609055	-	-	0.152466	-0.666969	-0.964146	-0.441517	-0.244099	0.686562	0.0774517	-0.175858	-0.0741367	-0.29336	20.9259	20.0146	20.5414	23.2041	22.7712	23.2482	1.20833	2.61667	1.72917	3.51667	1.75	3.55	3	3	4
D3ZX48	Lonrf2	LON peptidase N-terminal domain and ring finger 2	3.35747	0.00167647	yes	-	0.282708	0.234189	-0.648331	-0.628267	0.119702	0.116571	0.187796	0.161938	-0.0748463	0.327908	0.647215	0.362602	0.150663	0.182692	-0.014082	0.111332	0.672533	0.218472	-	-0.540678	-1.01378	-0.390533	-	-	-0.666832	-0.887474	-0.330494	-	21.5912	21.8739	21.8254	19.5425	18.951	18.958	2.58333	1	2.7	1	2.2	1.0625	5	5	5
D3ZXK4	Abhd11	abhydrolase domain containing 11	2.54589	0.00709489	-	-	-0.0220947	0.243797	0.890871	0.00316429	0.151267	0.100019	0.153708	0.113267	-0.320614	0.169712	0.0846176	-	-	0.046629	0.313139	0.371622	-	-	-	-	0.805285	0.677959	1.18937	-	-0.316124	0.0324612	0.0806942	0.215626	21.0895	21.1039	21.3333	21.2129	21.908	21.176	1.08333	1.375	1.30556	1.35	1	1.5625	3	4	3
D3ZXS8	Ube2k	ubiquitin-conjugating enzyme E2K	2.2055	0.0250518	-	-	-0.31916	-0.090106	-0.0336304	0.260513	0.156363	0.0844922	0.0548086	0.0891948	-0.598326	-0.057518	-0.301636	-	-	0.00271225	-0.270683	-0.188692	-	0.0962391	-0.13781	-0.0945358	0.171242	-0.0164242	-0.0906239	0.0404644	0.0502949	0.45619	0.359159	0.396456	21.7309	21.5461	21.6942	25.0207	24.9871	25.2813	1.75	4.45	2.15	4.7	1.91667	4.5	4	4	5
D3ZYM7	Lyrm4	LYR motif containing 4	2.99202	0.00518584	-	-	0.365638	0.149805	0.0709328	-0.484217	0.124724	0.0822622	0.122035	0.145573	0.289408	0.522434	0.0748901	0.765774	0.175684	-0.0708542	0.190674	0.0892639	0.43189	0.108053	-0.206598	0.37142	0.352165	-0.0302811	-0.132042	-0.964405	-0.647429	-0.154657	-0.39345	-0.261143	23.3962	23.7618	23.546	23.7481	23.819	23.2639	4.03333	3.3	4.1	2.6	3.55	2.95	5	5	5
D3ZZ51;A0A0G2KAU9;D3ZY45	Prrc2b	proline-rich coiled-coil 2B	2.11551	0.0108936	-	-	-0.287051	-0.0050766	0.649172	1.15329	0.181691	0.156364	0.320226	0.370311	-0.847521	-0.395643	-0.262724	-0.215559	0.286192	-0.246771	-0.335184	-0.182819	0.302212	0.43718	1.62815	0.482853	0.0859299	1.123	-0.0740738	2.48985	0.605217	0.398159	1.34284	0.930374	23.7573	23.4703	23.7522	22.4956	23.1447	23.6489	7.33333	5.15	8.7	6.2	9.15	3.73333	5	5	5
D3ZZB0	Dip2c	disco interacting protein 2 homolog C	3.54937	0.00115315	-	-	-1.34254	-0.122133	-0.823872	-0.104427	0.214702	0.0789833	0.115078	0.102214	-1.55724	-1.12784	-	-	-	-0.0431499	-0.201117	-	-	-	-0.646317	-0.712616	-0.819069	-0.672497	-1.26886	0.262606	-0.229076	-0.112501	-0.0967045	-0.346458	21.2701	19.7921	20.9941	24.0218	23.1979	23.9174	1.5	5.05	1.35	7.2	1.86111	6.9	3	2	4
D3ZZK3	Epha4	Eph receptor A4	4.08391	0.000884615	yes	-	-0.0369305	0.130614	0.742711	0.729109	0.121831	0.0976473	0.126184	0.0702405	-0.0732994	-0.470924	0.0426292	0.269131	0.0478115	0.236311	0.000946045	0.147581	0.419073	-0.150843	0.645643	0.414047	1.19042	0.719088	0.744356	0.773439	0.711542	0.948311	0.51099	0.701263	24.0378	24.0008	24.1684	23.5065	24.2493	24.2357	6.26667	6.2	7.5	6.75	7.35	5.05	5	5	5
D3ZZR5;D3ZLF6	Snrpa1	small nuclear ribonucleoprotein polypeptide A'	2.97401	0.00289266	-	-	0.430121	-0.376857	0.754953	-0.0156223	0.202001	0.0967964	0.189113	0.0606166	0.0335865	0.56143	0.695347	-	-	-0.568171	-	-0.306852	-0.255548	-	0.295099	0.395695	1.14182	1.22764	0.7145	-0.0667248	0.104324	-0.169495	-0.0939331	0.147717	19.7896	20.0615	19.4655	21.3474	22.1023	21.3317	1.30556	2.6	1	2.05	1.13333	2.05	5	3	3
D4A054;M0R3M4	Ranbp2	RAN binding protein 2	2.27272	0.0102152	-	-	-0.872252	0.115082	-0.455083	0.16909	0.258364	0.218614	0.184221	0.100235	-0.924522	-0.406635	-1.19667	-0.207382	-1.62605	-0.156368	0.367912	0.139687	-0.527288	0.751469	0.232866	-0.395685	-0.792118	-0.614538	-0.70594	0.523855	0.236187	0.0713158	-0.0581608	0.0722523	23.2779	22.4056	23.393	25.6521	25.197	25.8212	5.61667	16.35	10.1	22.8	9.55	20.3	5	5	5
D4A055	Cacnb4	calcium channel, voltage-dependent, beta 4 subunit	3.47238	0.000745098	-	-	-0.669675	-0.287627	0.794049	1.17193	0.350138	0.085515	0.173935	0.234612	0.0299664	-1.04531	-0.993677	-	-	-0.280544	-0.439157	-0.143179	-	-	1.2438	0.738083	0.754444	1.02646	0.207464	1.91211	1.14667	0.997337	1.33529	0.468233	21.4624	20.8853	21.2674	21.7653	22.5593	22.9372	1.25	2.4	1.55	2.45	1.91667	1.7	4	3	3
D4A0A1	Soga3	SOGA family member 3	2.00948	0.0208018	-	-	-0.409532	0.375727	-0.303147	0.145861	0.171074	0.176069	0.111203	0.156844	0.0651455	-0.441805	-	-0.74687	-0.514597	0.0759563	0.868113	-	0.176586	0.382252	-0.276669	-0.112207	-0.628281	-0.471382	-0.027195	-0.138855	0.45648	0.028513	-0.193449	0.576616	22.4228	22.0133	22.7985	25.4196	25.1165	25.5655	3.0625	8.25	5.0625	9	3.625	8.2	4	4	4
D4A0C3	Hid1	HID1 domain containing	1.96169	0.014875	-	-	0.931561	0.357628	-0.43044	0.43949	0.219028	0.00419235	0.270455	0.117747	1.15059	0.712534	-	-	-	0.36182	0.353436	-	-	-	-	-0.700895	-	-0.159985	-	0.470179	0.414354	0.149675	0.723753	-	20.0488	20.9804	20.4065	20.7844	19.8475	21.1457	1	1.1	1.58333	1.91667	1.25	1.65	2	2	2
D4A193	Reep1	receptor accessory protein 1	2.81343	0.00462439	yes	-	-0.533969	-0.319878	0.412332	0.346973	0.16837	0.197656	0.089473	0.130107	-0.0418415	-0.794649	-0.690029	-0.609358	-	-0.113792	0.0432968	-0.861822	-0.347193	-	-	0.294329	0.233774	0.616663	0.50456	-	0.00162697	0.37269	0.380047	0.633528	22.1566	21.6226	21.5887	21.144	21.4541	21.3996	1.9375	1.4	1.75	1.65	2.6875	1.4	4	4	5
D4A197	Mcee	methylmalonyl CoA epimerase	1.73714	0.0258086	-	-	0.779775	0.301002	-0.340803	-0.139506	0.040616	0.227157	0.148313	0.199001	0.820391	-	0.739159	-	-	0.560375	-0.151709	0.494339	-	-	-0.235456	-0.450296	-0.334066	0.114408	-0.798605	0.403824	-0.174881	-0.395739	0.180857	-0.71159	21.2198	21.8998	21.3921	23.137	22.7962	22.9975	2.16667	1.75	1.5	2.35	1.58333	2.3	3	2	4
D4A249	Mblac2	metallo-beta-lactamase domain containing 2	4.77801	0.000375	yes	-	0.786818	0.302679	0.00255013	-0.081654	0.111717	0.0374477	0.0275136	0.112631	0.653013	1.12074	0.673693	0.699829	-	0.279327	0.351233	0.372562	0.207592	-	0.0457134	-0.045784	-0.0200748	0.0873089	-0.0544128	0.0504704	-0.299759	0.198738	0.0346451	-0.392365	21.1383	21.9251	21.441	23.1656	23.1682	23.084	1.58333	3.05	1.89583	3.2	1.5625	3.2	4	4	4
D4A3E3	Arid1a	AT rich interactive domain 1A (SWI-like)	4.17449	0.000519481	-	-	0.925603	0.505142	-0.0639839	-0.176977	0.172149	0.189848	0.0762704	0.021071	-	-	-	1.09775	0.753454	0.388269	-	-	0.87644	0.250717	0.0273247	0.177158	-0.238771	-0.084177	-0.201454	-0.131897	-0.240334	-0.199589	-0.129272	-0.183794	20.7569	21.6223	21.3185	25.5364	25.4724	25.3594	1.33333	10	1.48333	9.6	1.58333	10.2	5	2	3
D4A3H5	Clcn6	chloride channel, voltage-sensitive 6	1.81231	0.0268436	-	-	-0.0539158	0.309388	-0.638094	-0.175166	0.124425	0.0910651	0.283774	0.160464	-0.450653	0.14436	-0.124222	-0.109081	0.270018	0.228453	0.351748	0.54092	0.00640488	0.419416	-0.807007	0.0412617	-1.63826	-0.404375	-0.38209	-0.540943	-0.0932522	-0.549206	0.249048	0.0585232	22.1274	22.0735	22.4368	21.9186	21.2805	21.7435	2.93333	2	3.8	2.8	3.15	3.15	5	5	5
D4A3T5	C1ql3	C1q-like 3	1.37512	0.0426003	-	-	0.638177	0.476541	1.72413	1.39203	0.249496	0.163426	0.535596	0.314001	1.26301	-0.187786	0.440804	1.0017	0.673155	0.714958	0.0716286	0.528593	0.923702	0.143824	-	-	2.25973	1.18853	-	-	-	1.70604	1.07803	-	22.208	22.8462	22.6845	21.4629	23.3779	23.0927	2.18333	2.25	2.2	2.66667	1.85	1.25	5	5	5
D4A435	Icam5	intercellular adhesion molecule 5, telencephalin	2.39714	0.00519824	-	-	-0.646062	0.299772	-1.20106	0.790801	0.371306	0.157118	0.392771	0.274185	-	-1.01737	-0.274755	-	-	-	-0.0122414	0.488098	0.423458	-	0.305132	-1.24703	-1.60377	-1.51381	-1.94582	1.48628	1.13544	0.335995	-0.0131912	1.00947	23.4027	23.1412	23.7025	24.7634	23.5624	25.5542	3.3125	3.98333	4.66667	7.9	5	5.36667	3	3	3
D4A456	Lrch2	leucine-rich repeats and calponin homology (CH) domain containing 2	1.86865	0.0340778	-	-	0.133391	-0.263971	0.380497	0.125921	0.143792	0.0746027	0.1643	0.0703253	-0.26684	-0.13813	0.389854	0.223543	0.458527	-0.221094	-0.500196	-0.259417	-0.0357304	-0.303415	-0.0195141	0.145151	0.493092	0.93783	0.345924	0.0955181	0.207138	-0.0467606	0.351397	0.0223141	22.0664	22.1998	21.8024	23.6398	24.0203	23.7657	3.71667	5.1	3.15	5	3.9	5.4	5	5	5
D4A4A9	Mrpl19	mitochondrial ribosomal protein L19	1.2776	0.0497377	-	-	0.938962	0.809616	-0.0262771	-0.333117	0.247615	0.190306	0.244104	0.311335	1.18658	-	0.691347	-	-	0.999922	0.61931	-	-	-	-0.731592	0.185066	0.0611763	0.380241	-	-0.644451	-0.0217819	-	-	-	19.2334	20.0645	19.9782	18.9993	18.973	19.0359	1.25	1	1.16667	1	1	1	3	2	2
D4A4M0	Shisa6	shisa family member 6	1.53655	0.0388317	-	-	-0.349405	0.255149	0.647655	0.310053	0.247854	0.129041	0.0852982	0.231597	0.132614	-1.17172	-0.65926	-0.104067	0.0554142	0.479618	-0.233866	0.243448	0.342205	0.444342	0.791742	0.654709	-	-	0.496513	0.335938	-	0.740257	-0.33864	0.502659	21.4411	21.0917	21.6963	22.114	22.3326	22.6959	1.13333	1.08333	1.4	1.25	1.41667	1	5	5	5
D4A4W6	Slirp	SRA stem-loop interacting RNA binding protein	2.16125	0.0136915	-	-	-0.196868	-0.765132	0.209957	-0.00158577	0.17541	0.037849	0.112324	0.185908	-	-	-0.513609	-0.169121	0.0921249	-	-	-0.829885	-0.698801	-0.76671	0.135958	0.523388	0.268002	0.285942	-0.163506	-0.677483	0.0349102	0.346895	0.330036	-0.0422878	22.813	22.6161	22.0478	24.8563	25.0663	24.8548	1.33333	3.3	1.25	3.05	1.58333	2.6	3	3	3
D4A511	Srp9	signal recognition particle 9	1.91716	0.0324702	-	-	0.619265	0.278331	0.084774	0.0402428	0.073862	0.0782312	0.147025	0.148491	0.426477	0.788412	0.471563	0.763414	0.646456	0.1015	0.298916	0.234663	0.563787	0.192791	-0.302816	0.252604	0.460983	-0.217239	0.230339	0.0121593	-0.281309	0.431316	-0.282974	0.322021	22.2989	22.9182	22.5772	24.2869	24.3717	24.3272	2.96667	2.25	2.75	2.6	2	2.6	5	5	5
D4A520	Pptc7	PTC7 protein phosphatase homolog	1.68644	0.0278915	-	-	-0.565462	0.532057	-0.218762	0.261085	0.267218	0.142334	0.155924	0.241902	-	-0.298244	-0.83268	-	-	0.338617	0.73325	0.240797	0.815565	-	-	-0.662766	-0.175585	0.0604324	-0.0971298	-	-0.0953407	0.220654	0.956894	-0.0378666	20.0651	19.7394	20.5971	22.0013	21.7878	22.3833	1	1.75	1.3125	3.05	1.16667	2.5	4	2	4
D4A543	Sox2	SRY (sex determining region Y)-box 2	3.80177	0.000681818	-	-	0.889539	0.50716	-0.166327	-0.668758	0.154454	0.112315	0.284479	0.18055	0.563341	1.22111	0.564009	0.822069	1.27717	0.868616	0.321417	0.258657	0.43693	0.650179	0.328194	0.381016	0.118597	-1.06748	-0.591959	-1.23948	-0.616999	-0.262699	-0.888258	-0.336351	22.5429	23.4324	23.0501	24.1845	24.0182	23.5158	1.63333	2.05	1.6	2.25	1.45	2.4	5	5	5
D4A5F4	RGD1311575	-	2.80552	0.0041393	-	-	0.417428	0.52214	1.06929	-0.300221	0.0944468	0.0986679	0.0970354	0.251697	0.177937	0.568422	0.354507	0.568848	-	0.245615	0.595268	0.539204	0.708471	-	1.16632	0.97225	-	-	-	-0.551918	-0.0485249	-	-	-	20.5726	21.0345	21.0948	20.9275	22.1452	20.6273	1.46667	1.91667	1.625	1.3	1.875	1.6	4	5	4
D4A5K6	Zmpste24	zinc metallopeptidase, STE24	1.80358	0.0288165	-	-	0.0898914	0.156828	-0.605469	-0.234615	0.0975438	0.250179	0.118019	0.102653	0.164007	0.24943	0.140299	-	-0.19417	0.786894	0.335634	0.270243	0.134243	-0.742876	-0.601692	-1.00339	-0.684307	-0.336275	-0.401678	-0.450024	-0.0820694	-0.492674	0.033062	-0.18137	20.3171	20.2804	20.474	24.5462	23.9407	24.3116	1.16667	4.5	1.31667	5.9	1.26667	6.05	5	4	5
D4A5R0;D3ZUZ9	Ppih	peptidyl prolyl isomerase H	2.76334	0.00319565	-	-	-0.770435	0.322931	-1.16985	-0.134236	0.207598	0.087567	0.271145	0.141778	-1.12039	-0.788958	-0.401962	-	-	0.194614	0.283865	0.490313	-	-	-0.883871	-1.17748	-0.720493	-2.21261	-0.85478	-0.0292606	-0.253714	0.249311	-0.602943	-0.0345726	20.5525	19.782	21.0722	23.7619	22.5921	23.6277	1	2.5	1.15	3	1.25	2.75	3	3	5
D4A5X7	Gdap1	ganglioside-induced differentiation-associated-protein 1	2.99386	0.0120461	yes	-	-0.168289	-0.0441084	0.0421112	0.305817	0.0467844	0.0474233	0.0594041	0.0844081	-	-0.193148	-0.176188	-0.039999	-0.263823	-	0.0150509	-0.171043	0.0401707	-0.0606117	0.266533	0.00585938	-0.089386	0.0133991	0.0141506	0.401896	-0.0195808	0.388306	0.449217	0.309248	23.7092	23.5409	23.6651	24.7023	24.7444	25.0081	4	4.7	4.0625	4.8	4.6875	4.45	4	4	4
D4A652;D4A7G0;Q7TMD5;Q7TMD5-2	Zc3h14	zinc finger CCCH type containing 14	5.47774	0.0002	-	-	0.789815	-0.11862	0.130167	-0.0592121	0.109474	0.0700453	0.0875278	0.0629486	0.902637	0.455078	1.11999	0.740259	0.731113	-0.143641	-0.312414	-0.189577	0.106659	-0.0541286	0.444628	0.115841	0.156616	-0.0259056	-0.0403423	0.0750084	-0.114784	-0.122856	-0.231007	0.097578	22.9369	23.7268	22.8183	25.2524	25.3826	25.1932	3.41667	8.55	3.3	8.35	3.9	7.55	5	5	5
D4A6C5	Arhgap1	Rho GTPase activating protein 1	8.6017	0	-	-	-0.367999	-1.00187	0.136654	0.432895	0.0569603	0.0819306	0.108743	0.0377372	-0.284647	-0.502857	-0.426996	-0.435566	-0.189928	-1.04374	-1.17764	-1.01551	-1.07946	-0.693005	-0.260563	0.08288	0.242205	0.259254	0.359491	0.291788	0.428474	0.503977	0.451044	0.489191	23.7538	23.3858	22.752	26.029	26.1656	26.4619	3.83333	9.55	3.95	11.1	4.45	10.1	5	5	5
D4A6E6	Hs6st1	heparan sulfate 6-O-sulfotransferase 1	1.732	0.0328414	-	-	0.0397289	0.415275	0.266954	-0.373307	0.130779	0.127086	0.243474	0.115707	-0.259485	0.308714	-0.268383	0.327244	0.0905552	0.438875	0.613653	0.0596981	0.75387	0.210279	1.2395	0.00549889	-0.0123634	0.0599976	0.042141	-0.476875	-0.0215435	-0.665649	-0.198164	-0.504305	22.1521	22.1919	22.5674	23.2564	23.5233	22.8831	2.18333	3.25	2.71667	2.55	2.05	2.8	5	5	5
D4A6F2	Lynx1	Ly6/neurotoxin 1	2.14698	0.013337	-	-	0.156147	0.514684	-0.530907	0.0631828	0.191748	0.153099	0.20297	0.116032	-0.198481	0.667416	-0.0667114	-	0.222363	0.224598	0.626213	0.313496	-	0.894428	-	-0.0389481	-0.612429	-0.451992	-1.02026	-	0.392393	0.0542088	-0.127146	-0.0667248	21.6655	21.8217	22.1802	23.4738	22.9429	23.537	1.14583	1.5	1.4375	1.6875	1.14583	1.6875	4	4	4
D4A6W4	Rft1	RFT1 homolog	2.06734	0.0186447	-	-	0.264179	0.107484	0.366729	-0.561661	0.0916727	0.133493	0.068832	0.25705	0.186068	0.148739	0.101336	0.613583	0.27117	0.0531788	-0.273382	0.436165	0.378326	-0.0568676	-	0.348061	0.494183	0.257944	-	-	-0.81871	-0.304611	-	-	19.9157	20.1799	20.0232	20.8593	21.2717	20.2383	1	1.08333	1	1	1.1	1.08333	5	5	5
D4A7A8	Rab7b	RAB7B, member RAS oncogene family	1.74029	0.0287759	-	-	-0.496768	-0.536029	0.247582	-0.461836	0.16441	0.0953538	0.230325	0.124291	-0.834728	-0.686766	-0.36447	-	-0.101107	-0.698839	-0.540627	-0.36862	-	-	0.137089	0.710211	0.850853	-0.145216	-0.315027	-0.616211	-0.253952	-0.10181	-0.552858	-0.784349	21.4267	20.9299	20.758	22.9476	23.1951	22.4857	1.54167	3.35	1.60417	2.6	2.125	3.15	4	4	4
D4A8U7;P28023;A0A0G2K428	Dctn1	dynactin 1	2.41636	0.0175146	-	-	-0.0787252	-0.0576731	-0.156381	0.327385	0.112116	0.0679233	0.103455	0.0392077	-	-	-0.302628	0.0227165	0.0437355	-	-	-0.183952	0.0488358	-0.0379028	0.00748825	-0.146044	-0.556099	-0.0128155	-0.0744362	0.421503	0.312042	0.186886	0.356457	0.360037	24.8467	24.7679	24.789	26.6034	26.447	26.9307	10.0833	19.25	10.5833	23.05	10.5833	20.3	3	3	3
D4A8V0	Celf5	CUGBP, Elav-like family member 5	3.26553	0.00241916	yes	-	-0.436951	0.0821203	-0.140581	0.51406	0.0493129	0.116535	0.135094	0.0366991	-0.45035	-0.514872	-0.345631	-	-	0.145002	-0.143681	0.245039	-	-	0.0135632	-0.209536	-0.630791	0.14609	-0.0222301	0.512213	0.498438	0.434019	0.611568	-	22.671	22.234	22.7531	23.2019	23.0613	23.7874	2.05556	1.85	2.75	2.1875	2.58333	1.95	3	3	3
D4AAR7	Ccdc136	coiled-coil domain containing 136	2.0043	0.023705	yes	-	0.0465729	0.243476	-0.441521	-0.299602	0.105548	0.133593	0.0924242	0.142671	-0.26082	-0.00135994	0.27478	0.291597	-0.0713329	0.277716	0.499689	0.0782719	0.537916	-0.17621	-	-0.363361	-0.625669	-0.335531	-	-	-0.449167	-0.435265	-0.0143738	-	21.947	21.9936	22.1905	23.0742	22.4479	22.4648	2.45	1.9	2.93333	2.05	2.45	2.4	5	5	5
D4AAZ8	Irf2bp1	interferon regulatory factor 2 binding protein 1	1.69831	0.0364636	-	-	-0.506826	0.253167	0.0854969	-0.0991463	0.23088	0.186424	0.0826432	0.054766	-1.34284	-0.228769	-0.00563622	-0.614603	-0.342281	-0.123245	-0.0109234	-	0.55768	0.589155	-0.080946	0.0318356	0.3911	0.109707	-0.0242119	-0.220299	-0.0631714	0.0454502	-0.0255585	-0.232153	20.4082	19.9014	20.7737	25.9926	26.0781	25.8934	1.2	12.4	1.47917	11.75	1.55	11.35	5	5	4
D4AB01	Hint2	histidine triad nucleotide binding protein 2	2.31544	0.0131616	-	-	-0.423698	-0.189253	0.256893	0.259398	0.118924	0.116382	0.149665	0.0659749	-	-	-0.208441	-0.618946	-0.443708	-	-	0.043499	-0.307657	-0.3036	-0.0754967	0.409143	0.633875	0.434912	-0.11797	0.459488	0.233046	0.263939	0.293568	0.0469475	22.8964	22.4727	22.7071	23.7213	23.9782	23.9807	1.91667	2.1	1.75	2	2.16667	1.85	3	3	3
D4AB70	Edem3	ER degradation enhancer, mannosidase alpha-like 3	6.36462	0.000129032	-	-	-0.648695	0.00244522	-0.0846287	0.247844	0.0481155	0.0400606	0.0348541	0.0678691	-0.735468	-0.569279	-0.641338	-	-	0.115366	-0.0723038	-0.0264168	-0.00686455	-	-0.015337	-0.14744	0.000991821	-0.175274	-0.0860844	0.454407	0.325787	0.241127	0.0602016	0.157698	21.4181	20.7635	21.3892	25.0387	24.9541	25.2865	1.3	8.15	2.4	9.35	2.6875	8.65	4	4	5
D4ABM3	Daam1	dishevelled associated activator of morphogenesis 1	3.46857	0.00142636	-	-	-0.772432	0.30752	-0.544873	0.138351	0.21188	0.120862	0.160487	0.112134	-0.602621	-1.47823	-0.88516	-0.719891	-0.176264	0.320101	-0.0922108	0.28513	0.357618	0.66696	0.069767	-0.727634	-0.822065	-0.709219	-0.535212	0.574051	0.00624275	0.127399	-0.03302	0.0170822	22.0474	21.275	22.3549	24.5232	23.9783	24.6616	2.11667	5.65	3.45	8.1	3.15	7.6	5	5	5
H1UBM5;D4ACG7	Cpne6	copine VI	1.50793	0.0407458	yes	-	-0.144135	0.190886	-0.295751	0.576716	0.052952	0.104901	0.246832	0.214022	-0.214382	-	-0.0403767	-	-0.177647	0.24753	-	0.0618019	-0.00694084	0.461153	-0.535402	0.148687	-1.04812	-0.373791	0.329874	0.360744	1.25464	0.0769978	0.313248	0.877947	21.1014	20.9996	21.2923	23.7687	23.473	24.3454	2.30556	4.55	2.64583	6.65	2.125	5.5	4	3	4
D4ADK4	Cachd1	cache domain containing 1	2.15473	0.0106625	-	-	-0.962028	-0.87719	-0.020509	0.226968	0.256505	0.283323	0.224551	0.213238	-0.41279	-1.30854	-0.646704	-1.48008	-	-0.0534935	-1.34449	-1.01725	-1.09353	-	0.151133	0.0635777	-0.690962	0.653988	-0.280281	-0.356319	0.733257	0.190773	-0.10704	0.674168	21.8389	20.8813	20.9534	22.9454	22.9249	23.1723	1.4	3.65	1.9	3.65	2.33333	3.05	4	5	5
D4ADR5	Chpf2	chondroitin polymerizing factor 2	1.73269	0.0409433	-	-	-0.343226	-0.178171	-0.50347	-0.787745	0.0972017	0.105755	0.153491	0.143554	-0.157318	-0.285589	-0.565134	-0.579435	-0.128653	0.122051	-0.215414	-0.27434	-0.495031	-0.0281219	-0.459696	-0.883493	-	-0.535154	-0.135536	-0.539536	-1.3367	-0.574829	-0.745392	-0.74227	21.0571	20.7138	20.8789	21.8386	21.3483	21.0508	1.7	1.76667	1.75	1.41667	2.26667	2.1	5	5	5
D4ADS4	Mgst3	microsomal glutathione S-transferase 3	4.17415	0.000731183	yes	-	-0.242823	0.359192	-0.712804	-0.214434	0.126765	0.0356505	0.148154	0.110714	0.0327415	0.0203114	-0.652277	-0.297243	-0.317646	0.378061	0.378357	0.397141	0.422117	0.220282	-0.935377	-0.319117	-1.15688	-0.578396	-0.574255	-0.614794	-0.201643	-0.208765	0.0531387	-0.100105	23.0544	22.8116	23.4136	24.4241	23.7113	24.2097	2.35	2.85	2.75	2.95	2.5	3.1	5	5	5
D4ADV8	Dvl3	dishevelled segment polarity protein 3	2.20435	0.0284621	-	-	-0.203373	0.0124851	0.323466	-0.0091877	0.0919608	0.0956355	0.0561207	0.105164	-0.410563	-0.142786	-0.398066	0.0821457	-0.147594	-0.32103	-0.0394249	0.117086	0.249395	0.0563984	0.304941	0.300669	0.214779	0.258717	0.538227	-0.242626	-0.214502	-0.0538502	0.285923	0.179117	23.0363	22.833	23.0488	24.5584	24.8819	24.5492	2.26667	3.6	2.7	3.7	2.78333	3.4	5	5	5
D4AE06;D4A6E5	Fkbp15	FK506 binding protein 15	2.91053	0.00520889	-	-	-0.553793	-0.65719	0.0153999	0.124818	0.150075	0.136526	0.11432	0.134321	-0.554407	-0.0644207	-0.61585	-0.526232	-1.00805	-0.557413	-0.424503	-0.357353	-0.876169	-1.07051	-0.299093	0.00206375	-0.099369	0.0767326	0.396666	0.426989	-0.00699806	-0.0194073	-0.228113	0.451618	21.4716	20.9178	20.8144	24.1317	24.1471	24.2565	1.56667	5.5	1.58333	6.05	1.78333	5.7	5	5	5
D4AE68;P82471;Q45QM4	Gnaq	guanine nucleotide binding protein, alpha q polypeptide	4.57197	0.00114286	-	-	-0.139102	0.014482	-0.0358181	0.469579	0.0491622	0.0481777	0.0430243	0.0866447	-	-0.236517	-0.208235	-0.0766201	-0.0350342	-	0.0831776	-0.122358	0.0808563	0.0162525	0.0954342	-0.0145245	-0.0983696	-0.156244	-0.00538635	0.775808	0.399931	0.527384	0.273161	0.371613	23.8868	23.7477	23.9013	25.4495	25.4137	25.9191	3.9375	7.2	4.75	8.85	4.75	7.4	4	4	4
D4AEI5	Myef2	myelin basic protein expression factor 2, repressor	4.18969	0.00020339	-	-	-0.0185223	-0.508373	0.723999	1.2228	0.130468	0.0865717	0.223372	0.200048	-	0.339327	-0.137871	-0.00830841	-0.267237	-	-0.485859	-0.742786	-0.324871	-0.479975	-	-	1.03593	0.291071	0.844992	-	-	1.62275	1.0132	1.03246	21.2376	21.2191	20.7292	21.5504	22.2744	22.7732	1	1	1	1	1	1	4	4	4
E9PT66;B5DF12	Sf3b3	splicing factor 3b, subunit 3	4.99305	0.00024	-	-	-0.939807	-0.809505	-0.126647	-0.0676712	0.235911	0.0520983	0.0379298	0.0252113	-1.17572	-	-0.703896	-	-	-0.757406	-0.861603	-	-	-	-0.0196419	-0.189205	-0.0505314	-0.173731	-0.200127	0.00406456	-0.114618	-0.134567	-0.0461006	-0.0471344	20.2151	19.3765	19.4078	25.3688	25.2422	25.3011	1	10.4	1	10.1	1.125	10.85	3	2	2
E9PU34;Q1W176	Rmnd1	required for meiotic nuclear division 1 homolog	1.98682	0.0241102	-	-	-0.480543	0.0441432	-0.0169994	0.359517	0.269588	0.116124	0.125147	0.0709273	-	-0.750132	-0.210955	-	-	-0.0237103	-0.171793	0.373543	-0.00146675	-	-0.359646	-0.256126	0.153448	0.0768585	0.300468	0.249441	0.532122	0.143385	0.426455	0.446182	20.5268	20.0634	20.5709	21.155	21.138	21.5145	1.125	1.16667	1.8125	1.25	1.75	1.1	4	2	4
F1LM55;B5DFM4	Ccar2;RGD1309922	cell cycle activator and apoptosis regulator 2	2.71995	0.00840678	-	-	-0.441241	-0.313596	-0.303011	0.268147	0.149244	0.0845462	0.136495	0.0546589	-0.910679	-0.366234	-0.313267	-0.597494	-0.0185318	-0.240427	-0.611685	-0.161257	-0.384331	-0.170279	-0.628904	-0.577122	-0.122164	-0.281479	0.094614	0.314102	0.455059	0.241661	0.146175	0.183735	21.8873	21.4461	21.5737	23.7926	23.4896	24.0608	2.25	4.5	2.6	5.35	3.03333	4.9	5	5	5
F1LM66;Q5EB83	Eftud2	elongation factor Tu GTP binding domain containing 2	9.74272	0	-	-	1.17911	-0.477029	-0.0317871	0.18595	0.0756521	0.0637242	0.0801496	0.0636466	0.929945	1.32862	1.12834	1.34415	1.16451	-0.664782	-0.554419	-0.491076	-0.357494	-0.317375	-0.144375	-0.27809	0.0234604	0.0653229	0.174746	0.34536	-0.0154705	0.140282	0.297268	0.162312	21.4711	22.6502	20.9941	23.2655	23.2337	23.4515	1.8	4.7	1.93333	5.5	2.51667	5.5	5	5	5
F1LMN8;Q9JLP1	Khdrbs3	KH domain containing, RNA binding, signal transduction associated 3	2.20384	0.0124134	-	-	-0.131281	-0.051616	0.183754	0.746084	0.0933633	0.106958	0.184086	0.133218	-	-	-0.196589	0.0528698	-0.250124	-	-	-0.00719261	0.107389	-0.255045	0.133814	-0.481869	0.584246	0.446589	0.235991	0.635941	0.570923	1.26754	0.706514	0.549501	23.3768	23.2455	23.3251	24.0082	24.1919	24.7543	3.16667	4.1	3.25	4.85	3.16667	3.95	3	3	3
F1LMV9	Coro2b	coronin, actin binding protein, 2B	1.67762	0.0303782	-	-	-0.198423	0.0575966	-0.335041	0.644733	0.116798	0.103403	0.302539	0.242808	-0.0999546	-0.405935	-0.217417	-0.45961	0.190804	0.192312	-0.0777702	0.229233	-0.286057	0.230265	0.743168	-0.686687	-0.89555	-0.0890903	-0.747047	1.60293	0.518139	0.458185	0.289871	0.354538	23.3753	23.1769	23.4329	23.4316	23.0965	24.0763	4.76667	3.2	6.1	4.95	5.15	3.83333	5	5	5
F1LNC4;P58200	Vti1b	vesicle transport through interaction with t-SNAREs 1B	5.56243	0.000166667	-	-	-0.857365	-1.58287	-0.432013	0.00134621	0.0889142	0.229992	0.0557578	0.0537385	-	-1.03511	-0.773241	-0.763744	-	-1.10553	-1.40214	-1.63107	-2.19272	-	-0.236147	-0.510042	-0.387877	-0.549477	-0.476521	-0.109686	-0.0698128	-0.0696125	0.168463	0.0873795	22.3398	21.6301	20.9141	24.0338	23.6018	24.0351	1.3125	2.8	1.28333	3.6	1.54167	3.05	4	4	5
M3ZCQ2;F1LNJ2	Snrnp200	small nuclear ribonucleoprotein 200 (U5)	2.2829	0.0308633	-	-	-0.427267	-0.166419	-0.111439	0.0326408	0.132329	0.0394006	0.0425525	0.0526759	-0.588482	-0.455313	-0.445293	-0.711975	0.0647278	-0.193777	-0.249996	-0.199766	-0.171068	-0.0174866	-0.19869	-0.0981007	-0.200829	0.0297909	-0.0893669	0.152987	-0.0380821	-0.104597	0.158112	-0.00521469	24.0334	23.6061	23.867	26.9797	26.8683	27.0123	9.81667	32.55	11.8	35.6	12.3	34.1	5	5	5
F1LNL2;F1M7H3;B2RYQ9	Smarca5;LOC100359912	SWI/SNF related, matrix associated, actin dependent regulator of chromatin, subfamily a, member 5	1.57545	0.028797	-	-	-0.0279109	-1.0842	0.0557228	0.400628	0.210456	0.412152	0.340671	0.18943	-0.0884724	0.363098	-0.358358	-	-	0.0578766	-1.08526	-1.85858	-1.45084	-	1.00069	0.109253	-1.12986	0.116043	0.182491	0.56337	0.408337	-0.15847	0.205713	0.984192	22.9193	22.8689	21.7138	22.739	22.7947	23.1396	3	3.3	2.45	4.78333	4.1875	3.7	4	3	5
F1LNR1;F1LNQ9;A0A0G2JTD7;F1LNR0;A0A0G2JUI5	Clasp1	CLIP associating protein 1	2.15722	0.01605	-	-	0.0125165	-0.124597	0.30453	0.688218	0.206074	0.17172	0.0977368	0.119587	0.488689	-0.517866	0.0332203	-	0.0460224	-0.235435	-0.561871	0.158001	-	0.140917	0.191183	0.668642	0.31403	0.0980244	0.250772	1.10823	0.79808	0.55032	0.463085	0.52137	21.7179	21.7304	21.5933	25.5182	25.8227	26.2064	1.97917	7.95	2.5625	8.05	2.33333	7.85	4	4	4
F1LP45;P46933-2;P46933;A0A0G2K3S1	Apbb1	amyloid beta (A4) precursor protein-binding, family B, member 1	2.25757	0.0308252	-	-	-0.158859	0.121337	-0.108525	0.258435	0.0634383	0.0294377	0.0731221	0.121513	-0.224388	-0.241201	0.0454121	-0.301289	-0.0728283	0.119534	0.0767822	0.234861	0.0777588	0.0977497	0.0636292	-0.0459232	-0.101818	-0.0806255	-0.37789	0.72316	0.207006	0.0418396	0.232317	0.0878544	24.3768	24.218	24.4982	24.3712	24.2627	24.6297	7.43333	5.65	8.6	6.5	8.05	5.85	5	5	5
F1LP57;Q4KSH6;S4VP54	Map2k4	mitogen-activated protein kinase kinase 4	3.19505	0.00463768	-	-	-0.311422	0.263209	0.0386414	0.441524	0.150405	0.109434	0.0498211	0.0752244	-0.531843	-0.532961	-0.388371	0.275307	-0.37924	0.488823	-0.00114822	0.0957947	0.552637	0.179937	0.139002	-0.0268574	-0.00276375	0.171421	-0.087595	0.566675	0.208977	0.536077	0.579113	0.316776	21.9954	21.684	22.2586	25.0606	25.0992	25.5021	2.01667	7.55	3.15	9.15	2.95	7.65	5	5	5
F1LPM3;O35413	Sorbs2	sorbin and SH3 domain containing 2	1.64074	0.0408418	-	-	-0.146251	0.138179	0.554856	0.435143	0.059594	0.0542813	0.237048	0.178115	-0.248652	-0.281387	-0.0270977	0.0155964	-0.189714	0.249908	0.107595	0.154346	0.23185	-0.0528049	1.49975	0.257786	0.373722	0.34437	0.298649	1.11554	0.133356	0.426552	0.327433	0.172834	24.2614	24.1151	24.3995	24.7627	25.3176	25.1979	8.31667	8.65	9.15	8.35	9.05	7.15	5	5	5
F1LPS0;Q62910-4;Q62910;R9PXR6;D4ABN3;Q62910-5;Q62910-2;Q62910-6;Q62910-3	Synj1	synaptojanin 1	3.65896	0.00335829	-	-	-0.0238781	-0.00323105	-0.166719	0.289127	0.097599	0.024662	0.055303	0.028422	-	-	-	0.0737209	-0.121477	-	-	-	-0.0278931	0.021431	-0.226997	-0.117668	-0.348738	-0.11088	-0.029314	0.28109	0.393766	0.255486	0.2258	0.289495	24.0801	24.0562	24.0769	27.3682	27.2015	27.6574	7.5	26.25	8.5	29.2	9.125	27.35	2	2	2
F1LQ55;P11915;A0A0G2KAC1	Scp2	sterol carrier protein 2, liver	2.14832	0.0241279	-	-	0.290316	0.27904	-0.245295	-0.0812981	0.12375	0.0993844	0.134113	0.0789506	-0.16049	0.550407	0.349247	0.464027	0.248388	-0.0243759	0.540245	0.281281	0.434029	0.164021	-0.626955	-0.121483	-0.00258827	0.0265751	-0.502026	-0.371777	-0.0922356	0.0598984	0.059618	-0.0619946	22.8934	23.1838	23.1725	25.2634	25.0181	25.1821	3.31667	4.65	3.35	5.6	2.75	5.65	5	5	5
F1LQI6	Zer1	zyg-11 related, cell cycle regulator	2.21961	0.00946753	yes	-	-0.572969	0.10818	0.0248051	0.872987	0.204346	0.145233	0.25853	0.217692	-0.642048	-0.887276	-0.189585	-	-	0.271683	0.170736	0.308929	-	-0.318628	-0.196152	0.175051	-0.691704	0.888582	-0.0517521	0.918173	1.04832	0.146046	1.4856	0.766796	20.5167	20.0008	20.7367	20.2612	20.286	21.1342	1.61111	1.73333	1.75	2.3	1.6	1.85	5	3	4
F1LQN1	Galnt16	UDP-N-acetyl-alpha-D-galactosamine:polypeptide N-acetylgalactosaminyltransferase 16	1.57871	0.0449663	-	-	-0.0420128	0.319324	0.128679	0.686427	0.144487	0.124765	0.200158	0.144823	-0.0962257	-0.374094	-0.251928	0.459211	0.0529728	0.47823	0.142729	0.170467	0.733398	0.0717945	0.850525	-0.12233	0.280212	-0.165758	-0.199257	1.04886	0.226864	0.884554	0.763527	0.508327	23.0274	22.9854	23.3467	23.7396	23.8682	24.426	2.68333	3.55	3.5	4.95	3.3	3.55	5	5	5
F1LQZ3;A0A0G2JUD6	Kif3a	kinesin family member 3A	2.09601	0.0301572	-	-	0.18728	0.258084	-0.236137	0.214194	0.112267	0.0597653	0.137598	0.0509027	-0.155987	0.275005	0.488672	0.0327091	0.295998	0.212988	0.265259	0.381231	0.37446	0.0564804	-0.654938	-0.273666	-0.212061	-0.252239	0.212217	0.210678	0.278788	0.0710678	0.146164	0.364273	21.7182	21.9054	21.9762	24.2757	24.0395	24.4899	2.86667	5.7	3.1	6.4	2.45	5.95	5	5	5
F1LR38;P16970	Abcd3	ATP-binding cassette, sub-family D (ALD), member 3	1.89671	0.0463213	-	-	-0.170301	-0.111805	0.187038	0.209298	0.0370459	0.0837231	0.118311	0.0951543	-0.149267	-0.196577	-0.259609	-0.206299	-0.0397511	0.0526733	-0.310873	-0.13942	0.107462	-0.268869	0.527538	0.181316	0.364847	-0.0914803	-0.0470295	0.496593	0.0832558	0.290203	-0.0647449	0.24118	23.5116	23.3413	23.3998	24.8201	25.0071	25.0294	5.25	8.8	6.15	9.25	6.55	8.4	5	5	5
F1LR60;O35430-2;O35430	Apba1	amyloid beta (A4) precursor protein binding, family A, member 1	3.41726	0.00126667	yes	-	-0.520834	-0.571682	-0.225509	0.712438	0.11371	0.114863	0.196214	0.145781	-0.627493	-0.293556	-0.641453	-	-	-0.343132	-0.706059	-0.665855	-	-	0.419357	0.0233421	-0.54524	-0.624886	-0.40012	0.716272	1.26661	0.610855	0.442768	0.525684	19.9286	19.7531	19.71	21.8053	21.5798	22.5178	1	1.3	1	1.95	1.11111	1.45	3	5	4
F1LRB8;P18298;Q6P688	LOC100363915;Mat2a	methionine adenosyltransferase II, alpha	2.57227	0.0221566	-	-	-0.00761681	-0.303719	0.144972	-0.182168	0.0797747	0.0693555	0.0734483	0.0683606	-0.061945	0.183344	-0.0393677	0.141628	-0.261744	-0.262589	-0.269737	-0.509043	-0.0924587	-0.384766	0.139585	-0.0194397	0.405775	0.0336151	0.165323	-0.343208	-0.242258	-0.281898	-0.0570717	0.0135956	25.8638	25.8562	25.5601	29.459	29.6039	29.2768	6.16667	12.1	6.3	11.45	6.95	11.8	5	5	5
F1LRI7;P0C1X8	Aak1	AP2 associated kinase 1	2.33904	0.0112566	-	-	-0.304217	-0.138242	-0.252678	0.517906	0.228826	0.122374	0.151125	0.102117	-0.53915	0.369032	-0.632507	-0.414242	-	-0.33757	0.320629	-0.323902	-0.252684	-0.0976849	0.258684	-0.472269	-0.6304	-0.191057	-0.228346	0.719675	0.700834	0.412548	0.172968	0.583506	20.9643	20.6442	20.8261	24.061	23.8083	24.5789	1.45833	5.25	1.81667	7.1	2	6	5	4	5
F1LRK4;A0A0G2JTY6	Grsf1	G-rich RNA sequence binding factor 1	2.00233	0.0317813	-	-	-0.0303703	0.30312	0.145895	0.538191	0.059809	0.0411958	0.146164	0.13173	-0.185879	-0.137951	0.112562	0.0934944	-0.0340786	0.281305	0.182516	0.319487	0.439318	0.292973	0.318029	0.069685	-0.290163	0.0477772	0.584148	0.771378	0.579332	0.0477943	0.529699	0.762753	23.699	23.6686	24.0021	24.0041	24.15	24.5423	4.53333	5.3	5.65	6.15	4.9	4.95	5	5	5
F1LRN5;Q63155	Dcc	deleted in colorectal carcinoma	1.5714	0.0433934	-	-	-0.25732	-0.0193205	0.206038	0.511551	0.117796	0.117873	0.107439	0.230449	-0.605078	-0.0833721	-0.160116	-0.180714	-	-0.146055	0.248531	0.0958176	-0.275576	-	0.313232	-0.0313435	-0.043417	0.276003	0.515717	1.39559	0.433252	0.0471249	0.324572	0.357214	21.2402	21.0426	21.1945	23.0422	23.2482	23.5538	1.55	3.75	1.85	4.35	2.1875	3.25	4	5	5
F1LRV6;Q9Z244	Gmpr	guanosine monophosphate reductase	2.04259	0.0109762	-	-	-0.180558	-0.314821	1.28455	0.210691	0.2901	0.253415	0.253979	0.265985	-	0.00292969	-0.748981	-	0.204378	0.316833	-0.381561	-0.919476	-	-0.27508	1.16317	1.7724	0.918079	-	-	0.580864	0.356472	-0.305262	-	-	20.6387	20.7505	20.6583	19.3226	20.3228	19.5333	1.1875	1.11667	1.3	1	1.2	1	4	4	5
O70509;F1LSA1;O08779;P26051-2;D3ZGF1;P26051	Cd44	CD44 antigen	1.73617	0.0462351	-	-	0.0975056	-0.0941128	-0.239173	-0.464534	0.124847	0.115656	0.0931476	0.112578	-0.103062	0.538801	0.0931568	0.135538	-0.176907	-0.103397	0.266911	-0.462868	-0.0635014	-0.107708	-0.419617	-0.249079	0.112741	-0.275366	-0.364544	-0.860918	-0.232119	-0.539862	-0.408264	-0.281507	23.2246	23.3221	23.1305	28.1181	27.8789	27.6535	2.43333	3.75	2.45	3.75	2.6	4.8	5	5	5
F1LSH6;Q9JKB0	Hcn1	hyperpolarization-activated, cyclic nucleotide-gated K+ 1	1.30593	0.0449619	-	-	-0.906227	0.327354	0.0533533	0.87322	0.123033	0.183134	0.446874	0.437333	-0.970442	-0.668406	-1.07983	-	-	0.531277	0.488882	-0.0380955	-	-	1.1552	-0.903126	-0.377708	0.339045	-	2.14785	0.436014	0.200867	0.708155	-	21.3453	20.4013	21.6727	21.8658	21.9192	22.7391	1.08333	2.4375	2.91667	3.08333	2.58333	2.66667	3	4	3
F1LSR8;Q8CFG5	Cacna2d3	calcium channel, voltage-dependent, alpha2/delta subunit 3	3.47763	0.000695652	yes	-	-1.03122	0.0736758	-0.529339	1.39066	0.244611	0.187899	0.018631	0.210232	-0.659258	-1.4924	-0.941986	-	-	-0.189894	-0.0265236	0.437445	-	-	-0.510708	-	-0.54797	-	-	1.42969	1.73371	1.00859	-	-	20.6736	19.6424	20.7473	20.3293	20.2397	21.5324	1	1.125	2.13889	2.04167	2.08333	1.25	3	3	3
F1LSY2;O35764	Nptxr	neuronal pentraxin receptor	3.3911	0.00141732	-	-	0.12527	0.563509	-0.779703	0.359245	0.225446	0.0982562	0.219627	0.146903	0.0590553	-0.296656	-0.220871	0.11446	0.970364	0.848192	0.296021	0.410545	0.694149	0.56864	-0.230515	-0.494905	-1.40374	-1.17669	-0.592667	0.85553	0.497971	0.065134	0.0852089	0.292383	22.8242	22.9494	23.3877	24.6582	23.8785	25.0174	2.65	2.7	3.75	4.1	2.75	3.85	5	5	5
F1LT09	Wdr33	WD repeat domain 33	1.98512	0.0119769	-	-	0.178481	-0.230386	-1.40335	-0.268017	0.662686	0.0176535	0.0708961	0.228719	-0.484205	0.841167	-	-	-	-0.212732	-0.248039	-	-	-	-	-1.28731	-1.27402	-1.52929	-1.52277	0.573797	-0.16806	-0.666327	-0.436607	-0.642887	21.3284	21.3986	21.0354	22.791	21.5863	22.523	1	1.45	1.11111	2	1	1.95	3	3	2
F1LTX8;Q6TXI6	Lpgat1;LOC317456	lysophosphatidylglycerol acyltransferase 1	2.10706	0.0138836	yes	-	-0.24466	0.288085	0.227874	0.890756	0.087685	0.0707291	0.202322	0.207954	-0.0879784	-0.25478	-0.391222	-	-	0.0824394	0.389238	0.372345	0.308319	-	0.811888	-0.138266	-0.135845	0.617517	-0.0159225	1.32741	0.480759	0.594746	1.16011	-	20.9673	20.7417	21.2554	20.7516	20.9795	21.8294	1.36111	1.65	2.25	2.22917	2.125	1.75	4	3	4
F1M5S2;F1LUB7;Q6RVG2-2;Q6RVG2-3;Q6RVG2	Slc4a8	solute carrier family 4 (anion exchanger), member 8	1.50741	0.0368803	-	-	-0.307116	0.496045	-0.365846	0.458791	0.100373	0.0825894	0.303925	0.177309	-0.122822	-0.330338	-0.468189	-	-	0.660639	0.425781	0.401716	-	-	-0.145214	-0.229181	-1.55721	0.131422	-0.0290451	0.596882	0.617441	-0.243973	0.725924	0.597683	20.8012	20.494	21.1411	22.0552	21.6894	22.514	1.58333	2.8	2.125	3.5	2	3.4	3	3	4
F1LUC0	Sybu	syntabulin (syntaxin-interacting)	3.28294	0.00157576	yes	-	-0.63298	0.188977	-0.230476	0.717955	0.139313	0.0936069	0.0875674	0.184611	-0.902836	-0.437988	-0.558117	-	-	0.0726051	0.120159	0.374166	-	-	-0.064537	-	-0.264946	-0.361946	-	0.5084	-	1.086	0.559467	-	22.4863	21.8534	22.1387	20.6681	20.4376	21.386	1.89583	1.41667	2.75	1.66667	3.16667	1.08333	3	3	4
F1LUZ4	Sorcs1	sortilin-related VPS10 domain containing receptor 1	2.47649	0.0177862	-	-	0.234738	0.120345	0.315003	-0.224532	0.0918495	0.106663	0.0421166	0.105023	0.0552788	0.230568	0.483236	0.0117149	0.392893	-0.15134	0.147501	0.119953	-0.00518417	0.490795	0.414108	0.363777	0.2243	0.204519	0.368311	0.0900936	-0.21829	-0.562498	-0.275982	-0.155983	22.0407	22.2754	22.161	22.392	22.707	22.1675	2.91667	3.7	2.95	2.45	2.85	3.18333	5	5	5
F1LV89	Rap1gap	Rap1 GTPase-activating protein	2.09131	0.022637	-	-	-0.135171	-0.0117477	0.281288	0.53947	0.140418	0.0764662	0.123336	0.157564	-0.674505	-0.0298405	0.147482	-0.0821285	-0.0368633	-0.244732	-0.0578098	0.228495	0.0398178	-0.0245094	-0.089159	0.144749	0.46661	0.265648	0.618593	0.213541	0.215734	0.91437	0.445341	0.908361	24.2132	24.078	24.2014	24.7305	25.0118	25.27	6.66667	7.35	7.9	8.25	7.35	6.6	5	5	5
F1LWK7;A0A0G2K7Z4	Ablim1	actin-binding LIM protein 1	3.08455	0.00475472	yes	-	0.552809	0.131283	-0.120155	-0.229345	0.119383	0.0759386	0.070056	0.138683	-	0.744761	0.526451	0.714733	0.22529	-	0.337585	0.0509624	0.146561	-0.00997734	-0.0173416	-0.133211	-0.041605	-0.0211678	-0.387451	0.15222	-0.496128	-0.185968	-0.585468	-0.0313797	22.34	22.8928	22.4713	24.0968	23.9766	23.8674	3.16667	3.65	2.1875	3.7	2.625	3.43333	4	4	4
F1LWQ2;Q63199;Q9R230	Fas	Fas (TNF receptor superfamily member 6)	3.79841	0.000693878	-	-	0.532512	0.108515	-0.506232	-0.731285	0.153625	0.189711	0.102079	0.131594	0.790331	0.548342	-	0.258863	-	0.424744	-0.231176	-	0.131977	-	-0.224636	-0.397078	-0.829998	-0.610876	-0.468575	-1.17064	-0.63703	-0.641079	-0.83165	-0.376024	19.8125	20.2993	19.8753	21.3112	20.805	20.5799	1	1.05	1.08333	1.26667	1	1.41667	4	3	3
F1LXQ7	Arhgap21	Rho GTPase activating protein 21	2.03519	0.0173692	-	-	-0.386776	0.353047	-0.397253	0.258609	0.200476	0.196188	0.18615	0.0786505	-0.578398	-0.595978	0.0140476	-	-	0.254358	-0.152197	0.569868	-	0.740158	0.0320702	-0.15202	-0.649494	-0.22385	-0.992973	0.406199	0.445757	0.218002	0.21644	0.00664902	20.4298	20.1256	20.7854	22.3875	21.9903	22.6462	1.5	2.85	1.8	4	1.86667	3.85	5	3	4
F1LY78	Dtx3	deltex 3, E3 ubiquitin ligase	2.37517	0.0066	yes	-	-0.965726	-0.56485	0.208607	0.554382	0.161795	0.10991	0.289846	0.221864	-1.16917	-1.08193	-0.64608	-	-	-0.751789	-0.571535	-0.371225	-	-	1.33677	-0.152822	0.079567	0.058363	-0.278841	1.36635	0.148706	0.680492	0.326822	0.249542	21.3656	20.3999	20.8007	21.7232	21.9318	22.2776	1.55556	1.9	1.86111	2.45	1.8125	1.85	3	3	3
F1LYA6;O35823	Abi2	abl-interactor 2	1.9094	0.0316803	-	-	-0.243766	-0.0846981	0.395038	-0.00184898	0.107507	0.106613	0.147379	0.120019	-0.259205	-0.517912	0.142239	-0.259462	-0.324488	-0.394659	-0.214148	-0.0730381	0.236118	0.0222359	0.259218	0.0608082	0.942429	0.384876	0.32786	0.295927	-0.085989	0.259895	-0.313156	-0.165922	22.7461	22.5024	22.6614	23.0232	23.4182	23.0213	3.18333	2.7	3.45	2.25	3.65	2.35	5	5	5
F1LYZ8	Ppp1r21	protein phosphatase 1, regulatory subunit 21	2.02957	0.0119304	-	-	0.152483	0.12214	-1.06997	0.0258198	0.0391254	0.385612	0.230078	0.118161	0.113358	0.191608	-	-	-	0.507751	-0.263472	-	-	-	-1.42313	-	-	-0.637918	-1.14885	-0.315887	0.220671	-	0.0673771	0.131119	20.2439	20.4052	20.4816	21.787	20.7728	21.8129	1.08333	1.91667	1.4375	2.375	1.3	2.125	4	2	3
H1UBM8;F1M0Z3	Cpne4	copine IV	1.47592	0.041589	yes	-	0.218894	0.433929	-0.457763	0.492899	0.129929	0.183152	0.243453	0.292333	0.00260735	0.0639935	0.581848	-	0.227129	0.443058	-0.128361	0.910763	0.721445	0.222738	0.495245	-0.590746	-0.720543	-0.868975	-0.603798	1.47797	0.680017	0.245102	0.35869	-0.297281	20.9358	21.2257	21.3697	22.1848	21.7271	22.6777	1.97917	2.08333	2.15	3.25	1.8	2.4	5	4	5
F1M1A6;A6Y7S3	LOC681355;Kctd8	potassium channel tetramerisation domain containing 8	2.4915	0.00679389	-	-	0.449027	0.180767	-0.620136	-0.348817	0.082015	0.157272	0.169753	0.0678018	0.531042	0.367012	-	-	-	0.0234947	0.338039	-	-	-	-0.688765	-0.132107	-0.916327	-0.743347	-	-0.331774	-0.523989	-0.346195	-0.19331	-	21.4481	21.8534	21.5852	22.9435	22.3467	22.571	1	1.35	1	1.45	1.08333	1.5625	3	2	2
F1M1R7	Zfp771	zinc finger protein 771	2.41168	0.00748571	-	-	0.851728	0.229985	0.777285	-0.126934	0.0706005	0.162867	0.183214	0.127012	0.922329	-	0.781128	-	-	0.20266	-	0.524748	-0.0374527	-	1.14095	0.48288	1.16618	0.861435	0.234978	-0.447422	-0.269224	0.0494232	0.268827	-0.236275	20.0071	20.5661	20.1888	22.0318	22.8091	21.9048	1.11111	3.15	1	2.03333	1.22917	2.03333	4	2	3
F1M201;Q5RJY4-2;Q5RJY4	Dhrs7b	dehydrogenase/reductase (SDR family) member 7B	1.62159	0.0383121	-	-	-0.0715383	0.359402	0.535379	-0.103393	0.125481	0.0669943	0.176713	0.144035	-0.0478554	-0.299749	0.13299	-	-	0.35297	0.246714	0.478521	-	-	0.571592	0.338957	0.7204	1.04743	-0.00148582	0.0993652	-0.238335	0.303341	-0.143728	-0.537607	21.1007	21.0292	21.4336	22.8171	23.3525	22.7137	1.61111	2.45	1.875	2.53333	1.91667	2.6	3	3	4
F1M2D4	Arhgap23	Rho GTPase activating protein 23	2.01708	0.0317102	-	-	-0.355268	0.123813	-0.34368	-0.0560467	0.151882	0.101209	0.0845444	0.0659596	-0.648783	-0.276272	-0.140751	-	-	-0.153267	0.151037	0.332973	0.164509	-	-0.48267	-0.0248985	-0.488354	-0.345938	-0.376539	0.0449657	0.120632	-0.25441	-0.13508	-0.0563412	20.4747	20.2059	20.5464	22.0704	21.7267	22.0143	1	1.65	1	2.35	1	1.9	4	4	5
F1M3P6	Scai	suppressor of cancer cell invasion	1.54207	0.0354925	yes	-	-0.069878	0.279903	0.0282261	1.01973	0.067494	0.106275	0.303936	0.374775	0.0437584	-0.195723	-0.168941	-0.166483	0.137999	0.607756	0.1113	-0.00530434	0.324238	0.361528	1.0376	0.0513992	-0.861855	-0.156536	0.0705223	1.98699	1.39796	-0.227858	0.67992	1.26164	21.0261	20.9562	21.306	22.4188	22.447	23.4385	1.93333	3.15	2.5	5.05	2.01667	3.8	5	5	5
F1M3W5	Dmxl2	Dmx-like 2	1.72057	0.0244547	yes	-	-0.0853825	0.448311	-0.88282	-0.0333643	0.289575	0.181651	0.272998	0.239279	-	-0.949699	0.128513	0.208822	0.270834	-	-0.0372372	0.46917	0.841595	0.519716	-	-1.20133	-1.39844	-0.76502	-0.166481	-	0.258005	-0.681429	-0.0984859	0.388453	21.8962	21.8108	22.3445	24.145	23.2622	24.1116	3.08333	8.25	5.3125	12.75	4.5	12.9375	4	4	4
F1M4A4	Kif1a	kinesin family member 1A	3.79695	0.0072029	-	-	-0.14362	-0.00373726	0.101095	0.289841	0.0531386	0.0471186	0.0685122	0.0258962	-0.225178	-0.213938	-0.227503	-0.096632	0.0451488	-0.0955734	0.0731945	-0.0871124	-0.0501747	0.14098	-0.109415	0.0363293	0.134281	0.135639	0.30864	0.295717	0.215298	0.323793	0.252129	0.36227	27.1896	27.046	27.1859	27.1345	27.2356	27.4243	28.35	27.25	32.2	29.95	31.05	26.1	5	5	5
F1M4N6	Dock3	dedicator of cyto-kinesis 3	1.79472	0.0165473	yes	-	0.0815287	0.0901432	1.05989	1.86481	0.320204	0.285461	0.174273	0.227451	-0.465319	-0.37595	0.253767	-	0.913616	-0.144867	-0.335258	-0.0913086	-	0.932007	-	1.23417	-	0.885618	-	-	2.09226	-	1.63736	-	21.1409	21.2224	21.231	19.2831	20.343	21.1389	2.3125	1.25	2.35	2.01667	2.3	1.0625	4	4	4
F1M5N7;A0A0G2K7Q9	Kif21b	kinesin family member 21B	1.9205	0.0168943	yes	-	-0.143886	-0.0433548	-0.635225	0.721547	0.208741	0.202754	0.358648	0.191126	-0.663168	-0.48744	-0.167883	0.0874443	0.511618	-0.348822	-0.378513	-0.270914	0.0842381	0.697237	-0.317114	-0.610184	-1.87559	-0.701288	0.328047	0.970896	0.50782	0.0742645	0.936026	1.11873	21.6077	21.4638	21.5644	22.5112	21.8759	23.2327	1.95	2.15	2.18333	4.55	2.05	3.5	5	5	5
F1M6V6;Q562B0	Spock1	sparc/osteonectin, cwcv and kazal-like domains proteoglycan 1	1.83912	0.029849	yes	-	-0.616184	0.115418	-0.0089756	-0.107687	0.201824	0.186261	0.0580691	0.0860671	-0.884424	-1.04644	-0.202829	-0.889585	-0.0576363	0.554731	-0.138744	0.373035	-0.474667	0.262735	-0.141426	-0.0354004	0.0125122	0.199896	-0.0804596	-0.158024	-0.198519	-0.344658	0.151087	0.0116768	21.3645	20.7483	21.4799	21.0704	21.0614	20.9627	1.2	1.1	1.95	1	1.85	1.05	5	5	5
F1M6V8;B5DF70;A0A0G2JX43	Strn4	striatin, calmodulin binding protein 4	1.6833	0.0467661	-	-	-0.190949	0.251499	-0.0823952	0.324781	0.15499	0.103427	0.0933506	0.122422	-0.587263	-0.544537	0.00442886	0.0296173	0.143009	0.113195	0.0651436	0.104261	0.603771	0.371124	0.284061	-0.149797	-0.215506	-0.209898	-0.120836	0.77076	0.133171	0.290031	0.0756702	0.354273	22.117	21.926	22.3685	24.4274	24.345	24.7522	2.4	6.35	3.3	6.7	2.75	6.45	5	5	5
F1M6W2;Q6UPR8	Ermp1	endoplasmic reticulum metallopeptidase 1	2.86439	0.0109555	-	-	0.0795505	0.0696957	-0.402643	-0.233634	0.129165	0.0579113	0.0695499	0.0419728	0.226513	0.497829	0.0297146	-0.208241	-0.148064	0.134106	0.240894	0.0681839	0.00838661	-0.103092	-0.609343	-0.184397	-0.446196	-0.342039	-0.431242	-0.236473	-0.230238	-0.371336	-0.223577	-0.106544	24.1374	24.217	24.2071	25.4018	24.9992	25.1682	7.35	8.85	8.25	10.05	7.65	10.75	5	5	5
F1M8D3;A0A0G2JYB9	Cmip	c-Maf inducing protein	1.95511	0.0165432	-	-	-0.0525589	0.192842	0.457267	1.17128	0.0755139	0.0475545	0.293684	0.350718	-0.0908852	-0.165863	-0.249731	0.117857	0.125828	0.359413	0.0875168	0.148775	0.230621	0.137886	1.29108	0.160419	0.105061	0.997551	-0.267775	2.29012	1.31592	1.0348	1.12435	0.0912247	22.9505	22.898	23.1434	22.383	22.8403	23.5543	3.25	2.95	4.1	4.48333	3.85	3.36667	5	5	5
Q3MID5;F1M8H6;Q5I6B8	Pip5k1c	phosphatidylinositol-4-phosphate 5-kinase, type 1 gamma	4.06816	0.000411765	-	-	-0.46168	0.0979341	-0.571812	0.680524	0.219552	0.129363	0.133147	0.110132	-	-0.681232	-0.242128	-	-	0.143145	-0.145287	0.295944	-	-	-0.686117	-0.769287	-0.886856	-0.200125	-0.316673	0.987244	0.691298	0.841702	0.503819	0.378557	21.424	20.9914	21.3476	21.0159	20.4441	21.6964	1.66667	1.15	2.375	2.05	2.36111	1.55	3	3	4
F1M8N9;Q63488;Q7TP93	Slc20a2	solute carrier family 20, member 2	4.3067	0.000711111	-	-	0.595939	0.55779	0.31643	-0.292487	0.141521	0.0718484	0.114759	0.0664907	0.443432	1.03507	0.179163	0.627106	0.694929	0.594049	0.461985	0.35096	0.605852	0.776106	-0.00971222	0.437658	0.102001	0.461206	0.590994	-0.47773	-0.219809	-0.223335	-0.417578	-0.123983	21.3552	21.9512	21.913	22.5052	22.8216	22.2127	2.28333	1.85	2.15	1.15	1.86667	1.51667	5	5	5
F1M9A7;Q63448	Acox3	acyl-Coenzyme A oxidase 3, pristanoyl	3.04041	0.00541667	-	-	-0.207024	0.195249	-0.25917	0.322582	0.0193674	0.0548357	0.089203	0.104146	-0.183138	-0.245375	-0.192558	-	-	0.30492	0.140255	0.140572	-	-	-0.327007	-0.0927639	-0.492399	-0.0138111	-0.369867	0.484774	0.317434	0.0354176	0.610878	0.164408	20.2672	20.0602	20.3788	23.3029	23.0437	23.6255	1.16667	5.4	1.6875	7.45	1.66667	6.6	3	3	4
F1M9N7;Q4KLH5	Agfg1	ArfGAP with FG repeats 1	1.63701	0.0482747	-	-	0.141946	-0.0270504	-0.275812	-0.451192	0.137601	0.175205	0.0900289	0.090951	0.0106888	-0.206984	0.173567	0.10346	0.628998	-0.306213	-0.17951	-0.351198	0.103762	0.597908	-0.129129	-0.0175667	-0.463198	-0.297628	-0.471537	-0.30361	-0.335596	-0.711252	-0.629759	-0.275745	22.2567	22.3986	22.2296	25.3035	25.0277	24.8523	2.35	5.25	2.15	5.3	2.15	6.25	5	5	5
F1M9Z9	Adam12	a disintegrin and metallopeptidase domain 12 (meltrin alpha)	1.50405	0.0391181	-	-	-1.10351	-0.530873	-0.237041	-0.0897498	0.0189247	0.180211	0.309422	0.0583181	-	-1.08458	-	-1.12243	-	-	-0.785332	-	-0.182587	-0.624701	-	0.269005	-	-0.181578	-0.798552	-	-0.237368	0.0444527	-0.0615864	-0.104498	21.993	20.8792	21.4373	24.4198	24.0409	23.6793	1.63333	1	2.46667	1	1.7	1.0625	3	3	4
F1MA24;P38444	Acvr2a	activin receptor IIA	2.63931	0.00958199	-	-	-0.145765	0.0145245	0.453152	0.475596	0.150872	0.11118	0.0812098	0.10116	-0.0530491	-0.0295563	0.0211449	0.0753803	-0.742743	-0.0552349	0.208986	0.226524	0.0730114	-0.380665	0.70565	0.440609	0.201458	0.506819	0.411226	0.806282	0.228552	0.33951	0.416996	0.586639	21.5486	21.4028	21.5631	23.1455	23.5986	23.6211	1.61667	3.9	1.95	3.6	1.88333	3	5	5	5
F1MA52;O88984	Nxf1	nuclear RNA export factor 1	2.27113	0.0278456	-	-	-0.296636	-0.0133011	0.203302	0.0592716	0.117642	0.0486872	0.0906456	0.0637326	0.00689507	-0.305243	-0.0912666	-0.639694	-0.453873	-0.189077	0.0958748	0.0455704	0.0139771	-0.0328503	-0.0053463	0.2181	0.224533	0.518991	0.0602322	0.0369663	-0.101065	-0.0455189	0.240015	0.16596	21.4254	21.1287	21.4121	25.2382	25.4415	25.2975	1.55	10.45	2.13333	10.8	1.95	10	5	5	5
F1MA79;A0A0G2KA49;Q9WVC1	Slit2	slit homolog 2 (Drosophila)	2.53544	0.00503167	-	-	0.441972	0.926381	-0.115292	-0.651645	0.271565	0.436477	0.133181	0.158266	-	0.713537	0.170406	-	-	1.09156	1.58614	0.101448	-	-	0.111696	-0.0257626	-0.528889	0.177616	-0.311121	-0.789593	-0.789707	-0.974064	-0.0525475	-0.652315	20.9716	21.6616	21.4374	20.811	20.6957	20.1594	1.97222	1.65	3.25	1.15	2.58333	1.35	3	2	4
F1MAA5;Q66H32	Rangap1	RAN GTPase activating protein 1	3.41266	0.010716	-	-	-0.23551	-0.121252	0.0788918	0.158568	0.0362609	0.0574962	0.0661951	0.0549094	-0.237904	-0.129633	-0.2351	-0.357042	-0.217873	-0.142298	-0.169785	-0.3008	0.00820732	-0.0015831	0.20018	-0.129158	0.237631	0.0124741	0.0733318	0.274837	-0.0119171	0.282154	0.119556	0.128208	24.5883	24.3528	24.4671	27.8014	27.8803	27.96	8.16667	18.95	9.45	18.5	9.9	18.3	5	5	5
F1MAH6	Cdh11	cadherin 11	4.48815	0.000230769	-	-	-0.0161556	0.0414433	-1.02556	-1.28511	0.113831	0.150382	0.166781	0.145715	-0.215733	0.0589695	-0.0745831	-0.235792	0.38636	-0.184334	-0.0114079	-0.15353	-0.0741482	0.630636	-0.820322	-1.35946	-	-1.25441	-0.668055	-	-1.51259	-	-1.01361	-1.32913	21.7691	21.7529	21.8105	22.027	21.0906	20.7933	2.38333	1.66667	2.6	1.9375	2.48333	1.6	5	5	5
F1MAK3;B5DEI5	Arhgap32;Rics	Rho GTPase activating protein 32	1.58183	0.0328392	-	-	-0.577124	-0.188731	-0.266837	0.598264	0.317286	0.224814	0.217563	0.224761	0.159071	-1.39619	-1.21281	-0.48082	0.0451221	-0.0222092	0.379648	-0.855837	-0.54875	0.103495	0.450312	-0.743294	-0.453619	-0.584496	-0.0030899	0.61492	0.526806	0.917004	-0.192698	1.12529	21.7627	21.1856	21.574	22.9375	22.6707	23.5358	1.95	3.4	3.15	5.1	3.55	3.3	5	5	5
Q62681;F2Z3S9	Nr2f1	nuclear receptor subfamily 2, group F, member 1	1.6823	0.0273112	-	-	-0.0309442	0.850956	-0.316086	0.0525547	0.381829	0.255796	0.203295	0.158073	0.657234	-0.661716	-0.0883503	-	-	0.983345	0.146515	0.904827	1.36914	-	-0.409933	-0.259733	0.426029	-0.580034	-0.756758	0.343292	-0.14798	0.496422	-0.0815086	-0.347452	20.6988	20.7701	21.5497	23.2898	22.9737	23.3424	1.44444	3.3	2.4375	3.55	1.6875	3.25	4	3	4
F2Z3T0;Q4V8C8	Cdc73	cell division cycle 73, Paf1/RNA polymerase II complex component	2.06991	0.0258256	-	-	-0.437661	0.0275406	0.232656	0.0148582	0.217225	0.0958403	0.0437796	0.0794657	-1.02349	-	-0.430309	-0.315264	0.0184193	-0.00892258	-0.235758	0.0204868	-0.000619888	0.362516	0.110748	0.312717	0.247608	0.336868	0.155338	0.0373878	-0.204433	-0.0231819	0.288282	-0.0237637	21.5594	21.1253	21.5869	25.3458	25.5784	25.3606	1.61667	10.95	2.31667	10.3	2.65	10.05	5	4	5
Q6MG10;F6Q5K7;A0A0G2JXL3	Mrps18b	mitochondrial ribosomal protein S18B	1.76939	0.0296753	-	-	0.199198	-0.146347	-0.0199337	-0.664064	0.217631	0.141668	0.0984481	0.200917	0.382841	0.647926	-0.613583	0.156555	0.422251	0.017889	-0.327402	-0.498816	-0.234856	0.311447	0.173061	0.029829	-0.158197	-0.326681	0.18232	-1.07731	-0.156975	-0.517864	-1.18983	-0.378342	20.9238	21.123	20.7775	22.1109	22.091	21.4468	2.2	1.85	2	1.9	2.1	2.2	5	5	5
Q7TQ25;Q7TNM3;F7EYB9	Omg	oligodendrocyte myelin glycoprotein	1.27935	0.0438694	-	-	-0.111044	0.465621	0.472081	-1.42714	0.183199	0.340511	0.459409	0.47363	-	-0.294243	0.072155	-	-	0.0439339	0.729998	1.29637	-	-0.207817	-	0.0126724	-	0.93149	-	-	-0.95351	-1.90077	-	-	20.9799	20.76	21.2578	20.5952	20.9344	19.5013	1.11111	1.16667	1.25	1	1.125	1.29167	4	2	5
F7F3Z1	Lman2l	lectin, mannose-binding 2-like	2.71492	0.0109157	yes	-	0.282977	0.0886322	-0.132338	-0.333478	0.142496	0.109968	0.0408145	0.049069	0.136816	0.13912	0.832535	0.0341454	0.272266	0.158531	-0.141718	0.334021	0.291203	-0.198875	-0.15321	-0.157484	0.0144596	-0.129717	-0.235741	-0.162338	-0.409084	-0.305273	-0.346874	-0.443819	21.7441	22.027	21.8327	22.9516	22.8192	22.6181	2.48333	2.95	2.55	2.51667	2.3	3.05	5	5	5
F7FF45	Numa1	nuclear mitotic apparatus protein 1	1.72746	0.0465648	-	-	-0.687302	-0.395546	-0.123582	-0.233124	0.142706	0.114611	0.0895626	0.0889411	-0.948832	-0.45756	-	-0.655516	-	-0.561148	-0.113586	-0.601938	-0.305513	-	-0.155731	-0.440485	-0.107224	0.00178337	0.083744	-0.536865	-0.219641	-0.158325	-0.261341	0.0105534	21.7574	20.9693	21.275	24.2478	24.1243	24.0147	1.31667	3.95	1.55	3.3	2	3.8	4	4	5
F8V328;P35280;Q5M970	Rab8a	RAB8A, member RAS oncogene family	2.42516	0.014534	-	-	0.646069	0.163763	0.0700211	-0.0235641	0.132141	0.128536	0.107548	0.0482746	0.771404	-	0.958866	0.425714	0.428289	0.659454	-0.0734158	0.134325	0.0231075	0.075346	0.12484	0.305042	0.249662	-0.0410023	-0.288437	0.0150452	-0.0935555	0.0485649	0.0868034	-0.174679	20.0515	20.8044	20.2153	23.93	24	23.9064	1.20833	3.6	1.05	3.45	1.05	3.85	5	4	5
F8WFS9;Q05764;Q05764-2	Add2	adducin 2 (beta)	1.53367	0.0408098	yes	-	-0.344459	0.222745	-0.136019	0.41084	0.263562	0.163495	0.0728085	0.0977407	-	-	-0.0808964	-0.608021	-	-	-	0.0592499	0.38624	-	-	0.00956535	-0.211491	-0.206131	-	-	0.56946	0.430471	0.232588	-	23.0234	22.6789	23.2461	25.3539	25.2179	25.7647	3.5	9.5	5.25	11.5	4.75	10.8333	2	2	2
G3V6C4;O70199	Ugdh	UDP-glucose dehydrogenase	2.30158	0.00895681	-	-	0.46325	-0.848981	-0.052689	-0.472737	0.158596	0.0550586	0.177827	0.210003	0.313778	0.295702	0.78027	-	-	-0.797064	-0.95904	-0.79084	-	-	-0.555807	-0.317965	0.455639	-0.0141392	0.168827	-0.535265	-1.22963	-0.316868	0.0333862	-0.315315	19.9303	20.3936	19.0814	24.1615	24.1088	23.6887	1.25	6.15	1	5.25	1.25	6.35	3	3	3
G3V6J5;O35831	Cdk17	cyclin-dependent kinase 17	2.76919	0.0109254	-	-	-0.0675354	0.166936	-0.357504	0.189577	0.0961516	0.102865	0.090706	0.0650217	-0.343443	-0.171429	0.214041	0.064867	-0.101713	-0.0551472	0.105848	0.380201	0.437098	-0.0333176	-0.242107	-0.640259	-0.422626	-0.0998058	-0.382719	0.351597	0.00162125	0.248117	0.270796	0.0757561	24.4334	24.3659	24.6003	24.1946	23.8371	24.3842	6.73333	4.1	7.75	5.35	6.75	4.7	5	5	5
G3V6P8;Q45QK0;O35359	Gng12	guanine nucleotide binding protein (G protein), gamma 12	1.74783	0.0239742	-	-	0.71992	0.0860577	-0.123847	-0.525433	0.103909	0.103958	0.21739	0.147699	-	-	-	0.616011	0.82383	-	-	-	0.190016	-0.0179005	-0.123367	-0.769922	0.590406	-0.245466	-0.0708847	-0.310377	-1.03867	-0.385004	-0.663897	-0.229216	22.8791	23.599	22.9651	24.6055	24.4816	24.0801	1	1.2	1	1.25	1.16667	1.4	2	2	2
G3V6Q6;Q9JID2	Gna11	guanine nucleotide binding protein, alpha 11	4.53672	0.000218182	-	-	-0.967396	-0.227132	-0.270364	0.496576	0.0502208	0.139992	0.129055	0.114548	-1.06635	-0.902998	-0.932842	-	-	-0.00725365	-0.18696	-0.487183	-	-	-0.473705	-0.216375	-0.154379	-0.624376	0.117016	0.531742	0.316385	0.800611	0.168434	0.665709	21.9216	20.9542	21.6077	22.4046	22.1343	22.9012	1.14583	2.1	1.3	3.2	1.43333	1.95	3	3	4
G3V6U4;Q8CH84	Elavl2	ELAV (embryonic lethal, abnormal vision, Drosophila)-like 2 (Hu antigen B)	3.09034	0.00294382	yes	-	0.96303	-0.0679989	0.228214	0.0257706	0.0197042	0.318931	0.029517	0.0722594	-	0.93767	0.949587	1.00183	-	-	-0.597904	0.504446	-0.110538	-	0.189837	0.320925	0.153896	0.26679	0.209621	-0.20771	0.211428	-0.0100574	-0.0054245	0.140617	21.5901	22.3775	21.5628	24.2785	24.5067	24.3042	1.8125	2.6	1.45833	2.75	1.30556	2.55	3	4	4
G3V6W2;Q9WTV0	Preb	prolactin regulatory element binding	4.3696	0.000387097	-	-	-1.01796	-0.829787	0.075869	-0.0718391	0.197425	0.142641	0.0742793	0.0974592	-1.26464	-1.42783	-0.797714	-	-0.581652	-0.967375	-1.14414	-0.714005	-	-0.493628	0.0569172	-0.0816059	0.241259	0.251352	-0.0885773	0.0959854	-0.0271873	0.0735741	-0.0576267	-0.443941	21.6003	20.6053	20.8249	23.7806	23.8565	23.7088	1.28333	4.15	1.55	3.5	2.4375	4.05	4	5	5
Q499P4;G3V6W7	Cpsf3	cleavage and polyadenylation specificity factor 3	1.90567	0.0230837	-	-	0.527053	-0.00790882	-0.0922363	-0.460613	0.216063	0.215432	0.126175	0.128729	0.117847	0.611393	0.851917	-	-	-0.249775	-0.462831	0.496563	0.184408	-	-0.19079	-0.0744724	0.119955	0.198936	-0.514811	-0.503918	-0.336155	-0.843332	-0.0627327	-0.556929	20.4945	21.0081	20.5442	21.6625	21.5702	21.2019	1.9375	1.7	1.38333	1.31667	1.41667	1.68333	4	4	5
G3V714;P27682	Scg5	secretogranin V	2.63281	0.00949837	yes	-	0.105318	0.231569	-0.122812	0.638198	0.0676471	0.0526773	0.130103	0.17288	-0.0824432	0.175394	0.0656929	0.0471992	0.320747	0.23938	0.409676	0.196499	0.0816212	0.230671	0.234674	-0.428576	0.138462	-0.279663	-0.278959	1.29245	0.291718	0.604879	0.574745	0.4272	24.2045	24.3098	24.4361	25.2881	25.1653	25.9263	5.3	4.9	5.3	5.25	4.95	5.05	5	5	5
G3V727;Q5BIZ6	Ddx47	DEAD (Asp-Glu-Ala-Asp) box polypeptide 47	2.10476	0.0344579	-	-	-0.419876	-0.271743	0.0678509	-0.169506	0.137368	0.0823785	0.054539	0.0349534	-0.736279	-0.587444	-0.216564	-0.569794	0.0107021	-0.491562	-0.435381	-0.209419	-0.0602913	-0.16206	0.0237808	0.000293732	0.245443	-0.0632877	0.133024	-0.0535412	-0.268707	-0.175653	-0.15188	-0.197748	21.1341	20.7142	20.8623	22.8473	22.9152	22.6778	1.46667	3.25	1.93333	3.65	2.11667	3.75	5	5	5
G3V734;Q64591	Decr1	2,4-dienoyl CoA reductase 1, mitochondrial	3.54135	0.00208	-	-	-0.00891685	0.0373821	-0.363446	-0.758458	0.040539	0.0687951	0.0951477	0.188245	0.0871925	-0.103159	-0.0767593	0.0872002	-0.0390587	-0.109644	-0.0554638	0.00725555	0.288702	0.0560608	-	-0.26902	-0.440832	-0.155647	-0.588284	-	-0.197771	-0.92688	-0.901848	-1.00733	23.3509	23.342	23.3883	24.249	23.8855	23.4905	3.18333	3.0625	3.75	2.75	3.65	3.8125	5	5	5
G3V746;Q00960	Grin2b	glutamate receptor, ionotropic, NMDA2B (epsilon 2)	2.10216	0.0095534	yes	-	-0.955221	0.249154	-1.54949	-0.589367	0.174353	0.122282	0.00168228	0.460656	-0.606518	-1.1282	-1.13094	-	-	0.338926	0.347338	-0.11322	0.423573	-	-	-	-1.5478	-1.55117	-	-	0.201534	-0.57559	-1.39404	-	23.0308	22.2581	22.7112	22.1327	21.2679	21.5296	3.08333	1.4375	5.33333	2.5	5.54167	3	4	4	5
G3V784;Q5D001	Adpgk	ADP-dependent glucokinase	1.58198	0.028185	-	-	0.292278	-0.00471973	-0.0484328	-1.25272	0.109391	0.115275	0.349888	0.0755806	0.459747	0.470699	-	0.228643	0.0100231	-	0.110556	-	-0.119995	-	-0.284918	0.935808	-	-0.709398	-0.135223	-	-1.3283	-	-	-1.17714	20.1112	20.4159	20.2125	22.3654	22.3035	21.1578	1	2.2	1.16667	1.16667	1.23333	1.875	5	4	2
G3V790;Q8K1P7	Smarca4	SWI/SNF related, matrix associated, actin dependent regulator of chromatin, subfamily a, member 4	2.73976	0.0106708	-	-	-0.224985	0.0820148	-0.545356	-0.304889	0.157126	0.0876187	0.015456	0.0889297	-	-0.0530586	0.00563622	-0.168871	-0.683645	-0.0638103	-0.0414524	0.211926	0.364357	-0.0609455	-0.495592	-0.588104	-0.538874	-0.565159	-0.539051	-0.166941	-0.415913	-0.0569363	-0.559704	-0.324953	22.8496	22.5457	22.9316	23.3157	22.7703	23.0108	2.875	2.9	3.2	2.95	3.55	3.7	5	4	5
G3V792;Q63100-4;Q63100-3;Q63100	Dync1i1	dynein cytoplasmic 1 intermediate chain 1	3.587	0.00190071	yes	-	-0.589961	-0.380019	-0.0276079	0.260005	0.105289	0.129308	0.0668625	0.0504743	-0.541794	-0.791574	-0.436514	-	-	-0.759525	-0.253607	-0.319094	-	-0.187851	-0.137562	0.152231	-0.120745	-0.00435638	-	0.115705	0.351307	0.284359	0.288647	-	20.9729	20.4808	20.5429	22.0107	21.9831	22.2707	1.41667	1.375	1.21667	1.25	1.35417	1.5625	4	3	5
Q5PPL0;G3V7A4	Ndn	necdin	2.55736	0.0109486	-	-	0.394219	0.0584183	-0.344797	-0.0980545	0.0661379	0.0807348	0.0613105	0.195717	0.403908	0.363453	0.343178	0.228737	0.631821	0.0596771	-0.2136	0.0202961	0.152821	0.272898	-0.178076	-0.458204	-0.235104	-0.494139	-0.358461	-0.31093	-0.379013	0.658411	-0.0968552	-0.361885	23.0623	23.4565	23.1207	22.085	21.7402	21.9869	4.28333	1.5	4	1.71667	3.9	1.85	5	5	5
G3V7D4;A5HTT2	Efnb3	ephrin B3	1.66174	0.0301026	yes	-	-0.281691	0.00226784	0.108471	0.801643	0.0581954	0.101739	0.300042	0.308533	-0.507023	-0.266211	-0.245823	-0.206907	-0.182489	0.168444	0.259644	-0.216564	-0.248949	0.0487652	0.408281	-0.552507	-0.257547	-0.189508	1.13363	1.26551	0.432768	0.316881	0.208599	1.78445	22.6898	22.4081	22.692	24.1101	24.2186	24.9118	2.36667	4.05	2.98333	6.45	3	4.45	5	5	5
G3V7I3;B5DEX7	Atp13a1	ATPase type 13A1	3.38327	0.00539655	-	-	-0.145758	0.266649	-0.303885	0.0720053	0.0419802	0.0378052	0.114966	0.0494625	-0.177319	-0.178782	-0.205595	-0.0213356	-	0.192034	0.357948	0.297731	0.218882	-	-0.635181	-	-0.276251	-0.1206	-0.183506	0.0257149	-	-0.0310802	0.0945759	0.198811	24.0118	23.8661	24.2785	25.1596	24.8557	25.2316	8.52083	10.25	10.375	13.875	8.9375	11.5	4	4	4
G3V7J8;O55165	Kif3c	kinesin family member 3C	4.13432	0.00055	-	-	-0.544976	0.414012	-0.658816	0.173995	0.117123	0.211932	0.0561588	0.119082	-0.138758	-0.806408	-0.562452	-0.73628	-0.480982	0.936218	0.0754776	-0.0273685	0.166718	0.919014	-0.436054	-0.706217	-0.692142	-0.731939	-0.727728	-0.195774	0.0580597	0.520355	0.200272	0.287064	22.3267	21.7817	22.7407	24.1327	23.4738	24.3066	2.53333	5.45	4.4	7.6	3.83333	6.8	5	5	5
G3V7L6;Q63347	Psmc2	proteasome (prosome, macropain) 26S subunit, ATPase 2	3.09511	0.00236145	-	-	-0.379241	-1.19209	-0.090007	-0.0660053	0.135051	0.295187	0.101125	0.0741955	-	-0.514292	-0.24419	-	-	-	-0.896908	-1.48728	-	-	-0.430603	-0.0807228	0.0444717	-0.151239	0.168058	-0.0910072	-0.00247002	-0.225075	-0.196617	0.185143	23.6162	23.237	22.4241	26.2218	26.1318	26.1558	3.625	12.15	2.75	12.55	5.25	13.1	2	2	2
G3V7N0;Q5BJX3	Hs2st1	heparan sulfate 2-O-sulfotransferase 1	2.15854	0.0300697	-	-	-0.13063	0.232437	-0.122333	0.265446	0.00701064	0.110032	0.0756676	0.120715	-0.142641	-0.147526	-0.118467	-0.110744	-0.133774	0.452368	0.362633	0.408821	0.0287743	-0.0904102	0.0935364	-0.327978	-0.111557	-0.0203934	-0.245274	0.690302	0.084074	0.313107	0.249083	-0.00933456	21.7823	21.6517	22.0148	25.3709	25.2486	25.6364	1.78333	7.55	2.6	8.4	2.13333	7.65	5	5	5
G3V7P8;Q9Z2L9;Q9Z2L9-4	Ndrg4	N-myc downstream regulated gene 4	1.71231	0.0333859	yes	-	0.288088	0.40218	-0.233793	0.350861	0.170216	0.109764	0.147909	0.135158	0.117872	-	0.458303	-	-	0.647329	0.455893	0.388645	0.116852	-	-0.451727	-0.614586	-0.255404	-0.0851288	0.237879	0.721493	0.487677	-0.102009	0.286922	0.360222	20.2966	20.5872	20.6988	22.4888	22.255	22.8397	1	1	1	1	1	1	4	2	4
Q63002;G3V824	Igf2r	insulin-like growth factor 2 receptor	4.20441	0.000327869	-	-	-0.593318	0.751212	-0.640225	0.122076	0.108525	0.118994	0.241369	0.176593	-0.635691	-0.209444	-0.85659	-0.548683	-0.716183	0.531176	0.861547	0.421892	0.876432	1.06501	-0.551352	-0.34621	-1.58139	-0.240238	-0.481937	0.436167	0.227417	-0.555374	0.146852	0.35532	21.3141	20.7208	22.0653	23.0115	22.3713	23.1336	1.55	2.95	2.3	4.35	2.5	3.68333	5	5	5
G3V849;P97836;P97836-7;P97836-4;P97836-5	Dlgap1	discs, large (Drosophila) homolog-associated protein 1	3.99646	0.000450704	yes	-	-0.0679089	0.567471	-0.540306	-1.09567	0.140381	0.106714	0.261153	0.219697	-0.0535583	-0.170727	0.4091	-0.462606	-0.0617523	0.629333	0.726101	0.842714	0.327728	0.311478	-	-1.18719	-0.588787	0.0865192	-0.471771	-	-1.71785	-0.714415	-0.88109	-1.06931	21.6828	21.6149	22.2502	24.6817	23.8642	23.57	1.25	2.18333	1.85	3	1.65	1.65	5	5	5
G3V8P3;Q9QYP2	Celsr2	cadherin, EGF LAG seven-pass G-type receptor 2	2.20242	0.00935099	-	-	-1.35	-0.00188351	-0.677376	0.0939568	0.436353	0.282494	0.196801	0.143123	-0.477379	-1.7968	-1.77582	-	-	0.494892	0.362015	-0.109692	-0.754749	-	-0.944597	-0.836319	-1.14636	-0.399143	-0.0604591	0.0819607	0.0116405	-0.315165	0.578762	0.112585	22.682	21.5371	22.112	22.5651	21.8877	22.659	2.98333	2.31667	6.51667	4.01667	7.125	3.5	4	4	5
G3V8V0;O08697	Arl2	ADP-ribosylation factor-like 2	1.90122	0.0283532	-	-	-0.177591	-0.375175	0.299765	0.18111	0.146628	0.0797043	0.190223	0.120893	-0.659555	0.0956039	0.0200043	-0.3769	0.0328922	-0.630404	-0.182575	-0.407198	-0.229578	-0.426119	-0.183729	-0.0988579	0.80761	0.447628	0.526176	0.00639534	-0.200043	0.446737	0.369936	0.282522	21.582	21.4044	21.2068	23.1266	23.4264	23.3077	1.86667	2.75	1.86667	2.5	2.05	2.35	5	5	5
G3V8Z4;Q71QF9	Prickle1	prickle planar cell polarity protein 1	2.64675	0.00463158	-	-	-0.580054	-0.372223	0.329261	0.78513	0.179058	0.216066	0.343401	0.196337	-1.11145	-0.781092	-0.52417	-0.0338593	-0.449705	-0.0843105	0.178883	-1.10822	-0.417471	-0.429989	1.23363	-0.115232	-0.284012	0.482656	-	1.50136	0.402403	0.544271	0.895626	0.581984	21.7464	21.1663	21.3741	22.2496	22.7022	23.0348	1.4	2.5	1.9	2.88333	1.98333	1.93333	5	5	5
G3V912	Tmx4	thioredoxin-related transmembrane protein 4	2.14661	0.0175206	-	-	-0.432899	0.321239	-0.0315037	0.268605	0.157662	0.112211	0.16817	0.131731	-0.60041	-0.590023	0.0555382	-0.82497	-0.20463	0.628868	0.364351	0.354986	-0.0713539	0.329342	0.561846	0.0218124	-0.457609	-0.190907	-0.0926609	0.63608	0.124949	-0.146395	0.34317	0.38522	22.7247	22.2918	23.0459	24.1725	24.141	24.4411	2.36667	4.35	3.55	4.35	2.95	4.1	5	5	5
G3V927;P97839	Dlgap4	discs, large homolog-associated protein 4 (Drosophila)	3.0382	0.00591235	-	-	-0.189796	-0.143389	-0.110222	0.460046	0.0996548	0.0690489	0.143179	0.0745641	-0.1287	-0.557138	-0.225752	-0.011467	-0.0259228	-0.0695152	0.0844822	-0.298182	-0.256954	-0.176777	0.327332	0.0618992	-0.155005	-0.275688	-0.509649	0.668324	0.36171	0.59466	0.408913	0.266626	22.8583	22.6685	22.7149	24.4201	24.3099	24.8802	2.93333	5	3.1	7.1	3.75	5.65	5	5	5
G3V949;A0A0G2JZF2;O55156	Clip2	CAP-GLY domain containing linker protein 2	1.71751	0.0437679	-	-	0.416447	0.296168	-0.0322316	-0.0698935	0.148306	0.0603933	0.0871742	0.0637973	-	0.217453	0.856367	0.325851	0.266117	-	0.23937	0.197845	0.470795	0.276663	-	0.0735817	-	-0.205141	0.0348644	-	-0.0835419	-	-0.172935	0.0467968	23.3487	23.7651	23.6448	26.8007	26.7684	26.7308	8.375	23.25	8.5625	21.75	7.25	22.6667	4	4	4
G3V963;Q80WF4	Tmem132a	transmembrane protein 132A	1.76508	0.0242278	yes	-	-0.532537	0.149531	0.0681507	0.711862	0.315094	0.113811	0.229111	0.250576	-0.9536	-0.559429	-0.553276	-1.21944	0.62306	0.44455	0.315931	-0.147936	-0.0780621	0.213171	0.903742	-0.2656	0.173101	-0.0850449	-0.385445	1.68845	0.338802	0.506172	0.369026	0.65686	22.8284	22.2959	22.978	23.4441	23.5123	24.156	3.58333	5.35	5.05	7.2	4.95	6.05	5	5	5
G3V997;Q9ESI7	Dcx	doublecortin	2.76389	0.012191	yes	-	0.214765	0.0239105	0.0829587	-0.31804	0.0521436	0.0809296	0.105734	0.0359831	-	0.225965	0.358137	0.137247	0.137711	-	-0.125866	0.165613	0.162205	-0.10631	-	-0.226894	0.234755	0.12583	0.198145	-	-0.341825	-0.329021	-0.216257	-0.385057	24.0889	24.3037	24.1128	25.9898	26.0727	25.6717	4.1875	6.9375	4.5	6.5625	4	7.25	4	4	4
G3V9M3	Wdr47	WD repeat domain 47	1.98098	0.023244	yes	-	0.0317049	0.241962	-0.136643	0.64465	0.284789	0.150564	0.0654763	0.0519525	-0.431675	0.0229301	0.83655	-	-0.300985	0.339117	0.356136	0.637403	-0.274092	0.151247	-0.12322	-0.0803566	-0.355383	-0.170393	0.0461369	0.831007	0.650902	0.518394	0.634619	0.588327	22.3266	22.4093	22.5686	24.1893	24.0527	24.834	4.16667	5.15	4.25	8.05	3.85	6.3	5	4	5
G3V9P0;Q9WTV5	Psmd9	proteasome (prosome, macropain) 26S subunit, non-ATPase, 9	3.7439	0.00053012	-	-	-1.71298	-2.01165	-0.363998	-0.558653	0.133107	0.219005	0.178963	0.249096	-1.93996	-1.62211	-1.91285	-	-1.377	-1.98893	-1.6442	-2.40183	-	-	-0.2292	0.162617	-0.940342	-0.474617	-0.338448	-1.13132	0.117655	-1.14	-0.362108	-0.277494	21.6622	19.9364	19.6257	25.0496	24.6856	24.491	1.45	3.55	1.25	3.8	1.1	3.9	5	4	3
G3V9W2;O35803	Jak1;JAK1	Janus kinase 1	8.83081	0	-	-	-0.367134	1.22757	-0.645863	-0.806735	0.0622329	0.072068	0.115259	0.108686	-0.25971	-0.282431	-0.570944	-0.453859	-0.268724	1.20996	1.05897	1.20357	1.17069	1.49465	-	-	-0.722971	-0.419174	-0.795443	-	-	-0.998436	-0.622137	-0.799633	21.4988	21.1317	22.7264	21.3271	20.7723	20.5204	1.9	1.31667	2.6	1.26667	2.65	1.58333	5	5	5
I6LBX8;A0A0G2K9D7	Pcdhgc3	protocadherin gamma subfamily C, 3	3.72184	0.00136585	-	-	-0.0298431	-0.102063	-0.219494	-0.955687	0.117645	0.0983458	0.147086	0.115959	0.377499	-0.313181	-0.0642509	-0.187344	0.0380611	0.251375	-0.289564	-0.25267	-0.182402	-0.037056	0.263363	-0.518534	-0.281673	-0.0579987	-0.502628	-1.34203	-1.06713	-0.809813	-0.670067	-0.889397	26.9137	26.8839	26.8116	27.2137	26.9942	26.2581	11.9667	12.2	12.2	11.35	13.65	12.85	5	5	5
J7NUQ1;Q6AYC2	Irgm	immunity-related GTPase M	1.91418	0.0211716	-	-	-0.0279102	-0.185764	-0.61992	-0.986292	0.254971	0.185186	0.202903	0.0972392	-0.681076	0.597052	-0.0781422	0.499878	-0.477262	-0.770998	0.183413	-0.206665	0.231524	-0.366093	-1.30807	-0.618052	-0.295591	-0.139656	-0.738234	-1.03095	-0.96236	-1.20362	-0.631704	-1.10282	21.1909	21.163	21.0052	22.9468	22.3269	21.9605	1.96667	2.58333	1.8	2.35	2.03333	2.96667	5	5	5
M0R3V4	LOC501282	-	2.1916	0.0229446	-	-	-0.0899117	-0.13983	0.111481	0.446306	0.155428	0.0957198	0.0628051	0.102535	-0.557896	0.312914	-0.0378036	-0.30596	0.139187	-0.423212	0.00736237	0.0251122	-0.317999	0.00958443	-0.00484657	0.123676	0.239243	-0.0562286	0.255562	0.457262	0.507223	0.551308	0.0580616	0.657677	21.9451	21.8551	21.8052	24.0785	24.19	24.5249	1.36667	1.85	1.2	2.15	1.3	1.85	5	5	5
M0R402	Tmx3	thioredoxin-related transmembrane protein 3	3.04966	0.0133946	-	-	0.29227	0.29094	0.0181889	-0.05877	0.0770196	0.0848839	0.0283962	0.045765	-	-	0.382496	0.139034	0.35528	-	-	0.14809	0.282921	0.441809	-0.0230312	-0.0556622	0.111645	0.0307541	0.0272388	-0.198452	-0.054821	0.0375328	-0.11751	0.0394001	24.2895	24.5817	24.5804	27.2847	27.3029	27.226	4.83333	11.15	5	11.7	4.16667	10.45	3	3	3
M0R4H5;P36202	Pdlim4	PDZ and LIM domain 4	5.90354	0	-	yes	0.116532	-0.45652	0.572247	1.84458	0.123028	0.102217	0.270728	0.0785044	0.377556	0.24523	0.272806	-0.00722694	-0.305704	-0.379356	-0.20623	-0.753105	-0.31082	-0.633091	-0.445349	0.592249	0.775259	0.778387	1.16069	-	1.98341	1.71698	1.97741	1.70051	27.0874	27.204	26.6309	22.5498	23.1221	24.3981	4.71667	2.2	4.9	2.375	5.5	2.3	5	5	5
M0R565;A0A096MJB3	Wdr82	WD repeat domain containing 82	2.12315	0.0210752	-	-	0.10105	-0.448016	-0.0115124	0.266565	0.187045	0.141638	0.0775615	0.0894045	-0.222284	-	0.425653	-	0.099781	-0.697712	-	-0.207312	-	-0.439026	0.150145	-0.131536	0.194197	-0.1938	-0.0765667	0.116964	0.197512	0.609787	0.26409	0.14447	24.0466	24.1476	23.5986	25.9573	25.9458	26.2238	3.63889	5.55	3.58333	6.3	4.25	6.15	3	3	3
M0R649;M0RBF8;Q62824	Exoc4	exocyst complex component 4	2.41351	0.00710294	-	-	-1.03138	-0.607015	-0.354658	0.363036	0.358317	0.217561	0.147462	0.080733	-0.582127	-1.83797	-0.0780411	-1.89015	-0.768591	-0.167122	-0.779646	-0.0900631	-1.27171	-0.726532	-0.471863	-0.445225	-0.756905	-0.230059	0.130762	0.251892	0.288416	0.16617	0.569796	0.538904	21.9186	20.8872	21.3116	23.0496	22.695	23.4126	2.46667	4.65	3.48333	6.1	4.4	5.55	5	5	5
M0R6E0	Atp9a	ATPase, class II, type 9A	4.64778	0.000424242	-	-	-0.544443	0.116528	-0.370343	0.365942	0.111789	0.0668982	0.115432	0.0968092	-0.447565	-0.639944	-0.344082	-0.937662	-0.352961	0.187124	0.105295	0.332205	-0.0263119	-0.0156746	-0.332047	0.0466061	-0.603289	-0.559612	-0.403374	0.570467	0.628597	0.239698	0.159653	0.231297	22.5935	22.049	22.71	22.8544	22.4841	23.2204	2.95	2.85	3.85	3.85	3.85	3.55	5	5	5
M0R6K0;P15800;Q5M7W9	Lamb2	laminin, beta 2	5.98942	0	-	-	-0.217162	-0.117778	0.452959	-2.11463	0.183602	0.169315	0.230663	0.236182	-0.331863	-0.135153	-0.165638	-0.797314	0.34416	-0.135347	-0.320303	-0.0506859	-0.549124	0.46657	0.898905	0.223089	-0.225004	0.333118	1.03469	-2.45604	-2.39199	-1.28457	-2.54495	-1.8956	24.0188	23.8017	23.9011	23.6541	24.107	21.5394	8.86667	4.65	9.55	2.15	10.1	4.75	5	5	5
M0R7K1;Q9Z250;F1LQV9;Q9Z250-2	Lin7a	lin-7 homolog A (C. elegans)	1.74434	0.0332852	-	-	0.0405239	-0.0370903	0.105997	0.690292	0.0997466	0.0909271	0.247854	0.135876	0.223637	0.061161	0.244961	-0.022274	-0.304865	0.0232773	0.0919056	0.1556	-0.360327	-0.0959072	0.811026	-0.341759	0.601519	-0.237268	-0.30353	0.534821	0.284761	1.02329	0.952179	0.65641	22.5625	22.603	22.5254	23.7595	23.8655	24.4498	2.25	2.3	2.2	3.3	2.4	2.3	5	5	5
M0R7M8;Q3B8Q0;M0R8A4;A0A096MJL2	LOC100911918;Mapre2	microtubule-associated protein, RP/EB family, member 2	4.89065	0.000235294	-	-	-0.396737	0.651305	-0.427154	0.0649559	0.0932774	0.117915	0.106566	0.133831	-0.492228	-0.51894	-0.173031	-0.17625	-0.623238	1.01649	0.300213	0.679089	0.729868	0.530861	-0.732546	-0.340021	-0.619028	-0.273815	-0.170361	-0.450737	0.101011	0.249153	0.130814	0.294538	21.2452	20.8485	21.8965	25.8667	25.4396	25.9317	1.38333	5.4	1.98333	6.65	1.75	6.35	5	5	5
M0R919	Vbp1	von Hippel-Lindau binding protein 1	3.56165	0.0032	-	-	-0.135146	-0.339575	0.145588	0.302842	0.0835822	0.0712793	0.115031	0.0549093	-0.274622	-0.264399	0.146235	-0.251709	-0.0312328	-0.283108	-0.611771	-0.344357	-0.229967	-0.228674	-0.0431271	-0.16654	0.391489	0.134066	0.412054	0.437895	0.173977	0.38518	0.17268	0.344479	21.3419	21.2068	21.0024	22.7043	22.8499	23.0072	1.66667	2.05	1.4	2.55	1.8	2.25	5	5	5
M0RAP5	Sbf1	SET binding factor 1	1.54007	0.0364539	-	-	0.300493	-0.334887	-0.576266	0.283235	0.263386	0.226431	0.207835	0.0479015	0.563879	-	0.0371075	-	-	-0.256628	-0.832912	-0.576773	-0.500982	0.492861	-	-0.488066	-1.17922	-0.4041	-0.233675	-	0.264196	0.205742	0.422352	0.24065	20.8269	20.9047	20.492	21.6799	21.0846	21.8828	1.4	2.25	1.65	3.6	1.7	3.1	5	2	5
M0RD40	Sik3	SIK family kinase 3	1.88711	0.0291695	-	-	-0.378935	-0.394307	0.118951	0.164619	0.179792	0.0712563	0.126561	0.149483	-0.734865	-0.522074	-0.429953	0.311699	-0.519482	-0.473394	-0.333839	-0.491695	-0.142107	-0.5305	0.450718	0.0136147	-0.296186	0.28055	0.146061	0.703131	0.0487747	-0.18845	0.220398	0.0392399	22.1781	21.7991	21.7838	24.5572	24.6761	24.7218	1.7	6.8	2.33333	6.8	2.46667	6.45	5	5	5
O08618;Q6AZ40	Prpsap2	phosphoribosyl pyrophosphate synthetase-associated protein 2	6.85933	0	-	-	0.498694	0.300319	-0.460752	-1.01791	0.163534	0.110661	0.0551849	0.0909771	-0.00823593	0.312927	0.840975	0.853945	0.49386	0.00352859	0.0676346	0.555113	0.43292	0.442398	-0.638018	-0.522799	-0.323662	-0.381214	-0.438068	-1.01815	-1.24346	-1.01344	-0.694931	-1.11955	22.6104	23.1091	22.9107	24.3755	23.9147	23.3576	3.06667	3.7	3.6	3.75	3.3	4.05	5	5	5
O08781	Zmat3	zinc finger matrin type 3	1.82747	0.037752	-	-	0.0813152	-0.377841	0.220641	-0.004496	0.0851251	0.121383	0.139941	0.116589	0.208935	0.118353	-0.116436	-0.111439	0.307163	-0.0625763	-0.577742	-0.655277	-0.477388	-0.116222	0.667994	0.221548	-0.111549	-0.0303421	0.355555	0.199087	-0.111023	-0.377266	-0.0117245	0.278446	21.9893	22.0706	21.6114	23.4869	23.7075	23.4824	2.2	3.5	2.1	3.15	2.3	3.05	5	5	5
O35314	Chgb	chromogranin B	1.67614	0.0227644	yes	-	-0.93509	0.00215785	-0.337408	0.836274	0.152115	0.496464	0.351638	0.27905	-0.794479	-0.771755	-1.23904	-	-	0.882626	-0.0405674	-0.835585	-	-	0.279879	-0.645386	-1.27915	-0.695816	0.653433	1.01131	0.956274	0.276409	0.205856	1.73152	21.7798	21.0465	21.7743	23.0693	22.7319	23.9056	1.375	3.6	2.3	5.5	2.3125	4	3	4	5
O35394	Rabac1	Rab acceptor 1 (prenylated)	3.09816	0.00412121	-	-	-0.573991	-0.180653	0.0877544	0.299701	0.0981777	0.0480247	0.141591	0.168014	-0.949795	-0.409229	-0.555325	-0.425127	-0.530478	-0.355967	-0.10841	-0.0798073	-0.180292	-0.178791	-0.463444	0.124674	0.325701	0.248041	0.2038	-0.129335	0.0856304	0.747742	0.157534	0.636932	20.9941	20.4201	20.8135	21.7414	21.8292	22.0411	1.05	1.1	1.25	1.4	1.26667	1.1	5	5	5
O35458	Slc32a1	solute carrier family 32 (GABA vesicular transporter), member 1	1.89475	0.0276498	yes	-	0.0459318	0.50882	-0.174546	0.160027	0.0525045	0.0138893	0.0801656	0.119697	-	0.0984364	-	-	-0.00657272	-	0.522709	-	-	0.49493	-	-	-0.334858	-0.0922394	-0.0965405	-	-	-0.0326023	0.133245	0.379436	24.6157	24.6617	25.1245	27.2492	27.0747	27.4092	6.625	11.5833	8	12.1667	7.125	12.5	2	2	2
O55173	Pdpk1	3-phosphoinositide dependent protein kinase 1	4.65766	0.000457143	-	-	-0.462385	0.512992	0.0260254	0.28527	0.104885	0.181577	0.0317841	0.0490235	-0.557692	-0.252897	-0.576565	-	-	0.694569	0.331415	-	-	-	0.062458	0.0953407	-0.0222816	-0.0737209	0.0683308	0.442066	0.238293	0.316444	0.142792	0.286757	20.5526	20.1228	21.1067	24.6195	24.6455	24.9048	1.0625	6.65	2.08333	7.3	1.5	6.8	5	3	2
O88377	Pip4k2b	phosphatidylinositol-5-phosphate 4-kinase, type II, beta	2.44477	0.00884281	-	-	-0.396948	-0.0671501	0.557647	0.31221	0.0559566	0.067694	0.194383	0.181772	-	-0.443665	-0.232944	-0.427168	-0.484016	-	0.101236	-0.193798	-0.0182877	-0.157751	0.890659	0.987888	-0.116749	0.534777	0.491659	0.272507	0.970062	-0.0413017	0.362223	-0.00243759	21.5533	21.1564	21.4862	22.8658	23.4235	23.178	1.4375	2.7	1.625	2.35	1.58333	2.2	4	4	4
O89049;R9PXU4;A0A0G2JUN7	Txnrd1	thioredoxin reductase 1	1.85078	0.0401302	-	-	-0.233856	-0.400918	0.140691	-0.148377	0.133435	0.0949361	0.0673305	0.0829406	-	0.0819378	-0.561855	-0.171747	-0.28376	-	-0.286831	-0.611662	-0.200842	-0.504335	-	-0.0404396	0.205359	0.271822	0.126022	-	-0.157417	-0.37748	-0.000810623	-0.0578003	23.5811	23.3473	23.1802	28.9328	29.0735	28.7844	3.6875	16.6875	3.6875	15.5625	4.25	16.0625	4	4	4
P00173-2;P00173	Cyb5a	cytochrome b5 type A (microsomal)	2.00521	0.0168824	-	-	0.460114	0.381281	-0.368176	-0.267833	0.150501	0.21442	0.12836	0.171672	-	0.37299	-	0.25416	0.753193	-	0.799841	-	0.252829	0.0911732	-0.591482	-	-0.213055	-0.580521	-0.0876465	-0.0565643	-	-0.41761	-0.675871	0.0787125	22.4889	22.6562	22.5304	24.8956	24.5274	24.6278	2.125	2.625	2.125	3.0625	1.55	2.875	4	4	4
P02683	Nsg1	neuron specific gene family member 1	1.58422	0.0426103	yes	-	-0.0442767	0.42799	-0.290677	-0.141432	0.171341	0.100658	0.227444	0.121312	0.242861	-0.106739	-	-0.503532	0.190304	0.820574	0.393097	0.302126	0.264183	0.359972	-	-0.429108	-0.013485	-0.867571	0.147457	-	-0.180292	0.0732307	-0.467615	0.00894737	22.012	21.8889	22.44	22.5086	22.2122	22.2635	1.31667	1.3	1.78333	1.31667	1.4	1.64583	5	4	5
P04166;Q63144	Cyb5b	cytochrome b5 type B	2.9284	0.00478899	-	-	0.177763	0.420877	-0.334242	-0.387576	0.139129	0.0956268	0.150099	0.142076	-0.11281	0.556919	0.142645	-	0.1243	0.581352	0.700079	0.345377	0.298672	0.178907	0.113615	-0.190199	-0.293312	-0.767614	-0.533699	0.141291	-0.331045	-0.549984	-0.549173	-0.648968	20.4416	20.6073	20.8625	22.503	22.1687	22.1154	1.0625	1.15	1.05	1.05	1	1.26667	5	4	5
Q5RK05;P08494	Mgp	matrix Gla protein	1.66703	0.0328819	-	-	0.309637	-0.212018	-0.141248	-0.656564	0.251235	0.141724	0.0848104	0.237193	0.699425	0.971668	-0.41107	0.365353	-0.0771904	0.189829	-0.00626183	-0.426682	-0.601643	-0.215334	-0.182447	-0.0564785	-0.452551	0.0259533	-0.0407143	-1.4671	-0.560839	-0.840637	-0.104174	-0.31007	24.7072	25.0168	24.4951	24.819	24.6778	24.1625	2	1.85	2	1.55	2.05	1.8	5	5	5
P08592;Q6P6Q5	App	amyloid beta (A4) precursor protein	1.81882	0.039239	-	-	0.219643	0.0847317	0.050285	-0.357825	0.12844	0.127413	0.118434	0.0758395	0.132582	0.566809	0.0800133	-0.136467	0.455278	0.126835	0.317272	-0.281906	-0.124395	0.385853	-0.264078	-0.189707	0.247314	0.12538	0.332516	-0.619566	-0.290415	-0.432602	-0.213802	-0.23274	23.7059	23.9256	23.7907	23.9577	24.008	23.5999	3.8	2.85	3.65	2.5	3.55	2.55	5	5	5
P0C6T3	Prr7	proline rich 7 (synaptic)	3.71613	0.000571429	-	-	-0.0385456	0.400732	1.80726	0.593939	0.166544	0.14153	0.153884	0.248779	0.401518	-0.408001	-0.0639324	-	-0.0837669	0.72471	0.0406418	0.469227	-	0.368349	1.93263	-	1.50116	1.988	-	0.984661	-	0.665363	0.131792	-	20.2046	20.1661	20.4509	19.8722	21.553	20.2128	1.1875	1.125	1.45	1	1.25	1	4	4	5
P12785	Fasn	fatty acid synthase	3.0178	0.00657915	-	-	-0.100411	-0.0567665	-0.225259	0.272953	0.0177164	0.0127411	0.0795911	0.046785	-	-	-	-0.118128	-0.082695	-	-	-	-0.0440254	-0.0695076	-0.383566	-0.168169	-0.426252	-0.152607	0.00430107	0.355606	0.25453	0.129238	0.232719	0.392673	26.4897	26.3893	26.433	26.1355	25.9102	26.4085	26.625	23.8	30.625	29.1	30.625	26.1	2	2	2
P12841;Q63752;Q5G6W3	Fos;c-fos	FBJ osteosarcoma oncogene	4.62922	0.000285714	-	-	0.644671	-0.101514	1.40474	-0.322557	0.212221	0.150412	0.198374	0.175393	-0.120785	0.697359	0.954155	1.10608	0.586546	-0.0834503	-0.489552	-0.0275116	0.401648	-0.308706	0.921782	1.35514	1.35916	1.25672	2.13093	-0.636286	-0.200108	-0.828873	0.0590935	-0.00661469	24.4961	25.1408	24.3946	21.5233	22.9281	21.2008	6.13333	2.4	5.4	1.18333	5.65	1.45	5	5	5
Q5U328;P13383;C1KE06	Ncl	nucleolin	1.81871	0.0277981	-	-	0.454223	0.0381425	0.151722	-0.31895	0.0114107	0.138486	0.17112	0.0565214	-	0.475395	0.451014	-	0.43626	-	0.0566826	-0.210455	-	0.2682	-	-	0.322842	-0.0193977	-	-	-	-0.375471	-0.262428	-	24.4965	24.9508	24.5347	27.9842	28.136	27.6653	5.5	9.75	4.66667	9.25	4.25	9.25	3	3	3
Q5M9H4;P13638	Atp1b2	ATPase, Na+/K+ transporting, beta 2 polypeptide	1.5008	0.0434603	-	-	0.421651	0.343904	0.0707369	-0.33129	0.383414	0.342676	0.0484291	0.00253961	-	-	-	0.0382366	0.805065	-	-	-	0.00122833	0.686581	0.194279	-	0.082983	0.0447521	-0.0390663	-0.329901	-	-0.325272	-0.337423	-0.332565	25.5285	25.9501	25.8724	26.5685	26.6393	26.2372	5.875	5.8125	6.125	5.625	6	5.75	2	2	2
P15791-6;P15791;P15791-5;P15791-2;P15791-7;P15791-3;P15791-4	Camk2d	calcium/calmodulin-dependent protein kinase II, delta	2.33514	0.0175561	-	-	-0.326145	-0.172484	0.00958977	0.29256	0.149199	0.108173	0.0818159	0.0761611	-0.677504	-0.114294	-0.045372	-	-0.467409	-0.402596	-0.064249	0.0732822	-0.296375	-	0.324038	-0.135595	-0.0301476	-0.0996323	-0.0107136	0.0978107	0.553736	0.311272	0.195696	0.304287	21.5533	21.2175	21.3248	24.6849	24.6945	24.9775	1.53333	5.3	1.7	6.65	1.95	5.35	5	4	4
Q6PW52;P18508	Gabrg2	gamma-aminobutyric acid (GABA) A receptor, subunit gamma 2	1.80629	0.0463188	-	-	-0.1107	0.194798	-0.293581	0.0799747	0.117866	0.10486	0.0486911	0.0680784	-0.449963	0.171963	0.0676289	-0.319284	-0.0238457	0.110081	0.317884	0.409887	-0.176064	0.312201	-	-0.422731	-0.242865	-0.199038	-0.309689	-	0.13924	-0.0987396	0.0589809	0.220417	20.9655	20.8548	21.1603	21.016	20.6358	21.0424	1	1.35	1.2	1.4	1.1	1.4375	5	5	5
P19637;A0A0G2K1V0	Plat	plasminogen activator, tissue	3.27966	0.00408	-	-	0.29557	-0.00763321	0.0768848	-0.466838	0.0906329	0.165201	0.0666933	0.0146908	0.503138	0.490686	0.0505352	0.143728	0.289764	0.453209	0.176535	-0.527418	-0.173971	0.0334797	0.276243	-0.0792179	0.183083	0.0368137	-0.0324974	-0.467178	-0.478371	-0.47344	-0.413054	-0.50215	24.6019	24.8975	24.5943	25.4072	25.4841	24.9404	6.95	6.9	6.65	6.2	6.45	6.8	5	5	5
P19945	Rplp0	ribosomal protein, large, P0	2.10197	0.0213364	-	-	0.0559139	-0.483821	0.0427666	-0.158875	0.0954891	0.0518699	0.0161228	0.118801	-	0.215952	-	0.0661469	-0.114357	-	-0.451801	-	-0.414375	-0.585285	-	-	0.0266438	0.0588894	-	-	-	-0.277676	-0.0400734	-	25.3584	25.4143	24.8746	26.9181	26.9609	26.7592	8.66667	12	7.66667	11.5	9.08333	12.25	3	3	3
P20417	Ptpn1	protein tyrosine phosphatase, non-receptor type 1	1.88494	0.0294713	-	-	0.122845	0.501033	-0.236936	0.0711018	0.0519273	0.0916156	0.19208	0.162468	0.286694	0.164879	0.125698	-0.023489	0.0604439	0.46756	0.711536	0.668325	0.461481	0.196262	0.446575	-0.28097	-0.295845	-0.307261	-0.747181	0.690598	-0.0124245	0.0546303	-0.157408	-0.219887	21.9278	22.0506	22.4288	24.7214	24.4845	24.7925	1.85	5.15	2.8	5.75	1.85	5.65	5	5	5
P21272-2;P21272;P21272-3	Cebpb	CCAAT/enhancer binding protein (C/EBP), beta	3.53673	0.000703297	-	-	-0.0407993	-0.767858	1.61873	-0.40166	0.182177	0.124982	0.0068512	0.569327	0.223085	0.366627	-0.675285	-0.170767	0.0523434	-0.600534	-0.564394	-1.04034	-1.10331	-0.53071	1.62558	1.61188	-	-	-	-0.970987	0.167667	-	-	-	22.8477	22.8069	22.0798	20.0335	21.6315	19.6319	3.2	1.33333	2.2	1.125	3.4	1.08333	5	5	5
P21708;P21708-2	Mapk3	mitogen-activated protein kinase 3	4.23619	0.00041791	-	-	0.108205	0.334971	-0.697985	0.555169	0.140933	0.0336709	0.138598	0.167931	0.223494	0.0284443	-	0.420639	-0.239758	0.264137	0.426067	-	0.331301	0.318378	-0.731213	-0.364685	-0.927748	-1.06233	-0.403948	0.817787	0.356857	0.926477	0.00346947	0.671253	20.8664	20.9795	21.2304	22.9332	22.2352	23.4884	1.4	2.43333	1.83333	4.05	1.75	2.9	4	5	5
P23514	Copb1	coatomer protein complex, subunit beta 1	2.35257	0.015869	-	-	-0.195065	-0.662862	-0.0424034	-0.108478	0.198585	0.1131	0.0444282	0.0761584	-0.63501	-0.417536	0.0626907	-	0.209595	-0.669199	-1.03492	-0.668819	-0.618097	-0.323271	-0.14735	-0.121658	-0.0647354	0.0475349	0.074192	0.122656	-0.172651	-0.344183	-0.0905552	-0.0576553	22.5996	22.3895	21.9367	24.5854	24.543	24.477	3.625	9.6	3.75	10	4.53333	10.3	5	4	5
Q68G41;P23965;A0A0G2K2R2	Eci1	enoyl-Coenzyme A delta isomerase 1	3.24646	0.0031694	-	-	0.659225	0.133747	-0.0555096	-0.173503	0.0990193	0.0583035	0.188121	0.0711209	0.394991	0.983339	0.745409	0.625765	0.546621	0.0215797	-0.0302734	0.251242	0.245535	0.180653	-0.656755	0.379597	-0.272369	0.000699997	0.27128	-0.270084	-0.0537891	-0.380594	-0.175591	0.0125427	22.7617	23.4209	22.8954	23.1986	23.1431	23.0251	4.31667	3.1	4.05	3	3.45	3.15	5	5	5
P24155;A0A0G2KAW4	Thop1	thimet oligopeptidase 1	2.29125	0.023671	-	-	-0.332562	0.127171	0.134885	0.149584	0.1267	0.0899767	0.0864495	0.0602925	-0.692406	-0.0856056	-0.0361938	-0.310472	-0.538132	0.119431	-0.0453358	0.0265789	0.470745	0.064436	-0.0939026	0.0546265	0.435633	0.128994	0.149076	0.0382042	0.00594711	0.274683	0.302797	0.126289	22.0147	21.6822	22.1419	26.1244	26.2593	26.2739	3.48333	15.2	4.65	15.75	3.9	15.2	5	5	5
Q2I6B2;Q2I6B5;Q2I6B3;Q2I6B4;P25286-2;P25286	Atp6v0a1	ATPase, H+ transporting, lysosomal V0 subunit A1	1.9923	0.014	-	-	0.00529766	0.262526	-0.905909	-0.0986242	0.0138464	0.089138	0.0879612	0.213803	-	-	-	-0.00854874	0.0191441	-	-	-	0.173388	0.351664	-	-	-	-0.99387	-0.817947	-	-	-	-0.312428	0.115179	25.1957	25.201	25.4582	26.3176	25.4117	26.219	9.625	9.25	10.75	12.625	9.25	13	2	2	2
P26817;F1LMA4	Adrbk1	adrenergic receptor kinase, beta 1	6.14599	0	-	-	-0.301999	0.0681769	-1.05533	0.872071	0.160615	0.222552	0.0767978	0.111826	-	-0.590693	-0.0356541	-	-0.279652	-	-0.214668	0.507236	-0.0880375	-	-0.961054	-1.11841	-0.862829	-1.02054	-1.31383	1.22786	0.681536	1.00894	0.827864	0.614153	20.5139	20.289	20.4128	21.4748	20.4195	22.3469	1.20833	1.1	1.45833	3	1.15	1.78333	4	3	4
P27008	Parp1	poly (ADP-ribose) polymerase family, member 1	1.56544	0.0340917	-	-	-0.561926	-0.0877907	0.225687	0.588629	0.35368	0.219738	0.180337	0.184009	-1.69659	-0.182323	-0.161352	-1.03543	0.266066	-0.808985	-0.0212517	0.01758	-0.186773	0.560476	-0.217422	0.380243	0.822691	-0.0430088	0.185934	0.458765	0.487053	1.30119	0.232922	0.463211	22.5247	21.9628	22.4369	24.3254	24.5511	24.914	2.33333	4.85	3.1	5.1	3.51667	4.4	5	5	5
P30121	Timp2	tissue inhibitor of metalloproteinase 2	2.46646	0.0174458	-	-	-0.175231	-0.292103	-0.0474823	0.271392	0.111582	0.0721461	0.0772301	0.103084	-0.0963573	-0.418505	-0.375719	-0.188797	0.203224	-0.0543098	-0.453104	-0.401257	-0.208113	-0.343731	0.169436	0.0416794	-0.00256157	-0.241259	-0.204706	0.32128	0.111748	0.614855	0.294674	0.0144024	26.0495	25.8743	25.7574	25.6496	25.6021	25.9209	5.26667	4.85	5.5	5.2	6.05	4.8	5	5	5
P30919	Aga	aspartylglucosaminidase	2.26908	0.0140682	-	-	-0.280189	-0.20251	-0.0725365	0.522011	0.0468608	0.0949217	0.199935	0.0952357	-	-0.156771	-0.320244	-0.266916	-0.376825	-0.265753	-0.453371	-0.294043	0.106663	-0.106045	0.0803165	-0.0715904	-0.620869	0.321997	-	0.702745	0.379578	-	0.483711	-	22.1303	21.8254	21.9278	21.5295	21.4755	22.0056	1.25	1.05	1.5	1.16667	1.85	1.08333	5	4	5
Q9QXG3;P32851	Stx1a	syntaxin 1A (brain)	1.48018	0.0389747	yes	-	-0.386593	0.172674	-0.651327	0.309552	0.227681	0.0858683	0.102674	0.231303	-	-0.00203133	-0.79006	-	-0.367687	-	0.32321	0.168991	-	0.0258217	-	-	-0.548653	-0.754002	-	-	-	0.540855	0.078249	-	23.5715	23.1849	23.7441	26.217	25.5657	26.5266	3.5	6.25	4	7.125	3.91667	6.875	3	3	3
P35284;D4A376	Rab12	RAB12, member RAS oncogene family	2.54173	0.025177	-	-	-0.0949326	0.109531	0.114223	0.358366	0.0597853	0.0701382	0.0770388	0.0688403	-0.29941	0.0551586	-0.0315189	-0.0601692	-0.138723	0.138578	0.196032	0.220871	0.157215	-0.165043	-0.0361881	0.349998	0.0541458	-0.0336189	0.236776	0.202492	0.564642	0.353636	0.219625	0.451435	22.0249	21.9299	22.1344	24.2446	24.3589	24.603	1.61667	2.5	2.05	2.95	1.95	2.5	5	5	5
P36972	Aprt	adenine phosphoribosyl transferase	2.39914	0.00544206	-	-	-1.51484	-1.08268	0.271348	0.420796	0.166038	0.212585	0.393028	0.255737	-1.3488	-	-1.68088	-	-	-1.34618	-1.08328	-1.4186	-	-0.482653	-1.10648	0.558371	0.124868	0.488892	1.29108	-0.194674	0.690109	-0.193016	0.802895	0.998667	20.9318	19.5225	19.8491	22.5638	22.8352	22.9846	1	3.75	1.25	3.65	1.375	3.1	4	2	4
P40112;D3Z8J0	Psmb3;RGD1564425	proteasome (prosome, macropain) subunit, beta type 3	1.57429	0.039529	-	-	-0.347687	0.556754	0.247506	0.0673477	0.133376	0.136497	0.313927	0.0884486	-0.132587	-0.396437	0.0101891	-0.465479	-0.75412	0.77129	0.351776	0.657419	0.867964	0.135323	-0.772526	0.145006	0.193106	0.500937	1.17101	0.109991	-0.0634441	-0.201109	0.276356	0.214945	20.8091	20.4614	21.3659	23.6993	23.9468	23.7667	1.05	3.55	1.7	3.35	1.45	3.45	5	5	5
P40329	Rars	arginyl-tRNA synthetase	2.35995	0.0123249	-	-	-0.645716	-0.132935	0.100838	0.0708977	0.0935925	0.245223	0.0399685	0.0525429	-0.674633	-0.475489	-0.932386	-0.410812	-0.735258	0.123466	-0.00310135	-1.10617	0.178261	0.142868	0.0428734	-0.00590324	0.105621	0.227627	0.13397	0.105619	-0.0972099	0.00193787	0.155914	0.188227	23.1377	22.4919	23.0047	26.4826	26.5834	26.5535	4.28333	20.1	6.1	20.2	6.15	18.55	5	5	5
P40615;A0A0G2K700	Dkc1	dyskeratosis congenita 1, dyskerin	1.72284	0.0308674	-	-	0.712024	0.240201	0.611844	-0.037019	0.142666	0.096824	0.217685	0.0757232	0.451612	0.943224	0.741236	-	-	0.343605	0.0467052	0.330292	-	-	1.34471	0.0855312	0.818913	0.456152	0.35392	-0.0641994	-0.263227	0.0769634	0.174215	-0.108847	19.774	20.4828	20.0248	23.6139	24.2258	23.5769	1.33333	5	1.125	3.9	1.125	3.65	4	4	4
P41499;P41499-2	Ptpn11	protein tyrosine phosphatase, non-receptor type 11	2.17389	0.026493	-	-	-0.231969	-0.00123088	-0.000146866	0.310387	0.179311	0.140659	0.0417012	0.0245723	-	-0.0716877	-	-0.0342789	-0.589939	-	-0.124918	-	0.27943	-0.158205	-0.0198784	-0.0863686	-0.0882568	0.11035	0.0834198	0.394733	0.279959	0.282255	0.335649	0.259336	22.8314	22.5995	22.8302	26.0124	26.0122	26.3228	2.75	11.25	3.58333	12.6	3.41667	11.05	3	3	3
Q6P9X2;P42667	Sec11a	SEC11 homolog A, signal peptidase complex subunit	2.7912	0.00584	-	-	0.728733	0.557618	0.0560158	-0.0931183	0.172196	0.124005	0.151624	0.0889094	0.950964	0.799381	1.20992	0.402996	0.280401	0.816458	0.359047	0.891125	0.43935	0.282112	0.56893	-0.0443611	0.212542	-0.239052	-0.217979	0.0893192	-0.245781	0.149921	-0.178408	-0.280643	21.2487	21.9774	21.8063	24.5425	24.5985	24.4494	1.43333	2.53333	1.35	2.85	1.16667	2.93333	5	5	5
P47853	Bgn	biglycan	2.25958	0.00815172	-	yes	-0.483508	-0.364118	-0.472559	-1.75333	0.23859	0.282573	0.149872	0.321685	-0.150618	-0.66629	0.0533886	-1.3118	-0.342226	0.568041	-0.628082	-1.16172	-0.21633	-0.382496	-0.824667	-0.217739	-0.229115	-	-0.618717	-1.86545	-2.94799	-1.38782	-1.11954	-1.44584	22.6491	22.1656	22.285	21.7957	21.5926	20.0424	3.11667	1.8125	3.15	1.1	3.75	1.85	5	5	5
P47861	Syt5	synaptotagmin V	2.12962	0.029271	yes	-	0.0751614	0.367506	-0.0689041	0.401808	0.0583385	0.107993	0.138677	0.0469758	0.195049	0.146606	-0.116116	0.152603	-0.0023365	0.661709	0.502739	0.154779	0.431883	0.0864182	0.355961	-0.464117	-0.211273	-0.115747	0.0906563	0.491545	0.463108	0.291821	0.282835	0.479733	24.7525	24.8277	25.12	25.8587	25.7898	26.2605	5.13333	6	6.2	7.75	5.2	6.05	5	5	5
Q4V8L0;P48032	Timp3	tissue inhibitor of metalloproteinase 3	1.61533	0.0480917	-	-	0.316316	0.0967907	-0.111858	-0.318108	0.139519	0.0917431	0.159395	0.137771	-0.0774212	0.611263	0.658125	0.173321	0.216291	-0.138849	0.02841	0.338833	0.282099	-0.0265388	-0.693426	0.0322971	0.266186	-0.0349979	-0.129349	-0.829672	-0.20734	-0.000232697	-0.252497	-0.300797	23.9493	24.2656	24.0461	26.7665	26.6547	26.4484	3.63333	5.6	3.3	5.65	3.05	5.85	5	5	5
P48303	S1pr1	sphingosine-1-phosphate receptor 1	2.10188	0.0273125	-	-	0.159921	0.212003	0.103761	-0.334137	0.0594111	0.041641	0.0754599	0.183266	0.198536	0.101379	-0.036499	0.311058	0.22513	0.23596	0.326166	0.250038	0.0785923	0.169256	-0.180294	0.22455	0.237219	0.13192	0.10541	-0.473562	0.218954	-0.393038	-0.885672	-0.137365	22.0693	22.2292	22.2813	23.2534	23.3572	22.9193	2.05	2.15	2.2	1.9	1.8	2.2	5	5	5
P49088	Asns	asparagine synthetase	2.39422	0.00701124	-	-	0.214606	0.146641	0.285505	1.48592	0.2313	0.118103	0.330441	0.261838	-0.419207	0.974377	0.203854	0.36227	-0.0482655	-0.0336113	0.547962	0.280428	0.0169506	-0.0785255	0.431273	-0.545837	-0.408207	0.835526	1.11477	1.47944	0.760771	1.26826	2.37731	1.54384	21.3202	21.5348	21.4668	23.074	23.3595	24.5599	2.16667	4.35	2.4	7.8	2.15	4.1	5	5	5
P49793;F1LPQ1;P49793-2	Nup98	nucleoporin 98	2.84597	0.00741219	-	-	-0.283152	-0.481905	0.230087	-0.029858	0.0816322	0.111217	0.152585	0.0579131	-0.162981	-0.0896645	-0.37582	-0.238098	-0.549198	-0.306076	-0.716417	-0.705963	-0.151724	-0.529343	0.570269	-0.22394	0.376808	0.460339	-0.033041	-0.0723553	-0.235819	0.09025	0.0245762	0.0440578	21.3746	21.0914	20.8927	25.0745	25.3046	25.0446	1.28333	7.45	1.21667	6.95	1.58333	7.4	5	5	5
P50408	Atp6v1f	ATPase, H+ transporting, lysosomal V1 subunit F	2.90351	0.00606349	-	-	-0.647464	-0.0660067	-0.0345535	0.0943518	0.128705	0.0212088	0.0723484	0.0589941	-	-	-0.776169	-0.518759	-	-	-	-0.0872154	-0.0447979	-	-0.16666	-0.126158	-	2.09808e-05	0.154583	0.160801	0.146107	-	-0.0824013	0.152901	22.8563	22.2089	22.7903	26.0089	25.9743	26.1033	1.75	5.125	2.375	5.125	2.375	5.3125	2	2	2
P51145;Q62738	Fosl2;Fosb	FBJ osteosarcoma oncogene B;fos-like antigen 2	2.20662	0.0121926	-	-	0.23015	-0.211491	0.128718	-0.74904	0.18228	0.157252	0.119489	0.2413	0.323626	-0.0199108	-0.287785	0.788216	0.346603	0.121899	-0.515909	-0.643814	0.0962334	-0.115866	-0.0494595	0.177965	0.390966	-0.23266	0.356777	-1.60485	-0.837891	-0.549175	-0.607853	-0.145435	23.8165	24.0467	23.605	24.0483	24.177	23.2992	2.38333	2.55	2.2	2.4	2.15	2.85	5	5	5
P51792-2;P51792;A0A0G2K2K6	Clcn3	chloride channel, voltage-sensitive 3	2.46374	0.00626562	-	-	-0.766777	-1.05993	0.0154629	0.141641	0.124853	0.481134	0.135443	0.106507	-	-0.641924	-0.89163	-	-	-	-0.578791	-1.54106	-	-	-0.334463	0.162495	-0.289997	0.257179	0.282101	0.104559	0.362562	-0.220961	0.351927	0.110117	21.8844	21.1177	20.8245	24.4204	24.4358	24.562	1.08333	4.1	1.16667	4	1.08333	4.25	2	2	2
P52020	Sqle	squalene epoxidase	2.0681	0.0356418	-	-	-0.166462	0.0227802	-0.405605	-0.402221	0.093786	0.0354277	0.110852	0.0930517	0.101904	-0.128662	-0.302624	-0.437845	-0.0650806	0.0507526	-0.0799217	-0.0375633	0.112774	0.0678596	-0.633848	0.0150661	-0.52364	-0.444538	-0.441063	-0.597076	-0.11146	-0.413002	-0.597954	-0.291613	23.6549	23.4885	23.6777	22.6654	22.2598	22.2632	5.7	2.6	6.1	2.85	5.6	3.2	5	5	5
P52481	Cap2	CAP, adenylate cyclase-associated protein, 2 (yeast)	2.02011	0.0449298	-	-	0.140642	0.510288	0.123545	0.200917	0.0499022	0.0662247	0.110648	0.0725356	0.274082	0.158703	0.154442	-0.0363998	0.152382	0.618317	0.46867	0.270792	0.565411	0.62825	-0.292963	0.177675	0.122759	0.26972	0.340534	-0.0681915	0.353136	0.219656	0.202715	0.29727	22.6607	22.8013	23.171	25.6	25.7235	25.8009	3.71667	9.55	5.15	10.85	4.05	8.8	5	5	5
P54287	Cacnb3	calcium channel, voltage-dependent, beta 3 subunit	3.10343	0.00169343	yes	-	-0.17695	1.58077	0.00232925	0.49243	0.310268	0.308994	0.147786	0.155482	-	-0.487219	0.133318	-	-	1.4292	1.1377	2.1754	-	-	-0.0697193	-0.166611	0.121363	0.500044	-0.37343	0.33102	0.269464	0.933771	0.789003	0.138891	19.755	19.8184	21.375	21.8602	21.8625	22.3526	1	1.9	1.11111	2.3	1.2	1.8	5	2	3
P54319	Plaa	phospholipase A2, activating protein	2.64728	0.00758865	-	-	-0.514817	-0.404373	0.154202	0.192819	0.129414	0.2088	0.090366	0.0878765	-0.743811	-0.610147	-0.561049	-	-0.14426	-0.0563049	-0.541611	-0.934618	-	-0.084959	-0.109318	0.0884743	0.452591	0.174395	0.164865	-0.0503807	0.0679913	0.461405	0.278835	0.206244	22.0685	21.5536	21.6641	25.6949	25.8491	25.8877	2.79167	14.4	3.1875	15.1	3.5625	13.7	4	4	4
Q62861;P54900	Scn2b	sodium channel, voltage-gated, type II, beta	2.26132	0.0186194	yes	-	0.411293	0.271416	-0.0445786	-0.213907	0.0881517	0.128317	0.0952757	0.140707	0.495579	0.596294	0.444376	0.443514	0.0767002	0.358217	0.499252	0.555588	-0.0980568	0.042078	-0.183823	-0.350235	0.06674	0.140974	0.103451	-0.54495	-0.368496	0.187601	-0.392902	0.0492115	23.2694	23.6807	23.5408	25.5494	25.5048	25.3355	1.81667	3.95	1.8	3.5	1.51667	3.75	5	5	5
P55926;A0A0G2JX02;P55926-2;P55926-3	Asic1	acid-sensing (proton-gated) ion channel 1	1.99651	0.015798	-	-	0.164957	-0.198166	-0.735043	-0.817909	0.160338	0.140157	0.204342	0.105944	0.0766411	0.496353	0.220884	-0.402107	0.433016	-0.182281	0.146763	0.0666904	-0.448662	-0.573339	-	-0.939384	-0.530701	-	-	-	-0.923853	-0.711966	-	-	23.5414	23.7063	23.3432	20.114	19.379	19.5245	3.81667	1	3.25	1	3.58333	1.125	5	5	5
P57093	Phyh	phytanoyl-CoA hydroxylase	2.33475	0.0188638	-	-	0.455311	0.0487381	0.178876	-0.172608	0.0961142	0.0603642	0.129933	0.114376	0.180201	0.449482	0.564833	0.743938	0.3381	0.00632286	-0.0902901	-0.0272751	0.257557	0.0973759	-0.243759	0.176723	0.557003	0.288689	0.115723	-0.529741	-0.152477	0.147768	-0.288609	-0.0399818	23.3274	23.7827	23.3761	24.1968	24.3757	24.0242	4.4	4.4	4.3	3.75	3.8	4.4	5	5	5
P60203;A0A097BVK2;Q63436;Q63440	Plp1	proteolipid protein (myelin) 1	2.17657	0.0212579	-	yes	0.253345	0.0340912	-0.339079	-0.30913	0.102987	0.118976	0.152214	0.0854092	0.172073	0.0340557	0.592249	0.0895329	0.378815	-0.232574	-0.277802	0.268648	0.189775	0.222408	-0.385033	0.00696945	-0.0179405	-0.800409	-0.49898	-0.5704	-0.403847	-0.0586777	-0.269886	-0.242838	24.433	24.6863	24.4671	25.9236	25.5845	25.6145	2.98333	2.45	3.15	2.6	2.9	2.85	5	5	5
P60881-2	Snap25	synaptosomal-associated protein 25	1.60355	0.0401244	yes	-	0.0654926	0.11179	0.580958	0.766431	0.177978	0.079684	0.240534	0.148035	-0.217344	-0.125271	-0.233267	0.197105	0.70624	-0.0817699	0.387232	0.0856647	0.00834656	0.159477	1.02328	-0.126455	0.185312	0.703691	1.11896	1.14351	0.256605	0.668642	0.877184	0.886211	21.9911	22.0566	22.1029	23.8133	24.3942	24.5797	1	1.95	1	2.15	1	1.8	5	5	5
P61150-2;P61150;M0RBB2	Fgf12	fibroblast growth factor 12	1.94209	0.0318014	-	-	-0.360195	-0.0460777	0.202534	0.119261	0.107035	0.113712	0.0576437	0.0276284	-0.25316	-	-0.46723	-	-	0.130106	-0.00962639	-0.258713	-	-	0.151316	0.138695	0.317591	-	-	0.105503	0.172487	0.0797939	-	-	20.2648	19.8447	20.2187	21.0129	21.2155	20.6159	1	1.08333	1.16667	1	1.33333	1	3	2	3
P61203;P61203-2	Cops2	COP9 signalosome subunit 2	2.00604	0.0157761	-	-	1.01897	-0.0103706	-0.249724	0.0607666	0.208727	0.336569	0.0763062	0.0439044	0.837278	0.784332	1.4353	-	-	0.494225	-0.164562	0.877985	-0.165668	-1.09383	-0.450037	-0.397585	-0.130413	-0.21908	-0.051506	0.210339	0.0122967	0.0299664	-0.0465336	0.097765	20.8083	21.5244	20.798	24.6767	24.427	24.7375	1.77778	4.5	1.36667	5.4	1.26667	5.9	5	3	5
P61765-2	Stxbp1	syntaxin binding protein 1	3.07239	0.00185714	yes	-	-0.498103	-1.30375	0.127046	0.382036	0.246811	0.300116	0.191327	0.165765	-0.989717	-0.290812	-0.213781	-	-	-1.83752	-1.2746	-0.799112	-	-	0.492075	-0.283098	0.364721	0.452446	-0.390915	0.834398	0.363539	0.356676	0.538689	-0.183121	21.6728	21.4034	20.5978	23.3538	23.4808	23.7358	1.36111	1.95	1	1.95	1.75	1.9	4	3	3
P62161;D4ABV5	Calm1;Calm2	calmodulin 1;calmodulin 2	1.62846	0.0377271	-	-	-0.436157	0.0160046	0.136015	0.327691	0.125516	0.100117	0.176163	0.13835	-0.191271	-0.510784	-0.606415	-	-	0.216131	-0.0783863	-0.0897312	-	-	-0.0489101	0.488194	-0.0312386	-	-	0.0510044	0.468273	0.463797	-	-	23.8295	23.3934	23.8456	26.5492	26.6852	26.8768	1.58333	2.83333	1.91667	3	2	2.83333	3	3	3
P62749	Hpcal1	hippocalcin-like 1	4.77999	0.000195122	-	-	0.220372	-0.370454	-0.0487713	0.980586	0.0991526	0.239759	0.0566293	0.0757772	-	-	0.12122	0.319525	-	-	-	-0.482571	0.0893688	-0.718161	-0.0750847	-0.137609	-0.0856075	-0.118801	0.173246	1.18527	0.913336	1.02717	0.731535	1.04562	21.4267	21.4561	21.0562	22.6123	22.5635	23.5929	1.625	2.06667	1.27778	3.35	1.33333	1.96667	3	2	3
P62824	Rab3c	RAB3C, member RAS oncogene family	3.01372	0.00360825	yes	-	-0.334551	0.142745	0.0728676	0.725542	0.257624	0.0967304	0.0656508	0.0640722	-1.25433	0.0735416	0.18284	-0.183849	-0.490955	0.111441	0.464937	0.154305	0.12657	-0.143528	0.225128	0.116535	0.0928726	0.101643	-0.171841	0.8591	0.512161	0.646917	0.804012	0.805519	23.3259	22.9913	23.4686	24.816	24.8889	25.5415	3.05	4.65	3.75	5.05	3.4	4.6	5	5	5
P63003;A0A0G2JZT6	Aes	amino-terminal enhancer of split	1.48465	0.0388935	yes	-	0.260291	0.157322	0.222498	-0.788396	0.0327312	0.0394088	0.304274	0.418202	0.195393	0.252853	0.212099	0.259018	0.382092	0.0508137	0.187286	0.272667	0.186718	0.0891266	0.332731	0.50806	-0.763325	1.07071	-0.0356846	-1.27364	-1.77551	-0.803505	0.72394	-0.813271	21.885	22.1453	22.0423	21.3816	21.6041	20.5932	2	1.56667	1.95	1.21667	1.85	1.26667	5	5	5
P63164;Q63747	Snrpn	small nuclear ribonucleoprotein N	2.39422	0.0176286	-	-	-0.566153	0.0231163	-0.124057	-0.336433	0.0928137	0.071054	0.119206	0.109075	-0.670732	-0.748188	-0.312847	-0.371319	-0.727676	0.099638	-0.224045	-0.000152588	0.205767	0.0343742	-0.442446	0.067709	0.126799	0.00800514	-0.380352	-0.610279	-0.419817	0.0575809	-0.348566	-0.361086	22.6484	22.0822	22.6715	24.5228	24.3988	24.1864	1.45	1.75	1.65	1.65	1.75	1.85	5	5	5
P68182	Prkacb	protein kinase, cAMP dependent, catalytic, beta	1.71328	0.0414107	-	-	-0.149905	-0.158412	0.169855	0.408986	0.0904126	0.117264	0.149684	0.154643	-0.203476	-0.281452	-0.0382404	0.13995	-0.366306	-0.0854549	-0.620441	-0.0785923	0.0281105	-0.0356808	0.0180588	0.253248	-0.226219	0.679012	0.125175	0.201197	0.393461	0.0308914	0.945351	0.47403	21.8472	21.6973	21.6888	22.874	23.0438	23.283	1.11667	1.6	1	1.75	1.25	1.5	5	5	5
P68403-2;A0A0G2K5Q0;F1LS42;P68403;F1LS36	Prkcb	protein kinase C, beta	2.86281	0.00221053	-	-	-0.411648	0.386474	-0.936633	0.786985	0.0597057	0.0965223	0.223735	0.196871	-0.351942	-0.471354	-	-	-	0.482996	0.289951	-	-	-	-	-1.20424	-1.11341	-0.492247	-	1.32757	0.789845	0.403027	0.627499	-	21.2865	20.7522	21.5504	21.8784	20.898	22.4465	1.16667	1.88333	3	2.78333	2	2.1	3	2	2
P70566	Tmod2	tropomodulin 2	1.88089	0.0267984	-	-	-0.335974	-0.281031	0.143691	0.340581	0.125077	0.100098	0.132613	0.140911	-	-0.457745	-	-0.0858479	-0.464329	-	-0.419212	-	-0.337393	-0.0864868	0.0282555	-0.190443	0.607481	0.0605793	0.212584	-0.142344	0.290541	0.694374	0.530607	0.329725	23.4084	23.0724	23.1274	24.7101	24.8538	25.0507	3	5.1	3.75	5.5	3.5	5.05	3	3	3
P80202	Acvr1b	activin A receptor, type 1B	1.85487	0.0251335	-	-	-0.447187	0.338458	0.19872	0.347641	0.0810568	0.16735	0.17829	0.132969	-0.578964	-0.46307	-0.299526	-	-	-0.0749321	0.389648	0.299368	0.739748	-	-	0.55481	0.00449562	-	0.0368538	-	0.41758	0.435965	0.574249	-0.0372276	20.8927	20.6686	21.2312	19.9468	20.1589	20.3744	1.16667	1	1.625	1.05	1.1875	1	4	3	4
P81377;Q3SWU5;F1M9X5;Q5BJR2	Prkar1b;Cyp4f18	cytochrome P450, family 4, subfamily f, polypeptide 18;protein kinase, cAMP dependent regulatory, type I beta	2.34299	0.0127514	yes	-	-0.134228	0.17219	0.228807	0.697989	0.126824	0.113123	0.170944	0.123167	0.206596	-0.32811	-0.440653	-0.229586	0.120613	0.522535	0.325829	0.0175724	-0.113518	0.108532	0.819193	0.106138	-0.216291	0.111519	0.323477	1.01815	0.526281	0.368454	0.636173	0.940889	25.411	25.2768	25.5832	26.4833	26.7121	27.1813	7.65	8.9	8.8	10.1	8	8.7	5	5	5
P83565	Mrpl40	mitochondrial ribosomal protein L40	2.79893	0.00706667	-	-	0.308205	-0.0929462	-0.1588	-0.522021	0.0932377	0.0787854	0.154381	0.133789	0.0196857	0.331203	0.575285	0.404276	0.210575	-0.186121	-0.319181	0.144871	-0.00528145	-0.0990181	-0.75284	0.114382	-0.133741	0.0379848	-0.0597839	-0.954273	-0.496941	-0.645939	-0.340548	-0.172405	22.9945	23.3027	22.9015	22.9146	22.7558	22.3926	2.78333	2.4	2.65	2.05	3.05	2.5	5	5	5
Q6IMX4;P97544	Ppap2b	-	2.10942	0.0378944	-	-	-0.0556366	-0.00227928	-0.271087	-0.411295	0.0772313	0.0811252	0.0966438	0.0614449	-0.0289364	-0.0297203	-0.346643	0.0145226	0.112595	0.0735798	-0.0818043	-0.283329	0.143742	0.136415	-0.523191	-0.335152	-0.395124	-0.109558	0.00759315	-0.451454	-0.260439	-0.502064	-0.567379	-0.275141	26.2497	26.194	26.2474	26.3096	26.0386	25.8983	6.5	6	6.85	6.6	6.95	6.95	5	5	5
P97603;F1M0Z6	Neo1	neogenin	1.77449	0.034226	-	-	-0.326715	-0.486714	-0.108728	0.216932	0.0888505	0.147077	0.158369	0.162	-0.564789	-0.442394	-0.380236	-0.154907	-0.0912476	-0.698286	-0.405752	-0.914413	-0.0617294	-0.353388	0.39163	-0.377321	0.12781	-0.260685	-0.425072	0.808588	-0.00180244	0.307095	-0.0908527	0.0616302	22.8644	22.5377	22.3777	23.9371	23.8284	24.1541	3.45	6.9	3.05	7.1	4.3	6.2	5	5	5
P97612	Faah	fatty acid amide hydrolase	1.23491	0.0495241	-	-	-0.87655	0.42685	-0.02812	1.06448	0.518206	0.282684	0.135574	0.293974	-0.604357	-1.8787	-0.146595	-	-	0.33428	-0.00988007	0.95615	-	-	-	0.107454	-0.163694	-	-	-	0.770508	1.35846	-	-	21.8244	20.9479	21.9521	20.1187	20.2962	21.1112	1.63889	1.5	2.45	2.625	3.25	1.61111	3	3	5
P97615	Txn2	thioredoxin 2	1.62379	0.0334966	-	-	-0.694113	0.0700001	-0.10537	0.287458	0.172283	0.157478	0.180146	0.269852	-0.526352	-0.603645	-0.44474	-	-1.20172	0.373552	0.166969	0.20775	0.140419	-0.538691	-0.086544	-	-0.236881	0.378426	-0.47648	0.82951	-	-0.225174	0.67074	-0.125242	22.1568	21.4291	22.2268	23.9494	23.844	24.2368	1.4	2.0625	1.9	2.25	1.86667	2.375	5	4	5
P97829-2;A0A0G2JTH4;P97829;A0A0A0MY37	Cd47	CD47 antigen (Rh-related antigen, integrin-associated signal transducer)	3.02393	0.00481106	-	-	-0.724551	-0.418262	-0.0914883	0.109407	0.0545613	0.221366	0.0636554	0.0556408	-0.811192	-0.683256	-0.870687	-0.70174	-0.555878	-0.150232	0.179939	-0.286308	-1.04921	-0.785503	-0.175013	-0.233088	-0.173645	0.0673084	0.0569954	0.103857	0.250175	0.0620499	-0.0686302	0.199581	23.5284	22.8038	23.1101	25.3539	25.2624	25.4633	2.05	4.3	3.13333	4.25	2.9	4.7	5	5	5
P97846	Cntnap1	contactin associated protein-like 1	1.77544	0.0256033	-	-	-0.627707	0.298222	-0.139112	0.340675	0.170479	0.342493	0.153668	0.0918938	-0.966461	-0.49041	-0.153923	-1.06892	-0.458822	0.640163	0.711672	0.5186	-1.06532	0.685989	0.241035	-0.35022	-0.58145	-0.160879	0.155951	0.367239	0.266756	0.143618	0.246065	0.679699	22.8058	22.1781	23.1041	25.2779	25.1388	25.6186	3.65	12.15	6.65	14	5.98333	12.65	5	5	5
Q03351-2;Q03351-3;Q03351-4;Q03351;Q68G04;Q03351-8;Q03351-7;Q03351-6;Q03351-5	Ntrk3	neurotrophic tyrosine kinase, receptor, type 3	6.95034	0	-	-	-0.949933	-0.522902	-0.0387015	1.60069	0.0513902	0.128187	0.197439	0.154335	-	-1.05248	-0.89263	-0.904692	-	-0.527533	-0.214098	-0.256947	-0.808147	-0.807785	0.102812	0.0311222	-0.602928	0.314188	-	1.86706	1.38577	1.30676	1.37304	2.07083	21.9815	21.1667	21.4586	23.2855	23.3566	24.8862	1.05	1.47917	1.65	1.9	2.05	1.5	5	3	5
Q07014-2;Q07014	Lyn	LYN proto-oncogene, Src family tyrosine kinase	1.70029	0.0239829	-	yes	-0.218256	0.554217	-0.433118	-0.94453	0.208124	0.29335	0.258324	0.395907	-0.226727	0.110117	-	0.0464783	-0.802893	0.014658	1.07502	1.3268	0.549946	-0.195335	-0.611431	0.386517	-0.074707	-0.895311	-0.970659	-1.45806	-	0.232458	-1.19942	-1.35309	20.7338	20.6152	21.288	20.9697	20.5366	20.1638	1.5	1.36667	2.33333	1.0625	1.5	1.48333	5	4	5
Q08851;Q08851-2	Stx5	Syntaxin 5	3.05216	0.00505455	-	-	-0.607542	-0.0724154	-0.0434856	0.223281	0.113587	0.120221	0.128336	0.0620301	-0.610739	-0.900139	-0.57246	-0.34683	-	-0.20743	-0.256672	-0.100252	0.274693	-	-0.494053	0.018837	-0.0182304	0.305323	-0.0293045	0.32254	0.0580044	0.0949059	0.367441	0.273516	21.4025	20.7949	21.33	24.1052	24.0617	24.3284	1.75	5	2.5	5.4	2.64583	4.75	4	4	4
Q0GLB6;Q0GLB5;Q6Q629;F1LPW1	Dpp10	dipeptidylpeptidase 10	2.57908	0.0121921	yes	-	-0.109041	0.180184	-0.421708	0.131511	0.123429	0.116833	0.079609	0.0790019	-0.284149	-0.0225925	0.333403	-0.350035	-0.221832	0.135662	0.156555	0.536652	0.261662	-0.189611	-0.5804	-0.633493	-0.295578	-0.225529	-0.373539	0.372089	-0.03965	0.0254002	0.263258	0.0364571	21.8703	21.7613	22.0505	23.5579	23.1362	23.6894	2.33333	3.85	3.15	5.65	2.7	5.35	5	5	5
Q0VGK0	Gabarapl1	gamma-aminobutyric acid (GABA) A receptor-associated protein-like 1	1.77885	0.0292164	-	-	0.00806656	-0.237374	0.26818	-0.596938	0.138552	0.153773	0.219341	0.164143	0.244726	-0.0905418	0.242559	-0.489508	0.133097	-0.270424	-0.41786	0.325342	-0.587521	-0.236406	0.821579	0.732929	0.178957	-0.212927	-0.17964	-1.07394	-0.911846	-0.299305	-0.376432	-0.323162	23.2961	23.3042	23.0587	24.5705	24.8387	23.9736	1.55	2.15	1.55	2.1	1.85	2.1	5	5	5
Q0VGK4;A0A0G2K080;A0A0G2K8E7	Gdpd1	glycerophosphodiester phosphodiesterase domain containing 1	2.13352	0.0153008	-	-	-0.0203316	0.129723	-0.449675	0.534533	0.139832	0.130121	0.155177	0.234059	-0.188732	0.285196	0.317078	-0.404089	-0.111111	0.181719	-0.339691	0.0731544	0.362057	0.371378	-0.371193	-0.710728	-0.829231	0.0607758	-0.398001	1.32378	0.30271	0.0788403	0.804754	0.162582	22.3654	22.3451	22.4951	21.8357	21.386	22.3702	2.91667	1.85	3.15	2.3	3.16667	1.95	5	5	5
Q0ZFS4	Mrps33	mitochondrial ribosomal protein S33	2.50183	0.00936393	yes	-	-0.0080677	-0.425818	0.423942	0.102333	0.12965	0.133788	0.0375871	0.0429172	-0.477695	0.285488	-0.0310669	0.0239582	0.158978	-0.825737	-0.239187	-0.643957	-0.10388	-0.316328	-	0.350899	0.445072	0.475855	-	-	0.169683	0.11474	0.0225754	-	22.1026	22.0946	21.6768	21.2981	21.7423	21.3665	1.6	1.41667	1.35	1.1875	1.7	1.1875	5	5	5
Q10473	Galnt1	UDP-N-acetyl-alpha-D-galactosamine:polypeptide N-acetylgalactosaminyltransferase 1	2.92195	0.00391837	-	-	-0.0360962	0.0498165	-0.591063	-0.941739	0.0387015	0.0540309	0.229715	0.211442	-0.0667629	0.0941124	-0.144341	-0.0193615	-0.0441284	-0.136566	0.178766	0.130753	0.0478954	0.0282345	-0.356937	0.0980492	-0.872591	-0.565117	-1.25872	-0.267242	-0.630627	-1.29217	-1.16475	-1.35391	23.4722	23.4361	23.522	24.4677	23.8767	23.526	4.25	3.35	4.85	3.15	4.6	4.25	5	5	5
Q14TE9	Top2b	topoisomerase (DNA) II beta	2.60473	0.0232105	-	-	-0.0690842	0.21543	-0.0650028	0.29381	0.0941006	0.0478105	0.067706	0.0586475	0.0248508	-0.117409	-0.404016	0.152733	-0.00157928	0.164265	0.205032	0.110023	0.393627	0.204201	-0.148642	-0.149006	-0.189468	0.179729	-0.0176277	0.448483	0.269718	0.255865	0.386337	0.108646	24.4268	24.3577	24.6422	25.4926	25.4276	25.7864	9.36667	11.15	11.15	13.3	9.55	13.45	5	5	5
Q1JU68	Eif3a	eukaryotic translation initiation factor 3, subunit A	9.86918	0	-	-	-0.291742	2.72669	0.680153	-0.0884636	0.107544	0.120706	0.120397	0.100093	-0.451143	-0.026865	-0.481699	-	-0.20726	2.53663	2.76966	2.54918	-	3.05128	0.218269	0.856153	0.700836	0.883472	0.742031	-0.419176	-0.204613	-0.0218449	0.0818882	0.121428	23.4137	23.122	26.1404	27.4788	28.1589	27.3903	5	16.7	5.625	17.4	5.625	18.2	4	4	4
Q2IBD4-2;Q2IBD4	Cttnbp2	cortactin binding protein 2	7.18261	0	yes	-	-0.531785	1.18303	0.0442532	0.251984	0.197141	0.0830165	0.043799	0.0841454	-0.831493	-0.603798	-0.160065	-	-	1.41887	1.19175	0.900972	1.23243	1.17113	0.138449	0.0942554	-0.0433311	0.110075	-0.0781822	0.543831	0.283348	0.0291882	0.221416	0.182138	21.4017	21.0019	22.5847	22.7047	22.749	22.9567	2.16667	2.7	1.8	2.9	1.9	2.6	5	3	5
Q3B7U1;Q9EPI7	Maged2	melanoma antigen, family D, 2	1.84428	0.0165743	-	-	0.656204	-0.920228	0.540659	-0.118553	0.116684	0.192869	0.241778	0.392415	0.669899	0.85111	0.447601	-	-	-1.01298	-1.19811	-	-0.549595	-	0.781937	1.10503	-	0.148268	0.127403	-0.745256	-0.22842	-	1.01517	-0.515701	21.4909	22.076	20.7086	20.8555	21.3961	20.7369	1.25	1.75	1.22917	1.39583	1.15	1.4375	4	3	4
Q3B8N7	Tsc22d4	TSC22 domain family, member 4	3.34611	0.00140625	-	-	0.323394	0.0194546	-0.713185	-0.993219	0.200746	0.0927756	0.0755194	0.306864	-0.184717	0.919928	0.488722	0.453833	-0.0607967	-0.193035	0.263607	-0.0263691	0.207067	-0.153997	-	-0.678913	-0.516268	-0.858467	-0.799093	-	-0.509581	-	-1.56225	-0.907827	22.2	22.5234	22.2195	21.6629	20.9497	20.8285	2	1.05	2	1.08333	1.9	1.2	5	5	5
Q3KR55	U2af1	U2 small nuclear ribonucleoprotein auxiliary factor (U2AF) 1	1.68115	0.0408308	-	-	0.315536	-0.181841	0.00956917	-0.343952	0.094396	0.128776	0.0868568	0.185969	0.413258	0.0392017	0.354517	-	0.45517	0.0133133	-0.476969	-0.317348	-	0.0536404	0.258989	-0.0726185	-0.0124817	-0.135612	-	-0.00949478	-0.0364838	-0.628984	-0.700846	-	22.4154	22.731	22.2336	25.1552	25.1648	24.8113	2.08333	3.8125	1.9375	3.6875	2.1875	3.9375	4	4	4
Q45QM2;Q63210	Gna12	guanine nucleotide binding protein, alpha 12	2.98747	0.00427586	-	-	-0.214795	-0.251201	0.483184	0.416661	0.143841	0.121026	0.125635	0.104121	-0.502422	-0.0758228	-0.0661411	-	-	-0.526848	0.0182838	-0.13162	-0.364618	-	0.510647	0.666483	0.738499	0.482021	0.0182724	0.377522	0.254524	0.596762	0.706841	0.147655	21.1663	21.1147	20.9177	21.5999	22.0831	22.0166	1.70833	1.65	1.53333	2	1.625	1.85	4	4	5
Q498U4	Sarnp	SAP domain containing ribonucleoprotein	2.81386	0.00466019	-	-	-0.523002	-0.733804	0.161196	0.250018	0.126613	0.120488	0.253239	0.148991	-0.858667	-0.145287	-0.716707	-0.537327	-0.357023	-0.417097	-0.856071	-1.11786	-0.569645	-0.708351	-0.099699	0.262136	-0.656094	0.821402	0.478233	0.459827	0.495817	-0.184702	-0.0345898	0.513737	21.8189	21.2959	21.0851	23.302	23.4632	23.552	1.5	2.85	1.4	2.31667	1.85	2.45	5	5	5
Q4FZS2	Bub3	BUB3 mitotic checkpoint protein	3.08641	0.00543933	-	-	0.670244	0.231142	0.0488445	-0.0276283	0.0886387	0.0979372	0.0991663	0.11989	0.593622	0.655394	0.498692	1.01035	0.593161	0.123932	0.440456	0.376909	0.312828	-0.0984135	-0.12468	-0.0259438	0.430864	-0.0732231	0.0372047	-0.451847	-0.0860767	0.217073	0.180523	0.00218582	21.4434	22.1136	21.6745	25.2809	25.3297	25.2533	1.83333	3.25	1.7	3.35	1.35	3.25	5	5	5
Q4FZT0	Stoml2	stomatin (Epb7.2)-like 2	3.6382	0.00480365	-	-	0.2535	0.138166	-0.0833813	-0.280087	0.0559584	0.0786883	0.0671645	0.0701161	0.438148	0.313072	0.119497	0.220211	0.176571	0.332848	0.0885487	-0.126331	0.254377	0.141386	-0.314981	-0.0235939	-0.149328	0.0495396	0.0214577	-0.459158	-0.277172	-0.404751	-0.0774155	-0.181936	23.7709	24.0244	23.909	24.3183	24.235	24.0383	4.18333	5.3	4.4	4.9	4.35	5.55	5	5	5
Q8VBW4;Q4G086;Q66HQ4	Bnip3l	BCL2/adenovirus E1B interacting protein 3-like	1.92571	0.0363941	-	-	0.125762	-0.00439758	-0.14418	0.407148	0.129495	0.0616341	0.0686243	0.135516	0.0437965	-0.0823479	-0.0279617	0.0619698	0.633354	0.0284023	-0.160379	-0.0899353	-0.00364876	0.203573	0.0890388	-0.150274	-0.188448	-0.338272	-0.132944	0.515999	0.316107	0.83309	0.00187302	0.368671	22.9554	23.0812	22.951	22.6567	22.5126	23.0639	2.2	1.31667	2.2	1.53333	2.15	1.35	5	5	5
Q4KLK7;Q5RJN5	Nop56	NOP56 ribonucleoprotein	2.57745	0.0106542	-	-	-0.524185	0.0254475	0.178025	0.059906	0.162216	0.134163	0.0805032	0.0527247	-0.77667	-0.486519	-0.971001	-0.339296	-0.0474396	0.00676918	-0.000465393	-0.417564	0.121199	0.417299	-0.0110741	0.0220985	0.410067	0.16626	0.302773	0.0421696	-0.104712	0.197731	0.146191	0.0181503	22.5455	22.0213	22.5709	25.1895	25.3675	25.2494	3.05	11.25	4.3	11.4	4.43333	11.2	5	5	5
Q4KM77	Ei24	etoposide induced 2.4 mRNA	4.04191	0.00025	-	-	0.167462	0.15179	-0.196459	2.86215	0.270135	0.234254	0.284553	0.238251	-	-	-	0.437597	-0.102673	-	-	-	0.386044	-0.0824642	-0.126101	-0.817299	-	-0.38476	0.542322	2.16559	3.01355	-	3.02422	3.24526	20.7977	20.9327	20.9648	22.3751	22.2361	25.2947	1	1.53333	1	1.31667	1	1.36667	2	4	5
Q4QR80	Mrps25	mitochondrial ribosomal protein S25	2.38898	0.0140053	-	-	0.0905933	0.0490106	-0.505553	-0.149052	0.0432216	0.0906626	0.0185728	0.0757942	-	0.10714	-	0.155798	0.00884247	-	-0.00678825	-	0.226322	-0.0725021	-	-	-0.524126	-	-0.48698	-	-	-0.224846	-	-0.0732574	23.8208	23.9114	23.8698	23.4106	22.905	23.2615	3.41667	2	4	2.5	4.16667	2.5	3	3	3
Q4V886	Paf1	Paf1, RNA polymerase II complex component	3.28416	0.00135484	-	-	-1.55119	0.0723343	0.0213882	-0.225885	0.320013	0.517368	0.0586984	0.0628491	-	-1.23118	-1.87121	-	-	0.589703	-	-0.445034	-	-	-0.173407	0.0578594	0.189535	-0.00914764	0.0421009	-0.365114	-0.0977211	-0.353128	-0.0633659	-0.250095	21.4889	20.1949	21.4549	25.1226	25.1439	24.8967	1.22222	8.5	1.66667	8.35	2.16667	8.75	3	2	2
Q4V887	Slc39a6	solute carrier family 39 (metal ion transporter), member 6	2.41747	0.00976923	-	-	0.418737	0.638693	-0.144315	-0.144923	0.184902	0.215791	0.110374	0.0914308	0.565937	0.609745	-0.134373	0.633638	-	0.942871	1.07458	0.233892	0.303429	-	-0.388279	0.131119	-0.114935	0.0549908	-0.404469	-0.346878	-0.369768	-0.0851727	0.088192	-0.0109901	21.6841	22.0077	22.1886	22.4221	22.2778	22.2772	1.98333	1.55	2.55	1.8	2	2.15	4	5	5
Q4V8B7	Hsdl1	hydroxysteroid dehydrogenase like 1	2.86972	0.00476279	-	-	0.235604	0.374806	-0.493227	0.196553	0.148968	0.156397	0.101779	0.123262	-0.0225201	0.235811	0.493521	-	-	0.122784	0.34037	0.661264	-	-	-0.319227	-0.507915	-0.651821	-0.218327	-0.768847	0.468273	0.0325928	-0.189732	0.248777	0.422853	20.5702	20.6605	20.9004	22.7423	22.2491	22.9389	1.53333	2.58333	1.9	3.45	2	2.8	3	5	5
Q4V8H5	Dnpep	aspartyl aminopeptidase	4.36198	0.000674157	-	-	-0.128596	-0.566425	-0.395148	0.352874	0.0652172	0.0570273	0.147454	0.101462	-0.0106258	-0.0223503	-0.0369301	-0.258553	-0.314524	-0.511278	-0.766342	-0.592352	-0.539356	-0.422796	-	-0.807648	-0.407995	-0.174374	-0.190575	-	0.114506	0.372873	0.607784	0.316332	24.2787	24.1501	23.7122	24.5263	24.1312	24.8792	4.85	5.375	5.2	5.5	5.4	5.5625	5	5	5
Q4V8I7	Lrrc8a	leucine rich repeat containing 8A	1.86563	0.0364248	-	-	0.309126	0.108682	-0.246099	0.262074	0.129314	0.0573217	0.0959349	0.15074	0.00190353	0.5884	0.527597	-0.00543213	0.433159	-0.0280876	0.195084	0.235146	-0.0309925	0.172262	-0.387562	-0.118702	-0.0741367	-0.555038	-0.0950565	0.313803	0.81385	0.016777	-0.0242405	0.190178	21.7062	22.0153	21.8149	21.6825	21.4364	21.9446	2.83333	2	3.15	2.35	2.95	2.1	5	5	5
Q4V8J6	Ythdf1	YTH domain family 1	2.36617	0.0165087	-	-	0.4133	-0.277075	0.148732	-0.0273029	0.187787	0.148718	0.0349792	0.0454614	-	0.733618	-	0.422962	0.0833187	-0.328121	-0.550339	-	0.145405	-0.375244	0.266632	0.134613	0.153496	0.0472507	0.141666	-0.0314007	-0.0655041	0.148546	-0.0910912	-0.097065	21.2384	21.5462	20.9613	25.8584	26.0071	25.8311	1.3125	5.4	1.16667	5.5	1.36667	5.65	4	4	4
Q505J7	Gal3st3	galactose-3-O-sulfotransferase 3	2.62418	0.00817808	-	-	-0.163317	0.360487	0.118042	0.682485	0.0904966	0.0375057	0.201395	0.137295	0.129814	-0.34565	-0.0892544	-0.150749	-0.360746	0.412926	0.241804	0.403685	0.439711	0.304312	0.882093	0.0659637	-0.116035	0.0460167	-0.287827	1.13595	0.533815	0.861641	0.434732	0.446291	23.3623	23.199	23.7228	24.1968	24.3149	24.8793	3.7	4.75	4.75	6	4.2	4.5	5	5	5
Q52KK3	Slc25a51	solute carrier family 25, member 51	12.9521	0	-	-	-6.6941	0.287782	0.181762	0.189635	0.192327	0.194566	0.0986365	0.117814	-6.97261	-6.78462	-6.32508	-	-	0.0315361	0.0299263	1.01677	0.368034	-0.00735474	9.15527e-05	0.559788	0.141321	0.153229	0.0543804	-0.0208454	0.146048	0.101921	0.648014	0.0730362	26.7728	19.9455	27.0606	22.7145	22.8962	22.9041	1.1	3.7	1.5	3.85	1.23333	3.65	5	3	5
Q562C7;M0R548	LOC100912029	-	1.72911	0.0288705	-	-	-0.535816	-0.063331	0.298858	0.306907	0.0759312	0.096133	0.256744	0.0931583	-	-0.407017	-	-0.530539	-0.669891	-0.0183582	-0.247705	-	0.0760708	-	-	-0.387716	0.521254	0.24596	0.815933	-	0.312748	0.0539093	0.499611	0.361359	20.4259	20.1205	20.3299	21.1622	21.461	21.3347	1.25	1.95	1.91667	2.35	1.63333	1.8	4	4	4
Q568Y7-2;Q568Y7	Olfm2	olfactomedin 2	8.69633	0	-	-	-0.201545	-0.0497272	2.16316	2.09634	0.0602195	0.0247507	0.136122	0.266917	-0.328831	-0.105976	-0.277002	-0.0142498	-0.281666	0.0291557	-0.0282784	-0.0667706	-0.061285	-0.121458	1.90505	2.2209	2.52057	-	2.00614	2.00331	-	2.63485	1.39555	2.35165	22.9517	22.7501	22.9019	21.4137	23.5456	23.5341	1.66667	1.14583	1.9	1.06667	2	1	5	5	5
Q568Z9	Phyhip	phytanoyl-CoA hydroxylase interacting protein	4.90284	0.000205128	yes	-	-0.373372	0.338537	-0.398178	0.91323	0.154176	0.0605592	0.142209	0.171699	-	-0.694395	0.0357437	-0.491346	-0.343489	0.262701	0.264488	0.574572	0.33214	0.258783	0.0654488	-0.639616	-0.628302	-0.591997	-0.196426	1.43365	0.698668	1.07448	0.417334	0.94202	21.3883	21.0858	21.7268	24.7973	24.3992	25.7106	1.48333	4.3	2.65	6.75	1.98333	4.8	5	4	5
Q5BJM8	Slc30a7	solute carrier family 30 (zinc transporter), member 7	1.46452	0.045277	-	-	-0.510192	-0.61456	0.0085303	0.0580546	0.0519171	0.22085	0.0724774	0.0550597	-	-0.458275	-0.562109	-	-	-	-1.19577	-0.316402	-0.716492	-0.22958	-	-	0.0481739	-0.13204	0.109457	-	-	0.00950432	-0.00326729	0.167927	22.2138	21.8842	21.5992	24.3542	24.3627	24.4122	1.4375	4.08333	1.5	3.75	1.625	3.75	4	2	4
Q5BJP3	Ufm1	ubiquitin-fold modifier 1	2.8636	0.0083413	-	-	-0.161584	-0.378291	0.237131	0.115908	0.124136	0.0958635	0.0818943	0.0682566	-0.505053	-0.181046	0.00107193	-	0.0386906	-0.477547	-0.591471	-	-0.277628	-0.166519	0.303162	-0.0766411	0.254259	0.305344	0.399532	0.156504	0.0345707	-0.106888	0.26428	0.231073	20.3916	20.1642	20.0995	23.8086	24.0457	23.9245	1	2.95	1	2.75	1.11667	2.48333	5	4	4
Q5BJQ0	Adck3	-	2.40688	0.00546218	-	-	-0.319618	1.30527	-0.548078	0.0286837	0.163837	0.253201	0.0272932	0.276157	-0.621202	-0.279791	-0.0578613	-	-	0.913403	1.22342	1.77898	-	-	-	-	-0.520784	-0.575371	-	-	0.0553951	0.435213	-0.760355	0.384481	20.8673	20.6788	22.3037	21.7309	21.1921	21.9429	1.33333	1.16667	2.25	2.35	1.625	1.77083	4	3	3
Q5BJQ5	Rit2	Ras-like without CAAX 2	1.66711	0.0376795	-	-	-0.112985	0.637838	0.375412	0.0871708	0.0924945	0.0851937	0.162263	0.243361	-0.197956	-0.25688	0.245852	-0.123341	-0.232601	0.766111	0.385204	0.866806	0.644625	0.526442	0.343079	-0.163548	0.778355	0.630653	0.288519	0.288	-0.875126	0.468084	0.259619	0.295277	21.0588	20.9458	21.6966	23.8748	24.2503	23.962	1.45	3.6	1.8	3.15	1.65	3	5	5	5
Q5BJX4	Snx10	sorting nexin 10	4.70352	0.000216216	-	-	1.1111	1.16889	-0.123025	-0.418109	0.164865	0.101548	0.10776	0.155283	0.963652	0.929415	1.44024	-	-	-	1.27044	1.06735	-	-	-0.142319	-0.163395	0.276234	-0.373981	-0.211662	-0.579691	-0.70009	-0.23757	0.106752	-0.679945	20.1772	21.5373	21.3442	22.3077	22.1847	21.8896	1.16667	1.96667	1.1875	1.78333	1.33333	1.71667	3	5	4
Q5CD99;A0A096MIV6	Wbscr17	Williams-Beuren syndrome chromosome region 17 homolog (human)	2.58229	0.00548523	-	-	-0.418314	0.0128159	0.404444	0.954805	0.0459143	0.344672	0.230165	0.110709	-0.529743	-0.425285	-0.287912	-0.503752	-0.344875	0.651325	0.445704	0.621006	-0.811255	-0.842701	1.02889	0.857496	-0.17098	0.213306	0.093504	1.36665	1.00767	0.815027	0.778454	0.806223	22.432	22.0137	22.4448	22.3311	22.7355	23.2859	2.53333	2.55	3.8	3.35	3.35	2.35	5	5	5
Q5EAN7	Terf2ip	telomeric repeat binding factor 2, interacting protein	1.57864	0.0437907	-	-	-0.446861	0.189118	0.216196	0.202791	0.12224	0.153693	0.176904	0.188421	-0.56555	-0.74218	-0.172529	-0.614237	-0.139811	0.0854511	-0.134577	0.146223	0.0746059	0.773886	0.673969	-0.409573	0.343788	0.298283	0.174513	0.69315	-0.435055	0.327585	0.367308	0.0609665	21.5454	21.0985	21.7345	24.4232	24.6394	24.6259	1.5	6.1	2.4	6.4	2.5	5.85	5	5	5
Q5FVJ5	-	-	1.59388	0.0340881	-	-	0.520211	0.599087	0.289399	1.22358	0.0600121	0.119753	0.239438	0.224681	0.410437	0.617128	0.533068	-	-	0.50889	0.316196	0.870274	0.700989	-	1.18764	-0.109121	0.273838	0.225512	-0.130877	2.06044	1.28473	1.06981	0.801598	0.901339	20.6452	21.2201	21.0725	22.0424	22.3318	23.266	1.38889	1.5	1.25	2.05	1.25	1.31667	4	3	5
Q5FVJ6;A0A0G2JVP0	Bscl2	Berardinelli-Seip congenital lipodystrophy 2 (seipin)	1.69719	0.0294323	-	-	0.0467733	0.569307	-0.401557	-0.0073274	0.106671	0.107261	0.301297	0.140246	-0.110092	0.250431	-1.90735e-05	-	-	0.364281	0.72648	0.617159	-	-	-	-	-0.702854	-0.10026	-	-	-	-0.27264	0.204157	0.0465012	21.4817	21.3918	22.051	22.3388	22.2097	22.3328	1.375	1.33333	2	1.45	1.5	1.3125	3	4	3
Q5FVL2	Emc8	ER membrane protein complex subunit 8	4.85967	0.0012562	-	-	0.145287	0.0354561	-0.401169	-0.127754	0.0542397	0.0577756	0.0386373	0.0315032	0.153957	0.174992	0.136171	0.300024	-0.0387096	0.133083	-0.108637	0.180628	0.05863	-0.0864239	-0.344526	-	-0.507322	-0.409668	-0.343161	-0.0849724	-	-0.221003	-0.109947	-0.0950928	21.8016	21.9469	21.8371	25.6694	25.2682	25.5416	1.15	4.6875	1.2	4.9375	1	5.4375	5	5	5
Q5FVL6	Tspan13	tetraspanin 13	1.4953	0.0448719	-	-	0.252607	-0.198546	0.125255	-0.514018	0.261112	0.0936649	0.197145	0.107304	-	0.277481	-	-0.211576	0.691916	-	-0.233322	-	-0.34057	-0.0217457	0.775858	-0.457714	0.0122395	0.134111	0.161781	-0.93335	-0.443684	-0.334196	-0.391682	-0.467178	21.3472	21.3304	20.9852	22.3186	22.4439	21.8046	1.1875	1.8	1.125	1.61667	1.19444	1.63333	3	4	4
Q5FVM4	Nono	non-POU-domain-containing, octamer binding protein	1.40755	0.0467453	-	-	0.515797	0.0959196	-0.0970364	-0.374797	0.104155	0.0723047	0.199392	0.131625	-	-	-	0.619951	0.411642	-	-	-	0.168224	0.0236149	-	-	-	0.102356	-0.296429	-	-	-	-0.243172	-0.506422	24.8839	25.3997	24.9798	27.2215	27.1244	26.8467	7	10.125	6.25	9.25	6.625	9.875	2	2	2
Q5FVM7	Dnajc16	DnaJ heat shock protein family (Hsp40) member C16	2.80563	0.00340426	-	-	-1.08331	-0.0704676	-0.164857	0.411978	0.401131	0.0588822	0.144532	0.140571	-1.48444	-	-0.682178	-	-	0.0416737	-0.157677	-0.0953999	-	-	-0.157391	0.141911	-0.672888	0.0849361	-0.220854	0.598812	0.655685	0.0761662	0.667637	0.0615883	20.2245	19.0942	20.1541	21.3018	21.1369	21.7137	1	2.1	1.25	2.1	1.33333	2.05	3	2	3
Q5FVN2	Tmem41b	transmembrane protein 41B	3.25405	0.00109434	-	-	-0.0712347	-2.72352	-0.6351	-0.761204	0.443807	0.13273	0.000748634	0.144194	0.372572	-0.515041	-	-	-	-	-2.85625	-2.59079	-	-	-	-0.634352	-0.635849	-	-	-1.23615	-0.892017	-0.736593	-0.513502	-0.427755	21.979	21.7114	19.4548	22.9779	22.216	22.2167	1.16667	2.1	1.16667	1.9	1.38889	2.28333	3	2	2
Q5FWT1	Fam98a	family with sequence similarity 98, member A	2.00554	0.032338	-	-	-0.237844	-0.216681	0.11593	0.230772	0.107503	0.0590917	0.14668	0.0661899	-	-0.155798	-0.164783	-0.554756	-0.0760403	-0.32333	0.00145912	-0.248699	-0.198563	-0.314272	0.327675	-0.443213	0.332232	0.0880814	0.274876	0.335379	0.100199	0.340492	0.0404301	0.337362	21.7182	21.3935	21.5015	24.0371	24.1531	24.2679	1.875	4.1	1.75	4.2	1.83333	3.85	5	4	5
Q5FWY5	Aip	aryl-hydrocarbon receptor-interacting protein	6.87823	0	-	-	-1.25571	-0.425576	0.21237	0.0888126	0.156396	0.0978963	0.0305634	0.0755675	-1.4843	-1.32632	-0.956511	-	-	-0.669144	-0.331688	-0.401775	-0.122799	-0.602474	0.140594	0.302824	0.256817	0.207081	0.154531	0.308863	0.0457668	0.193035	-0.134043	0.0304413	20.9511	19.6341	20.5255	22.6028	22.8151	22.6916	1.0625	2.7	1.4	2.7	1.35	2.4	5	3	5
Q5HZV9;R9PXV7	Ppp1r7	protein phosphatase 1, regulatory (inhibitor) subunit 7	2.10336	0.013508	-	-	0.079812	0.956523	-0.0145073	0.256811	0.257884	0.00774288	0.1173	0.0542649	-	-	-0.178072	-	0.337696	-	-	0.94878	-	0.964266	-0.245779	-	-	0.135233	0.0670242	0.283289	-	-	0.334721	0.152422	20.9858	21.0656	21.8932	25.0421	25.0275	25.2989	1.16667	7.75	1.33333	8.75	1	7.66667	2	2	3
Q5HZX7	-	-	1.90662	0.033506	-	-	-0.341596	0.287639	0.119793	0.248938	0.330916	0.0464128	0.0349215	0.0759835	-0.0106792	-	-0.672512	-	-	0.29888	0.202221	-	0.361816	-	0.08461	0.00219536	0.141424	0.17407	0.196665	0.203279	0.301243	0.335316	0.424755	-0.0199051	20.9642	20.727	21.1213	23.101	23.2208	23.35	1.66667	3.45	1.625	3.5	1.9375	2.95	4	2	4
Q5HZY0	Ubxn4	UBX domain protein 4	6.15517	0.000121212	-	-	0.278399	0.0228764	-0.087122	-0.571143	0.0254069	0.0805311	0.091117	0.0317892	0.32711	0.352091	0.243917	0.229292	0.239586	0.101582	-0.106483	-0.185499	0.274473	0.0303097	-0.104235	-0.146122	0.246393	-0.121187	-0.310459	-0.595995	-0.654232	-0.542393	-0.597605	-0.465488	24.2957	24.5741	24.3186	27.1073	27.0202	26.5361	4.3	7.45	4.1	6.8	3.65	7.5	5	5	5
Q5I0H4	Tmco1	transmembrane and coiled-coil domains 1	4.05019	0.00671264	-	-	0.164886	0.260088	-0.0769676	-0.085564	0.0266099	0.0402136	0.0651927	0.0441077	0.205793	0.139799	0.246435	0.1315	0.100901	0.272106	0.331865	0.298943	0.293673	0.103855	-0.25428	0.10845	-0.0449963	-0.190165	-0.00384712	-0.228785	-0.0898762	-0.118933	-0.0163612	0.0261345	22.975	23.1399	23.2351	25.8391	25.7622	25.7536	2.1	3	2.35	2.9	2.1	2.9	5	5	5
Q5M7T4	Yipf4	Yip1 domain family, member 4	3.32091	0.00411881	-	-	0.23781	-0.0325825	0.651266	0.543307	0.089518	0.0483062	0.144334	0.074139	-0.00314903	0.468885	0.316078	0.0615826	0.345654	-0.152935	0.121433	-0.017271	0.00222015	-0.11636	0.108879	0.689386	0.876125	0.9163	0.665638	0.324158	0.473948	0.667238	0.506866	0.744324	22.0411	22.2789	22.0085	23.6545	24.3057	24.1978	1.36667	1.75	1.35	1.75	1.05	1.4	5	5	5
Q5M7U6	Actr2	ARP2 actin-related protein 2	2.13387	0.0401059	-	-	-0.279664	-0.133941	0.0443974	0.0197506	0.0220861	0.0448122	0.0394821	0.0231876	-	-	-0.257578	-	-0.30175	-	-	-0.0891285	-	-0.178753	-	-	-	0.00491524	0.0838795	-	-	-	-0.00343704	0.0429382	25.0948	24.8151	24.9608	27.0664	27.1108	27.0862	8.25	13.875	7.75	11.75	8.875	12.625	2	2	2
Q5M819	Psph	phosphoserine phosphatase	3.67325	0.00087619	-	-	-0.806222	-0.584523	0.238688	0.293242	0.103705	0.169304	0.162016	0.0543149	-0.935167	-	-	-0.601059	-0.882441	-0.920589	-	-	-0.452351	-0.38063	-0.226379	-	0.526894	0.326828	0.327412	0.198231	-	0.367342	0.405346	0.202049	21.7139	20.9241	21.1195	25.7256	25.9643	26.0188	1.45	5.375	1.65	5.8125	1.55	4.875	3	5	5
Q5M821	Ppm1h	protein phosphatase 1H (PP2C domain containing)	2.81334	0.00526316	-	-	-0.23253	0.0812925	-0.0489529	0.671986	0.199574	0.16078	0.136955	0.0523023	-	-	-0.0356827	-0.030241	-0.631666	-	-	0.188057	0.290592	-0.234772	-0.0267792	-0.570766	0.117464	0.0198345	0.215483	0.732401	0.657265	0.476776	0.718821	0.774668	22.1471	21.9146	22.2284	23.2381	23.1892	23.9101	2	3.65	2.16667	4.8	2.25	3.85	3	3	3
Q5M827	Pir	pirin	1.72154	0.0328153	-	-	-0.0592937	-0.404382	0.395936	0.244213	0.107584	0.12814	0.255742	0.140408	0.196228	0.111238	-0.180429	-0.0168762	-0.40663	-0.213129	-0.307688	-0.63908	-0.0948772	-0.767138	-0.554914	0.466665	0.795872	0.387314	0.884745	-0.180634	0.516838	0.0120773	0.35985	0.512936	21.2107	21.1514	20.8063	24.2481	24.644	24.4923	1.48333	3.1	1.55	3.3	1.8	2.9	5	5	5
Q5M8C7;Q6P9X7;Q8K581	Txndc9	thioredoxin domain containing 9	2.53858	0.0133225	-	-	-0.439338	-0.653096	-0.164233	-0.0539639	0.138384	0.11961	0.0559193	0.0660799	-0.701347	-0.648397	-0.163071	-0.638041	-0.0458355	-0.8155	-0.967411	-0.68025	-0.530157	-0.272161	-0.20113	0.0190735	-0.316666	-0.114731	-0.207712	-0.081974	-0.25572	-0.0681686	-0.02108	0.157124	21.8192	21.3799	21.1661	24.8883	24.724	24.8343	1.73333	4.45	1.65	5.05	2.2	4.85	5	5	5
Q5M971	Mllt11	myeloid/lymphoid or mixed-lineage leukemia;translocated to, 11	1.46118	0.0497966	-	-	0.480109	0.280324	-0.275378	-0.157918	0.151942	0.172401	0.206684	0.208349	0.831131	0.0127773	0.252523	0.584301	0.719814	0.801773	0.338663	0.389688	-0.25094	0.122437	0.214582	-0.101906	-0.19726	-0.256821	-1.03549	0.511806	-0.355595	-0.267136	0.0497875	-0.728455	24.0553	24.5354	24.3356	25.2931	25.0178	25.1352	3.15	3.55	3.8	3.7	3.05	3.95	5	5	5
Q5M9F3	Rrp1	ribosomal RNA processing 1 homolog (S. cerevisiae)	1.59794	0.0341554	-	-	0.229907	-0.64745	0.0388126	-0.497953	0.0192404	0.0823019	0.235398	0.126193	-	0.210667	0.249147	-	-	-0.807617	-0.600241	-0.534492	-	-	-	-0.208221	-0.468796	0.240759	0.591509	-	-0.739628	-0.600294	-0.148405	-0.503487	20.9041	21.1551	20.2567	20.4994	20.5715	19.9507	1.41667	1.1	1.53333	1.1	1.46667	1.25	3	3	3
Q5M9G9	Tbrg4	transforming growth factor beta regulated gene 4	1.65234	0.042	-	-	-0.311438	0.421708	0.0748711	0.20659	0.0618201	0.120968	0.0733436	0.21115	-0.418539	-0.190924	-0.417583	-0.218704	-	0.6511	0.60174	0.275103	0.15889	-	0.323257	0.144182	-0.0186253	-0.0972767	0.0228176	0.787405	0.644121	-0.0270901	-0.170782	-0.200706	21.4591	21.0381	21.8116	23.0875	23.1623	23.294	1.38333	3.4	1.85	3.75	1.875	3.3	4	5	5
Q5MJ12	Fbxl16	F-box and leucine-rich repeat protein 16	1.62496	0.0244454	-	-	-0.0894349	-0.129982	1.05148	1.26477	0.413016	0.168967	0.210882	0.280035	0.730658	-0.585114	-0.413849	-	-	0.293238	-0.354712	-0.44519	-	-0.0132637	-	-	1.26236	0.840595	-	-	-	0.984739	1.54481	-	20.9553	21.1679	20.9495	21.516	22.5243	22.5404	1.06667	1.25	1.21667	1.36667	1.46667	1.11111	4	4	5
Q5PPJ6	Lars	leucyl-tRNA synthetase	1.84166	0.0364111	-	-	-0.0654064	0.188499	0.171809	0.561582	0.106251	0.0707903	0.143435	0.138306	-0.43111	0.0888214	-0.168272	0.156084	0.0274448	0.0392208	0.344307	0.0871124	0.096489	0.375368	0.222456	0.179935	-0.348087	0.275425	0.529314	0.878693	0.598743	0.120735	0.401724	0.808016	23.3813	23.3159	23.5698	24.1797	24.3515	24.7413	5.38333	6.3	7.2	8.3	6.25	7.05	5	5	5
Q5PPL3	Nsdhl	NAD(P) dependent steroid dehydrogenase-like	4.02048	0.000752475	-	-	0.185296	0.378824	-0.26078	-0.626929	0.0477431	0.0826616	0.156019	0.157165	0.247034	0.256565	0.00354767	0.174477	0.244858	0.486282	0.476007	0.0504074	0.449348	0.432076	-0.218126	-0.141851	-0.864819	0.024189	-0.103292	-0.402126	-0.461651	-1.23238	-0.634155	-0.404339	23.8763	24.0616	24.2552	25.3112	25.0504	24.6843	5.23333	7.2	6.9	7	5.8	6.85	5	5	5
Q5PQK5;Q5WQV5;T1SRT4;E9PT65	Rdx	radixin	5.86235	0.000222222	-	-	0.495536	0.452621	0.129311	-0.140063	0.0564941	0.0591264	0.0355225	0.0695168	0.53554	0.377254	0.696959	0.427355	0.440571	0.581434	0.569834	0.47016	0.368513	0.273163	0.0690842	0.151388	0.0280285	0.222937	0.175119	-0.166302	-0.0565681	-0.399521	-0.0637741	-0.0141525	23.1309	23.6264	23.5835	25.5331	25.6624	25.393	3.76667	7.8	4.3	7	3.6	7.85	5	5	5
Q5PQL7	Itm2c	integral membrane protein 2C	1.9026	0.0354742	-	-	-0.323326	0.0225185	-0.0984745	0.26867	0.124032	0.0668609	0.123755	0.117095	-0.219553	-0.588755	-0.396254	-0.517179	0.105112	0.123205	0.0373173	-0.0272427	-0.203236	0.182549	0.354	-0.0180378	-0.262783	-0.273539	-0.292013	0.670448	0.300264	0.29533	0.0900078	-0.012701	26.4559	26.1326	26.4785	26.7902	26.6917	27.0588	8.18333	8.85	9.9	9.3	9.4	8.9	5	5	5
Q5PQP8	Cuedc1	CUE domain containing 1	2.27498	0.010239	-	-	-0.0586395	0.155258	-0.0338847	0.78899	0.0142384	0.078989	0.109249	0.14435	-0.0728779	-	-	-0.0444012	-	0.234247	-	-	0.0762691	-	0.087923	-	-	0.0623035	-0.251881	0.500854	-	-	0.917427	0.948689	20.6119	20.58	20.6736	20.9536	20.6233	21.7426	1	1.125	1	1.25	1	1	2	3	3
Q6TXI2;Q5PQR5	Imp4	IMP4, U3 small nucleolar ribonucleoprotein	1.77217	0.048849	-	-	0.0861542	0.0941551	0.373359	-0.157145	0.0876217	0.106956	0.0969871	0.111985	-0.0108051	0.28121	-0.164165	0.288475	0.0360565	0.300602	0.375761	-0.190393	-0.0585709	0.0433769	0.16222	0.263214	0.639105	0.229	0.573254	-0.552847	0.0456963	0.0556507	-0.105433	-0.228794	22.1287	22.2149	22.2229	24.1985	24.5719	24.0414	2.4	5.1	2.5	3.8	2.4	3.95	5	5	5
Q5PQR7	Tia1	cytotoxic granule-associated RNA binding protein 1	1.67522	0.0266984	-	-	-0.532886	-0.630146	0.432491	-0.160255	0.02777	0.233301	0.248753	0.0741228	-0.560656	-0.505116	-	-	-	-0.983391	-0.717535	-0.189512	-	-	-0.0340977	0.51627	0.815302	-	-	-0.171885	-0.0264511	-0.282429	-	-	21.1741	20.9169	20.544	20.7533	21.0211	20.5931	1	1.15	1.08333	1.25	1.41667	1	3	2	3
Q5PQS2	Znf365	Zinc Finger Protein 365	1.64891	0.02441	-	-	0.595498	-0.825567	-0.424029	0.0753336	0.251029	0.236658	0.148421	0.0426111	-	0.344469	0.846527	-	-	-	-1.06223	-0.588909	-	-	-	-0.275608	-0.572451	-	-	-	0.117945	0.0327225	-	-	22.3747	22.9702	21.4732	19.6773	19.2533	19.5647	1.16667	1	1.19444	1	1.25	1	2	2	3
Q5RK09	Eif3g	eukaryotic translation initiation factor 3, subunit G	1.75196	0.029197	-	-	0.681823	0.620013	0.0477787	0.00466537	0.193701	0.126582	0.132336	0.129413	-	-	0.658854	1.02822	0.358398	-	-	-	0.493431	0.746595	-0.223948	-0.103928	-0.145962	0.243631	0.469099	0.0533524	0.127007	-0.497534	0.0975304	0.242971	20.3242	20.865	21.2001	23.4802	23.528	23.4849	1.08333	2.8	1.5	2.65	1.06667	2.95	3	4	3
Q5U2P2	Igsf11	immunoglobulin superfamily, member 11	2.23471	0.00774737	-	-	0.185919	0.356723	-0.648736	-1.12022	0.0757197	0.158494	0.360078	0.355517	-	0.163671	-	0.0673161	0.326771	0.812372	0.326263	-	0.108728	0.179527	-	-	-	-1.00881	-0.288658	-	-	-	-1.47574	-0.764704	20.3927	20.7751	20.756	23.3622	22.5049	22.2477	1	1	1	1.16667	1	1	5	3	4
Q5U2R6;Q5U2R6-2	P33monox	-	3.17372	0.0128044	-	-	0.148615	0.315596	-0.0938663	-0.0208748	0.0387135	0.0827443	0.0298528	0.0668838	0.157719	0.0395985	0.0830097	0.22978	0.232967	0.370359	0.467955	0.219397	0.478439	0.0418301	-0.11512	-0.0812683	0.00518608	-0.0983448	-0.179785	0.182899	-0.0645981	0.0837116	-0.159452	-0.146935	22.1017	22.2503	22.4173	25.9079	25.8141	25.8871	1.63333	5.85	2	6.05	1.65	6.05	5	5	5
Q5U2U0	Clpx	caseinolytic mitochondrial matrix peptidase chaperone subunit	2.55707	0.00952941	-	-	-0.367108	-0.596663	-0.0108051	0.173447	0.21703	0.0825919	0.076529	0.081757	-0.197033	0.189749	-0.50948	-0.20557	-1.1132	-0.76055	-0.366377	-0.675089	-0.749262	-0.432039	0.145636	0.0749073	-0.291595	0.0620098	-0.0449829	0.344992	0.263041	-0.111	0.098362	0.271843	22.5169	22.1498	21.9202	24.4529	24.4421	24.6263	3.66667	5.8	3.45	6.7	4.6	6.05	5	5	5
Q5U2V1;A0A096MJW1	Fkbp10	FK506 binding protein 10	3.13479	0.0054359	-	-	-0.377813	-0.66152	0.0543865	-0.161014	0.149519	0.0575126	0.072718	0.0900137	-0.654873	-0.491404	0.0582733	-0.688845	-0.112219	-0.65513	-0.836899	-0.474655	-0.658688	-0.682228	0.0208225	-0.115105	0.272989	0.164927	-0.071701	0.156879	-0.355587	-0.310272	-0.13192	-0.164171	23.1336	22.7558	22.4721	23.5249	23.5792	23.3638	3.03333	3.15	2.75	2.95	3.05	3.95	5	5	5
Q5U302;A0A0G2JYF7	Ctnna1	catenin (cadherin associated protein), alpha 1	2.57673	0.0214176	-	-	0.214871	-0.0837545	-0.0495457	-0.264234	0.0384276	0.100231	0.0762822	0.051239	0.298985	0.194328	0.119045	-	0.247128	0.176239	-0.101395	-0.31282	-	-0.0970421	-0.21924	0.0229397	0.208174	-0.0908909	-0.168711	-0.249199	-0.132938	-0.210958	-0.44241	-0.285664	25.5449	25.7598	25.4612	28.2632	28.2137	27.999	12.375	19.35	11.5625	18.85	12.0625	19.55	4	4	4
Q5U367	Plod3	procollagen-lysine, 2-oxoglutarate 5-dioxygenase 3	3.36326	0.0022716	-	-	0.683965	0.205022	0.145996	-0.296741	0.159139	0.0790671	0.100322	0.137498	0.445547	1.23557	0.762486	0.311321	0.6649	0.43643	0.219654	0.266115	-0.0494671	0.15238	0.43264	0.260946	0.0830727	0.125999	-0.17268	-0.613245	-0.525398	-0.190933	0.165775	-0.319904	21.9311	22.6151	22.1361	23.9942	24.1402	23.6974	3.46667	7.85	2.9	6.7	2.9	7.4	5	5	5
Q5XI28	Raver1	ribonucleoprotein, PTB-binding 1	4.36032	0.000255319	-	-	0.410744	-0.110167	-1.54588	-0.653993	0.0621624	0.198125	0.153749	0.139861	-	-	0.472906	0.348581	-	-0.457268	-	0.228918	-0.102152	-	-1.43715	-1.69008	-1.52985	-1.06726	-2.00504	-0.376577	-0.615604	-0.603615	-0.488367	-1.1858	20.1265	20.6397	20.1232	23.0572	21.5113	22.4032	1.36111	1.35	1.25	1.31667	1.1875	1.5	3	3	5
Q5XI64	Abhd6	abhydrolase domain containing 6	3.13926	0.00548148	yes	-	0.0437981	0.160932	-0.370136	0.349836	0.0996074	0.0696716	0.0647873	0.114207	-0.335453	0.17753	0.204782	0.0259495	0.146181	-0.0509338	0.302162	0.227398	0.280964	0.0450687	-0.198883	-0.47323	-0.467815	-0.340616	-	0.746353	0.0515289	0.277784	0.404272	0.269241	23.34	23.3838	23.5009	22.1257	21.8671	22.4756	4.31667	1.75	4.5	2.6	4.25	2.05	5	5	5
Q5XIA5	Coasy	Coenzyme A synthase	5.28177	0.000133333	-	-	-0.442115	-0.120868	0.1722	1.00334	0.158138	0.0442281	0.125793	0.0873576	-	-0.71246	-0.718304	-0.195066	-0.14263	-0.203112	-	-	-0.0515442	-0.107948	0.53021	0.0280952	-0.135517	0.404106	0.0341034	1.05803	1.1326	0.792007	1.22666	0.807392	20.2577	19.8801	19.8186	21.2015	21.3737	22.2048	1.1	1.8	1.2	2.65	1.45	2.15	5	4	3
Q5XIB5	Ccdc86	coiled-coil domain containing 86	1.90673	0.0175156	-	-	0.851775	-0.227913	0.231494	-0.270046	0.0285468	0.508148	0.226576	0.0818697	-	0.907806	0.833252	0.814266	-	-	-0.736061	0.280235	-	-	0.835526	-0.246174	0.721392	-0.032896	-0.120378	-0.288738	-0.204414	-0.0167904	-0.319649	-0.520639	20.2142	21.066	19.8889	24.8341	25.0656	24.5641	1.38889	6.9	1.16667	6.4	1.72222	6.1	3	3	2
Q5XIC6	Psmd12	proteasome (prosome, macropain) 26S subunit, non-ATPase, 12	2.13072	0.0401925	-	-	-0.292566	0.0813808	0.0121628	0.0887688	0.047752	0.105742	0.0890343	0.035583	-0.296099	-0.315613	-0.135876	-0.435226	-0.280014	0.196922	0.0113392	0.365932	0.10335	-0.270639	-0.287098	-0.091013	0.111221	0.128439	0.199265	0.00717545	0.137383	0.014061	0.192225	0.0930004	22.9382	22.6457	23.0196	25.2485	25.2607	25.3373	3.81667	8.45	4.65	8.35	4.85	8.6	5	5	5
Q5XID1	Ciapin1	cytokine induced apoptosis inhibitor 1	1.79165	0.0284106	-	-	-0.516887	-0.649491	0.0274372	-0.0389954	0.00986767	0.270341	0.0873877	0.0465679	-0.507019	-	-	-0.526754	-	-0.163742	-1.22061	-	-1.00129	-0.21232	-0.174469	0.0828896	-0.0377121	0.336042	-0.0695648	0.0116978	-0.161863	-0.0455399	0.106581	-0.105852	21.0556	20.4415	20.4577	25.0629	25.0903	25.0239	1.08333	5.5	1.21667	5.4	1.6875	5.55	4	3	5
Q5XIG0	Nudt9	nudix (nucleoside diphosphate linked moiety X)-type motif 9	3.00701	0.00624314	-	-	-0.431513	0.0808191	0.293819	0.0555759	0.0611529	0.146266	0.0614695	0.100465	-0.467787	-0.255148	-0.465206	-0.53791	-	-0.297447	0.372505	0.235485	0.0127335	-	0.273745	0.396282	0.31477	0.0705547	0.413746	0.0681858	0.154007	-0.0689583	-0.234676	0.359322	20.9814	20.6424	21.0723	24.7294	25.0232	24.785	1.23333	4.6	1.48333	4.55	1.625	4.55	4	5	5
Q5XIH4	Lias	lipoic acid synthetase	2.24776	0.0102349	-	-	0.247495	0.28098	-0.566367	-0.641656	0.199763	0.119471	0.170176	0.247282	-0.239994	0.515476	0.81332	-0.158602	0.307276	0.0765896	0.492044	0.449606	-0.0853653	0.472023	-	-0.899885	-0.340839	-0.458376	-	-	-0.475477	-0.321342	-1.12815	-	21.0973	21.3448	21.3783	21.7388	21.1724	21.0009	2.16667	1.5	2.33333	1.3125	1.85	1.52778	5	5	5
Q5XII4	Fam207a	family with sequence similarity 207, member A	2.60211	0.00535652	-	-	0.0288467	-1.02441	-0.296485	-0.26338	0.102608	0.126675	0.17372	0.350666	-0.31806	0.0988979	0.292337	0.124411	-0.0533524	-0.68264	-1.22547	-1.20752	-0.982004	-	-	-0.122765	-	-	-0.470205	-	-	-	0.087286	-0.614046	21.1409	21.1698	20.0893	21.8053	21.6148	21.7917	1.48333	1.16667	1.1	1	1.56667	1.66667	5	5	4
Q5XIN4;Q8K3W5	Mtmr9	myotubularin related protein 9	2.77119	0.00521429	-	-	-0.469901	-0.142952	-0.395419	0.402078	0.273723	0.152208	0.126024	0.0733573	-	-0.196178	-0.743624	-	-	-0.341202	0.156235	-0.243889	-	-	-0.495743	-0.651953	-0.26619	-0.597166	0.0339584	0.425127	0.19566	0.495506	0.286249	0.607847	20.8255	20.2736	20.6825	23.6445	23.2491	24.0466	1	3.5	1.41667	4.75	1.55556	4	3	2	3
Q5XIW8	Sart1	squamous cell carcinoma antigen recognized by T cells 1	2.28305	0.0345546	-	-	0.098373	-0.249361	0.151044	0.0243172	0.0499687	0.105695	0.0646285	0.0497673	0.194908	0.108946	-0.067049	0.0518932	0.203167	0.0960102	-0.460882	-0.474892	-0.250099	-0.156942	0.220442	-0.067749	0.270184	0.256168	0.0761776	0.0257282	-0.0467567	0.161377	0.0988445	-0.117607	23.0882	23.1866	22.8389	26.0249	26.1759	26.0492	5	12	4.55	12.5	5.5	12.25	5	5	5
Q62639;M0R3K1	Rheb	Ras homolog enriched in brain	3.67278	0.00117241	-	-	1.15351	-0.12135	0.0646614	-0.0885613	0.0207424	0.137465	0.0584857	0.134042	-	-	-	1.13277	1.17425	-0.45141	-0.250614	0.245855	-0.3132	0.162621	0.106359	-0.141527	0.207586	0.033617	0.117271	-0.323503	-0.442856	0.304792	-0.0391388	0.0578995	21.0923	22.2898	20.9709	26.1111	26.1757	26.0225	1.625	5.45	1.41667	5.55	1.4	5.35	5	2	5
R9PXU0;Q62733	Tmpo	thymopoietin	2.34008	0.0131366	-	-	-0.300803	-0.204777	0.327439	0.308255	0.0695646	0.10238	0.13048	0.175195	-	-0.0953388	-0.336296	-0.394468	-0.377108	-0.322275	-0.231951	-0.509748	-0.00223923	0.0423279	0.515518	0.0563812	0.58342	0.154438	-	0.7883	-0.0450459	0.194775	0.294992	-	21.2435	20.9437	21.0387	24.6782	25.0056	24.9864	1.13333	7.4375	1.41667	7.625	1.38333	6.875	5	4	5
Q62825	Exoc3	exocyst complex component 3	2.65841	0.00757295	-	-	0.207101	-0.0225704	-0.642949	-0.337476	0.190651	0.0731941	0.128007	0.118594	-0.315939	0.511389	0.440252	0.591269	-0.191463	-0.207457	0.0743923	0.1761	0.0168209	-0.172709	-0.419952	-0.841288	-0.981993	-0.293039	-0.678471	-0.414978	-0.614794	-0.482943	0.0740299	-0.248697	20.777	20.9841	20.7544	23.0392	22.3962	22.7017	1.36667	1.9	1.25	2.65	1.15	2.65	5	5	5
Q62844	Fyn	Fyn proto-oncogene	4.11992	0.000380952	-	-	0.203414	0.273345	-1.21182	-0.35761	0.094138	0.0170299	0.186787	0.130385	0.0973663	0.391165	0.121712	-	-	0.246439	0.268713	0.304884	-	-	-	-	-1.46462	-1.32363	-0.847225	-	-0.00144196	-0.592775	-0.503326	-0.332895	21.9503	22.1537	22.2237	23.708	22.5639	23.2962	1.54167	1.3125	1.5625	1.6	1.72222	1.75	3	3	3
Q62931	Gosr1	golgi SNAP receptor complex member 1	2.2771	0.00794444	-	-	0.439598	0.376156	-0.526331	0.596582	0.222191	0.0053463	0.193149	0.0829212	-	0.661789	0.217407	-	-	-	0.381502	0.37081	-	-	-	-0.959152	-0.501686	-0.0252323	-0.619255	-	-	0.757656	0.481852	0.55024	21.1282	21.4652	21.5044	22.6639	22.2789	23.1626	1.27778	1.58333	1.125	1.78333	1	1.45	2	3	2
Q63377	Atp1b3	ATPase, Na+/K+ transporting, beta 3 polypeptide	3.90873	0.00218182	-	-	0.230938	0.273156	-0.096722	-0.327322	0.0671812	0.0441881	0.109323	0.075544	0.109587	0.207275	0.49193	0.181242	0.164654	0.335022	0.164946	0.388735	0.300829	0.17625	-0.337976	0.237509	0.0822849	-0.239248	-0.226179	-0.462511	-0.0511169	-0.460962	-0.360043	-0.301979	23.8503	24.0813	24.1235	26.9643	26.8676	26.637	4.93333	7.15	5.35	6.4	5.05	7.05	5	5	5
Q63470-2;Q63470	Dyrk1a	dual-specificity tyrosine-(Y)-phosphorylation regulated kinase 1a	1.97592	0.03125	-	-	0.382689	0.406226	-0.0860081	0.00949516	0.0724463	0.181796	0.0501668	0.091078	0.470247	0.534046	0.224117	0.190825	0.494209	0.236956	0.838984	0.678341	-0.198906	0.475754	-0.0422688	-0.158607	0.0920353	-0.173311	-0.147888	0.146919	-0.119862	0.27384	-0.0187683	-0.234653	21.3468	21.7295	21.7531	25.7158	25.6298	25.7253	1.71667	7.2	2.35	7.7	1.51667	7.95	5	5	5
Q63475	Ptprn2	protein tyrosine phosphatase, receptor type, N polypeptide 2	3.91351	0.00054321	yes	-	-0.466367	0.297194	-0.105865	1.09006	0.216409	0.164758	0.173746	0.169152	-0.457241	-0.122469	-0.0589046	-1.2727	-0.420517	0.20299	0.721827	0.436045	-0.272352	0.397459	0.529009	-0.238573	-0.481806	-0.039011	-0.298944	1.74619	0.862293	0.830904	0.940683	1.07024	23.4735	23.0071	23.7707	24.9024	24.7965	25.9924	4.91667	7.85	8.1	13.75	6.65	8.85	5	5	5
Q63524	Tmed2	transmembrane emp24 domain trafficking protein 2	1.79737	0.0269191	-	-	0.0316792	-0.742642	-0.0766048	0.0362115	0.197361	0.205775	0.157721	0.0743618	-0.143995	0.425634	-0.186602	-	-	-0.552212	-0.612413	-0.453815	-1.35213	-	0.380959	-0.162849	-	-0.18236	-0.342169	0.136047	-0.14246	-	-0.02771	0.178968	22.2238	22.0993	21.4811	24.4444	24.3678	24.4807	1.77083	2.875	2.0625	3.1875	2.3125	3.0625	4	4	4
Q63635	Stx6	syntaxin 6	2.31094	0.0221076	-	-	-0.390495	0.122576	0.0346893	0.102056	0.085002	0.0735334	0.148892	0.0444618	-0.330851	-0.53661	-0.636881	-0.265882	-0.182251	0.0139484	0.360624	-0.0647869	0.189579	0.113514	0.18396	0.504288	-0.352789	-0.189777	0.0277653	0.247728	0.140705	0.0918045	0.0430183	-0.0129757	21.7588	21.3683	21.8814	24.4125	24.4472	24.5145	1.65	4.5	2	4.45	2.2	4.5	5	5	5
Q63772;Q6IRL1	Gas6	growth arrest specific 6	1.4249	0.0449692	-	-	-0.0691086	0.10485	-0.671441	-0.828218	0.194535	0.185903	0.132577	0.44233	0.121582	-0.175289	-0.669243	-0.140038	0.517445	0.384972	-0.24276	-0.399075	0.197298	0.583817	-0.364115	-0.839275	-0.54298	-0.939394	-	-	0.0372276	-1.10213	-1.41975	-	23.4104	23.3413	23.5152	21.3338	20.5748	20.4603	5.85	1.36667	6.8	1.15	6.35	1.9375	5	5	5
Q641Z7	Smpdl3a	sphingomyelin phosphodiesterase, acid-like 3A	1.84282	0.0265498	-	-	-0.388177	-1.0052	-0.169601	-0.256602	0.263201	0.131814	0.0474329	0.0458895	-0.156443	-1.09808	0.297716	-0.0822811	-0.901798	-0.874712	-1.15118	-	-0.705866	-1.28904	-0.324259	-0.142771	-0.10322	-0.222736	-0.0550194	-0.304283	-0.227236	-	-0.142643	-0.352245	21.6369	21.2487	20.8096	23.5066	23.337	23.2892	1.45	1.9	1.25	1.55	1.6	2.01667	5	5	4
Q642B1	Tspyl1	testis-specific protein, Y-encoded-like 1	2.53228	0.00676806	-	-	-0.165025	0.0179443	0.621471	-0.30928	0.117975	0.16221	0.197455	0.0967435	-	-0.180386	-0.493137	-0.00153351	0.0149574	-	-	-	-0.144266	0.180155	1.00059	-0.0187473	0.357801	0.981173	0.786535	-0.462605	-0.340866	-0.23851	0.022707	-0.527124	20.759	20.594	20.8193	21.7339	22.3554	21.4247	1	2.8	1.25	2.2	1.1	2.33333	4	4	2
Q642B8	Pigq	phosphatidylinositol glycan anchor biosynthesis, class Q	1.6999	0.0273647	-	-	-0.459403	-0.255332	-1.18638	-1.10737	0.287728	0.171438	0.171569	0.0431131	-1.23466	-0.325785	-0.429026	-	0.151863	-0.279812	-0.734282	-0.459732	-0.0824356	0.279602	-	-1.41901	-	-0.851612	-1.28851	-	-1.03536	-	-1.18445	-1.1023	20.3522	19.8458	20.0969	21.467	20.2806	20.3261	1	1.08333	1.06667	1.13333	1.3	1.44444	5	4	5
Q64560	Tpp2	tripeptidyl peptidase II	2.33401	0.00936842	-	-	-0.593483	-0.364513	0.278805	0.377446	0.206998	0.189217	0.145011	0.188205	-	-0.845118	-0.377666	-0.126331	-1.02482	-	-0.775763	-0.251274	0.103306	-0.534323	0.437996	0.104816	-0.130508	0.259047	0.722675	0.94117	0.318432	-0.0916176	0.0710945	0.648153	21.489	20.8955	21.1245	23.625	23.9038	24.0024	1.45833	6.5	1.5625	6.1	1.75	5.6	4	4	4
Q66H06	Tspan3	tetraspanin 3	1.69652	0.0241617	-	-	0.495268	-0.878478	-0.138805	-0.228899	0.165775	0.240505	0.27962	0.40119	0.912292	0.414162	0.484444	-0.0648842	0.730328	-0.501699	-1.32582	-0.807917	-	-	-	-	0.0937119	-0.695534	0.185408	-	-	0.443573	-0.944208	-0.186062	21.7286	22.2239	20.6632	24.126	23.9872	23.8971	1.1	1.28333	1	1.29167	1.13333	1.1	5	5	3
Q66H28	Tmem206	transmembrane protein 206	3.04067	0.0054918	-	-	0.245568	-0.117117	-0.513981	-0.0200667	0.12177	0.0491622	0.136894	0.0600799	0.71369	0.152695	0.238026	0.0378952	0.0855331	-0.187683	-0.256248	-0.114792	0.0218849	-0.048748	-	-0.922335	-0.364182	-0.351084	-0.418324	-	0.0304775	-0.0666847	-0.160917	0.116858	20.4861	20.7317	20.369	21.9826	21.4878	21.9568	1.21667	1.2	1.1	1.45	1.05	1.5	5	5	5
Q66HG8;A0A0G2K5G9;Q6QI75	Ik;Wdr55	IK cytokine;WD repeat domain 55	2.38824	0.0374581	-	-	0.343606	0.130827	-0.0358383	0.0837914	0.073837	0.0670617	0.0545147	0.0474906	0.12479	0.286123	0.308653	0.435226	0.563236	-0.0033741	0.0131569	0.0578957	0.296581	0.289873	-0.114466	-0.210173	0.0473862	0.0213661	0.0766945	0.23913	0.112057	0.0970573	-0.0322952	0.00300789	24.3661	24.7097	24.4969	26.0107	25.9749	26.0945	5.3	6.7	5.2	7.15	4.9	6.9	5	5	5
Q66HG9	Mavs	mitochondrial antiviral signaling protein	2.09132	0.0158794	-	-	0.169482	-0.761504	0.140711	-0.155844	0.133603	0.39816	0.102845	0.0578136	-	0.303085	0.0358791	-	-	-	-1.15966	-	-0.363344	-	0.0479507	0.220413	0.506813	-0.0466442	-0.0249786	-0.160122	-0.164528	-0.0720329	-0.360415	-0.0221233	20.5806	20.587	20.0672	24.5757	24.7164	24.4199	1.58333	6.75	1	6.5	1.47222	6.65	3	3	3
Q66HM7;P38656;D3ZLH9	Ssb;LOC680385	Sjogren syndrome antigen B	2.69041	0.0108171	-	-	-0.450526	-0.289773	0.123782	0.0365944	0.0937892	0.0848764	0.0760316	0.116438	-0.507017	-0.512054	-0.0865822	-0.629421	-0.517553	-0.148895	-0.601585	-0.126358	-0.297712	-0.274313	-	-0.0843201	0.235697	0.23863	0.105122	-	-0.210354	0.0659218	0.341837	-0.0510273	23.851	23.4005	23.5612	26.6778	26.8016	26.7144	5.36667	12.125	5.85	11.625	6.75	11.3125	5	5	5
Q66HR0;M0RAK3;M0R3V5;A0A096MJB7	Slc12a9	solute carrier family 12 (potassium/chloride transporters), member 9	2.4154	0.0127202	-	-	-0.95035	-0.226933	-0.296771	-0.387014	0.119969	0.065376	0.152993	0.117695	-0.957474	-1.05511	-1.17318	-	-0.615637	-0.305531	-0.311993	-0.00493813	-0.153425	-0.358776	-0.722801	-0.0474529	-0.61235	-0.00755882	-0.0936909	-0.397015	-0.202883	-0.838755	-0.233427	-0.262991	20.7584	19.7991	20.5314	23.8443	23.5475	23.4573	1.125	7.1	1.63333	7.05	1.66667	8.1	5	4	5
Q68FS3;A0A0G2JXK7	Fbxo7	F-box protein 7	2.17505	0.0108829	-	-	-0.529943	-0.737158	0.217323	0.282009	0.248325	0.293694	0.16515	0.0960487	-0.281618	-0.778269	-	-	-	-0.443464	-1.03085	-	-	-	0.117826	-0.128826	0.8347	0.231142	0.0317745	0.104019	0.157217	0.583776	0.434486	0.130547	20.7005	20.2161	19.9107	23.8288	24.0461	24.1108	1.2	4.55	1.08333	4.5	1.25	4.45	3	3	3
Q68FS8	Rtcd1	-	2.33751	0.0278762	-	-	0.410179	0.131733	0.198876	-0.0739826	0.090104	0.0700725	0.0736443	0.0794606	0.118074	0.559776	0.632944	0.400259	0.33984	0.289091	0.00894928	0.313473	0.0547199	-0.00757027	-0.0723858	0.201992	0.220957	0.367271	0.276545	-0.125778	0.0319023	-0.312046	0.157267	-0.121258	20.9357	21.3458	21.0674	23.3224	23.5213	23.2484	2.05	3.65	2.1	3.6	2.2	3.85	5	5	5
Q68FW4	Stx18	syntaxin 18	2.71589	0.00292737	-	-	-0.276437	1.03797	-0.920592	-0.24684	0.465198	0.341208	0.140783	0.184422	-	0.188761	-0.741634	-	-	-	0.696758	-	1.37917	-	-0.641354	-0.936255	-1.40547	-0.638788	-0.9811	0.409344	-0.609247	-0.48991	-0.101982	-0.442404	20.9093	20.957	22.0236	23.6258	22.7052	23.379	1.41667	2.7	2	3.35	1.5625	3.7	3	4	3
Q68FX1	Mpi	mannose phosphate isomerase	3.59393	0.00118261	-	-	-0.481762	-0.606673	-0.27222	0.509181	0.171478	0.158217	0.0924617	0.136551	-0.802383	-0.426882	-0.216021	-	-	-0.856165	-0.65049	-0.313364	-	-	-0.183561	-0.628355	-0.185547	-0.102972	-0.260664	1.0226	0.249514	0.475279	0.490309	0.308205	20.3566	19.9252	19.8003	22.8826	22.6104	23.3918	1	3.05	1	3.95	1.3125	3.45	4	3	3
Q68SB1-2;Q68SB1;Q68SB1-3;Q68SB1-4;A0A0G2K703;F1LN29	Stau2	staufen (RNA binding protein) homolog 2 (Drosophila)	2.62751	0.0108308	-	-	-0.464355	-0.0356331	-0.104579	0.249015	0.0946933	0.148865	0.0991512	0.0703604	-0.662949	-0.481527	-0.185413	-0.323029	-0.668856	0.0660267	0.077673	0.212496	0.0872517	-0.621613	0.137175	-0.274939	-0.151058	0.11392	-0.347992	0.35183	0.364679	0.319088	0.224157	-0.014679	22.3501	21.8858	22.3145	24.0107	23.9061	24.2597	2.48333	5.4	3.4	6.4	3.2	5.4	5	5	5
Q6AXS4	Atp6ap2	ATPase, H+ transporting, lysosomal accessory protein 2	1.91268	0.0165955	-	-	0.309795	0.459282	-0.868621	-0.0297142	0.331487	0.331885	0.167323	0.182588	0.257484	0.00718498	0.261974	-0.493818	1.51615	0.648968	0.368553	0.418848	-0.608099	1.46814	-0.698555	-0.784094	-1.52459	-0.748636	-0.587231	0.382769	-0.111183	-0.668131	0.256584	-0.00860977	23.073	23.3828	23.5323	23.9452	23.0766	23.9155	4.1	3.4	4.65	5	3.98333	4.75	5	5	5
Q6AXT5	Rab21	RAB21, member RAS oncogene family	2.58205	0.0129231	-	-	-0.279874	-0.202753	0.257149	0.142126	0.0995395	0.117017	0.0605203	0.0448114	-0.665321	-0.221874	-0.246767	-0.102589	-0.162817	-0.356487	0.0955276	-0.567406	-0.0476513	-0.137747	0.226086	0.427311	-	0.140919	0.234282	0.172653	0.150173	-	0.0171127	0.228565	23.1978	22.9179	22.995	25.7517	26.0089	25.8939	2.65	6.8125	3.15	6	3.55	5.875	5	5	5
Q6AY20	M6pr	mannose-6-phosphate receptor, cation dependent	2.13574	0.0190445	-	-	0.370599	0.45094	-0.166251	-0.145595	0.175119	0.181553	0.0729375	0.0804817	0.600019	0.509562	0.0902901	-0.152468	0.805592	0.737936	0.798653	0.101866	-0.0748329	0.691078	-0.011034	-0.198071	-0.329056	-0.310881	0.017786	0.0455856	-0.0426273	-0.325878	-0.349852	-0.0552025	21.463	21.8336	21.9139	25.5032	25.337	25.3576	1.68333	3.55	1.85	3.9	1.9	3.95	5	5	5
Q6AYA1	Gar1	GAR1 ribonucleoprotein	1.69333	0.0421091	-	-	0.502702	0.493491	0.19238	-0.0732226	0.161366	0.0992529	0.121006	0.105021	-0.0157337	0.852865	0.442245	0.840197	0.393936	0.23797	0.585541	0.374683	0.82078	0.448483	-	0.00759506	0.548113	0.0926476	0.121164	-	-0.229311	0.00637817	0.187201	-0.257158	20.9235	21.4262	21.4169	26.1475	26.3399	26.0743	1.65	4.8125	1.71667	4.875	1.4	4.875	5	5	5
Q6AYD5	Gspt1	G1 to S phase transition 1	1.93766	0.0487966	-	-	0.118058	0.236284	-0.168399	0.163297	0.0268581	0.052476	0.0489951	0.127116	-	0.0490608	0.173574	0.105789	0.143808	-	0.188728	0.378712	0.243608	0.134089	-0.132225	-0.29044	-0.19224	-0.0586929	-	0.490158	-0.00561333	-0.0674324	0.236076	-	23.3063	23.4243	23.5426	26.3109	26.1425	26.4742	4.3125	5.5	4.375	6.1875	3.375	6.25	4	4	4
Q7TP03;Q6AYF6	Glt8d1	glycosyltransferase 8 domain containing 1	3.07603	0.0098147	-	-	0.371503	0.458804	-0.0206291	0.120794	0.0746895	0.0844247	0.054139	0.0733189	0.423122	0.20566	0.628231	0.248585	0.351917	0.650806	0.351793	0.662415	0.389109	0.239899	-0.180281	-0.00154114	0.124651	-0.0993099	0.0533352	0.0186691	-0.0879612	0.126869	0.332422	0.213968	20.6712	21.0427	21.13	21.6052	21.5845	21.726	1.21667	1.3	1.25	1.5	1.1	1.21667	5	5	5
Q6AYG3	Prune	prune exopolyphosphatase	2.67082	0.00625197	-	-	-0.467354	-0.524951	-0.0420147	0.361083	0.296277	0.204302	0.0309653	0.0717368	-0.811871	-0.712614	0.122423	-	-	-0.814953	-0.629232	-0.130667	-	-	-0.0250034	0.0161304	-0.160854	-0.034832	-0.00551414	0.610825	0.241634	0.235277	0.286564	0.431114	19.797	19.2996	19.2421	22.0643	22.0223	22.4254	1	2.6	1	3	1.16667	2.4	4	3	3
Q6AYK8	Eif3d	eukaryotic translation initiation factor 3, subunit D	1.68131	0.044514	-	-	0.283884	-0.0705444	-0.341064	-0.116143	0.0814121	0.0997915	0.203653	0.100394	0.0872326	0.56106	0.354994	0.192142	0.223989	0.132277	0.0686398	-0.199768	-0.399782	0.0459118	-0.862148	-0.0514545	-0.465641	0.014986	-	-0.164698	-0.376221	-0.00258446	0.0789299	-	21.8153	22.0992	21.7448	24.7456	24.4045	24.6294	1.48333	3.3125	1.35	3.8125	1.55	3.875	5	5	5
Q6AYN9	Ccdc181	coiled-coil domain containing 181	3.18304	0.00235152	-	-	-0.537876	-0.476912	0.316119	-0.766558	0.0731137	0.0869085	0.0656724	0.225626	-0.565443	-0.340826	-0.694019	-	-0.551214	-0.256424	-0.681107	-0.494904	-	-0.475216	-	-	0.271265	0.231636	0.445456	-	-	-0.947643	-1.03396	-0.318068	21.0941	20.5673	20.7852	21.546	21.3734	20.4208	1.15	1.75	1.55	1.25	1.73333	1.5	4	5	5
Q6AYR2;D4ACZ5	Ndrg3	N-myc downstream regulated gene 3	2.42773	0.0213061	-	-	-0.494569	-0.246933	-0.118691	0.0165529	0.09323	0.038281	0.0901832	0.0990359	-0.411688	-0.545135	-0.180653	-0.722132	-0.613237	-0.208258	-0.17292	-0.258135	-0.205318	-0.390034	-0.222136	-0.311914	-0.0230579	0.0823421	-	-0.235867	-0.0312157	0.109013	0.224281	-	25.4295	24.9349	25.1826	27.5419	27.4232	27.5584	4.45	9.25	5.9	10.375	6.2	9.9375	5	5	5
Q6AYT3	Rtcb	RNA 2',3'-cyclic phosphate and 5'-OH ligase	2.44131	0.0133908	-	-	0.290786	0.480466	-0.0217186	-0.144735	0.118106	0.15722	0.0654441	0.0860132	-	-	0.081522	0.490303	0.300533	-	-	0.166317	0.649277	0.625803	-0.090765	0.0532246	-0.223209	-0.0120907	0.164248	-0.169771	0.129101	-0.369989	-0.259792	-0.0532207	23.1157	23.4065	23.5962	24.6648	24.6431	24.5201	3.75	5.05	4.08333	4.85	2.83333	5.1	3	3	3
Q6AYU1	Morf4l1	mortality factor 4 like 1	2.44549	0.00712088	-	-	-0.020591	-0.194366	1.03702	0.188303	0.12721	0.0444568	0.341066	0.241276	-0.41663	0.108124	0.35515	-0.0349579	-0.114641	-0.323946	-0.190832	-0.0454845	-0.217995	-0.193571	0.222618	0.727579	1.54699	1.65089	-	-0.40432	-0.00501251	0.557364	0.605183	-	23.7083	23.6877	23.5139	21.8491	23.0433	22.0819	4.93333	3.66667	5.55	2.1	5.95	2.5	5	5	5
Q6AYY8	Slc33a1	solute carrier family 33 (acetyl-CoA transporter), member 1	1.37702	0.0482914	yes	-	-0.0083003	-0.165669	-0.57509	-0.951297	0.108681	0.0567973	0.466299	0.335619	0.0711632	0.151173	-0.329571	0.0740337	-	-0.193277	-0.235582	0.00205803	-0.235874	-	-1.04139	-0.108791	-	-	-	-1.61879	-0.556231	-0.678869	-	-	21.6135	21.7754	21.618	22.3618	22.0334	21.4602	2.22917	1.3	2.6875	1.5	2.36667	1.80556	5	4	4
Q6AZ83	G6pc3	glucose 6 phosphatase, catalytic, 3	1.50847	0.045246	-	-	0.205014	0.377617	-0.304803	-0.229874	0.0372381	0.286332	0.119053	0.102171	0.242252	-	0.167776	-	-	0.945881	0.0321178	0.154852	-	-	-0.672876	-0.330349	-0.39897	0.0378494	-0.159668	-0.044735	-0.503895	-0.441309	-0.0103817	-0.14905	20.8954	21.0304	21.273	22.7701	22.4653	22.5403	1.66667	2.2	1.83333	2.15	1.5	2.1	3	2	3
Q6BBI8;B3IYD2	Ufc1	ubiquitin-fold modifier conjugating enzyme 1	5.85526	0	-	-	0.241532	-0.014545	0.920195	-1.33464	0.159454	0.0327432	0.169951	0.204151	0.472927	-0.0642147	0.315884	-	-	-0.0288258	-0.0714951	0.0797272	-0.0375862	-	0.554382	1.40005	1.23485	0.812332	0.599352	-1.42999	-1.33416	-0.953548	-0.912844	-2.04268	20.0604	20.3565	20.1381	24.6295	25.5497	23.2948	1	1.3	1	1.71667	1	1.55	4	3	5
Q6DGF2	Clint1	clathrin interactor 1	1.80348	0.025551	-	-	0.602643	0.47425	-0.0367432	-0.245057	0.246942	0.220559	0.172127	0.0958717	-0.0522881	0.939394	-	0.498289	1.02518	0.236797	-	-	0.271029	0.914925	0.406332	-0.591726	-0.179277	0.223791	-0.0428352	-0.127249	-0.17478	-0.587921	-0.034483	-0.30085	20.9816	21.6908	21.6996	24.6433	24.6065	24.3982	1.5	2.63333	1.4	2.7	1.45	2.6	5	4	3
Q6DUV1;P09216;F1LMV8	Prkce	protein kinase C, epsilon	1.52441	0.0333425	yes	-	0.291215	0.265545	-0.301203	0.902611	0.301737	0.147086	0.366537	0.063949	-	-0.312216	-	0.58672	0.599142	-	-0.0281124	-	0.397306	0.427441	1.05372	-0.28273	-0.475901	-0.674871	-1.12623	1.03524	0.705999	0.918087	0.81703	1.0367	21.8004	22.0916	22.0659	24.0263	23.7251	24.9289	1.75	5.95	2.33333	10.25	2.58333	6.8	3	3	3
Q6IN24;Q62665	Lgals8	lectin, galactose binding, soluble 8	3.1429	0.00644961	-	-	0.265695	0.390432	-0.0826714	-0.176342	0.072433	0.0590162	0.117224	0.0906177	0.360172	0.382471	-0.00982666	0.344685	0.250973	0.329166	0.561602	0.402157	0.45018	0.209053	-0.316887	0.101398	0.254747	-0.101856	-0.35076	-0.465321	-0.0340385	-0.236193	0.0602703	-0.206427	23.3771	23.6428	23.7675	24.8225	24.7398	24.6461	5.25	5.4	5.5	5.6	4.35	6.5	5	5	5
Q6IRH7;A0A0G2K3V9;Q9WTT2	Clpb	ClpB caseinolytic peptidase B	4.36563	0.00107407	-	-	-0.17419	-0.210357	0.304812	0.410664	0.0995731	0.0651306	0.0846963	0.0649584	-0.260305	0.189789	-0.134247	-0.276951	-0.389235	-0.351952	0.0301437	-0.289366	-0.236271	-0.204338	0.0683327	0.170988	0.440544	0.530962	0.313234	0.377344	0.467329	0.172331	0.509254	0.52706	23.8511	23.6769	23.6407	24.1422	24.447	24.5529	4.8	5.25	5.25	6	5.55	4.8	5	5	5
Q6P5P3	Ttc9c	tetratricopeptide repeat domain 9C	2.02904	0.0388463	-	-	-0.0526985	-0.392376	0.0657795	0.0317455	0.130873	0.0745029	0.0307265	0.0635149	-0.380974	0.0775166	-0.341917	0.103008	0.278873	-0.416349	-0.204735	-0.567566	-0.380856	-	0.0771236	-0.04282	0.0645599	0.147495	0.0825386	-0.062212	-0.14712	0.165537	0.179674	0.0228481	20.6877	20.635	20.2031	26.059	26.1248	26.0908	1.2	3.9	1	3.9	1.1	3.85	5	5	4
Q6P6S5	Wrb	tryptophan rich basic protein	2.97888	0.012057	-	-	-0.14945	0.105648	-0.288204	-0.369287	0.0514114	0.0864094	0.0756495	0.060037	-0.248714	-0.214397	0.0374889	-0.203161	-0.118465	0.177937	-0.1521	0.328552	0.203728	-0.0298748	-0.491341	-0.0406418	-0.222105	-0.31674	-0.370192	-0.538437	-0.37779	-0.278015	-0.451284	-0.200911	22.0731	21.9237	22.1788	24.4307	24.1425	24.0614	1.86667	2.7	2.1	2.8	2.05	3.1	5	5	5
Q6P768	B4galt3	UDP-Gal:betaGlcNAc beta 1,4-galactosyltransferase, polypeptide 3	1.79392	0.0282514	-	-	-0.00327015	0.00808048	0.694712	0.352129	0.0585375	0.348718	0.0370117	0.133548	0.0552673	-0.0618076	-	-	-	0.356798	-0.340637	-	-	-	0.596422	0.727066	0.816477	0.654459	0.679136	0.0181904	0.083353	0.733673	0.500858	0.42457	19.6639	19.778	19.7416	21.427	22.1217	21.7792	1	1.65	1	1.65	1	1.75	2	3	3
Q6P7D2;G3V6V1;O09175	Rnpep	arginyl aminopeptidase (aminopeptidase B)	5.41242	0.000214286	-	-	-0.507836	-0.625093	-0.218352	0.152008	0.113171	0.0462015	0.0492299	0.0529794	-0.425318	-0.306551	-0.368526	-0.9429	-0.495886	-0.618021	-0.548189	-0.519787	-0.657589	-0.781879	-0.369425	-0.241554	-0.182755	-0.233356	-0.0646706	0.285437	0.148571	0.254974	0.0184364	0.0526199	22.3993	21.8915	21.7742	24.4143	24.1959	24.5663	2.75	6.6	2.85	7.05	3.65	6.75	5	5	5
Q6PCT3	Tpd52l2	tumor protein D52-like 2	6.20137	0	-	-	1.32691	2.4584	0.0421548	0.449641	0.146623	0.174458	0.13751	0.0540762	-	-	1.36101	1.5621	1.05763	-	-	2.44714	2.76605	2.16202	-0.272699	-	0.308132	-0.100496	0.233683	0.514977	-	0.421078	0.310156	0.552355	23.5729	24.8999	26.0313	25.4547	25.4969	25.9044	2.5	4.25	2.25	4.625	2.08333	4.625	3	3	3
Q6PST4	Atl1	atlastin GTPase 1	3.00228	0.00349474	yes	-	0.0986328	0.513346	-0.48585	0.414765	0.209491	0.145305	0.121341	0.101106	0.45944	-0.386581	-0.227066	-0.066658	0.714029	0.273544	0.517813	0.35528	0.347845	1.07225	-0.132608	-0.260632	-0.727621	-0.610399	-0.697989	0.684498	0.316916	0.165974	0.28401	0.622429	23.1529	23.2516	23.6663	24.5162	24.0304	24.931	5.18333	6	5.75	8.4	4.75	7.65	5	5	5
Q6Q0N3	Nt5dc2	5'-nucleotidase domain containing 2	1.44714	0.0464358	-	-	-0.119708	-0.574255	0.264799	0.224275	0.0284144	0.0711117	0.230069	0.162317	-0.167299	-0.122808	-0.0690155	-	-	-0.645367	-0.503143	-	-	-	-	0.595392	-	0.376678	-0.177673	-	0.480156	-	0.269348	-0.0766792	20.6664	20.5467	20.0365	20.1651	20.5643	20.5238	1.11111	1.75	1.125	1.66667	2.19444	1.41667	3	3	2
Q6UPE0;Q64644	Chdh;RRCHDH	choline dehydrogenase	2.35938	0.010232	-	-	-0.0340118	0.234336	-0.151916	-0.760309	0.127813	0.16664	0.177783	0.155208	0.265059	0.11499	0.0340748	-0.095583	-0.4886	0.337042	0.352423	0.61186	0.25873	-0.388372	-	0.327015	-0.111065	-0.330715	-0.492897	-	-0.531363	-0.672848	-0.619387	-1.21764	20.5439	20.5099	20.7782	21.4407	21.2888	20.6804	1.2	1.375	1.48333	1.125	1.4	1.65	5	5	5
Q71UF4	Rbbp7	retinoblastoma binding protein 7	2.76514	0.00934653	-	-	-0.482574	-0.0479176	0.207853	-0.123194	0.0724174	0.149955	0.0754192	0.0838602	-0.473667	-0.340767	-0.738214	-0.346924	-0.513296	0.246796	0.215662	-0.574213	0.0252419	-0.153074	0.372711	0.354027	0.0824699	-0.0119801	0.242037	-0.347075	-0.198053	0.0544453	-0.214359	0.0890732	22.9537	22.4711	22.9058	25.0993	25.3071	24.9761	2.1	4.05	3.05	4.3	3.05	4.35	5	5	5
Q765A7	Pgap1	post-GPI attachment to proteins 1	1.62742	0.036443	-	-	-0.383136	0.313616	-0.342576	0.213146	0.10311	0.106905	0.186974	0.156017	-	-0.179962	-	-0.515301	-0.454145	-	0.231607	-	0.183617	0.525623	-0.478804	-0.285238	-0.987206	0.0242519	0.0141163	0.349567	0.160198	-0.345316	0.307949	0.593332	24.3663	23.9832	24.68	25.0814	24.7389	25.2946	5.08333	9	8.75	11.25	7.25	10.35	3	3	3
Q76MX4-2;Q76MX4	Mafg	v-maf musculoaponeurotic fibrosarcoma oncogene family, protein G (avian)	3.02926	0.00284091	-	-	-0.648596	-0.39769	0.0158958	0.401764	0.147668	0.0603686	0.204926	0.0476493	-	-0.520576	-0.440195	-1.08631	-0.547306	-	-0.501001	-	-0.400146	-0.291922	-0.571712	-0.285046	0.601225	0.255442	0.0795708	0.457136	0.441347	0.526394	0.268156	0.315784	21.0955	20.4878	20.7575	23.8683	23.8842	24.2701	1	2.55	1.08333	3.55	1.4	3.2	5	4	3
Q78PB6-2;Q78PB6	Ndel1	nudE neurodevelopment protein 1 like 1	2.30502	0.0115059	-	-	-0.521025	-0.186615	0.11095	0.420058	0.226846	0.12578	0.18235	0.0480357	-0.233765	-0.992336	-0.72006	0.22348	-0.882442	0.0757313	-0.351086	-0.49506	0.145857	-0.308516	0.489737	0.532303	-0.373878	-0.218817	0.125408	0.470758	0.48148	0.257799	0.366957	0.523294	21.567	21.046	21.3804	23.2524	23.3633	23.6724	1.8	3.35	2.48333	4.1	2.2	3.45	5	5	5
Q794E4	Hnrnpf	heterogeneous nuclear ribonucleoprotein F	6.03074	0.000153846	-	-	-0.000374985	-0.904912	0.15072	-0.0674653	0.0598501	0.078037	0.104231	0.0942717	-0.158257	0.199942	0.0405941	-0.0688229	-0.0153313	-0.925406	-1.08042	-1.06707	-0.717562	-0.7341	0.383633	-	0.248516	0.0624123	-0.0916805	-0.330418	-	0.0877781	0.0480366	-0.0752583	26.0555	26.0551	25.1506	29.2978	29.4485	29.2303	4.53333	11.9375	4.7	12.1875	4.8	11.3125	5	5	5
Q7M6Y9	Mroh2b	maestro heat-like repeat family member 2B	6.33818	0	-	-	2.43468	0.276833	0.263099	0.176778	0.124017	0.0316319	0.0975733	0.148386	2.67621	2.08896	2.51204	-	2.46151	0.33815	-	-	0.259663	0.232687	-	-	0.165525	0.360672	-	0.347059	0.0015831	0.0559006	-0.1835	0.662849	20.7276	23.1574	20.8697	22.2676	22.6248	22.4444	1.25	1	1	1	1	1	5	4	3
Q7TQ84;F1M0P3;A0A0G2K6Q7;A0A0G2JSV9	Fyttd1	forty-two-three domain containing 1	2.49563	0.039831	-	-	-0.0929607	0.102603	0.131799	-0.162117	0.0518433	0.0687508	0.0250489	0.0331062	-0.256386	-0.0325184	-0.173689	-0.00203133	-0.000179291	-0.0685215	0.318493	0.0492535	0.19566	0.0181293	-	0.0785809	0.192728	0.149797	0.106091	-	-0.163498	-0.0715885	-0.184544	-0.22884	24.2532	24.1603	24.3558	25.9283	26.0601	25.7661	5.36667	8.25	6.1	7.5	5.5	7.75	5	5	5
Q7TQ90;P12711	Adh4;Adh5	alcohol dehydrogenase 4 (class II), pi polypeptide;alcohol dehydrogenase 5 (class III), chi polypeptide	1.69445	0.0315231	-	-	0.608213	0.490819	-0.0497766	-0.151372	0.0965881	0.112217	0.282398	0.138248	-	0.52014	0.480412	0.536484	0.895817	-	0.407492	0.211185	0.679449	0.66515	-	-0.859486	0.0897255	0.454594	0.11606	-	-0.204088	0.10084	0.0163326	-0.518574	22.912	23.5202	23.4028	23.9694	23.9196	23.818	3.5	3.875	3.75	3.75	2.5	4.5625	4	4	4
Q80Z30	Ppm1e	protein phosphatase 1E (PP2C domain containing)	2.31838	0.0138355	-	-	-0.113946	0.237574	0.0521091	0.588371	0.187791	0.144379	0.0937156	0.0774911	-	-	0.216381	-0.433897	-0.124323	-	-	0.00608253	0.203838	0.5028	0.0454121	0.112562	-0.287088	0.104942	0.284718	0.727518	0.47212	0.356844	0.6157	0.76967	22.3471	22.2331	22.5846	23.7137	23.7659	24.3021	2.58333	4.35	3	5.2	2.58333	3.95	3	3	3
Q811S9	Gnl3	guanine nucleotide binding protein-like 3 (nucleolar)	1.57255	0.0459884	-	-	0.597808	0.573277	0.169517	0.00162315	0.218702	0.132998	0.108526	0.103388	0.564646	0.970198	-0.00577164	0.862162	-	0.510317	0.828571	0.380943	-	-	0.0253067	-0.0161324	0.38974	0.475122	-0.0264511	-0.222866	-0.0136852	0.126101	0.32481	-0.206244	20.0874	20.7478	20.8202	24.5137	24.6832	24.5153	1.375	6.6	1.75	6.55	1.43333	6.35	5	4	3
Q8CIN1;Q8CIN2;Q8CIN3;Q8CIN0;A0A0G2K561;F1LP13	Ptprg	protein tyrosine phosphatase, receptor type, G	2.04515	0.0114956	-	-	-1.07469	0.198771	-1.27433	-0.332387	0.0818087	0.267991	0.395673	0.217242	-1.13346	-1.17756	-0.913071	-	-	-0.0519447	-0.291967	0.193151	0.945845	-	-1.12805	-0.673944	-	-	-2.02098	0.0281162	-0.258627	-0.038065	-0.21896	-1.1744	20.9544	20.0596	21.1532	20.9853	19.7355	20.6529	1.61111	1.25	2	1.65	2.1875	1.6	4	3	4
Q8R1R5;F1M1I3	Cd99l2;RGD1559441	CD99 antigen-like 2	3.72778	0.00161194	yes	-	-0.240315	-0.231136	0.222825	0.549445	0.12283	0.0971451	0.106508	0.106149	-0.181059	-0.0564461	-0.0479527	-0.200577	-0.715542	-0.37001	0.0393753	-0.100351	-0.212774	-0.511919	-0.0694962	0.131498	0.360916	0.550381	0.140827	0.46352	0.24238	0.486641	0.866394	0.688288	22.2202	21.9798	21.989	23.5793	23.8021	24.1287	1.43333	2.1	1.65	2.65	1.8	1.9	5	5	5
Q8R431;A0A0G2JYI5	Mgll	monoglyceride lipase	2.49155	0.0308592	-	-	0.326588	-0.0149578	0.0183266	0.244185	0.0307522	0.0896096	0.0509105	0.0673972	0.377254	0.207384	0.344521	0.335531	0.36825	0.0475159	-0.357901	0.0283184	0.171024	0.036253	-0.104618	0.100462	0.0545044	0.140343	-0.0990582	0.310801	0.411274	0.0229378	0.306744	0.169168	22.3487	22.6753	22.3338	24.1716	24.1899	24.4157	3.6	5.35	3.3	5.8	3.25	5.55	5	5	5
Q8VIL3;B3SVE5	Zwint	ZW10 interactor	3.94627	0.0041005	-	-	0.267521	0.188946	-0.171611	-0.121245	0.0561094	0.0626001	0.0599654	0.0591187	0.42627	0.246662	0.0787601	0.278732	0.307178	0.396347	0.123795	0.0237141	0.158308	0.242567	-0.0598125	-0.205639	-0.350716	-0.0183582	-0.223528	-0.339743	-0.131496	-0.0947571	0.00107002	-0.0412979	25.8653	26.1328	26.0542	28.3745	28.2029	28.2532	6.4	7.3	6.5	8.6	5.65	8.4	5	5	5
Q920Q0	Palm	paralemmin	2.75878	0.00549787	yes	-	-0.469723	-0.177187	0.303718	0.451898	0.146368	0.150336	0.112608	0.130273	-	-	-0.748983	-0.254061	-0.406126	-	-	-0.334122	0.123386	-0.320826	0.732874	0.241428	0.0861511	0.169586	0.288551	0.815666	0.322092	0.693441	0.117071	0.311218	22.0045	21.5348	21.8274	24.1269	24.4306	24.5788	1.08333	4.2	1.66667	4.4	1.66667	4.2	3	3	3
Q921A2	Slc2a13	solute carrier family 2 (facilitated glucose transporter), member 13	2.00203	0.0205173	-	-	-0.144178	0.358585	0.766301	0.382037	0.2414	0.156096	0.095948	0.135778	-0.3071	-0.204054	-0.60038	0.534821	-	0.607491	0.329554	-0.0718365	0.569134	-	0.987698	0.900076	0.767746	0.424257	0.751728	0.580652	0.465914	0.55484	-0.152792	0.461569	21.8862	21.7011	22.1496	22.9118	23.6781	23.2938	2.05	3.4	2.35	2.85	2.125	2.3	4	5	5
Q9EPJ3	Mrps26	mitochondrial ribosomal protein S26	2.09761	0.0152718	-	-	0.713715	0.408964	-0.317731	0.307445	0.11662	0.128381	0.287143	0.14559	0.590115	0.945717	0.514101	1.04119	0.477455	0.109915	0.739843	0.183247	0.680519	0.331295	0.662249	-1.05513	-0.140362	-0.415321	-0.640089	0.364943	0.615479	0.190958	-0.192015	0.557859	22.5712	23.2849	22.9802	22.9931	22.6753	23.3005	2.01667	1.75	2.46667	1.9	2	1.95	5	5	5
Q9EQE1;A0A0G2K009	Senp2	SUMO/sentrin specific peptidase 2	2.21647	0.00884	-	-	0.747022	1.00713	-0.237007	-0.0706034	0.301208	0.154078	0.109818	0.204671	-	0.445814	1.04823	-	-	-	0.85305	1.16121	-	-	-	-0.33042	-0.0978432	-0.0194855	-0.500278	-	-0.46867	0.296341	0.268295	-0.37838	19.8177	20.3027	20.5119	21.1535	20.9165	21.0829	1.11111	1.6875	1.25	1.7	1	1.625	2	3	4
Q9EQS0	Taldo1	transaldolase 1	1.83315	0.0377814	-	-	0.548137	0.354025	0.472215	-0.00497246	0.0743462	0.145779	0.0869566	0.104337	-	0.616854	0.564249	0.335798	0.675648	-	0.723774	0.170029	0.0778503	0.444448	-	0.500912	0.411295	0.281343	0.695309	-	-0.0192032	-0.167715	-0.126589	0.293617	23.5666	24.1148	23.9207	27.4625	27.9347	27.4575	3.875	10	4.625	9.25	4.125	9.625	4	4	4
Q9ER31	Entpd6	ectonucleoside triphosphate diphosphohydrolase 6	2.06741	0.0245333	-	-	0.0691563	0.226258	0.0786469	0.679546	0.140794	0.112235	0.111674	0.121343	-0.26985	0.335032	0.453646	-0.171785	-0.00126076	0.0129528	0.355862	0.445133	0.416155	-0.0988102	0.410501	-0.198893	0.224503	0.0809231	-0.1238	1.16326	0.556526	0.544683	0.537615	0.595646	23.318	23.3872	23.5443	24.7643	24.843	25.4439	3.48333	5.45	3.75	6.9	3.25	5.6	5	5	5
Q9ESM0	Ip6k1	inositol hexaphosphate kinase 1	2.36181	0.0127556	-	-	0.101194	-0.0303879	-0.032671	0.616023	0.0908772	0.0764251	0.12718	0.133191	0.223547	-0.0763798	0.156414	-	-	0.0131416	-0.238699	0.126919	-0.022913	-	-	-0.0206261	-0.350903	0.271761	-0.0309162	-	1.00981	0.432589	0.478933	0.542759	20.0607	20.1512	20.0303	21.2884	21.2412	21.8356	1	1.2	1.14583	2.21667	1.08333	1.5625	4	3	4
Q9JHW5	Vamp7	vesicle-associated membrane protein 7	1.61502	0.035505	-	-	-0.456582	-0.197755	0.0765278	0.490834	0.16147	0.155295	0.118511	0.284917	-0.154968	-0.22468	-0.609756	-0.836922	-	-0.0814209	-0.176985	-0.462929	-0.575224	0.307783	0.46661	0.0529461	-0.2243	-0.0895767	0.17696	0.965168	0.776812	0.0901604	-0.427759	1.04979	21.4372	21.0399	21.2395	23.7433	23.8198	24.2341	1.14583	2.6	1.4	3.55	1.3	2.75	5	4	5
Q9JJ19	Slc9a3r1	solute carrier family 9 (sodium/hydrogen exchanger), member 3 regulator 1	1.61882	0.0407778	-	-	0.226232	-0.102756	-0.0724216	-0.567061	0.127606	0.0723223	0.0651145	0.295462	-0.269953	0.450598	0.266556	0.36075	0.32321	0.0668182	-0.252098	-0.297901	-0.00600624	-0.0245914	0.0101395	0.0653744	-0.202551	-0.162649	-	0.145712	-0.312029	-0.995445	-1.10648	-	23.8056	24.0318	23.7028	24.5906	24.5181	24.0235	5.55	4.625	4.8	3.1875	4.95	4.625	5	5	5
Q9JKC9-3;Q9JKC9-2;Q9JKC9-4;Q9JKC9;A0A096MJZ7	Synrg	synergin, gamma	1.91231	0.0195349	-	-	0.270979	0.0201092	0.0579	0.934305	0.32628	0.0727504	0.0415698	0.187491	0.607002	0.587418	-0.381483	-	-	-0.0883827	-0.00960922	-	0.158319	-	0.09972	-	0.00723076	-0.0281773	0.152826	1.29952	-	0.658382	0.566912	1.21241	20.9111	21.1469	20.9634	22.8805	22.9384	23.8148	1.25	2.125	1.14583	4.125	1.39583	2.25	4	4	4
Q9JLA3	Uggt1	UDP-glucose glycoprotein glucosyltransferase 1	3.34982	0.0115556	-	-	-0.400378	-0.251775	-0.0520744	-0.0234451	0.0323792	0.0797564	0.0506091	0.0442383	-0.379669	-0.436836	-0.327425	-0.507248	-0.35071	-0.538588	-0.302664	-0.19133	-0.101284	-0.12501	-0.234882	-0.0534973	0.0600739	0.0202274	-0.0522938	0.108072	-0.160906	-0.0165596	-0.0619984	0.0141659	24.9437	24.5433	24.6919	27.7906	27.7385	27.7671	13.2167	35.45	14.95	37.2	16.35	37.2	5	5	5
Q9JLZ1;A0A0G2K5P8;Q9JLZ1-2	Glrx3	glutaredoxin 3	2.01264	0.0283136	-	-	-0.598066	0.0524628	-0.299389	-0.209023	0.179689	0.0896499	0.0777313	0.0874174	-0.786966	-0.52153	-0.0688381	-1.15092	-0.462078	-0.125229	0.0708332	0.26008	-0.177305	0.233934	-0.585667	-0.297453	-0.293257	-0.15173	-0.168839	-0.429625	-0.258442	-0.345552	0.00918961	-0.0206833	22.0004	21.4024	22.0529	25.9896	25.6903	25.7806	1.95	7.7	3.5	7.85	3.2	8.45	5	5	5
Q9JM80;A0A0G2K0M5	Pag1	phosphoprotein associated with glycosphingolipid microdomains 1	3.37172	0.0012437	-	-	-0.461584	-0.197664	-1.82067	-0.991097	0.116614	0.0896375	0.348933	0.256318	-0.555536	-0.323122	-0.0776405	-0.724705	-0.626917	-0.13908	0.0896626	-0.265722	-0.211136	-0.462042	-2.24202	-2.27145	-1.97619	-0.792994	-	-1.59241	-1.06333	-0.966381	-0.342266	-	22.1417	21.6801	21.944	24.832	23.0114	23.8409	1.58333	1.8125	2.16667	2.38333	2.13333	3.3125	5	5	5
Q9JMB5	Adrm1	adhesion regulating molecule 1	4.06914	0.000723404	-	-	-0.2152	-1.13904	-0.319318	-0.0266659	0.105382	0.179718	0.0685648	0.126331	0.173691	-0.267157	-0.469683	-0.254202	-0.258648	-1.53474	-1.31457	-	-0.717344	-0.989491	-0.407204	-0.455578	-0.203369	-0.1096	-0.420837	0.322807	-0.206533	-0.243641	0.238379	-0.244341	22.5537	22.3385	21.4411	24.2907	23.9714	24.2641	1.76667	3.6	1.625	3.9	1.85	3.4	5	5	4
Q9P290	Slc22a17	solute carrier family 22 (organic cation transporter), member 17	2.01354	0.0283795	-	-	-0.198975	-0.0160023	-0.0296688	0.423467	0.12583	0.0765084	0.13729	0.111595	0.0235329	-0.499264	-0.280144	-0.400354	0.161354	-0.189468	-0.0524292	-0.126169	0.0384407	0.249615	0.467104	-0.293531	-0.186554	0.0608902	-0.196253	0.65428	0.444956	0.0374565	0.35359	0.627052	25.2624	25.0635	25.2464	26.1842	26.1545	26.6076	4.21667	6.05	4.8	7.1	4.75	6.35	5	5	5
Q9QX73;Q9QX73-2	Arhgef9	CDC42 guanine nucleotide exchange factor (GEF) 9	2.14216	0.0157873	-	-	-0.54019	0.329584	0.184207	0.138626	0.133034	0.0483722	0.198513	0.211741	-0.763645	-0.766926	-0.236647	-0.74048	-0.193253	0.431751	0.309454	0.241419	0.213984	0.451311	0.878923	0.271828	0.159832	-0.265455	-0.124094	0.762018	0.351316	0.24584	-0.276316	-0.38973	21.8229	21.2827	22.1525	23.3788	23.563	23.5174	1.5	2.95	2.1	3.15	1.9	2.75	5	5	5
Q9QXY2;Q9QXY2-2	Srcin1	SRC kinase signaling inhibitor 1	2.52919	0.00877852	yes	-	-0.150059	0.207442	-0.0964131	0.514182	0.104134	0.0770063	0.0923183	0.0863467	-	-	-	-0.254192	-0.0459251	-	-	-	0.130436	0.284449	0.0697384	0.0220222	-0.339066	-	-0.138348	0.607983	0.56465	0.258041	-	0.626055	25.0542	24.9041	25.2616	26.2152	26.1188	26.7294	11.125	16.375	13.625	21.25	12.25	17.0625	2	2	2
Q9QYU2;M0R4P2	Tsfm	Ts translation elongation factor, mitochondrial	2.14365	0.0210483	-	-	0.356439	-0.00709457	-0.209132	-0.332002	0.148134	0.109741	0.148792	0.0822138	0.63916	0.101068	0.181345	0.0752335	0.785387	0.174129	-0.362123	0.191854	-0.164713	0.12538	0.247103	-0.307865	-0.30081	-0.04109	-0.642996	-0.226437	-0.30909	-0.101994	-0.454884	-0.567606	21.7479	22.1043	21.7408	24.5645	24.3554	24.2325	1.6	2.9	1.65	3	1.55	3.15	5	5	5
Q9QZ86;Q5PPK6	Nop58	NOP58 ribonucleoprotein	2.962	0.0175885	-	-	-0.372413	-0.0269676	0.00817413	0.00369186	0.0642498	0.0451909	0.0729687	0.0434035	-0.256868	-0.545839	-0.390558	-0.296387	-	-0.0266228	-0.187632	0.0908909	0.00520134	-0.0166759	-0.1772	-0.161407	0.10454	0.119493	0.155445	-0.143085	-0.032835	0.0294819	0.0530472	0.111851	21.4086	20.9872	21.3816	24.9734	24.9816	24.9771	1.375	5.9	1.78333	6.3	1.71667	7	5	4	5
Q9R066;Q9R066-2	Cxadr	coxsackie virus and adenovirus receptor	3.18886	0.00472897	yes	-	0.517377	0.384492	-0.0889225	-0.0771767	0.135835	0.118113	0.0801386	0.0510545	-	0.156763	0.574053	0.524483	0.814211	-	0.482758	0.634613	0.078949	0.341648	-0.265198	-0.224859	-0.147795	0.153954	0.0392857	0.00987244	-0.0596542	-0.258245	-0.104254	0.0263977	22.3094	22.8267	22.6939	24.318	24.2291	24.2408	3.375	4.45	3.4375	4.9	3.1875	4.8	4	4	4
Q9R1K2-4;Q9R1K2-2;Q9R1K2;Q9R1K2-3;A0A096P6L6	Tenm2	teneurin transmembrane protein 2	2.09944	0.01055	-	-	-1.05075	-0.187867	-1.50429	-0.140248	0.131526	0.082926	0.295222	0.297402	-1.10261	-1.24816	-0.801481	-	-	-0.0253944	-0.240255	-0.297951	-	-	-1.09186	-1.34459	-2.07642	-	-	0.313927	0.142931	-0.00739479	-1.01045	-	21.8988	20.8481	21.711	23.4994	22.1204	23.4842	2.02778	2	3.66667	4	4.5	3.51667	3	3	3
Q9WTW8	Slc23a2	solute carrier family 23 (nucleobase transporters), member 2	5.65111	0.000173913	-	-	0.548714	1.77318	-0.244551	-0.045293	0.227485	0.213051	0.11199	0.069802	0.761965	0.0940342	0.790142	-	-	1.86516	1.36688	2.08751	-	-	-0.514599	0.116276	-0.415009	-0.116726	-0.292696	-0.224203	0.12532	-0.193205	0.0663528	-0.000730515	20.3165	20.8652	22.0897	23.4433	23.1988	23.398	1.52083	2.9	1.6875	3.5	1.25	3.65	3	3	3
Q9WU70-2;Q9WU70;Q9WU70-3	Stxbp5	syntaxin binding protein 5 (tomosyn)	2.9655	0.00239053	yes	-	-0.627295	0.470387	-0.0285793	0.797482	0.235022	0.216752	0.195289	0.155573	-1.19107	-0.459618	-0.774515	-0.0839787	-	0.508333	0.232487	1.06319	0.0775414	-	-0.178429	0.579346	-0.561743	-0.195541	0.21347	0.871956	0.574345	0.317034	1.11157	1.1125	21.2951	20.6678	21.6808	23.361	23.3324	24.1585	1.375	4.2	2.6	6.05	2.125	4.55	4	4	5
Q9WUD9;Q9WUD9-2	Src	Rous sarcoma oncogene	2.45762	0.00740794	yes	-	0.896716	0.24916	-0.134548	0.148791	0.0999196	0.0337839	0.203762	0.14358	-	1.1056	0.636444	0.862778	0.98204	-	-	-	0.215376	0.282944	-0.2967	-	-	-0.377256	0.270313	-0.355635	0.288288	0.456345	0.322674	0.0322819	20.9728	21.8695	21.0945	21.7899	21.815	21.9387	1.8125	1.4	1.39583	1.83333	1.15	2.05	4	4	3
Q9Z1T4;Q9Z1T4-2	Cnksr2	connector enhancer of kinase suppressor of Ras 2	2.33219	0.00739568	yes	-	-0.320432	0.154681	0.464164	1.2429	0.325883	0.149175	0.322409	0.190832	-0.598501	-1.43843	0.0377522	0.453327	-0.0563107	0.262524	-0.120344	0.248198	0.607649	-0.224621	1.03326	0.636099	-0.674826	0.24539	1.0809	1.65017	1.17067	0.755627	0.926437	1.71158	21.9844	21.664	22.1391	22.3952	22.8594	23.6381	2.53333	2.75	4	5.15	3.83333	3.65	5	5	5
[truncated: 8 more columns]

## Sheet: neuronal markers
Protein ID(s)	Gene name(s)	Full Name	-Log ANOVA p value	ANOVA q-value	neuronal marker	glial marker	Log2 fold change Bic2-Untd2	Log2 fold change TTX2-Untd2	Log2 fold change Bic24-Untd24	Log2 fold change TTX24-Untd24	SEM fold change Bic2-Untd2	SEM fold change TTX2-Untd2	SEM fold change Bic24-Untd24	SEM fold change TTX24-Untd24	Log2 fold change Bic2-Untd2_A	Log2 fold change Bic2-Untd2_B	Log2 fold change Bic2-Untd2_C	Log2 fold change Bic2-Untd2_D	Log2 fold change Bic2-Untd2_E	Log2 fold change TTX2-Untd2_A	Log2 fold change TTX2-Untd2_B	Log2 fold change TTX2-Untd2_C	Log2 fold change TTX2-Untd2_D	Log2 fold change TTX2-Untd2_E	Log2 fold change Bic24-Untd24_A	Log2 fold change Bic24-Untd24_B	Log2 fold change Bic24-Untd24_C	Log2 fold change Bic24-Untd24_D	Log2 fold change Bic24-Untd24_E	Log2 fold change TTX24-Untd24_A	Log2 fold change TTX24-Untd24_B	Log2 fold change TTX24-Untd24_C	Log2 fold change TTX24-Untd24_D	Log2 fold change TTX24-Untd24_E	Log2 LFQ intensity Untd2	Log2 LFQ intensity Bic2	Log2 LFQ intensity TTX2	Log2 LFQ intensity Untd24	Log2 LFQ intensity Bic24	Log2 LFQ intensity TTX24	Mean unique peptides Bic2	Mean unique peptides Bic24	Mean unique peptides TTX2	Mean unique peptides TTX24	Mean unique peptides Untd2	Mean unique peptides Untd24	Number of replicates, Untd2	Number of replicates, Bic2	Number of replicates, TTX2
A0A0G2JT23;D3ZA69	Nrbp2	nuclear receptor binding protein 2	1.8827	0.039674	yes	-	-0.214606	-0.271231	-0.0199094	0.219816	0.101011	0.120666	0.0288269	0.086545	-0.257475	-0.387197	-0.290724	-	0.076973	-0.331276	-0.501663	-0.503023	-0.159075	0.138884	-0.0634995	0.00140953	-	0.0519276	-0.0694752	0.348616	0.0347805	-	0.384813	0.111055	21.218	20.8877	20.9467	22.2928	22.2729	22.5126	1.46667	2.25	1.7	2.6875	1.55	2.3125	5	4	5
A0A0G2JTL4;Q63116	Kit	kit oncogene	3.92247	0.00055814	yes	-	-0.345434	0.489498	-0.932214	-0.248345	0.313725	0.0630802	0.0453687	0.10945	-0.645828	-0.672302	0.28183	-	-	0.601015	0.382648	0.484829	-	-	-0.795534	-1.07421	-0.966873	-0.899525	-0.924931	-0.0554085	0.0198269	-0.560522	-0.427458	-0.218164	20.4487	20.1033	20.9382	21.3124	20.3802	21.0641	1.14583	1.2	2.58333	1.5	1.5625	1.65	3	3	3
A0A0G2JW68;D3ZPW2;Q62746-2;Q62746	Syt6	synaptotagmin VI	1.58123	0.0326445	yes	-	-0.0454051	0.404859	0.887441	-0.0441677	0.276751	0.204813	0.217682	0.198501	-0.471554	-0.138226	0.473564	-	-	0.216211	0.184296	0.81407	-	-	0.532295	0.636997	1.57631	1.22053	0.471069	0.0550575	-0.63575	0.566811	0.0512943	-0.258251	20.065	20.0195	20.3584	21.0866	21.9741	21.0425	1.16667	2.45	1.5	1.65	1.25	1.85	3	3	4
A0A0H2UHS3;A0A0G2JXH2;Q5PPN7	Ccdc51	coiled-coil domain containing 51	5.32384	0.000244898	yes	-	0.458177	0.136961	-0.483966	0.070121	0.119053	0.070853	0.0626297	0.0634557	0.202717	0.744537	0.548422	-	0.337032	-0.021822	0.144875	0.398853	0.095192	0.0677071	-0.468084	-0.521004	-0.472242	-0.283491	-0.675011	-0.0526466	0.156792	0.228899	0.121059	-0.103498	20.721	21.142	20.858	24.3626	23.8786	24.4327	1.875	3.15	1.6	4.45	1.45	4.15	5	4	5
A0A0G2JYD8;G3V7U6;Q8R4C0	Capn5	calpain 5	1.91958	0.015468	yes	-	-0.398918	0.233425	-0.378928	0.969485	0.151953	0.164944	0.287368	0.408915	-0.323189	-0.622929	-0.000612259	-	-0.648943	-0.0368156	0.417694	0.691496	0.328522	-0.23377	0.429157	-1.33459	-0.362474	-0.117865	-0.508863	2.31116	0.0994625	0.926188	1.34419	0.166422	21.0965	20.6955	21.33	22.8563	22.4774	23.8258	1.3125	2.5	2.1	4.95	1.8	3.7	5	4	5
F1M7H7;M0R8T1;A0A0G2JZE4;Q4L1J4-2;Q4L1J4	Magi1	membrane associated guanylate kinase, WW and PDZ domain containing 1	2.60654	0.00702256	yes	-	-0.233182	-0.303065	0.309588	0.584549	0.0958296	0.103918	0.28024	0.0876151	0.0122299	-0.15262	-0.446663	-0.109085	-0.469772	-0.322927	-0.504503	-0.172405	0.0195885	-0.53508	1.09435	-0.23033	-	0.237526	0.136803	0.809481	0.629887	-	0.411045	0.487783	21.7206	21.4874	21.4176	22.3822	22.6917	22.9667	1.88333	2.0625	1.51667	2.125	1.73333	1.39583	5	5	5
A0A0G2K5D4;A0A0G2K0J9;Q5XPT5;P63079	Gabrb3	gamma-aminobutyric acid (GABA) A receptor, subunit beta 3	1.61517	0.0496958	yes	-	0.132329	0.00118113	0.0474525	0.54873	0.138914	0.105287	0.14996	0.0913289	0.396362	-0.0954628	-0.119572	0.347988	-	-0.197905	-0.156551	0.13035	0.22883	-	0.0470715	0.205908	-0.450142	-0.0271397	0.461565	0.857224	0.428772	0.541351	0.315327	0.600975	21.2262	21.3646	21.1657	22.2047	22.2521	22.7534	1.5	1.6	1.25	1.85	1.3125	1.56667	4	5	5
D4A3Z3;A0A0G2K5B0	Tbc1d24	TBC1 domain family, member 24	3.81174	0.00116814	yes	-	0.0281386	0.0584083	-0.0897183	0.866443	0.103374	0.105644	0.129794	0.0913067	-	-0.192009	-0.102238	0.229256	0.177546	-	0.137377	-0.256153	0.153952	0.198458	-	-0.0952759	-0.200502	0.271013	-0.334108	-	0.815388	0.74501	1.13683	0.768547	21.4842	21.5123	21.5426	23.0083	22.9906	23.9427	1.75	4.4	2.125	7.15	2.3125	4.3	4	4	4
A0A0G2K872;Q1WIM3	Cadm3	cell adhesion molecule 3	2.91484	0.00461538	yes	-	-0.534114	0.00268984	-0.494461	0.316574	0.149487	0.133446	0.147714	0.114732	-	-0.722813	-0.624495	-0.699072	-0.0900764	-	0.225252	-0.0352364	-0.359514	0.180258	0.0432491	-0.436138	-0.694153	-0.805405	-0.579859	0.729616	0.319241	0.278042	0.0278759	0.228098	24.0943	23.5602	24.097	26.3292	25.8347	26.6457	4	7.3	4.9375	9.15	4.79167	8.05	4	4	4
A0A0G2K876;F8WFW5;Q01062	Pde2a	phosphodiesterase 2A, cGMP-stimulated	4.01589	0.000597701	yes	-	-0.190668	0.341006	-0.78589	0.373006	0.14282	0.106951	0.198338	0.116885	-0.458309	-0.588314	-0.0229073	-0.0565529	0.172741	0.108721	0.344213	0.706635	0.146641	0.398821	-0.246984	-0.746561	-1.4778	-0.659779	-0.798326	0.768154	0.195805	0.17124	0.215147	0.514683	23.5533	23.3627	23.8943	24.4344	23.6485	24.8074	6.85	5.75	8.8	10.2	7.55	8.85	5	5	5
A0A0G2KA27;O08873	Madd	MAP-kinase activating death domain	3.02044	0.00307692	yes	-	0.283331	0.602971	-0.332905	0.485879	0.148141	0.108259	0.129113	0.126302	-0.0124321	0.446388	0.416037	-	-	0.539082	0.455755	0.814077	-	-	-0.611496	-0.397409	-0.588638	-0.0923691	0.0253887	0.550325	0.127954	0.259127	0.741434	0.750555	20.959	20.9745	21.4162	22.7872	22.4543	23.2731	1.65	4.85	2.625	5.85	2.1875	5.05	4	4	3
B0VXR5;Q9R237-2;Q9R237;Q9R237-3	Mapk8ip1	mitogen-activated protein kinase 8 interacting protein 1	5.1104	0.000210526	yes	-	-0.15284	0.202527	-0.725797	0.612507	0.151818	0.109963	0.0877674	0.132272	-0.679558	-0.205822	-0.0680218	-0.0652237	0.254425	-0.127546	0.445652	0.0152645	0.316019	0.363247	-0.474901	-0.706987	-0.915676	-0.605211	-0.926208	1.01908	0.778624	0.584494	0.403025	0.277311	22.7281	22.5752	22.9306	24.6559	23.9301	25.2684	3.6	4.8	4.4	8.3	4.05	6.85	5	5	5
B2CZC8;P31424-2;P31424;A0A0H2UHW6;A0A0H2UHN1	Grm5	glutamate receptor, metabotropic 5	1.77483	0.0244109	yes	-	-0.435019	-0.146401	0.437574	-0.816646	0.193746	0.0550144	0.515627	0.204815	-0.0667934	-0.610535	-0.993484	-0.572752	0.0684719	0.0468082	-0.0937653	-0.216991	-0.227278	-0.24078	0.953201	-0.0780525	-	-	-	-0.930653	-0.744999	-1.28758	-0.303347	-	23.9421	23.5071	23.7957	21.2819	20.9043	20.4653	5.43333	1.29167	7.3	1.4375	7.2	1.72917	5	5	5
B2GV79;M0R416;Q8VD52	Pdxp	pyridoxal (pyridoxine, vitamin B6) phosphatase	3.17249	0.0056	yes	-	0.0515961	-0.325528	0.0477283	0.365844	0.0656273	0.0747175	0.105002	0.108897	-0.163887	0.00752831	0.0603466	0.23284	0.121153	-0.545786	-0.19323	-0.404255	-0.129164	-0.355206	0.191397	-0.221199	-0.0498409	-0.0567284	0.375013	0.694382	0.200052	0.109728	0.286446	0.538614	20.5667	20.6183	20.2412	23.8472	23.8949	24.213	1.23333	3.25	1.15	3.85	1.2	3.45	5	5	5
D3Z981	Plxna1	plexin A1	3.84664	0.00116364	yes	-	-0.901598	-0.0204414	-0.291272	0.139044	0.183296	0.15501	0.0352816	0.0723395	-1.14582	-1.0501	-1.36925	-0.444605	-0.498219	0.434938	-0.0581589	-0.516329	0.125452	-0.08811	-0.260735	-0.202606	-0.244562	-0.383078	-0.365377	0.215324	0.287754	0.0134335	-0.0779934	0.256702	21.9707	21.0691	21.9502	24.6019	24.3106	24.741	2.05	8.6	3.35	10	3.45	10.1	5	5	5
D3ZAA9	Mpp2	membrane protein, palmitoylated 2 (MAGUK p55 subfamily member 2)	3.10371	0.00231707	yes	-	-0.651078	0.120337	0.167162	0.627551	0.103886	0.0931108	0.267028	0.167584	-0.464788	-0.785362	-0.980383	-0.422373	-0.602484	0.428326	0.158953	-0.137289	0.133789	0.0179062	0.563564	-0.0488529	-0.428938	-0.249699	0.999735	0.934103	0.717472	0.347261	0.136841	1.00208	24.0196	23.3686	24.14	25.4022	25.5694	26.0298	5.23333	9.85	7.4	10.8	7.35	9.05	5	5	5
D3ZAD6;Q63374-5;Q63374-2;Q63374-4;Q63374-6;Q63374;Q63374-3;Q63374-7;Q63374-9;Q63374-8;Q63374-10	Nrxn2	neurexin II	3.19057	0.00228571	yes	-	0.966787	0.955116	0.0883686	0.160589	0.163978	0.218737	0.104332	0.0977349	1.49567	0.75716	0.971502	0.520536	1.08907	1.76148	0.988394	0.865034	0.671333	0.489342	0.19598	0.125084	-0.273197	0.355808	0.038168	-0.171465	0.055584	0.329205	0.34626	0.243362	21.7089	22.6757	22.664	24.4108	24.4991	24.5713	1.85	2.2	1.75	2.65	1.51667	2.15	5	5	5
D3ZAI6	Nt5dc3	5'-nucleotidase domain containing 3	3.22331	0.0070632	yes	-	-0.341416	-0.0479975	-0.0749966	0.242521	0.0805506	0.0567082	0.0903736	0.0503241	-0.175497	-	-0.245461	-0.413893	-0.530813	0.111149	-	-0.052887	-0.0992336	-0.151018	-0.252003	0.159306	-0.316887	0.0453243	-0.0107231	0.173939	0.111799	0.207762	0.370905	0.3482	24.096	23.7545	24.048	26.1487	26.0737	26.3912	5.75	10.8	6.4375	13.05	6.75	12.55	4	4	4
D3ZBB0;O88917-4;O88917;D4A144;O88917-2;O88917-3	Adgrl1;Lphn1	adhesion G protein-coupled receptor L1	3.12942	0.00144615	yes	-	-1.25922	-0.115732	0.170601	0.928565	0.377368	0.210242	0.266663	0.294439	-1.18386	-2.05683	-1.51302	-1.68374	0.141363	-0.0772343	0.317642	-0.55477	-0.632872	0.368572	0.993635	-0.332174	-0.278955	-0.139956	0.610455	1.8824	0.624598	0.627899	0.2153	1.29263	22.6258	21.3666	22.5101	24.1337	24.3043	25.0622	2.3	6.05	4.55	9.1	4.65	6.56667	5	5	5
D3ZBL5;Q62784-2;Q62784	Inpp4a	inositol polyphosphate-4-phosphatase, type I	4.4868	0.00026087	yes	-	-0.655735	-1.19959	0.439844	0.263587	0.14156	0.236882	0.183236	0.130992	-0.457579	-1.11257	-0.296635	-0.802959	-0.608931	-0.804907	-1.62388	-1.16997	-	-	0.522659	0.469398	-0.253748	0.813505	0.647406	0.476702	0.217892	-0.13081	0.616201	0.137951	21.5329	20.8772	20.0843	23.4304	23.8702	23.694	1.31667	2.05	1.41667	2.4	1.68333	2.15	5	5	3
D3ZBZ7;D3ZCV9;F1M7W0;P54757-5;P54757-4;P54757-3;P54757-2;P54757	Epha5	Eph receptor A5	2.29974	0.0148571	yes	-	-0.552259	-0.0211594	0.0151169	0.207957	0.151752	0.117644	0.103424	0.140698	-0.306219	-0.890215	-0.658678	-0.810045	-0.096138	0.264336	-0.048481	-0.00644112	-0.437872	0.122662	0.206324	0.0692101	-0.240946	-0.212761	0.253757	0.419193	0.0890503	-0.0545177	-0.0631962	0.649256	22.235	21.6827	22.2138	23.8846	23.8998	24.0926	2	4.6	2.85	4.8	2.7	5.1	5	5	5
D3ZDJ3	Elmod1	ELMO/CED-12 domain containing 1	1.98014	0.0151318	yes	-	0.365908	0.550478	-0.70576	0.396287	0.311943	0.141754	0.171824	0.266387	1.09847	-0.535007	-0.0237103	0.263838	1.02595	0.456419	0.315828	0.291826	0.622147	1.06617	-0.23708	-0.796185	-1.06058	-0.729197	-	1.17689	0.0141144	0.28867	0.105476	-	22.9525	23.3184	23.503	21.3422	20.6364	21.7385	2.53333	1.05	2.91667	1.8	2.75	1.3125	5	5	5
D3ZF86	Arfgef3	ARFGEF family member 3	3.81656	0.000564706	yes	-	-0.566891	1.00826	-0.279707	0.45765	0.172184	0.119066	0.191068	0.146272	-0.847273	-0.82946	-0.121042	-	-0.469788	0.876007	0.902882	1.24588	-	-	0.436541	-0.431131	-0.707329	-0.317289	-0.379326	1.0359	0.385487	0.278837	0.256577	0.331451	20.6531	20.1784	21.8571	23.2357	22.956	23.6933	1.39583	5.75	4.5	7.6	2.25	6.65	5	4	3
D4A404;D3ZFY7;D4A2Q3	Psd3	pleckstrin and Sec7 domain containing 3	2.01729	0.0120457	yes	-	-0.114876	0.268589	-0.861063	0.321954	0.215361	0.124748	0.232464	0.173008	-	-	-	0.100485	-0.330236	-	-	-	0.393337	0.143841	-	-1.00431	-0.611771	-1.44333	-0.384848	-	0.341307	0.416597	-0.149382	0.679293	21.3006	21.1858	21.5692	23.0113	22.1503	23.3333	1.25	1.45833	1.875	1.9375	1.75	2.25	2	2	2
D3ZHX3	Diras2	DIRAS family, GTP-binding RAS-like 2	1.81036	0.0379169	yes	-	-0.29606	-0.108273	-0.0498718	0.306437	0.10508	0.0693416	0.159597	0.0805551	-0.0169048	-0.521721	-	-0.28949	-0.356123	0.0742416	-0.205509	-	-0.226067	-0.0757561	0.441868	0.194902	-0.344986	-0.162889	-0.378254	0.0445709	0.532404	0.342133	0.373146	0.239929	22.4354	22.1394	22.3272	24.3221	24.2722	24.6285	2.4375	3.35	2.6875	3.65	2.4375	3.7	4	4	4
D3ZSP7	Ttc3	tetratricopeptide repeat domain 3	2.88141	0.00285714	yes	-	-0.65378	0.31027	0.237416	0.650049	0.18116	0.178385	0.131629	0.174522	-0.972715	-1.18856	-0.413839	-0.453527	-0.240257	0.635363	-0.223488	0.0121651	0.444145	0.683163	-	0.337414	-	-0.0234833	0.398317	-	0.79425	-	0.30267	0.853228	22.4357	21.7819	22.746	21.5946	21.7345	22.2303	3.25	2.8125	6	3.8125	5.35	2.5	5	5	5
D3ZX48	Lonrf2	LON peptidase N-terminal domain and ring finger 2	3.35747	0.00167647	yes	-	0.282708	0.234189	-0.648331	-0.628267	0.119702	0.116571	0.187796	0.161938	-0.0748463	0.327908	0.647215	0.362602	0.150663	0.182692	-0.014082	0.111332	0.672533	0.218472	-	-0.540678	-1.01378	-0.390533	-	-	-0.666832	-0.887474	-0.330494	-	21.5912	21.8739	21.8254	19.5425	18.951	18.958	2.58333	1	2.7	1	2.2	1.0625	5	5	5
D3ZZK3	Epha4	Eph receptor A4	4.08391	0.000884615	yes	-	-0.0369305	0.130614	0.742711	0.729109	0.121831	0.0976473	0.126184	0.0702405	-0.0732994	-0.470924	0.0426292	0.269131	0.0478115	0.236311	0.000946045	0.147581	0.419073	-0.150843	0.645643	0.414047	1.19042	0.719088	0.744356	0.773439	0.711542	0.948311	0.51099	0.701263	24.0378	24.0008	24.1684	23.5065	24.2493	24.2357	6.26667	6.2	7.5	6.75	7.35	5.05	5	5	5
D4A193	Reep1	receptor accessory protein 1	2.81343	0.00462439	yes	-	-0.533969	-0.319878	0.412332	0.346973	0.16837	0.197656	0.089473	0.130107	-0.0418415	-0.794649	-0.690029	-0.609358	-	-0.113792	0.0432968	-0.861822	-0.347193	-	-	0.294329	0.233774	0.616663	0.50456	-	0.00162697	0.37269	0.380047	0.633528	22.1566	21.6226	21.5887	21.144	21.4541	21.3996	1.9375	1.4	1.75	1.65	2.6875	1.4	4	4	5
D4A249	Mblac2	metallo-beta-lactamase domain containing 2	4.77801	0.000375	yes	-	0.786818	0.302679	0.00255013	-0.081654	0.111717	0.0374477	0.0275136	0.112631	0.653013	1.12074	0.673693	0.699829	-	0.279327	0.351233	0.372562	0.207592	-	0.0457134	-0.045784	-0.0200748	0.0873089	-0.0544128	0.0504704	-0.299759	0.198738	0.0346451	-0.392365	21.1383	21.9251	21.441	23.1656	23.1682	23.084	1.58333	3.05	1.89583	3.2	1.5625	3.2	4	4	4
D4A5X7	Gdap1	ganglioside-induced differentiation-associated-protein 1	2.99386	0.0120461	yes	-	-0.168289	-0.0441084	0.0421112	0.305817	0.0467844	0.0474233	0.0594041	0.0844081	-	-0.193148	-0.176188	-0.039999	-0.263823	-	0.0150509	-0.171043	0.0401707	-0.0606117	0.266533	0.00585938	-0.089386	0.0133991	0.0141506	0.401896	-0.0195808	0.388306	0.449217	0.309248	23.7092	23.5409	23.6651	24.7023	24.7444	25.0081	4	4.7	4.0625	4.8	4.6875	4.45	4	4	4
D4A8V0	Celf5	CUGBP, Elav-like family member 5	3.26553	0.00241916	yes	-	-0.436951	0.0821203	-0.140581	0.51406	0.0493129	0.116535	0.135094	0.0366991	-0.45035	-0.514872	-0.345631	-	-	0.145002	-0.143681	0.245039	-	-	0.0135632	-0.209536	-0.630791	0.14609	-0.0222301	0.512213	0.498438	0.434019	0.611568	-	22.671	22.234	22.7531	23.2019	23.0613	23.7874	2.05556	1.85	2.75	2.1875	2.58333	1.95	3	3	3
D4AAR7	Ccdc136	coiled-coil domain containing 136	2.0043	0.023705	yes	-	0.0465729	0.243476	-0.441521	-0.299602	0.105548	0.133593	0.0924242	0.142671	-0.26082	-0.00135994	0.27478	0.291597	-0.0713329	0.277716	0.499689	0.0782719	0.537916	-0.17621	-	-0.363361	-0.625669	-0.335531	-	-	-0.449167	-0.435265	-0.0143738	-	21.947	21.9936	22.1905	23.0742	22.4479	22.4648	2.45	1.9	2.93333	2.05	2.45	2.4	5	5	5
H1UBM5;D4ACG7	Cpne6	copine VI	1.50793	0.0407458	yes	-	-0.144135	0.190886	-0.295751	0.576716	0.052952	0.104901	0.246832	0.214022	-0.214382	-	-0.0403767	-	-0.177647	0.24753	-	0.0618019	-0.00694084	0.461153	-0.535402	0.148687	-1.04812	-0.373791	0.329874	0.360744	1.25464	0.0769978	0.313248	0.877947	21.1014	20.9996	21.2923	23.7687	23.473	24.3454	2.30556	4.55	2.64583	6.65	2.125	5.5	4	3	4
D4ADS4	Mgst3	microsomal glutathione S-transferase 3	4.17415	0.000731183	yes	-	-0.242823	0.359192	-0.712804	-0.214434	0.126765	0.0356505	0.148154	0.110714	0.0327415	0.0203114	-0.652277	-0.297243	-0.317646	0.378061	0.378357	0.397141	0.422117	0.220282	-0.935377	-0.319117	-1.15688	-0.578396	-0.574255	-0.614794	-0.201643	-0.208765	0.0531387	-0.100105	23.0544	22.8116	23.4136	24.4241	23.7113	24.2097	2.35	2.85	2.75	2.95	2.5	3.1	5	5	5
F1LQI6	Zer1	zyg-11 related, cell cycle regulator	2.21961	0.00946753	yes	-	-0.572969	0.10818	0.0248051	0.872987	0.204346	0.145233	0.25853	0.217692	-0.642048	-0.887276	-0.189585	-	-	0.271683	0.170736	0.308929	-	-0.318628	-0.196152	0.175051	-0.691704	0.888582	-0.0517521	0.918173	1.04832	0.146046	1.4856	0.766796	20.5167	20.0008	20.7367	20.2612	20.286	21.1342	1.61111	1.73333	1.75	2.3	1.6	1.85	5	3	4
F1LR60;O35430-2;O35430	Apba1	amyloid beta (A4) precursor protein binding, family A, member 1	3.41726	0.00126667	yes	-	-0.520834	-0.571682	-0.225509	0.712438	0.11371	0.114863	0.196214	0.145781	-0.627493	-0.293556	-0.641453	-	-	-0.343132	-0.706059	-0.665855	-	-	0.419357	0.0233421	-0.54524	-0.624886	-0.40012	0.716272	1.26661	0.610855	0.442768	0.525684	19.9286	19.7531	19.71	21.8053	21.5798	22.5178	1	1.3	1	1.95	1.11111	1.45	3	5	4
F1LSR8;Q8CFG5	Cacna2d3	calcium channel, voltage-dependent, alpha2/delta subunit 3	3.47763	0.000695652	yes	-	-1.03122	0.0736758	-0.529339	1.39066	0.244611	0.187899	0.018631	0.210232	-0.659258	-1.4924	-0.941986	-	-	-0.189894	-0.0265236	0.437445	-	-	-0.510708	-	-0.54797	-	-	1.42969	1.73371	1.00859	-	-	20.6736	19.6424	20.7473	20.3293	20.2397	21.5324	1	1.125	2.13889	2.04167	2.08333	1.25	3	3	3
F1LTX8;Q6TXI6	Lpgat1;LOC317456	lysophosphatidylglycerol acyltransferase 1	2.10706	0.0138836	yes	-	-0.24466	0.288085	0.227874	0.890756	0.087685	0.0707291	0.202322	0.207954	-0.0879784	-0.25478	-0.391222	-	-	0.0824394	0.389238	0.372345	0.308319	-	0.811888	-0.138266	-0.135845	0.617517	-0.0159225	1.32741	0.480759	0.594746	1.16011	-	20.9673	20.7417	21.2554	20.7516	20.9795	21.8294	1.36111	1.65	2.25	2.22917	2.125	1.75	4	3	4
F1LUC0	Sybu	syntabulin (syntaxin-interacting)	3.28294	0.00157576	yes	-	-0.63298	0.188977	-0.230476	0.717955	0.139313	0.0936069	0.0875674	0.184611	-0.902836	-0.437988	-0.558117	-	-	0.0726051	0.120159	0.374166	-	-	-0.064537	-	-0.264946	-0.361946	-	0.5084	-	1.086	0.559467	-	22.4863	21.8534	22.1387	20.6681	20.4376	21.386	1.89583	1.41667	2.75	1.66667	3.16667	1.08333	3	3	4
F1LWK7;A0A0G2K7Z4	Ablim1	actin-binding LIM protein 1	3.08455	0.00475472	yes	-	0.552809	0.131283	-0.120155	-0.229345	0.119383	0.0759386	0.070056	0.138683	-	0.744761	0.526451	0.714733	0.22529	-	0.337585	0.0509624	0.146561	-0.00997734	-0.0173416	-0.133211	-0.041605	-0.0211678	-0.387451	0.15222	-0.496128	-0.185968	-0.585468	-0.0313797	22.34	22.8928	22.4713	24.0968	23.9766	23.8674	3.16667	3.65	2.1875	3.7	2.625	3.43333	4	4	4
F1LY78	Dtx3	deltex 3, E3 ubiquitin ligase	2.37517	0.0066	yes	-	-0.965726	-0.56485	0.208607	0.554382	0.161795	0.10991	0.289846	0.221864	-1.16917	-1.08193	-0.64608	-	-	-0.751789	-0.571535	-0.371225	-	-	1.33677	-0.152822	0.079567	0.058363	-0.278841	1.36635	0.148706	0.680492	0.326822	0.249542	21.3656	20.3999	20.8007	21.7232	21.9318	22.2776	1.55556	1.9	1.86111	2.45	1.8125	1.85	3	3	3
H1UBM8;F1M0Z3	Cpne4	copine IV	1.47592	0.041589	yes	-	0.218894	0.433929	-0.457763	0.492899	0.129929	0.183152	0.243453	0.292333	0.00260735	0.0639935	0.581848	-	0.227129	0.443058	-0.128361	0.910763	0.721445	0.222738	0.495245	-0.590746	-0.720543	-0.868975	-0.603798	1.47797	0.680017	0.245102	0.35869	-0.297281	20.9358	21.2257	21.3697	22.1848	21.7271	22.6777	1.97917	2.08333	2.15	3.25	1.8	2.4	5	4	5
F1M3P6	Scai	suppressor of cancer cell invasion	1.54207	0.0354925	yes	-	-0.069878	0.279903	0.0282261	1.01973	0.067494	0.106275	0.303936	0.374775	0.0437584	-0.195723	-0.168941	-0.166483	0.137999	0.607756	0.1113	-0.00530434	0.324238	0.361528	1.0376	0.0513992	-0.861855	-0.156536	0.0705223	1.98699	1.39796	-0.227858	0.67992	1.26164	21.0261	20.9562	21.306	22.4188	22.447	23.4385	1.93333	3.15	2.5	5.05	2.01667	3.8	5	5	5
F1M3W5	Dmxl2	Dmx-like 2	1.72057	0.0244547	yes	-	-0.0853825	0.448311	-0.88282	-0.0333643	0.289575	0.181651	0.272998	0.239279	-	-0.949699	0.128513	0.208822	0.270834	-	-0.0372372	0.46917	0.841595	0.519716	-	-1.20133	-1.39844	-0.76502	-0.166481	-	0.258005	-0.681429	-0.0984859	0.388453	21.8962	21.8108	22.3445	24.145	23.2622	24.1116	3.08333	8.25	5.3125	12.75	4.5	12.9375	4	4	4
F1M4N6	Dock3	dedicator of cyto-kinesis 3	1.79472	0.0165473	yes	-	0.0815287	0.0901432	1.05989	1.86481	0.320204	0.285461	0.174273	0.227451	-0.465319	-0.37595	0.253767	-	0.913616	-0.144867	-0.335258	-0.0913086	-	0.932007	-	1.23417	-	0.885618	-	-	2.09226	-	1.63736	-	21.1409	21.2224	21.231	19.2831	20.343	21.1389	2.3125	1.25	2.35	2.01667	2.3	1.0625	4	4	4
F1M5N7;A0A0G2K7Q9	Kif21b	kinesin family member 21B	1.9205	0.0168943	yes	-	-0.143886	-0.0433548	-0.635225	0.721547	0.208741	0.202754	0.358648	0.191126	-0.663168	-0.48744	-0.167883	0.0874443	0.511618	-0.348822	-0.378513	-0.270914	0.0842381	0.697237	-0.317114	-0.610184	-1.87559	-0.701288	0.328047	0.970896	0.50782	0.0742645	0.936026	1.11873	21.6077	21.4638	21.5644	22.5112	21.8759	23.2327	1.95	2.15	2.18333	4.55	2.05	3.5	5	5	5
F1M6V6;Q562B0	Spock1	sparc/osteonectin, cwcv and kazal-like domains proteoglycan 1	1.83912	0.029849	yes	-	-0.616184	0.115418	-0.0089756	-0.107687	0.201824	0.186261	0.0580691	0.0860671	-0.884424	-1.04644	-0.202829	-0.889585	-0.0576363	0.554731	-0.138744	0.373035	-0.474667	0.262735	-0.141426	-0.0354004	0.0125122	0.199896	-0.0804596	-0.158024	-0.198519	-0.344658	0.151087	0.0116768	21.3645	20.7483	21.4799	21.0704	21.0614	20.9627	1.2	1.1	1.95	1	1.85	1.05	5	5	5
F7F3Z1	Lman2l	lectin, mannose-binding 2-like	2.71492	0.0109157	yes	-	0.282977	0.0886322	-0.132338	-0.333478	0.142496	0.109968	0.0408145	0.049069	0.136816	0.13912	0.832535	0.0341454	0.272266	0.158531	-0.141718	0.334021	0.291203	-0.198875	-0.15321	-0.157484	0.0144596	-0.129717	-0.235741	-0.162338	-0.409084	-0.305273	-0.346874	-0.443819	21.7441	22.027	21.8327	22.9516	22.8192	22.6181	2.48333	2.95	2.55	2.51667	2.3	3.05	5	5	5
F8WFS9;Q05764;Q05764-2	Add2	adducin 2 (beta)	1.53367	0.0408098	yes	-	-0.344459	0.222745	-0.136019	0.41084	0.263562	0.163495	0.0728085	0.0977407	-	-	-0.0808964	-0.608021	-	-	-	0.0592499	0.38624	-	-	0.00956535	-0.211491	-0.206131	-	-	0.56946	0.430471	0.232588	-	23.0234	22.6789	23.2461	25.3539	25.2179	25.7647	3.5	9.5	5.25	11.5	4.75	10.8333	2	2	2
G3V6U4;Q8CH84	Elavl2	ELAV (embryonic lethal, abnormal vision, Drosophila)-like 2 (Hu antigen B)	3.09034	0.00294382	yes	-	0.96303	-0.0679989	0.228214	0.0257706	0.0197042	0.318931	0.029517	0.0722594	-	0.93767	0.949587	1.00183	-	-	-0.597904	0.504446	-0.110538	-	0.189837	0.320925	0.153896	0.26679	0.209621	-0.20771	0.211428	-0.0100574	-0.0054245	0.140617	21.5901	22.3775	21.5628	24.2785	24.5067	24.3042	1.8125	2.6	1.45833	2.75	1.30556	2.55	3	4	4
G3V714;P27682	Scg5	secretogranin V	2.63281	0.00949837	yes	-	0.105318	0.231569	-0.122812	0.638198	0.0676471	0.0526773	0.130103	0.17288	-0.0824432	0.175394	0.0656929	0.0471992	0.320747	0.23938	0.409676	0.196499	0.0816212	0.230671	0.234674	-0.428576	0.138462	-0.279663	-0.278959	1.29245	0.291718	0.604879	0.574745	0.4272	24.2045	24.3098	24.4361	25.2881	25.1653	25.9263	5.3	4.9	5.3	5.25	4.95	5.05	5	5	5
G3V746;Q00960	Grin2b	glutamate receptor, ionotropic, NMDA2B (epsilon 2)	2.10216	0.0095534	yes	-	-0.955221	0.249154	-1.54949	-0.589367	0.174353	0.122282	0.00168228	0.460656	-0.606518	-1.1282	-1.13094	-	-	0.338926	0.347338	-0.11322	0.423573	-	-	-	-1.5478	-1.55117	-	-	0.201534	-0.57559	-1.39404	-	23.0308	22.2581	22.7112	22.1327	21.2679	21.5296	3.08333	1.4375	5.33333	2.5	5.54167	3	4	4	5
G3V792;Q63100-4;Q63100-3;Q63100	Dync1i1	dynein cytoplasmic 1 intermediate chain 1	3.587	0.00190071	yes	-	-0.589961	-0.380019	-0.0276079	0.260005	0.105289	0.129308	0.0668625	0.0504743	-0.541794	-0.791574	-0.436514	-	-	-0.759525	-0.253607	-0.319094	-	-0.187851	-0.137562	0.152231	-0.120745	-0.00435638	-	0.115705	0.351307	0.284359	0.288647	-	20.9729	20.4808	20.5429	22.0107	21.9831	22.2707	1.41667	1.375	1.21667	1.25	1.35417	1.5625	4	3	5
G3V7D4;A5HTT2	Efnb3	ephrin B3	1.66174	0.0301026	yes	-	-0.281691	0.00226784	0.108471	0.801643	0.0581954	0.101739	0.300042	0.308533	-0.507023	-0.266211	-0.245823	-0.206907	-0.182489	0.168444	0.259644	-0.216564	-0.248949	0.0487652	0.408281	-0.552507	-0.257547	-0.189508	1.13363	1.26551	0.432768	0.316881	0.208599	1.78445	22.6898	22.4081	22.692	24.1101	24.2186	24.9118	2.36667	4.05	2.98333	6.45	3	4.45	5	5	5
G3V7P8;Q9Z2L9;Q9Z2L9-4	Ndrg4	N-myc downstream regulated gene 4	1.71231	0.0333859	yes	-	0.288088	0.40218	-0.233793	0.350861	0.170216	0.109764	0.147909	0.135158	0.117872	-	0.458303	-	-	0.647329	0.455893	0.388645	0.116852	-	-0.451727	-0.614586	-0.255404	-0.0851288	0.237879	0.721493	0.487677	-0.102009	0.286922	0.360222	20.2966	20.5872	20.6988	22.4888	22.255	22.8397	1	1	1	1	1	1	4	2	4
G3V849;P97836;P97836-7;P97836-4;P97836-5	Dlgap1	discs, large (Drosophila) homolog-associated protein 1	3.99646	0.000450704	yes	-	-0.0679089	0.567471	-0.540306	-1.09567	0.140381	0.106714	0.261153	0.219697	-0.0535583	-0.170727	0.4091	-0.462606	-0.0617523	0.629333	0.726101	0.842714	0.327728	0.311478	-	-1.18719	-0.588787	0.0865192	-0.471771	-	-1.71785	-0.714415	-0.88109	-1.06931	21.6828	21.6149	22.2502	24.6817	23.8642	23.57	1.25	2.18333	1.85	3	1.65	1.65	5	5	5
G3V963;Q80WF4	Tmem132a	transmembrane protein 132A	1.76508	0.0242278	yes	-	-0.532537	0.149531	0.0681507	0.711862	0.315094	0.113811	0.229111	0.250576	-0.9536	-0.559429	-0.553276	-1.21944	0.62306	0.44455	0.315931	-0.147936	-0.0780621	0.213171	0.903742	-0.2656	0.173101	-0.0850449	-0.385445	1.68845	0.338802	0.506172	0.369026	0.65686	22.8284	22.2959	22.978	23.4441	23.5123	24.156	3.58333	5.35	5.05	7.2	4.95	6.05	5	5	5
G3V997;Q9ESI7	Dcx	doublecortin	2.76389	0.012191	yes	-	0.214765	0.0239105	0.0829587	-0.31804	0.0521436	0.0809296	0.105734	0.0359831	-	0.225965	0.358137	0.137247	0.137711	-	-0.125866	0.165613	0.162205	-0.10631	-	-0.226894	0.234755	0.12583	0.198145	-	-0.341825	-0.329021	-0.216257	-0.385057	24.0889	24.3037	24.1128	25.9898	26.0727	25.6717	4.1875	6.9375	4.5	6.5625	4	7.25	4	4	4
G3V9M3	Wdr47	WD repeat domain 47	1.98098	0.023244	yes	-	0.0317049	0.241962	-0.136643	0.64465	0.284789	0.150564	0.0654763	0.0519525	-0.431675	0.0229301	0.83655	-	-0.300985	0.339117	0.356136	0.637403	-0.274092	0.151247	-0.12322	-0.0803566	-0.355383	-0.170393	0.0461369	0.831007	0.650902	0.518394	0.634619	0.588327	22.3266	22.4093	22.5686	24.1893	24.0527	24.834	4.16667	5.15	4.25	8.05	3.85	6.3	5	4	5
O35314	Chgb	chromogranin B	1.67614	0.0227644	yes	-	-0.93509	0.00215785	-0.337408	0.836274	0.152115	0.496464	0.351638	0.27905	-0.794479	-0.771755	-1.23904	-	-	0.882626	-0.0405674	-0.835585	-	-	0.279879	-0.645386	-1.27915	-0.695816	0.653433	1.01131	0.956274	0.276409	0.205856	1.73152	21.7798	21.0465	21.7743	23.0693	22.7319	23.9056	1.375	3.6	2.3	5.5	2.3125	4	3	4	5
O35458	Slc32a1	solute carrier family 32 (GABA vesicular transporter), member 1	1.89475	0.0276498	yes	-	0.0459318	0.50882	-0.174546	0.160027	0.0525045	0.0138893	0.0801656	0.119697	-	0.0984364	-	-	-0.00657272	-	0.522709	-	-	0.49493	-	-	-0.334858	-0.0922394	-0.0965405	-	-	-0.0326023	0.133245	0.379436	24.6157	24.6617	25.1245	27.2492	27.0747	27.4092	6.625	11.5833	8	12.1667	7.125	12.5	2	2	2
P02683	Nsg1	neuron specific gene family member 1	1.58422	0.0426103	yes	-	-0.0442767	0.42799	-0.290677	-0.141432	0.171341	0.100658	0.227444	0.121312	0.242861	-0.106739	-	-0.503532	0.190304	0.820574	0.393097	0.302126	0.264183	0.359972	-	-0.429108	-0.013485	-0.867571	0.147457	-	-0.180292	0.0732307	-0.467615	0.00894737	22.012	21.8889	22.44	22.5086	22.2122	22.2635	1.31667	1.3	1.78333	1.31667	1.4	1.64583	5	4	5
Q9QXG3;P32851	Stx1a	syntaxin 1A (brain)	1.48018	0.0389747	yes	-	-0.386593	0.172674	-0.651327	0.309552	0.227681	0.0858683	0.102674	0.231303	-	-0.00203133	-0.79006	-	-0.367687	-	0.32321	0.168991	-	0.0258217	-	-	-0.548653	-0.754002	-	-	-	0.540855	0.078249	-	23.5715	23.1849	23.7441	26.217	25.5657	26.5266	3.5	6.25	4	7.125	3.91667	6.875	3	3	3
P47861	Syt5	synaptotagmin V	2.12962	0.029271	yes	-	0.0751614	0.367506	-0.0689041	0.401808	0.0583385	0.107993	0.138677	0.0469758	0.195049	0.146606	-0.116116	0.152603	-0.0023365	0.661709	0.502739	0.154779	0.431883	0.0864182	0.355961	-0.464117	-0.211273	-0.115747	0.0906563	0.491545	0.463108	0.291821	0.282835	0.479733	24.7525	24.8277	25.12	25.8587	25.7898	26.2605	5.13333	6	6.2	7.75	5.2	6.05	5	5	5
P54287	Cacnb3	calcium channel, voltage-dependent, beta 3 subunit	3.10343	0.00169343	yes	-	-0.17695	1.58077	0.00232925	0.49243	0.310268	0.308994	0.147786	0.155482	-	-0.487219	0.133318	-	-	1.4292	1.1377	2.1754	-	-	-0.0697193	-0.166611	0.121363	0.500044	-0.37343	0.33102	0.269464	0.933771	0.789003	0.138891	19.755	19.8184	21.375	21.8602	21.8625	22.3526	1	1.9	1.11111	2.3	1.2	1.8	5	2	3
Q62861;P54900	Scn2b	sodium channel, voltage-gated, type II, beta	2.26132	0.0186194	yes	-	0.411293	0.271416	-0.0445786	-0.213907	0.0881517	0.128317	0.0952757	0.140707	0.495579	0.596294	0.444376	0.443514	0.0767002	0.358217	0.499252	0.555588	-0.0980568	0.042078	-0.183823	-0.350235	0.06674	0.140974	0.103451	-0.54495	-0.368496	0.187601	-0.392902	0.0492115	23.2694	23.6807	23.5408	25.5494	25.5048	25.3355	1.81667	3.95	1.8	3.5	1.51667	3.75	5	5	5
P60881-2	Snap25	synaptosomal-associated protein 25	1.60355	0.0401244	yes	-	0.0654926	0.11179	0.580958	0.766431	0.177978	0.079684	0.240534	0.148035	-0.217344	-0.125271	-0.233267	0.197105	0.70624	-0.0817699	0.387232	0.0856647	0.00834656	0.159477	1.02328	-0.126455	0.185312	0.703691	1.11896	1.14351	0.256605	0.668642	0.877184	0.886211	21.9911	22.0566	22.1029	23.8133	24.3942	24.5797	1	1.95	1	2.15	1	1.8	5	5	5
P61765-2	Stxbp1	syntaxin binding protein 1	3.07239	0.00185714	yes	-	-0.498103	-1.30375	0.127046	0.382036	0.246811	0.300116	0.191327	0.165765	-0.989717	-0.290812	-0.213781	-	-	-1.83752	-1.2746	-0.799112	-	-	0.492075	-0.283098	0.364721	0.452446	-0.390915	0.834398	0.363539	0.356676	0.538689	-0.183121	21.6728	21.4034	20.5978	23.3538	23.4808	23.7358	1.36111	1.95	1	1.95	1.75	1.9	4	3	3
P62824	Rab3c	RAB3C, member RAS oncogene family	3.01372	0.00360825	yes	-	-0.334551	0.142745	0.0728676	0.725542	0.257624	0.0967304	0.0656508	0.0640722	-1.25433	0.0735416	0.18284	-0.183849	-0.490955	0.111441	0.464937	0.154305	0.12657	-0.143528	0.225128	0.116535	0.0928726	0.101643	-0.171841	0.8591	0.512161	0.646917	0.804012	0.805519	23.3259	22.9913	23.4686	24.816	24.8889	25.5415	3.05	4.65	3.75	5.05	3.4	4.6	5	5	5
P63003;A0A0G2JZT6	Aes	amino-terminal enhancer of split	1.48465	0.0388935	yes	-	0.260291	0.157322	0.222498	-0.788396	0.0327312	0.0394088	0.304274	0.418202	0.195393	0.252853	0.212099	0.259018	0.382092	0.0508137	0.187286	0.272667	0.186718	0.0891266	0.332731	0.50806	-0.763325	1.07071	-0.0356846	-1.27364	-1.77551	-0.803505	0.72394	-0.813271	21.885	22.1453	22.0423	21.3816	21.6041	20.5932	2	1.56667	1.95	1.21667	1.85	1.26667	5	5	5
P81377;Q3SWU5;F1M9X5;Q5BJR2	Prkar1b;Cyp4f18	cytochrome P450, family 4, subfamily f, polypeptide 18;protein kinase, cAMP dependent regulatory, type I beta	2.34299	0.0127514	yes	-	-0.134228	0.17219	0.228807	0.697989	0.126824	0.113123	0.170944	0.123167	0.206596	-0.32811	-0.440653	-0.229586	0.120613	0.522535	0.325829	0.0175724	-0.113518	0.108532	0.819193	0.106138	-0.216291	0.111519	0.323477	1.01815	0.526281	0.368454	0.636173	0.940889	25.411	25.2768	25.5832	26.4833	26.7121	27.1813	7.65	8.9	8.8	10.1	8	8.7	5	5	5
Q0GLB6;Q0GLB5;Q6Q629;F1LPW1	Dpp10	dipeptidylpeptidase 10	2.57908	0.0121921	yes	-	-0.109041	0.180184	-0.421708	0.131511	0.123429	0.116833	0.079609	0.0790019	-0.284149	-0.0225925	0.333403	-0.350035	-0.221832	0.135662	0.156555	0.536652	0.261662	-0.189611	-0.5804	-0.633493	-0.295578	-0.225529	-0.373539	0.372089	-0.03965	0.0254002	0.263258	0.0364571	21.8703	21.7613	22.0505	23.5579	23.1362	23.6894	2.33333	3.85	3.15	5.65	2.7	5.35	5	5	5
Q0ZFS4	Mrps33	mitochondrial ribosomal protein S33	2.50183	0.00936393	yes	-	-0.0080677	-0.425818	0.423942	0.102333	0.12965	0.133788	0.0375871	0.0429172	-0.477695	0.285488	-0.0310669	0.0239582	0.158978	-0.825737	-0.239187	-0.643957	-0.10388	-0.316328	-	0.350899	0.445072	0.475855	-	-	0.169683	0.11474	0.0225754	-	22.1026	22.0946	21.6768	21.2981	21.7423	21.3665	1.6	1.41667	1.35	1.1875	1.7	1.1875	5	5	5
Q2IBD4-2;Q2IBD4	Cttnbp2	cortactin binding protein 2	7.18261	0	yes	-	-0.531785	1.18303	0.0442532	0.251984	0.197141	0.0830165	0.043799	0.0841454	-0.831493	-0.603798	-0.160065	-	-	1.41887	1.19175	0.900972	1.23243	1.17113	0.138449	0.0942554	-0.0433311	0.110075	-0.0781822	0.543831	0.283348	0.0291882	0.221416	0.182138	21.4017	21.0019	22.5847	22.7047	22.749	22.9567	2.16667	2.7	1.8	2.9	1.9	2.6	5	3	5
Q568Z9	Phyhip	phytanoyl-CoA hydroxylase interacting protein	4.90284	0.000205128	yes	-	-0.373372	0.338537	-0.398178	0.91323	0.154176	0.0605592	0.142209	0.171699	-	-0.694395	0.0357437	-0.491346	-0.343489	0.262701	0.264488	0.574572	0.33214	0.258783	0.0654488	-0.639616	-0.628302	-0.591997	-0.196426	1.43365	0.698668	1.07448	0.417334	0.94202	21.3883	21.0858	21.7268	24.7973	24.3992	25.7106	1.48333	4.3	2.65	6.75	1.98333	4.8	5	4	5
Q5XI64	Abhd6	abhydrolase domain containing 6	3.13926	0.00548148	yes	-	0.0437981	0.160932	-0.370136	0.349836	0.0996074	0.0696716	0.0647873	0.114207	-0.335453	0.17753	0.204782	0.0259495	0.146181	-0.0509338	0.302162	0.227398	0.280964	0.0450687	-0.198883	-0.47323	-0.467815	-0.340616	-	0.746353	0.0515289	0.277784	0.404272	0.269241	23.34	23.3838	23.5009	22.1257	21.8671	22.4756	4.31667	1.75	4.5	2.6	4.25	2.05	5	5	5
Q63475	Ptprn2	protein tyrosine phosphatase, receptor type, N polypeptide 2	3.91351	0.00054321	yes	-	-0.466367	0.297194	-0.105865	1.09006	0.216409	0.164758	0.173746	0.169152	-0.457241	-0.122469	-0.0589046	-1.2727	-0.420517	0.20299	0.721827	0.436045	-0.272352	0.397459	0.529009	-0.238573	-0.481806	-0.039011	-0.298944	1.74619	0.862293	0.830904	0.940683	1.07024	23.4735	23.0071	23.7707	24.9024	24.7965	25.9924	4.91667	7.85	8.1	13.75	6.65	8.85	5	5	5
Q6AYY8	Slc33a1	solute carrier family 33 (acetyl-CoA transporter), member 1	1.37702	0.0482914	yes	-	-0.0083003	-0.165669	-0.57509	-0.951297	0.108681	0.0567973	0.466299	0.335619	0.0711632	0.151173	-0.329571	0.0740337	-	-0.193277	-0.235582	0.00205803	-0.235874	-	-1.04139	-0.108791	-	-	-	-1.61879	-0.556231	-0.678869	-	-	21.6135	21.7754	21.618	22.3618	22.0334	21.4602	2.22917	1.3	2.6875	1.5	2.36667	1.80556	5	4	4
Q6DUV1;P09216;F1LMV8	Prkce	protein kinase C, epsilon	1.52441	0.0333425	yes	-	0.291215	0.265545	-0.301203	0.902611	0.301737	0.147086	0.366537	0.063949	-	-0.312216	-	0.58672	0.599142	-	-0.0281124	-	0.397306	0.427441	1.05372	-0.28273	-0.475901	-0.674871	-1.12623	1.03524	0.705999	0.918087	0.81703	1.0367	21.8004	22.0916	22.0659	24.0263	23.7251	24.9289	1.75	5.95	2.33333	10.25	2.58333	6.8	3	3	3
Q6PST4	Atl1	atlastin GTPase 1	3.00228	0.00349474	yes	-	0.0986328	0.513346	-0.48585	0.414765	0.209491	0.145305	0.121341	0.101106	0.45944	-0.386581	-0.227066	-0.066658	0.714029	0.273544	0.517813	0.35528	0.347845	1.07225	-0.132608	-0.260632	-0.727621	-0.610399	-0.697989	0.684498	0.316916	0.165974	0.28401	0.622429	23.1529	23.2516	23.6663	24.5162	24.0304	24.931	5.18333	6	5.75	8.4	4.75	7.65	5	5	5
Q8R1R5;F1M1I3	Cd99l2;RGD1559441	CD99 antigen-like 2	3.72778	0.00161194	yes	-	-0.240315	-0.231136	0.222825	0.549445	0.12283	0.0971451	0.106508	0.106149	-0.181059	-0.0564461	-0.0479527	-0.200577	-0.715542	-0.37001	0.0393753	-0.100351	-0.212774	-0.511919	-0.0694962	0.131498	0.360916	0.550381	0.140827	0.46352	0.24238	0.486641	0.866394	0.688288	22.2202	21.9798	21.989	23.5793	23.8021	24.1287	1.43333	2.1	1.65	2.65	1.8	1.9	5	5	5
Q920Q0	Palm	paralemmin	2.75878	0.00549787	yes	-	-0.469723	-0.177187	0.303718	0.451898	0.146368	0.150336	0.112608	0.130273	-	-	-0.748983	-0.254061	-0.406126	-	-	-0.334122	0.123386	-0.320826	0.732874	0.241428	0.0861511	0.169586	0.288551	0.815666	0.322092	0.693441	0.117071	0.311218	22.0045	21.5348	21.8274	24.1269	24.4306	24.5788	1.08333	4.2	1.66667	4.4	1.66667	4.2	3	3	3
Q9QXY2;Q9QXY2-2	Srcin1	SRC kinase signaling inhibitor 1	2.52919	0.00877852	yes	-	-0.150059	0.207442	-0.0964131	0.514182	0.104134	0.0770063	0.0923183	0.0863467	-	-	-	-0.254192	-0.0459251	-	-	-	0.130436	0.284449	0.0697384	0.0220222	-0.339066	-	-0.138348	0.607983	0.56465	0.258041	-	0.626055	25.0542	24.9041	25.2616	26.2152	26.1188	26.7294	11.125	16.375	13.625	21.25	12.25	17.0625	2	2	2
Q9R066;Q9R066-2	Cxadr	coxsackie virus and adenovirus receptor	3.18886	0.00472897	yes	-	0.517377	0.384492	-0.0889225	-0.0771767	0.135835	0.118113	0.0801386	0.0510545	-	0.156763	0.574053	0.524483	0.814211	-	0.482758	0.634613	0.078949	0.341648	-0.265198	-0.224859	-0.147795	0.153954	0.0392857	0.00987244	-0.0596542	-0.258245	-0.104254	0.0263977	22.3094	22.8267	22.6939	24.318	24.2291	24.2408	3.375	4.45	3.4375	4.9	3.1875	4.8	4	4	4
Q9WU70-2;Q9WU70;Q9WU70-3	Stxbp5	syntaxin binding protein 5 (tomosyn)	2.9655	0.00239053	yes	-	-0.627295	0.470387	-0.0285793	0.797482	0.235022	0.216752	0.195289	0.155573	-1.19107	-0.459618	-0.774515	-0.0839787	-	0.508333	0.232487	1.06319	0.0775414	-	-0.178429	0.579346	-0.561743	-0.195541	0.21347	0.871956	0.574345	0.317034	1.11157	1.1125	21.2951	20.6678	21.6808	23.361	23.3324	24.1585	1.375	4.2	2.6	6.05	2.125	4.55	4	4	5
Q9WUD9;Q9WUD9-2	Src	Rous sarcoma oncogene	2.45762	0.00740794	yes	-	0.896716	0.24916	-0.134548	0.148791	0.0999196	0.0337839	0.203762	0.14358	-	1.1056	0.636444	0.862778	0.98204	-	-	-	0.215376	0.282944	-0.2967	-	-	-0.377256	0.270313	-0.355635	0.288288	0.456345	0.322674	0.0322819	20.9728	21.8695	21.0945	21.7899	21.815	21.9387	1.8125	1.4	1.39583	1.83333	1.15	2.05	4	4	3
Q9Z1T4;Q9Z1T4-2	Cnksr2	connector enhancer of kinase suppressor of Ras 2	2.33219	0.00739568	yes	-	-0.320432	0.154681	0.464164	1.2429	0.325883	0.149175	0.322409	0.190832	-0.598501	-1.43843	0.0377522	0.453327	-0.0563107	0.262524	-0.120344	0.248198	0.607649	-0.224621	1.03326	0.636099	-0.674826	0.24539	1.0809	1.65017	1.17067	0.755627	0.926437	1.71158	21.9844	21.664	22.1391	22.3952	22.8594	23.6381	2.53333	2.75	4	5.15	3.83333	3.65	5	5	5
[truncated: 8 more columns]

## Sheet: glial markers
Protein ID(s)	Gene name(s)	Full Name	-Log ANOVA p value	ANOVA q-value	neuronal marker	glial marker	Log2 fold change Bic2-Untd2	Log2 fold change TTX2-Untd2	Log2 fold change Bic24-Untd24	Log2 fold change TTX24-Untd24	SEM fold change Bic2-Untd2	SEM fold change TTX2-Untd2	SEM fold change Bic24-Untd24	SEM fold change TTX24-Untd24	Log2 fold change Bic2-Untd2_A	Log2 fold change Bic2-Untd2_B	Log2 fold change Bic2-Untd2_C	Log2 fold change Bic2-Untd2_D	Log2 fold change Bic2-Untd2_E	Log2 fold change TTX2-Untd2_A	Log2 fold change TTX2-Untd2_B	Log2 fold change TTX2-Untd2_C	Log2 fold change TTX2-Untd2_D	Log2 fold change TTX2-Untd2_E	Log2 fold change Bic24-Untd24_A	Log2 fold change Bic24-Untd24_B	Log2 fold change Bic24-Untd24_C	Log2 fold change Bic24-Untd24_D	Log2 fold change Bic24-Untd24_E	Log2 fold change TTX24-Untd24_A	Log2 fold change TTX24-Untd24_B	Log2 fold change TTX24-Untd24_C	Log2 fold change TTX24-Untd24_D	Log2 fold change TTX24-Untd24_E	Log2 LFQ intensity Untd2	Log2 LFQ intensity Bic2	Log2 LFQ intensity TTX2	Log2 LFQ intensity Untd24	Log2 LFQ intensity Bic24	Log2 LFQ intensity TTX24	Mean unique peptides Bic2	Mean unique peptides Bic24	Mean unique peptides TTX2	Mean unique peptides TTX24	Mean unique peptides Untd2	Mean unique peptides Untd24	Number of replicates, Untd2	Number of replicates, Bic2	Number of replicates, TTX2
A0A0G2K4H6;Q32KJ6	Galns	galactosamine (N-acetyl)-6-sulfate sulfatase	1.65836	0.0483937	-	yes	-0.488092	-0.267555	0.12336	-0.182897	0.121404	0.140468	0.0724636	0.144063	-0.57761	-0.683331	-0.0321941	-0.459297	-0.688026	-0.214453	-0.557312	0.0169601	0.0444851	-0.627457	-0.0555019	0.242846	0.0101395	0.334232	0.085083	-0.0974159	-0.335646	-0.14793	0.270689	-0.604181	21.3029	20.8149	21.0354	20.6934	20.8168	20.5105	1.41667	1.33333	1.6	1.28333	1.7	1.3	5	5	5
B0BNF5;Q91XU1;A0A0G2JUS0;D4A2X0;F1LMH5;A0A0G2JXZ5	Qk;Qki;LOC100910212	quaking;QKI, KH Domain Containing RNA Binding	3.11057	0.00481481	-	yes	0.213207	-0.592456	0.0310478	-0.188267	0.0872049	0.0961777	0.109385	0.106616	-	0.370909	0.216671	0.296005	-0.0307579	-	-0.704302	-0.605444	-0.317282	-0.742798	-0.312027	-0.0240726	0.369703	0.0283794	0.093256	-0.573421	-0.245296	0.0409241	-0.0655022	-0.0980377	27.9744	28.1876	27.3819	28.9272	28.9583	28.739	11.6875	13.95	10.8125	13.6	12.0625	13.6	4	4	4
D3ZRX9	Cnn2	calponin 2	1.55555	0.0294148	-	yes	0.277285	0.458019	-0.614975	-0.795442	0.681376	0.320845	0.135676	0.187921	-	-	-	0.95866	-0.404091	-	-	-	0.778864	0.137175	-	-0.84211	-0.798557	-0.56971	-0.249525	-0.601723	-0.659416	-1.4041	-1.00305	-0.308929	20.9931	21.3629	21.5436	21.7888	21.2244	20.9934	1	1.29167	1.25	1.2	1.08333	1.31667	4	2	2
M0R4H5;P36202	Pdlim4	PDZ and LIM domain 4	5.90354	0	-	yes	0.116532	-0.45652	0.572247	1.84458	0.123028	0.102217	0.270728	0.0785044	0.377556	0.24523	0.272806	-0.00722694	-0.305704	-0.379356	-0.20623	-0.753105	-0.31082	-0.633091	-0.445349	0.592249	0.775259	0.778387	1.16069	-	1.98341	1.71698	1.97741	1.70051	27.0874	27.204	26.6309	22.5498	23.1221	24.3981	4.71667	2.2	4.9	2.375	5.5	2.3	5	5	5
P47853	Bgn	biglycan	2.25958	0.00815172	-	yes	-0.483508	-0.364118	-0.472559	-1.75333	0.23859	0.282573	0.149872	0.321685	-0.150618	-0.66629	0.0533886	-1.3118	-0.342226	0.568041	-0.628082	-1.16172	-0.21633	-0.382496	-0.824667	-0.217739	-0.229115	-	-0.618717	-1.86545	-2.94799	-1.38782	-1.11954	-1.44584	22.6491	22.1656	22.285	21.7957	21.5926	20.0424	3.11667	1.8125	3.15	1.1	3.75	1.85	5	5	5
P60203;A0A097BVK2;Q63436;Q63440	Plp1	proteolipid protein (myelin) 1	2.17657	0.0212579	-	yes	0.253345	0.0340912	-0.339079	-0.30913	0.102987	0.118976	0.152214	0.0854092	0.172073	0.0340557	0.592249	0.0895329	0.378815	-0.232574	-0.277802	0.268648	0.189775	0.222408	-0.385033	0.00696945	-0.0179405	-0.800409	-0.49898	-0.5704	-0.403847	-0.0586777	-0.269886	-0.242838	24.433	24.6863	24.4671	25.9236	25.5845	25.6145	2.98333	2.45	3.15	2.6	2.9	2.85	5	5	5
Q07014-2;Q07014	Lyn	LYN proto-oncogene, Src family tyrosine kinase	1.70029	0.0239829	-	yes	-0.218256	0.554217	-0.433118	-0.94453	0.208124	0.29335	0.258324	0.395907	-0.226727	0.110117	-	0.0464783	-0.802893	0.014658	1.07502	1.3268	0.549946	-0.195335	-0.611431	0.386517	-0.074707	-0.895311	-0.970659	-1.45806	-	0.232458	-1.19942	-1.35309	20.7338	20.6152	21.288	20.9697	20.5366	20.1638	1.5	1.36667	2.33333	1.0625	1.5	1.48333	5	4	5
[truncated: 8 more columns]

## Sheet: marker enrichment
	2-tailed z-score for 2 population proportions
	neuronal markers	glial markers	difference
number of markers	644	290	-
#markers identified in regulated proteome	88	7	-
sample proportion	0.137	0.024	0.113
99% CI (asymptotic)	0.1021 - 0.1719	9e-04 - 0.0471	0.0579 - 0.1681
z-value	5.3
P-value	<0.0001
	statistically significant enriched

## Sheet: markers
Sharma et al., 2015
neuronal markers	glial markers
Znf512b	Zfp185
Zfyve9	Zbtb7a
Zfp644	Wipf1
Zfp334	Was
Zfp238	Vrk2
Zer1	Vav1
Zdhhc6	Vamp8
Zc2hc1a	Unc93b1
Xpr1	Uaca
Xpa	Tsga10
Xiap	Trip6
Wsb2	Trip10
Wnk3	Trim5
Wnk2	Trim25
Wipi2	Tpm2
Wipf2	Tor4a
Wdr47	Tor3a
Wdr24	Tns3
Wasf1	Tnfaip8
Vsnl1	Tmem88b
Vangl2	Tmem179b
Vamp2	Tmem175
Usp20	Tmem106a
Uqcr10	Tlr2
Unc13a	Timm8a1
Unc119	Tgm2
Ube2e3	Tgm1
Ube2d1	Tep1
Txndc17	Tcirg1
Txndc15	Tapbp
Tusc3	Tap2
Tubb3	Tap1
Ttll1	Tagln
Ttc9b	Synpo2
Ttc9	Syk
Ttc7b	Stxbp2
Ttc3	Stom
Ttbk1	Srxn1
Tsc2	Sqrdl
Trpc4ap	Sp1
Trp53i11	Sox10
Trio	Sorbs3
Trim67	Snx33
Trim62	Smpdl3b
Trim46	Slc9a9
Trim3	Slc26a11
Trim2	Slc17a5
Traf7	Slc16a3
Tomm22	Slc16a1
Tmem63b	Skap2
Tmem50a	Sirt2
Tmem35	Siglec1
Tmem179	Sh3bp1
Tmem151b	Sdc4
Tmem132a	Scpep1
Tmeff1	Sash3
Tmed8	Sardh
Tle1	Samsn1
Tiam2	Samd9l
Thsd7a	Saa3
Thg1l	S100a6
Tceal5	S100a10
Tbr1	Rtkn
Tbc1d24	Rnf213
Tax1bp3	Ripk1
Tanc2	Rin3
Tab3	Rin1
Syt6	Rhoc
Syt5	Rel
Syt1	Rcsd1
Syp	Rbks
Syngr3	Rasa4
Syngap1	Rac2
Syn3	Rab3il1
Syn2	Rab32
Syn1	Qki
Sybu	Pycard
Svop	Pvalb
Sv2b	Ptprc
Sv2a	Ptpn7
Sult4a1	Ptpn6
Sugp2	Ptgr1
Stxbp5l	Ptbp3
Stxbp5	Psmb8
Stxbp1	Prune2
Stx1b	Prdx6
Stx1a	Ppfibp1
Strbp	Pml
Stmn3	Plxnb3
Stmn2	Plxdc1
Srcin1	Pltp
Src	Plp1
Spock3	Plod2
Spock2	Plekho2
Spock1	Plek
Spnb4	Pld4
Spnb3	Plcg2
Spin1	Plce1
Sp4	Plcd4
Snx32	Pla2g7
Snx11	Pla2g4a
Sncb	Pik3ap1
Snca	Phyhd1
Snap91	Phf11l
Snap25	Pgm5
Smpd3	Pdlim7
Smarca1	Pdlim4
Sltm	Pdlim2
Slit1	Pdgfra
Slc8a2	Pbxip1
Slc8a1	Parp4
Slc6a9	Parp3
Slc6a17	Parp14
Slc6a15	Palld
Slc38a2	Padi2
Slc33a1	P2rx7
Slc32a1	P2rx4
Slc25a44	Nt5dc1
Slc25a22	Notch2
Slc17a6	Nmi
Slc16a7	Nid2
Sirt5	Nckap1l
Sipa1l1	Ncf4
Sin3b	Naip2
Shank2	Nagpa
Shank1	Naga
Sh3gl2	Nadk
Sgtb	Myo9b
Sgsm1	Mt1
Sgip1	Msr1
Sfrp1	Mrfap1
Sez6	Mrc1
Serpini1	Mphosph6
Sema7a	Milr1
Sema4g	Mgst1
Sema3c	Mbp
Sdhc	Mapk14
Scube1	Man2b2
Scn3b	Man2b1
Scn2b	Man2a1
Scn2a1	Mag
Scg5	Lyz2
Scg2	Lyn
Scamp5	Ltbp1
Scai	Lrrc25
Satb2	Lrmp
Sarm1	Lpxn
Ryr2	Lpcat2
Rttn	Lgals9
Rtn4rl2	Lgals3bp
Rtn1	Lcp2
Rpusd2	Lcp1
Rps6ka2	Lamp2
Rph3a	Kcnj10
Robo2	Jam2
Robo1	Itpr3
Rnf219	Itpr2
Rnf157	Itgb2
Rltpr	Itgam
Rims2	Itgal
Rims1	Irgm2
Rhof	Irg1
Rgs7	Irf5
Rgs6	Irak4
Rgs12	Inpp5d
Rgma	Il1rap
Rem2	Igfbp3
Reln	Ifitm3
Reep1	Ifit3
Rbfox2	Ifit2
Rasgrp2	Ifit1
Rasgrf2	Ifih1
Raph1	Ifi47
Rapgef4	Ifi202
Rap1gap2	Hvcn1
Ranbp6	Hsd17b11
Ralgps1	Hpgds
Rac3	Hp
Rabif	Hnrnpd
Rab6b	Hmox1
Rab3c	Hmha1
Rab3a	Hfe
Rab39b	H2-K1
Rab15	H2-D1
Pvrl3	Gvin1
Pvrl1	Gusb
Purg	Gulp1
Ptprs	Grn
Ptprn2	Gm98
Ptprk	Gm4902
Ptprd	Gbp7
Ptpn5	Ganc
Pten	Galnt7
Ptbp2	Galns
Psip1	Galk2
Psd3	Fyb
Psd2	FRRS1
Psd	Folh1
Prr3	Fmnl3
Prmt8	Fmnl1
Prkcg	Flnb
Prkce	Fermt3
Prkar2b	Fcrls
Prkar1b	Fcgr2b
Prickle2	Fbn1
Ppp3cb	Fbln2
Ppp1r1b	Fam38a
Ppfia3	Fam129a
Ppfia2	F13a1
Podxl2	Evi2b
Pmm1	Ephx1
Plxnd1	Epha2
Plxnc1	Enpp6
Plxna4	Emr1
Plxna3	Ehbp1l1
Plxna2	Dtx3l
Plxna1	Dok1
Plcxd3	Dock8
Plch2	Dnajc1
Plcb1	Dhrs11
Phyhip	Dhdh
Phlpp2	Dab2
Phkg2	Cyth4
Phactr1	Cxcl14
Pgm2l1	Ctss
Pgls	Ctsc
Pgbd5	Ctsa
Pdzrn3	Ctbs
Pdxp	Cspg4
Pde7a	Csf2rb
Pde2a	Csad
Pde10a	Cryl1
Pcyt1b	Creg1
Pcsk2	Cpq
Pcp4l1	Cp
Pcp4	Colec12
Pclo	Col8a1
Pcgf2	Col1a1
Pcdhga8	Col11a1
Pcdh9	Cobll1
Pcdh8	Cnp
Pars2	Cnn2
Palm3	Cln5
Palm2	Cln3
Palm	Clec4n
Pak7	Clca1
Pak6	Cd84
Pacsin1	Cd63
Osbpl7	Cd300lh
Osbpl6	Cd14
Osbpl5	Ccna2
Osbp2	Ccdc102a
Odz4	Cav1
Odz2	Casp8
Odz1	Card9
Ntrk2	Cald1
Ntm	Ca2
Nt5dc3	Ca13
Nsg2	C1qc
Nsg1	C1qb
Nrxn3	Btk
Nrxn2	Bin2
Nrxn1	Bgn
Nrbp2	Bcas1
Nos1	BC006779
Nol4	B2m
Noa1	Atp2a3
Nmnat1	Athl1
Nlgn4l	Ass1
Nlgn2	Arhgef6
Nlgn1	Arhgef10
Ngef	Arhgap4
Nfasc	Arhgap30
Neto2	Arg1
Nell2	Apobr
Negr1	Anpep
Nefm	Ano10
Nefl	Anks1
Nedd4l	Ankrd40
Necab2	Alox5
Necab1	Aldh1a2
Ndufa5	Akr1c14
Ndrg4	Aim2
Ndnf	Aif1
Ncs1	AI607873
Ncor1	Adcy7
Nck2	Adam8
Ncam1	Acad10
Nbea	Aass
Nav3	9030617O03Rik
Napb
Myt1l
Myo1b
Myl6b
Mtmr7
Mtif3
Msl1
Mrps33
Mrps17
Mrps16
Mrps14
Mras
Mpp3
Mpp2
Mpg
Morn4
Mon1b
Mob4
Mllt4
Minpp1
Mgst3
Mgat5b
Met
Meis2
Megf8
Med24
Med10
Mea1
Mdga2
Mcf2l
Mblac2
Mast1
Mark1
Mapt
Mapksp1
Mapk8ip1
Map9
Map3k5
Map2k6
Map1lc3b
Magi3
Magi1
Madd
Macrod2
Ly6h
Lrrc7
Lrfn1
Lppr4
Lppr3
Lphn1
Lpgat1
Lonrf2
Loh12cr1
Lmtk3
Lman2l
Lingo1
Larp6
L1cam
Ksr2
Klhdc2
Klhdc10
Kit
Kif5c
Kif5a
Kif21b
Kiaa1841
Kiaa1239
Kiaa1045
Kiaa0284
Khdrbs2
Kctd16
Kcnt2
Kcnq2
Kcnma1
Kcnj3
Kcnd2
Kcna4
Kalrn
Jakmip1
Islr2
Inpp4a
Ina
Il1rapl1
Igsf3
Ighmbp2
Igfbpl1
Igf2bp1
Ica1l
Ica1
Hyal2
Hspa12a
Hpcal4
Hook1
Hnrpdl
Hn1
Hira
Hecw1
Hbb-b1
Hba-a2
Hapln1
H2-Ke2
Gucy1b3
Gucy1a3
Gucy1a2
Gtf2h2
Gtdc1
Gstm7
Grm5
Grm3
Grm2
Grip2
Grin2b
Grin2a
Grin1
Gria3
Gria2
Gria1
Grb10
Gpsm1
Gprin2
Gprin1
Gprasp2
Gpm6a
Gpc2
Gpam
Gnb5
Gnaz
Gnao1
Gnai1
Gm1568
Gls
Glrx5
Glce
Gjc1
Gdap1l1
Gdap1
Gda
Garnl3
Gap43
Gan
Gadd45gip1
Gad2
Gad1
Gabrb3
Gabra2
Gabra1
Gabbr1
Fxyd6
Fut9
Ftsj1
Fsd1l
Fsd1
Frmpd4
Fibp
Fcho1
Fbxo45
Fbxo41
Fbxo21
Fbxo11
Fbll1
Fat4
Fat3
Fars2
Fam49a
Fam171a2
Fam169a
Fam151b
Fam134a
Fam131b
Fam108c1
Fahd1
Faap100
Exog
Erc2
Erbb4
Ephb2
Epha7
Epha5
Epha4
Epha3
Epb41l1
Epb4.9
Enc1
Elp2
Elmod1
Elfn2
Elavl4
Elavl3
Elavl2
Efnb3
Efha2
Eef1a2
Edil3
Ecel1
Dynlt3
Dync1i1
Dvl1
Dtx3
Dpysl5
Dpp6
Dpp10
Dos
Dopey1
Dock3
Doc2a
Dnm1l
Dnal1
Dnajc6
Dmxl2
Dlgap1
Dlg4
Dlg3
Dlg2
Diras2
Dhx57
Dgkh
Dgke
Dcx
Dcun1d3
Dcun1d2
Dctpp1
Dclk1
Dbn1
D430041D05Rik
Cyth2
Cygb
Cyfip2
Cxx1b
Cxadr
Cttnbp2
Csmd1
Crmp1
Cpt1c
Cpne6
Cpne4
Cplx1
Cntnap2
Cntfr
Cnr1
Cnksr2
Clvs1
Clstn3
Clmp
Clk4
Ckmt1
Chst10
Chn1
Chl1
Chgb
Chga
Chd5
Chd3
Celf5
Celf4
Cd99l2
Cd81
Cd200
Ccsmst1
Ccrn4l
Ccp110
Ccdc92
Ccdc51
Ccdc136
Ccdc120
Cask
Capn7
Capn5
Camsap3
Camkv
Camkk1
Camk4
Camk2b
Camk2a
Calb2
Calb1
Cadps2
Cadps
Cadm3
Cacng8
Cacnb3
Cacna2d3
Cacna2d2
Cacna2d1
Cacna1e
Cacna1c
Cacna1b
Cacna1a
C530008M17Rik
C1qtnf4
Bsn
Brsk2
Brsk1
Brf1
Bhlhe22
Bdh1
Bcor
Bcl11b
Bcl11a
Bckdhb
Bbs4
Bai3
B3gat3
AW551984
Atrnl1
Atp8a2
Atp5s
Atp2b3
Atp2b2
Atp1b1
Atp1a3
Atl1
Atcay
Atat1
Astn1
Asap2
Arpp21
Arl4c
Arl1
Arhgap39
Arhgap33
Arhgap28
Arhgap26
Arg2
Arfgef3
Apc2
Apba1
Ano8
Amz2
Amph
Alyref2
Alkbh8
Akap5
Agap2
Afp
Afap1
Aes
Add2
Adcy5
Adcy1
Adamts5
Adam23
Adam22
Actr3b
Actn2
Actl6b
Ablim3
Ablim1
Abhd6
Aagab
6430704M03Rik
2700081O15Rik
2410002F23Rik
2310035C23Rik
41888
