# Supplementary material for: Time- and polarity-dependent proteomic changes associated with homeostatic scaling at central synapses
Source: eLife. 2018 Feb 15;7:e33322. doi: 10.7554/eLife.33322 (PMC5814146; doi:10.7554/eLife.33322)
Supplement: Supplementary file 7. [file elife-33322-supp7.xlsx]

## Sheet: clustered proteins
Cluster ID	Protein ID	Gene name	Log2 fold change BIC24-Untd24	Log2 fold change BIC2-Untd2	control	Log2 fold change TTX2-Untd2	Log2 fold change TTX24-Untd24
1	A0A0G2JTJ5	Ctdspl2	0.406158	0.959946	0	0.582827	-0.508187
	A0JN17	Kras	0.487833	0.527382	0	0.795732	-0.113282
	B2RZ37	Reep5	0.105927	0.433627	0	0.696094	-0.39398
	D3ZCI5	Stxbp6	-0.305408	0.557704	0	0.61794	-1.01486
	D3ZEG8	Timm29	-0.274695	1.13694	0	0.436517	-0.394181
	D3ZPB6	Ust	-0.114868	0.627392	0	0.568072	-0.365749
	D3ZTM7	Efcab14	0.112882	1.38353	0	0.978591	-0.0912876
	D4A4A9	Mrpl19	-0.0262771	0.938962	0	0.809616	-0.333117
	D4A543	Sox2	-0.166327	0.889539	0	0.50716	-0.668758
	F1M8N9		0.31643	0.595939	0	0.55779	-0.292487
	F1MA79	Slit2	-0.115292	0.441972	0	0.926381	-0.651645
	Q5M9H4	Atp1b2	0.0707369	0.421651	0	0.343904	-0.33129
	Q5BJX4	Snx10	-0.123025	1.1111	0	1.16889	-0.418109
2	M9TEK6	cytb	-0.0604759	0.541791	0	0.458606	0.2779
	Q5XI19	Fermt2	-0.00291634	0.370037	0	0.590089	-0.0763573
	A0A0G2JYT1	Erc1	-0.128922	0.702798	0	0.366492	0.0689369
	A0A0G2K645	Wls	0.00834312	0.375565	0	0.591108	0.134709
	D3ZAD6	Nrxn2	0.0883686	0.966787	0	0.955116	0.160589
	D3ZL85	Hccs	-0.0558601	0.144087	0	0.558016	-0.0676884
	D3ZPD0	Ckap2	-0.335389	0.532638	0	0.94548	-0.122579
	D4A0C3	Hid1	-0.43044	0.931561	0	0.357628	0.43949
	D4A249	Mblac2	0.00255013	0.786818	0	0.302679	-0.081654
	D4A3E3	Arid1a	-0.0639839	0.925603	0	0.505142	-0.176977
	D4A511	Srp9	0.084774	0.619265	0	0.278331	0.0402428
	G3V949	Clip2	-0.0322316	0.416447	0	0.296168	-0.0698935
	M0R402	Tmx3	0.0181889	0.29227	0	0.29094	-0.05877
	Q6P9X2	Sec11a	0.0560158	0.728733	0	0.557618	-0.0931183
	Q4V887	Slc39a6	-0.144315	0.418737	0	0.638693	-0.144923
	Q5PQK5	Rdx	0.129311	0.495536	0	0.452621	-0.140063
	Q5RK09	Eif3g	0.0477787	0.681823	0	0.620013	0.00466537
	Q63470-2	Dyrk1a	-0.0860081	0.382689	0	0.406226	0.00949516
	Q6AY20	M6pr	-0.166251	0.370599	0	0.45094	-0.145595
	Q6AYA1	Gar1	0.19238	0.502702	0	0.493491	-0.0732226
	Q7TP03	Glt8d1	-0.0206291	0.371503	0	0.458804	0.120794
	Q6AYT3	Rtcb	-0.0217186	0.290786	0	0.480466	-0.144735
	Q6DGF2	Clint1	-0.0367432	0.602643	0	0.47425	-0.245057
	Q6IN24	Lgals8	-0.0826714	0.265695	0	0.390432	-0.176342
	Q7TQ90	Adh4	-0.0497766	0.608213	0	0.490819	-0.151372
	Q811S9	Gnl3	0.169517	0.597808	0	0.573277	0.00162315
	Q9EPJ3	Mrps26	-0.317731	0.713715	0	0.408964	0.307445
	Q9EQE1	Senp2	-0.237007	0.747022	0	1.00713	-0.0706034
	Q9R066	Cxadr	-0.0889225	0.517377	0	0.384492	-0.0771767
3	D3ZMR9	Mrpl21	-0.83918	0.99452	0	1.72003	-0.160155
	Q1JU68	Eif3a	0.680153	-0.291742	0	2.72669	-0.0884636
	Q6PCT3	Tpd52l2	0.0421548	1.32691	0	2.4584	0.449641
	Q9WTW8	Slc23a2	-0.244551	0.548714	0	1.77318	-0.045293
4	A0A0G2JYN3	Lnpep	-0.278973	0.318579	0	0.124134	0.0430279
	A0A0G2JVJ4	RGD735065	-0.347558	0.23426	0	0.421328	-0.124341
	A0A0H2UHS3	Ccdc51	-0.483966	0.458177	0	0.136961	0.070121
	A0A0G2K2D5	Mtss1	-0.379089	0.276728	0	0.678409	-0.369207
	A0A0G2KA25	Tm9sf4	-0.426094	0.294899	0	0.242051	0.071373
	B2RZ79	Iscu	-0.395837	0.478613	0	0.233206	-0.0537521
	B5DEP4	Mrpl42	-0.173203	0.272198	0	0.254235	-0.0350294
	D3ZTB4	Vps11	-0.249122	0.00411367	0	0.38585	-0.0752018
	D3ZD11	Spcs2	-0.313257	0.174785	0	0.268286	-0.237072
	D3ZKR8	Tmem167a	-0.723103	0.278442	0	0.26218	-0.106791
	D3ZVQ3	Porcn	-0.539386	-0.0298855	0	0.331016	-0.167037
	D4A5K6	Zmpste24	-0.605469	0.0898914	0	0.156828	-0.234615
	D4AAR7	Ccdc136	-0.441521	0.0465729	0	0.243476	-0.299602
	F1LQ55	Scp2	-0.245295	0.290316	0	0.27904	-0.0812981
	F1M1A6	LOC681355	-0.620136	0.449027	0	0.180767	-0.348817
	F1M6W2	Ermp1	-0.402643	0.0795505	0	0.0696957	-0.233634
	P00173-2	Cyb5a	-0.368176	0.460114	0	0.381281	-0.267833
	P02683	Nsg1	-0.290677	-0.0442767	0	0.42799	-0.141432
	Q4QR80	Mrps25	-0.505553	0.0905933	0	0.0490106	-0.149052
	Q5FVL2	Emc8	-0.401169	0.145287	0	0.0354561	-0.127754
	Q5I0H4	Tmco1	-0.0769676	0.164886	0	0.260088	-0.085564
	Q5M971	Mllt11	-0.275378	0.480109	0	0.280324	-0.157918
	Q62825	Exoc3	-0.642949	0.207101	0	-0.0225704	-0.337476
	Q66H28	Tmem206	-0.513981	0.245568	0	-0.117117	-0.0200667
	Q66HG8	Ik	-0.0358383	0.343606	0	0.130827	0.0837914
	Q6AZ83	G6pc3	-0.304803	0.205014	0	0.377617	-0.229874
	Q8VIL3	Zwint	-0.171611	0.267521	0	0.188946	-0.121245
5	A0A0G2JSJ4	Syt13	-0.128991	0.0124001	0	0.501939	0.382999
	Q498N4	Picalm	-0.117481	-0.0680763	0	0.314412	0.417361
	A0A0G2KA27	Madd	-0.332905	0.283331	0	0.602971	0.485879
	A0A0H2UHE5	Ppm1a	-0.0852264	0.199274	0	0.560798	0.337644
	B2GUY0	Man1b1	-0.261846	-0.0503931	0	0.318097	0.2912
	B2GV05	Rbm5	-0.187765	0.14221	0	0.203741	0.415104
	D3Z9L0	Agk	-0.0609875	0.281383	0	0.0409379	0.270528
	D3ZW09	Sorcs2	-0.188684	0.0579952	0	0.0963402	0.137775
	F1LQZ3	Kif3a	-0.236137	0.18728	0	0.258084	0.214194
	G3V7P8	Ndrg4	-0.233793	0.288088	0	0.40218	0.350861
	P47861	Syt5	-0.0689041	0.0751614	0	0.367506	0.401808
	Q14TE9	Top2b	-0.0650028	-0.0690842	0	0.21543	0.29381
	Q4V8I7	Lrrc8a	-0.246099	0.309126	0	0.108682	0.262074
6	A0JN29	Lnpk	-0.185566	1.253	0	-0.204222	-0.0196602
	B2RYL1	Chtf8	0.351278	0.721957	0	-0.03549	0.0942852
	B5DF25	Mrto4	0.287468	1.23492	0	-0.0282853	-0.254633
	D3ZIM7	Fam177a1	-0.148801	0.962201	0	0.128858	-0.195766
	D3ZJ92	Prpf40a	0.0549774	0.667537	0	0.142716	-0.158438
	D4A652	Zc3h14	0.130167	0.789815	0	-0.11862	-0.0592121
	F1LM66	Eftud2	-0.0317871	1.17911	0	-0.477029	0.18595
	F1M1R7	Zfp771	0.777285	0.851728	0	0.229985	-0.126934
	F8V328	Rab8a	0.0700211	0.646069	0	0.163763	-0.0235641
	G3V6U4	Elavl2	0.228214	0.96303	0	-0.0679989	0.0257706
	P40615	Dkc1	0.611844	0.712024	0	0.240201	-0.037019
	P57093	Phyh	0.178876	0.455311	0	0.0487381	-0.172608
	P61203	Cops2	-0.249724	1.01897	0	-0.0103706	0.0607666
	Q4FZS2	Bub3	0.0488445	0.670244	0	0.231142	-0.0276283
	Q4V8J6	Ythdf1	0.148732	0.4133	0	-0.277075	-0.0273029
	Q5U367	Plod3	0.145996	0.683965	0	0.205022	-0.296741
	Q5XIB5	Ccdc86	0.231494	0.851775	0	-0.227913	-0.270046
	Q62639	Rheb	0.0646614	1.15351	0	-0.12135	-0.0885613
	Q68FS8	Rtca	0.198876	0.410179	0	0.131733	-0.0739826
	Q7M6Y9	Mroh2b	0.263099	2.43468	0	0.276833	0.176778
	Q9EQS0	Taldo1	0.472215	0.548137	0	0.354025	-0.00497246
	Q9WUD9	Src	-0.134548	0.896716	0	0.24916	0.148791
7	A0A0G2JSP3	Cul3	0.0788796	-0.174068	0	0.413653	-0.0177711
	B0BN52	Mtch2	-0.316752	0.03757	0	0.455544	0.111584
	A0A0G2K527	Git1	-0.166617	-0.0631986	0	0.450788	0.0348682
	A0A0G2K7W4	Map4k4	-0.383738	0.19743	0	0.182771	0.180191
	A0A0H4SQ65	Kidins220	-0.386694	-0.0675629	0	0.256745	0.0736977
	A0JPL2	Csnk1a1	0.103821	-0.0208881	0	0.676942	0.312497
	D3ZSA9	Nomo1	-0.0629482	-0.0822868	0	0.396008	0.00620728
	D4A6F2	Lynx1	-0.530907	0.156147	0	0.514684	0.0631828
	Q62681	Nr2f1	-0.316086	-0.0309442	0	0.850956	0.0525547
	O35458	Slc32a1	-0.174546	0.0459318	0	0.50882	0.160027
	P20417	Ptpn1	-0.236936	0.122845	0	0.501033	0.0711018
	P52481	Cap2	0.123545	0.140642	0	0.510288	0.200917
	P54287	Cacnb3	0.00232925	-0.17695	0	1.58077	0.49243
	Q4V8B7	Hsdl1	-0.493227	0.235604	0	0.374806	0.196553
	Q5FVJ6	Bscl2	-0.401557	0.0467733	0	0.569307	-0.0073274
	Q5HZV9	Ppp1r7	-0.0145073	0.079812	0	0.956523	0.256811
	Q5U2R6	P33monox	-0.0938663	0.148615	0	0.315596	-0.0208748
	Q6AYD5	Gspt1	-0.168399	0.118058	0	0.236284	0.163297
	Q6PST4	Atl1	-0.48585	0.0986328	0	0.513346	0.414765
8	D4A927	Tacc1	0.275209	-0.745492	0	-0.875044	-0.0273998
	A0A0G2QC53	Eps15l1	-0.0403194	-0.829341	0	-0.681156	0.235803
	D3ZBL5	Inpp4a	0.439844	-0.655735	0	-1.19959	0.263587
	D3ZH14	Tmcc1	0.106797	-0.873607	0	-2.12091	0.308837
	D4ADK4	Cachd1	-0.020509	-0.962028	0	-0.87719	0.226968
	E9PT66	Sf3b3	-0.126647	-0.939807	0	-0.809505	-0.0676712
	F1LNC4	Vti1b	-0.432013	-0.857365	0	-1.58287	0.00134621
	G3V6W2	Preb	0.075869	-1.01796	0	-0.829787	-0.0718391
	G3V9P0	Psmd9	-0.363998	-1.71298	0	-2.01165	-0.558653
	P51792-2	Clcn3	0.0154629	-0.766777	0	-1.05993	0.141641
	P61765-2	Stxbp1	0.127046	-0.498103	0	-1.30375	0.382036
9	A0A0G2K7Q7	Ide	0.0268523	-0.331812	0	-0.891231	0.226782
	A0A0G2KA06	Klhl22	0.442056	-0.400084	0	-0.555076	0.192607
	B2GV24	Ufl1	0.186519	-0.679487	0	-0.630218	0.117092
	D4A6C5	Arhgap1	0.136654	-0.367999	0	-1.00187	0.432895
	Q498U4	Sarnp	0.161196	-0.523002	0	-0.733804	0.250018
	Q68FS3	Fbxo7	0.217323	-0.529943	0	-0.737158	0.282009
10	D3ZWA5	Kifap3	-0.153036	-1.37668	0	-0.318237	0.568797
	D3ZBB0		0.170601	-1.25922	0	-0.115732	0.928565
	D3ZBT9	Ppp6r3	1.03329	-1.03018	0	-0.223719	0.648495
	D3ZG48	Ddx50	-0.110238	-1.59822	0	-0.520518	-0.081266
	D3ZG95	Micu3	0.0852798	-0.815075	0	-0.390063	0.55244
	D3ZQQ2	Wiz	0.391483	-1.38071	0	-0.0493813	-0.0463097
	D3ZWJ9	Fam234b	0.0823776	-0.975486	0	-0.258302	0.446506
	F1LY78	Dtx3	0.208607	-0.965726	0	-0.56485	0.554382
	G3V8Z4	Prickle1	0.329261	-0.580054	0	-0.372223	0.78513
	P36972	Aprt	0.271348	-1.51484	0	-1.08268	0.420796
	Q03351-2	Ntrk3	-0.0387015	-0.949933	0	-0.522902	1.60069
	Q5FWY5	Aip	0.21237	-1.25571	0	-0.425576	0.0888126
	Q5M819	Psph	0.238688	-0.806222	0	-0.584523	0.293242
11	A0A0G2JTH1	Nkrfl	0.176904	-0.554444	0	-0.418961	-0.077795
	A0A0G2JZA2	Grpel1	0.164476	-0.585956	0	-0.393278	-0.0608792
	A0A0G2K0X2		0.280829	-0.592475	0	-0.646311	-0.266025
	D3ZET9	LOC100909664	0.215105	-0.437805	0	-0.642111	0.0607765
	D3ZF12	Spcs3	0.100668	-0.230243	0	-0.632047	-0.0628403
	D3ZTX0	Tmed7	0.0507744	-0.385247	0	-0.545062	-0.00176735
	D4AE06	Fkbp15	0.0153999	-0.553793	0	-0.65719	0.124818
	F1M9Z9	Adam12	-0.237041	-1.10351	0	-0.530873	-0.0897498
	O89049	Txnrd1	0.140691	-0.233856	0	-0.400918	-0.148377
	P49793	Nup98	0.230087	-0.283152	0	-0.481905	-0.029858
	Q5BJM8	Slc30a7	0.0085303	-0.510192	0	-0.61456	0.0580546
	Q5M8C7	Txndc9	-0.164233	-0.439338	0	-0.653096	-0.0539639
	Q5PQR7	Tia1	0.432491	-0.532886	0	-0.630146	-0.160255
	Q5U2U0	Clpx	-0.0108051	-0.367108	0	-0.596663	0.173447
	Q5U2V1	Fkbp10	0.0543865	-0.377813	0	-0.66152	-0.161014
	Q5XID1	Ciapin1	0.0274372	-0.516887	0	-0.649491	-0.0389954
	Q6P7D2	Rnpep	-0.218352	-0.507836	0	-0.625093	0.152008
12	B1H2A6	Fxr2	0.130399	-0.994635	0	0.00559883	0.152915
	B2RYB9	Akap17a	0.103354	-0.949392	0	-0.161534	-0.0133682
	B2RYN6	Ap1g1	0.0879562	-0.570745	0	-0.20563	0.165931
	D3ZBW3	Tmem201	0.146989	-1.23087	0	0.0968193	0.0402733
	D3ZBZ7	Epha5	0.0151169	-0.552259	0	-0.0211594	0.207957
	D3ZPN0	Pcdh17	0.437553	-0.745794	0	-0.167496	0.299403
	D3ZQK4	Txndc16	0.240092	-0.633372	0	-0.187195	0.295167
	D4A193	Reep1	0.412332	-0.533969	0	-0.319878	0.346973
	D4AB01	Hint2	0.256893	-0.423698	0	-0.189253	0.259398
	D4AB70	Edem3	-0.0846287	-0.648695	0	0.00244522	0.247844
	G3V6Q6	Gna11	-0.270364	-0.967396	0	-0.227132	0.496576
	G3V792	Dync1i1	-0.0276079	-0.589961	0	-0.380019	0.260005
	O35394	Rabac1	0.0877544	-0.573991	0	-0.180653	0.299701
	P40329	Rars	0.100838	-0.645716	0	-0.132935	0.0708977
	P54319	Plaa	0.154202	-0.514817	0	-0.404373	0.192819
	P97615	Txn2	-0.10537	-0.694113	0	0.0700001	0.287458
	Q08851	Stx5	-0.0434856	-0.607542	0	-0.0724154	0.223281
	Q5FVM7	Dnajc16	-0.164857	-1.08331	0	-0.0704676	0.411978
	Q64560	Tpp2	0.278805	-0.593483	0	-0.364513	0.377446
	Q76MX4-2	Mafg	0.0158958	-0.648596	0	-0.39769	0.401764
	Q78PB6-2	Ndel1	0.11095	-0.521025	0	-0.186615	0.420058
	Q920Q0	Palm	0.303718	-0.469723	0	-0.177187	0.451898
	Q9JHW5	Vamp7	0.0765278	-0.456582	0	-0.197755	0.490834
13	A0A0G2KA69	Sde2	0.0452225	-0.378923	0	-0.860732	-0.229616
	A0A0H2UHM0	Vps28	0.0480656	0.0235996	0	-0.870595	-0.0813835
	B2GUZ3	Mthfd1l	0.0603813	0.00957069	0	-0.937682	0.0430649
	D3ZAL7	Gab1	0.195837	-0.185963	0	-0.763343	-0.311811
	D4A4W6	Slirp	0.209957	-0.196868	0	-0.765132	-0.00158577
	D4A7A8	Rab7b	0.247582	-0.496768	0	-0.536029	-0.461836
	G3V7L6	Psmc2	-0.090007	-0.379241	0	-1.19209	-0.0660053
	P23514	Copb1	-0.0424034	-0.195065	0	-0.662862	-0.108478
	Q5M9F3	Rrp1	0.0388126	0.229907	0	-0.64745	-0.497953
	Q5XII4	Fam207a	-0.296485	0.0288467	0	-1.02441	-0.26338
	Q641Z7	Smpdl3a	-0.169601	-0.388177	0	-1.0052	-0.256602
	Q6AYN9	Ccdc181	0.316119	-0.537876	0	-0.476912	-0.766558
	Q794E4	Hnrnpf	0.15072	-0.000374985	0	-0.904912	-0.0674653
	Q9JMB5	Adrm1	-0.319318	-0.2152	0	-1.13904	-0.0266659
14	A0A0G2JVW5	Huwe1	-0.658472	-0.793053	0	-0.507662	0.746615
	D3ZMY7	Nt5c2	-0.508904	-0.0293166	0	-0.550949	0.135453
	D3ZRN5	Trove2	-0.366882	-0.231782	0	-0.337088	0.328959
	D3ZTN1	Tesc	-0.635586	-1.26903	0	-0.603982	0.880969
	F1LR60	Apba1	-0.225509	-0.520834	0	-0.571682	0.712438
	M0R649	Exoc4	-0.354658	-1.03138	0	-0.607015	0.363036
	Q4V8H5	Dnpep	-0.395148	-0.128596	0	-0.566425	0.352874
	Q68FX1	Mpi	-0.27222	-0.481762	0	-0.606673	0.509181
	Q6AYG3	Prune1	-0.0420147	-0.467354	0	-0.524951	0.361083
15	A0A096MJZ2	Tbl2	0.339067	-0.265018	0	-0.155493	0.382478
	F1M7H7	Magi1	0.309588	-0.233182	0	-0.303065	0.584549
	A0A0G2K5D4	Gabrb3	0.0474525	0.132329	0	0.00118113	0.54873
	B5DFF7	Dusp3	-0.148465	0.0445614	0	-0.177625	0.501556
	A0A0G2K4T3	Acap2	0.369238	-0.0664589	0	-0.305055	0.576549
	B2GV54	Nceh1	0.0859737	0.0864053	0	0.060287	0.314462
	D3ZWL6	Ahcyl2	0.203531	-0.233772	0	-0.164804	0.494419
	F1LRN5	Dcc	0.206038	-0.25732	0	-0.0193205	0.511551
	M0R3V4	Mydgf	0.111481	-0.0899117	0	-0.13983	0.446306
	P68182	Prkacb	0.169855	-0.149905	0	-0.158412	0.408986
	Q6IRH7	Clpb	0.304812	-0.17419	0	-0.210357	0.410664
	Q8R1R5	Cd99l2	0.222825	-0.240315	0	-0.231136	0.549445
16	A0A096MKE2	Snx12	0.0926739	-0.208005	0	-0.478854	0.104637
	A0A0G2JSR1	LOC100911881	-0.242682	-0.0509888	0	-0.466517	0.150152
	A0A0G2JT23	Nrbp2	-0.0199094	-0.214606	0	-0.271231	0.219816
	A0A0G2JTI7	Prpf3	0.0681396	-0.273011	0	-0.382796	0.0523304
	M0R919	Vbp1	0.145588	-0.135146	0	-0.339575	0.302842
	M0RD40	Sik3	0.118951	-0.378935	0	-0.394307	0.164619
	P30121	Timp2	-0.0474823	-0.175231	0	-0.292103	0.271392
	P70566	Tmod2	0.143691	-0.335974	0	-0.281031	0.340581
	Q5BJP3	Ufm1	0.237131	-0.161584	0	-0.378291	0.115908
	Q5FWT1	Fam98a	0.11593	-0.237844	0	-0.216681	0.230772
	R9PXU0		0.327439	-0.300803	0	-0.204777	0.308255
	Q6P5P3	Ttc9c	0.0657795	-0.0526985	0	-0.392376	0.0317455
17	B1WBN0	Mmd2	0.327869	-0.0360088	0	-1.49716	-0.282658
	D3ZGR7	Trir	0.15128	0.702641	0	-1.51362	-0.138376
	D3ZMR1	Tomm7	-0.0798578	0.184302	0	-1.60074	-0.394515
	G3V6C4	Ugdh	-0.052689	0.46325	0	-0.848981	-0.472737
	Q5FVN2	Tmem41b	-0.6351	-0.0712347	0	-2.72352	-0.761204
	Q66H06	Tspan3	-0.138805	0.495268	0	-0.878478	-0.228899
18	A0A0G2JTM9	Dnajb14	-0.408372	0.499984	0	-0.681846	-0.0683174
	A0A0G2K2Z2	Inpp5k	0.262321	0.0477947	0	-0.541368	0.253666
	B0BNF5	Qk	0.0310478	0.213207	0	-0.592456	-0.188267
	F1LNL2	Smarca5	0.0557228	-0.0279109	0	-1.0842	0.400628
	M0R565	Wdr82	-0.0115124	0.10105	0	-0.448016	0.266565
	Q5PQS2	Znf365	-0.424029	0.595498	0	-0.825567	0.0753336
	Q63524	Tmed2	-0.0766048	0.0316792	0	-0.742642	0.0362115
	Q66HG9	Mavs	0.140711	0.169482	0	-0.761504	-0.155844
	Q6Q0N3	Nt5dc2	0.264799	-0.119708	0	-0.574255	0.224275
19	A0A0G2JYU5	LOC103694902	0.14288	-0.0410328	0	-0.223429	0.299482
	B2GV79	Pdxp	0.0477283	0.0515961	0	-0.325528	0.365844
	B2RZC6	Ilf2	0.149778	-0.159105	0	-0.188266	0.315726
	B3DMA1	Atxn2l	0.236253	0.209474	0	-0.208282	0.126966
	D3ZA93	Acot13	-0.0336342	0.197643	0	-0.306295	-0.0405197
	D3ZMS0	LOC100911713	-0.0489506	0.164915	0	-0.25827	0.147704
	D3ZNQ6	Ube2m	0.277959	-0.0361238	0	-0.282672	0.401419
	F1LR38		0.187038	-0.170301	0	-0.111805	0.209298
	Q5XIW8	Sart1	0.151044	0.098373	0	-0.249361	0.0243172
	Q8R431	Mgll	0.0183266	0.326588	0	-0.0149578	0.244185
20	A1A5P2	Rrs1	0.330689	-0.0658772	0	-0.436466	0.0124508
	Q5EBA9	Suclg2	0.349955	0.294762	0	-0.236384	0.127146
	D4A456	Lrch2	0.380497	0.133391	0	-0.263971	0.125921
	F1LRB8	Mat2a	0.144972	-0.00761681	0	-0.303719	-0.182168
	O08781	Zmat3	0.220641	0.0813152	0	-0.377841	-0.004496
	P19945	Rplp0	0.0427666	0.0559139	0	-0.483821	-0.158875
	Q0ZFS4	Mrps33	0.423942	-0.0080677	0	-0.425818	0.102333
21	B2GV93	Akap8	0.0285881	-1.01936	0	0.224186	-0.0498158
	D4AAZ8	Irf2bp1	0.0854969	-0.506826	0	0.253167	-0.0991463
	F1M6V6	Spock1	-0.0089756	-0.616184	0	0.115418	-0.107687
	F1MA52	Nxf1	0.203302	-0.296636	0	-0.0133011	0.0592716
	F2Z3T0	Cdc73	0.232656	-0.437661	0	0.0275406	0.0148582
	P61150-2	Fgf12	0.202534	-0.360195	0	-0.0460777	0.119261
	Q4KLK7	Nop56	0.178025	-0.524185	0	0.0254475	0.059906
	Q5XIG0	Nudt9	0.293819	-0.431513	0	0.0808191	0.0555759
	Q71UF4	Rbbp7	0.207853	-0.482574	0	-0.0479176	-0.123194
	Q9QZ86	Nop58	0.00817413	-0.372413	0	-0.0269676	0.00369186
22	A0A0G2JU73	Trip12	-0.122456	-0.830676	0	-0.256789	0.12128
	A0A0G2JVV5	Usp14	-0.14552	-0.497281	0	0.00113373	-0.190813
	Q5U306	Akap8l	-0.62376	-0.298658	0	-0.269927	-0.0895245
	A0A0G2K4H6	Galns	0.12336	-0.488092	0	-0.267555	-0.182897
	A0A0G2K8D1	Mospd2	-0.136959	-1.03961	0	-0.344592	-0.1077
	D3ZC34	Ankmy2	0.112976	-0.40792	0	-0.221877	-0.0156734
	B2GUZ5	Capza1	0.0452132	-0.48863	0	-0.257818	-0.189475
	B3DM93	Pdcd4	-0.45489	-0.197203	0	-0.095512	0.108967
	D3Z8R4	Rbm25l1	0.0239273	-0.636592	0	-0.333832	-0.0119938
	D3Z981	Plxna1	-0.291272	-0.901598	0	-0.0204414	0.139044
	D3ZX42	Rabgap1	-0.432853	-0.91124	0	-0.195763	0.0441319
	D3ZZB0	Dip2c	-0.823872	-1.34254	0	-0.122133	-0.104427
	F1LM55	Ccar2	-0.303011	-0.441241	0	-0.313596	0.268147
	M3ZCQ2	Snrnp200	-0.111439	-0.427267	0	-0.166419	0.0326408
	F7FF45	Numa1	-0.123582	-0.687302	0	-0.395546	-0.233124
	G3V727	Ddx47	0.0678509	-0.419876	0	-0.271743	-0.169506
	G3V8P3	Celsr2	-0.677376	-1.35	0	-0.00188351	0.0939568
	P50408	Atp6v1f	-0.0345535	-0.647464	0	-0.0660067	0.0943518
	P63164	Snrpn	-0.124057	-0.566153	0	0.0231163	-0.336433
	P97603	Neo1	-0.108728	-0.326715	0	-0.486714	0.216932
	P97829-2	Cd47	-0.0914883	-0.724551	0	-0.418262	0.109407
	Q4V886	Paf1	0.0213882	-1.55119	0	0.0723343	-0.225885
	Q5M7U6	Actr2	0.0443974	-0.279664	0	-0.133941	0.0197506
	Q66HM7	Ssb	0.123782	-0.450526	0	-0.289773	0.0365944
	Q66HR0	Slc12a9	-0.296771	-0.95035	0	-0.226933	-0.387014
	Q6AYR2	Ndrg3	-0.118691	-0.494569	0	-0.246933	0.0165529
	Q9JLA3	Uggt1	-0.0520744	-0.400378	0	-0.251775	-0.0234451
	Q9JLZ1	Glrx3	-0.299389	-0.598066	0	0.0524628	-0.209023
23	F1LQ63	Tnr	-1.5616	-0.941096	0	0.155055	-0.821948
	A0A096MK61	Crtapl1	-0.936028	-0.115024	0	-0.346212	-0.942882
	A0A0G2K924	Ankle2	-0.568657	-0.0886968	0	0.0291543	-0.761764
	Q5EAP0	Btbd10	-0.911158	0.190608	0	0.0854807	-0.562627
	A0A0G2K5C8	Stim1	-0.828353	-0.436337	0	0.122956	-0.80659
	A0A0G2K6U3	Tmem209	-0.430043	0.114415	0	0.0654171	-0.929472
	A0A0H2UHM9	Pja2	-0.931271	-0.159557	0	-0.114738	-0.462237
	E9PSY8	Eps15	-0.787117	-0.181772	0	0.0354562	-0.84757
	B0BNB4	Meaf6	-0.0337779	0.0536194	0	-0.284141	-1.14067
	B1H215	Ncoa4	-0.415794	-0.131367	0	-0.200059	-0.853815
	B4F7C7	Hebp1	-0.958359	0.230157	0	0.0132952	-0.487865
	B4F7E8	Fam129b	-0.350579	0.213367	0	0.0691287	-0.934025
	D4ADR5	Chpf2	-0.50347	-0.343226	0	-0.178171	-0.787745
	F1LT09	Wdr33	-1.40335	0.178481	0	-0.230386	-0.268017
	F1MAH6	Cdh11	-1.02556	-0.0161556	0	0.0414433	-1.28511
	I6LBX8	Pcdhgc3	-0.219494	-0.0298431	0	-0.102063	-0.955687
	J7NUQ1	Irgm	-0.61992	-0.0279102	0	-0.185764	-0.986292
	P47853	Bgn	-0.472559	-0.483508	0	-0.364118	-1.75333
	P55926	Asic1	-0.735043	0.164957	0	-0.198166	-0.817909
	Q10473	Galnt1	-0.591063	-0.0360962	0	0.0498165	-0.941739
	Q3B8N7	Tsc22d4	-0.713185	0.323394	0	0.0194546	-0.993219
	Q5U2P2	Igsf11	-0.648736	0.185919	0	0.356723	-1.12022
	Q5XI28	Raver1	-1.54588	0.410744	0	-0.110167	-0.653993
	Q63772	Gas6	-0.671441	-0.0691086	0	0.10485	-0.828218
	Q642B8	Pigq	-1.18638	-0.459403	0	-0.255332	-1.10737
	Q6AYY8	Slc33a1	-0.57509	-0.0083003	0	-0.165669	-0.951297
	Q9JM80	Pag1	-1.82067	-0.461584	0	-0.197664	-0.991097
24	A0A0G2JTQ6	B4galt6	0.630757	-0.187506	0	0.0271111	0.368511
	A0A0G2JW14	Spg21	0.566464	0.0913423	0	-0.0802717	0.506512
	A0A0G2JZX5	Iqsec2	0.680831	-0.496692	0	0.620928	0.788472
	A0A0G2KAE6	Miga2	1.18899	-0.169602	0	0.0739346	1.27141
	B1WC73	Arl6	0.72744	0.0388209	0	-0.229951	0.697043
	D3ZZK3	Epha4	0.742711	-0.0369305	0	0.130614	0.729109
	D4A4M0	Shisa6	0.647655	-0.349405	0	0.255149	0.310053
	F1LPM3	Sorbs2	0.554856	-0.146251	0	0.138179	0.435143
	F1MA24	Acvr2a	0.453152	-0.145765	0	0.0145245	0.475596
	O88377	Pip4k2b	0.557647	-0.396948	0	-0.0671501	0.31221
	P60881-2	Snap25	0.580958	0.0654926	0	0.11179	0.766431
	Q5MJ12	Fbxl16	1.05148	-0.0894349	0	-0.129982	1.26477
	Q6P768	B4galt3	0.694712	-0.00327015	0	0.00808048	0.352129
	Q921A2	Slc2a13	0.766301	-0.144178	0	0.358585	0.382037
25	A0A0G2JTA1	Ppp2r5e	0.362049	-0.0868095	0	0.088176	0.692834
	U6A022	AGAP3	0.0991444	-0.0898155	0	0.0411846	0.863092
	A0A0G2K2J4	Rbfox3	0.290767	-0.0977268	0	0.0241833	0.648529
	A0A0G2K5L4	Kirrel3	-0.0269829	-0.0340037	0	-0.0545926	0.745732
	F1M9Y7	Tcp11l1	0.593934	0.309687	0	-0.131367	0.929596
	A1L1M0	Prkaca	0.250959	-0.265988	0	-0.113102	0.57235
	D3ZP15	Rab9b	0.347435	-0.20042	0	0.0422478	0.850437
	D3ZSL1	Rbfox1	0.186476	-0.14758	0	-0.0825958	0.665149
	D3ZZ51	Prrc2b	0.649172	-0.287051	0	-0.0050766	1.15329
	D4AEI5	Myef2	0.723999	-0.0185223	0	-0.508373	1.2228
	F1LMN8	Khdrbs3	0.183754	-0.131281	0	-0.051616	0.746084
	F1LNR1	Clasp1	0.30453	0.0125165	0	-0.124597	0.688218
	F1LV89	Rap1gap	0.281288	-0.135171	0	-0.0117477	0.53947
	F1M8D3	Cmip	0.457267	-0.0525589	0	0.192842	1.17128
	M0R4H5	Pdlim4	0.572247	0.116532	0	-0.45652	1.84458
	M0R7K1	Lin7a	0.105997	0.0405239	0	-0.0370903	0.690292
	P62749	Hpcal1	-0.0487713	0.220372	0	-0.370454	0.980586
	Q9JKC9-3	Synrg	0.0579	0.270979	0	0.0201092	0.934305
26	A0A0G2JUN8	Psmb7	1.09263	-0.895232	0	0.0604539	0.196532
	A0A0G2K0S1	Calcoco1	1.05933	-0.153132	0	-0.286516	0.308451
	A0A0G2KA12	Kif1b	1.07469	-0.802564	0	0.10065	0.477043
	D3ZJS6	Zfp536	1.05985	-0.12107	0	-0.294329	0.341333
	D3ZKG5	Parvb	1.19391	0.0205561	0	-0.354614	-0.461971
	F1LRV6	Gmpr	1.28455	-0.180558	0	-0.314821	0.210691
	P0C6T3	Prr7	1.80726	-0.0385456	0	0.400732	0.593939
	P21272-2	Cebpb	1.61873	-0.0407993	0	-0.767858	-0.40166
	Q568Y7-2	Olfm2	2.16316	-0.201545	0	-0.0497272	2.09634
	Q6AYU1	Morf4l1	1.03702	-0.020591	0	-0.194366	0.188303
27	D3ZQ74	Plod1	0.424013	0.186506	0	-0.150098	2.23817
	D4A3T5	C1ql3	1.72413	0.638177	0	0.476541	1.39203
	F1M4N6	Dock3	1.05989	0.0815287	0	0.0901432	1.86481
	P49088	Asns	0.285505	0.214606	0	0.146641	1.48592
	Q4KM77	Ei24	-0.196459	0.167462	0	0.15179	2.86215
	Q5FVJ5		0.289399	0.520211	0	0.599087	1.22358
28	A0A0H2UHF9	Ablim2	-0.194363	0.0969009	0	0.221	1.13714
	D4A3Z3	Tbc1d24	-0.0897183	0.0281386	0	0.0584083	0.866443
	G3V714	Scg5	-0.122812	0.105318	0	0.231569	0.638198
	G3V9M3	Wdr47	-0.136643	0.0317049	0	0.241962	0.64465
	Q8VBW4	Bnip3l	-0.14418	0.125762	0	-0.00439758	0.407148
	Q5PQP8	Cuedc1	-0.0338847	-0.0586395	0	0.155258	0.78899
	Q6DUV1	Prkce	-0.301203	0.291215	0	0.265545	0.902611
	Q9ER31	Entpd6	0.0786469	0.0691563	0	0.226258	0.679546
	Q9ESM0	Ip6k1	-0.032671	0.101194	0	-0.0303879	0.616023
	Q9QXY2	Srcin1	-0.0964131	-0.150059	0	0.207442	0.514182
29	D3ZJG3	P4htm	-0.0535786	-0.286554	0	0.376947	0.441624
	F1LQN1	Galnt16	0.128679	-0.0420128	0	0.319324	0.686427
	F1LRK4	Grsf1	0.145895	-0.0303703	0	0.30312	0.538191
	F1LTX8	Lpgat1	0.227874	-0.24466	0	0.288085	0.890756
	F1M3P6	Scai	0.0282261	-0.069878	0	0.279903	1.01973
	P81377	Prkar1b	0.228807	-0.134228	0	0.17219	0.697989
	Q505J7	Gal3st3	0.118042	-0.163317	0	0.360487	0.682485
	Q5PPJ6	Lars	0.171809	-0.0654064	0	0.188499	0.561582
	Q80Z30	Ppm1e	0.0521091	-0.113946	0	0.237574	0.588371
30	A0A0G2JW68	Syt6	0.887441	-0.0454051	0	0.404859	-0.0441677
	Q5I0K4	Mrps9	0.49526	0.270185	0	0.131854	-0.0343781
	D3Z900	Marc2	0.96864	0.0441196	0	0.143736	0.184574
	D3ZAW4	Abhd4	0.538724	0.173859	0	0.104348	0.225672
	D3ZWP8	Lrrc58	0.797691	0.12878	0	0.0891712	-0.184836
	D3ZXK4	Abhd11	0.890871	-0.0220947	0	0.243797	0.00316429
	D4A5F4	RGD1311575	1.06929	0.417428	0	0.52214	-0.300221
	Q5M7T4	Yipf4	0.651266	0.23781	0	-0.0325825	0.543307
31	G3V6Q3	Wdr13	0.286561	-0.299351	0	-0.0897789	0.209936
	A0A0G2K214	Zc3h7b	0.251485	-0.332476	0	-0.274352	-0.0153389
	A0A0G2K9Y9	Zfp326	0.128068	-0.235752	0	-0.301477	-0.277595
	B0BN81	Rps5	0.420102	-0.0596008	0	-0.240643	-0.20666
	B0BN99	Hmgb3	0.556593	-0.24605	0	-0.0669056	-0.0303197
	B0BNA7	Eif3i	0.180989	0.0802929	0	-0.128973	-0.313978
	D3ZAS9	Ddrgk1	0.37318	0.0607388	0	-0.229675	-0.334198
	D3ZBS9	Smarcd1	0.526154	-0.545905	0	-0.226604	0.24654
	D3ZHM7	Dnttip2	0.429604	-0.388402	0	-0.239221	-0.118055
	D4ADV8	Dvl3	0.323466	-0.203373	0	0.0124851	-0.0091877
	F1LYA6	Abi2	0.395038	-0.243766	0	-0.0846981	-0.00184898
	Q642B1	Tspyl1	0.621471	-0.165025	0	0.0179443	-0.30928
	Q6AXT5	Rab21	0.257149	-0.279874	0	-0.202753	0.142126
	Q7TQ84	Fyttd1	0.131799	-0.0929607	0	0.102603	-0.162117
32	A0A096MKH4		-0.224478	-0.475395	0	0.400562	-0.00868568
	A0A0G2JY08		-0.496016	-0.673832	0	0.237259	0.225347
	A0A0G2K1Q8		-0.337305	-0.712331	0	0.320454	0.0850063
	A0A0G2K872		-0.494461	-0.534114	0	0.00268984	0.316574
	A0A0G2K9B4		-0.628958	-0.527504	0	0.221432	0.064326
	A0A0G2KAL9		-0.0148444	-0.570485	0	0.705444	0.222832
	A0A0H2UHC1		-1.08333	-0.932352	0	0.187447	0.565104
	A7BJV7		-0.121523	-0.375533	0	0.314848	-0.0360293
	B2GV94		-0.255491	-0.50076	0	0.300974	0.203263
	B6DYQ0		-0.0302765	-0.253923	0	0.305801	-0.107993
	D3ZC46		-0.348328	-0.287967	0	0.0903835	0.167593
	D3ZF86		-0.279707	-0.566891	0	1.00826	0.45765
	D3ZKG1		-0.424686	-0.628717	0	0.327611	0.25066
	D3ZPJ1		-0.183008	-0.869147	0	0.614407	0.130009
	D4A054		-0.455083	-0.872252	0	0.115082	0.16909
	D4A0A1		-0.303147	-0.409532	0	0.375727	0.145861
	D4A520		-0.218762	-0.565462	0	0.532057	0.261085
	D4ABM3		-0.544873	-0.772432	0	0.30752	0.138351
	F1M5S2		-0.365846	-0.307116	0	0.496045	0.458791
	F1LXQ7		-0.397253	-0.386776	0	0.353047	0.258609
	F1M2D4		-0.34368	-0.355268	0	0.123813	-0.0560467
	G3V7I3		-0.303885	-0.145758	0	0.266649	0.0720053
	G3V7J8		-0.658816	-0.544976	0	0.414012	0.173995
	M0R6E0		-0.370343	-0.544443	0	0.116528	0.365942
	M0R7M8		-0.427154	-0.396737	0	0.651305	0.0649559
	Q6PW52		-0.293581	-0.1107	0	0.194798	0.0799747
	Q9QXG3		-0.651327	-0.386593	0	0.172674	0.309552
	P97846		-0.139112	-0.627707	0	0.298222	0.340675
	Q0GLB6		-0.421708	-0.109041	0	0.180184	0.131511
	Q2IBD4-2		0.0442532	-0.531785	0	1.18303	0.251984
	Q765A7		-0.342576	-0.383136	0	0.313616	0.213146
33	D3ZV33	Pogz	0.00414505	-0.607438	0	0.161077	0.21009
	B0BN70	Smim7	0.339774	-0.506392	0	0.670918	0.213825
	G3V912	Tmx4	-0.0315037	-0.432899	0	0.321239	0.268605
	O55173	Pdpk1	0.0260254	-0.462385	0	0.512992	0.28527
	P24155	Thop1	0.134885	-0.332562	0	0.127171	0.149584
	P40112	Psmb3	0.247506	-0.347687	0	0.556754	0.0673477
	P80202	Acvr1b	0.19872	-0.447187	0	0.338458	0.347641
	Q5EAN7	Terf2ip	0.216196	-0.446861	0	0.189118	0.202791
	Q5HZX7	Ldah	0.119793	-0.341596	0	0.287639	0.248938
	Q5M9G9	Tbrg4	0.0748711	-0.311438	0	0.421708	0.20659
	Q63635	Stx6	0.0346893	-0.390495	0	0.122576	0.102056
	Q9QX73	Arhgef9	0.184207	-0.54019	0	0.329584	0.138626
34	G3V6K8	Cacnb1	0.0871439	-0.427685	0	0.150532	0.533049
	D4A559	Dmtn	-0.127116	-0.643891	0	0.482951	0.935551
	F1LQI6	Zer1	0.0248051	-0.572969	0	0.10818	0.872987
	F1LSR8	Cacna2d3	-0.529339	-1.03122	0	0.0736758	1.39066
	F1LUC0	Sybu	-0.230476	-0.63298	0	0.188977	0.717955
	G3V963	Tmem132a	0.0681507	-0.532537	0	0.149531	0.711862
	O35314	Chgb	-0.337408	-0.93509	0	0.00215785	0.836274
	P97612	Faah	-0.02812	-0.87655	0	0.42685	1.06448
	Q63475	Ptprn2	-0.105865	-0.466367	0	0.297194	1.09006
	Q9WU70-2	Stxbp5	-0.0285793	-0.627295	0	0.470387	0.797482
35	D3ZAA9	Mpp2	0.167162	-0.651078	0	0.120337	0.627551
	D3ZSP7	Ttc3	0.237416	-0.65378	0	0.31027	0.650049
	F1LSH6	Hcn1	0.0533533	-0.906227	0	0.327354	0.87322
	P27008	Parp1	0.225687	-0.561926	0	-0.0877907	0.588629
36	D4A055	Cacnb4	0.794049	-0.669675	0	-0.287627	1.17193
	G3V7D4	Efnb3	0.108471	-0.281691	0	0.00226784	0.801643
	P62824	Rab3c	0.0728676	-0.334551	0	0.142745	0.725542
	Q5CD99	Galnt17	0.404444	-0.418314	0	0.0128159	0.954805
	Q5XIA5	Coasy	0.1722	-0.442115	0	-0.120868	1.00334
	Q9Z1T4	Cnksr2	0.464164	-0.320432	0	0.154681	1.2429
37	A0A140UHY2	Cdk16	0.196437	-0.468977	0	-0.131203	0.513794
	B5DEG7	Champ1	0.332146	-0.410605	0	-0.101586	0.297714
	E9PU34	Rmnd1	-0.0169994	-0.480543	0	0.0441432	0.359517
	P62161		0.136015	-0.436157	0	0.0160046	0.327691
	Q562C7	Pum3	0.298858	-0.535816	0	-0.063331	0.306907
	Q68SB1-2	Stau2	-0.104579	-0.464355	0	-0.0356331	0.249015
38	A0A0G2JZZ7	Abr	-0.0821785	-0.379473	0	0.0275791	0.587751
	A0A0G2JYD8	Capn5	-0.378928	-0.398918	0	0.233425	0.969485
	E9PSK7	Mapk8ip3	-0.46786	-0.535513	0	-0.0566166	0.438971
	F1LRS5	Aplp1	-0.195833	-0.331173	0	0.110193	0.460033
	D3ZE17	Caskin1	-0.030439	-0.550647	0	-0.185738	0.652383
	D3ZER6	Tnpo2	-0.409164	-0.392035	0	-0.159028	0.455783
	D3ZES7	Plxna4	-0.210136	-0.473139	0	0.155063	0.507968
	D3ZI67		-0.351631	-0.525867	0	-0.039701	0.484698
	D4A8V0	Celf5	-0.140581	-0.436951	0	0.0821203	0.51406
	F1LRI7	Aak1	-0.252678	-0.304217	0	-0.138242	0.517906
	F1MAK3	Arhgap32	-0.266837	-0.577124	0	-0.188731	0.598264
	F8WFS9	Add2	-0.136019	-0.344459	0	0.222745	0.41084
	P30919	Aga	-0.0725365	-0.280189	0	-0.20251	0.522011
	Q568Z9	Phyhip	-0.398178	-0.373372	0	0.338537	0.91323
	Q5M821	Ppm1h	-0.0489529	-0.23253	0	0.0812925	0.671986
	Q5XIN4	Mtmr9	-0.395419	-0.469901	0	-0.142952	0.402078
39	A0A0G2JUG7	Iqsec1	-0.202023	-0.039432	0	0.0439897	0.302547
	A0A0G2K3V7	Top1	0.0202484	-0.191409	0	-0.132185	0.0974991
	A0A0G2K9X3	Myo5a	-0.15238	-0.117707	0	0.0800447	0.38896
	B2RYJ7	Actr1b	-0.289693	-0.278829	0	0.0201206	0.33303
	D3ZAI6	Nt5dc3	-0.0749966	-0.341416	0	-0.0479975	0.242521
	D3ZHX3	Diras2	-0.0498718	-0.29606	0	-0.108273	0.306437
	D3ZXS8	Ube2k	-0.0336304	-0.31916	0	-0.090106	0.260513
	D4A5X7	Gdap1	0.0421112	-0.168289	0	-0.0441084	0.305817
	D4A8U7	Dctn1	-0.156381	-0.0787252	0	-0.0576731	0.327385
	D4AE68	Gnaq	-0.0358181	-0.139102	0	0.014482	0.469579
	F1LP45		-0.108525	-0.158859	0	0.121337	0.258435
	F1LP57	Map2k4	0.0386414	-0.311422	0	0.263209	0.441524
	F1LPS0		-0.166719	-0.0238781	0	-0.00323105	0.289127
	F1M4A4	Kif1a	0.101095	-0.14362	0	-0.00373726	0.289841
	F1M6V8	Strn4	-0.0823952	-0.190949	0	0.251499	0.324781
	F1M9A7	Acox3	-0.25917	-0.207024	0	0.195249	0.322582
	F1MAA5	Rangap1	0.0788918	-0.23551	0	-0.121252	0.158568
	G3V7N0	Hs2st1	-0.122333	-0.13063	0	0.232437	0.265446
	G3V927	Dlgap4	-0.110222	-0.189796	0	-0.143389	0.460046
	P12785	Fasn	-0.225259	-0.100411	0	-0.0567665	0.272953
	P15791-6	Camk2d	0.00958977	-0.326145	0	-0.172484	0.29256
	P35284	Rab12	0.114223	-0.0949326	0	0.109531	0.358366
	P41499	Ptpn11	-0.000146866	-0.231969	0	-0.00123088	0.310387
	Q5PQL7	Itm2c	-0.0984745	-0.323326	0	0.0225185	0.26867
	Q5XIC6	Psmd12	0.0121628	-0.292566	0	0.0813808	0.0887688
	Q9P290	Slc22a17	-0.0296688	-0.198975	0	-0.0160023	0.423467
40	D3ZAQ6	Nol7	0.769518	0.27379	0	-0.752381	0.182135
	D3ZLB7	Fosb	0.724891	0.067678	0	-0.323968	-0.461218
	D3ZZR5	Snrpa1	0.754953	0.430121	0	-0.376857	-0.0156223
	P12841	Fos	1.40474	0.644671	0	-0.101514	-0.322557
	Q3B7U1	Maged2	0.540659	0.656204	0	-0.920228	-0.118553
41	D3ZIX4	H1fx	0.532288	0.125053	0	-0.403325	0.280488
	G3V8V0	Arl2	0.299765	-0.177591	0	-0.375175	0.18111
	Q45QM2	Gna12	0.483184	-0.214795	0	-0.251201	0.416661
	Q5M827	Pir	0.395936	-0.0592937	0	-0.404382	0.244213
42	A0A0G2K2M9	Srrm2	-0.777283	-0.160778	0	0.157531	-0.324185
	A0A0G2K628	Ski	-0.72471	-0.0570765	0	0.338259	-0.745515
	A0A0G2K761	Cul2	-0.909329	-0.25327	0	0.336665	-0.642613
	A0A0G2K8M5	Tmed4	-0.434356	0.0615664	0	0.00321865	-0.51181
	B5DFL1	Phc2	-0.408552	0.22806	0	0.276907	-0.903539
	D3ZQ02	Wdr37	-0.313544	0.0582476	0	0.301209	-0.464289
	D3ZRX9	Cnn2	-0.614975	0.277285	0	0.458019	-0.795442
	D3ZUD8	Tm9sf3	-0.332333	-0.13255	0	0.100257	-0.373273
	D3ZX48	Lonrf2	-0.648331	0.282708	0	0.234189	-0.628267
	G3V734	Decr1	-0.363446	-0.00891685	0	0.0373821	-0.758458
	G3V790	Smarca4	-0.545356	-0.224985	0	0.0820148	-0.304889
	G3V849	Dlgap1	-0.540306	-0.0679089	0	0.567471	-1.09567
	O08618	Prpsap2	-0.460752	0.498694	0	0.300319	-1.01791
	P04166	Cyb5b	-0.334242	0.177763	0	0.420877	-0.387576
	P52020	Sqle	-0.405605	-0.166462	0	0.0227802	-0.402221
	Q6IMX4	Plpp3	-0.271087	-0.0556366	0	-0.00227928	-0.411295
	Q07014-2	Lyn	-0.433118	-0.218256	0	0.554217	-0.94453
	Q5PPL3	Nsdhl	-0.26078	0.185296	0	0.378824	-0.626929
	Q5XIH4	Lias	-0.566367	0.247495	0	0.28098	-0.641656
	Q6P6S5	Wrb	-0.288204	-0.14945	0	0.105648	-0.369287
	Q6UPE0	Chdh	-0.151916	-0.0340118	0	0.234336	-0.760309
43	Q76GL9	Slc1a4	0.0031826	0.54749	0	0.227644	-0.500389
	A0A0G2JTA0	Faf2	0.00986748	0.457914	0	0.181044	-0.0860622
	A0A0G2JV84	Gpt2	-0.0956059	0.481284	0	0.223032	-0.494119
	A0A0G2JVU1	Itgb8	-0.2555	0.200123	0	0.135289	-0.436979
	A0A0G2JYN4	Ergic2	-0.321797	0.251479	0	-0.198568	-0.623415
	B2RYE4	Ext2	-0.0929966	0.0403934	0	-0.00957222	-0.457938
	A0A140TAD8	Slc11a2	-0.19761	0.451707	0	0.245215	-0.566619
	A0A140TAF5	Clcc1	-0.0983517	0.45096	0	0.230883	-0.18301
	A1L134	Aup1	-0.316345	0.472604	0	-0.0890274	-0.654117
	B0BMX3	S100a16	-0.481514	0.343483	0	0.0749331	-0.291935
	B0BNK1	Rab5c	-0.00826359	0.168329	0	-0.0281143	-0.312988
	B0BNL0	Slu7	-0.0189514	0.225135	0	0.229147	-0.433072
	B1WBN4	Rexo4	-0.329917	0.492726	0	0.402433	-0.681736
	B2GV15	Dbt	-0.279906	0.276853	0	-0.0230728	-0.373038
	B2GV38	Ubl4a	-0.184193	0.411478	0	0.0201672	-0.525204
	B2RYP4	Snx2	-0.459222	0.231213	0	-0.0473048	-0.440069
	B2RZ28	Fbxo28	-0.0932236	0.140254	0	-0.0173042	-0.33378
	B5DEZ8	Plxdc2	-0.192623	0.141167	0	0.0142803	-0.292907
	D3ZA85	Nfu1	-0.217875	0.263251	0	0.022897	-0.39377
	D3ZEA0	Fndc3a	-0.111516	0.334787	0	0.355787	-0.282972
	D3ZFJ6	Lactb	-0.601439	0.463795	0	0.0550919	-0.512413
	D3ZHW1	Fam168a	0.0180869	0.283123	0	-0.0848951	-0.208205
	D3ZJA9	Slc27a3	-0.21622	0.249779	0	0.150739	-0.348322
	D3ZK41	Slitrk2	0.0492334	0.53279	0	-0.00562541	-0.384445
	D3ZYM7	Lyrm4	0.0709328	0.365638	0	0.149805	-0.484217
	D4A197	Mcee	-0.340803	0.779775	0	0.301002	-0.139506
	O70509	Cd44	-0.239173	0.0975056	0	-0.0941128	-0.464534
	F1LWK7	Ablim1	-0.120155	0.552809	0	0.131283	-0.229345
	F1LWQ2	Fas	-0.506232	0.532512	0	0.108515	-0.731285
	F1M9N7	Agfg1	-0.275812	0.141946	0	-0.0270504	-0.451192
	F7F3Z1	Lman2l	-0.132338	0.282977	0	0.0886322	-0.333478
	G3V6P8	Gng12	-0.123847	0.71992	0	0.0860577	-0.525433
	Q499P4	Cpsf3	-0.0922363	0.527053	0	-0.00790882	-0.460613
	Q5PPL0	Ndn	-0.344797	0.394219	0	0.0584183	-0.0980545
	G3V997	Dcx	0.0829587	0.214765	0	0.0239105	-0.31804
	Q5RK05	Mgp	-0.141248	0.309637	0	-0.212018	-0.656564
	P08592	App	0.050285	0.219643	0	0.0847317	-0.357825
	Q5U328	Ncl	0.151722	0.454223	0	0.0381425	-0.31895
	P19637	Plat	0.0768848	0.29557	0	-0.00763321	-0.466838
	Q68G41	Eci1	-0.0555096	0.659225	0	0.133747	-0.173503
	Q4V8L0	Timp3	-0.111858	0.316316	0	0.0967907	-0.318108
	Q62861	Scn2b	-0.0445786	0.411293	0	0.271416	-0.213907
	P60203	Plp1	-0.339079	0.253345	0	0.0340912	-0.30913
	P83565	Mrpl40	-0.1588	0.308205	0	-0.0929462	-0.522021
	Q3KR55	U2af1	0.00956917	0.315536	0	-0.181841	-0.343952
	Q4FZT0	Stoml2	-0.0833813	0.2535	0	0.138166	-0.280087
	Q5FVM4	Nono	-0.0970364	0.515797	0	0.0959196	-0.374797
	Q5HZY0	Ubxn4	-0.087122	0.278399	0	0.0228764	-0.571143
	Q5U302	Ctnna1	-0.0495457	0.214871	0	-0.0837545	-0.264234
	Q63377	Atp1b3	-0.096722	0.230938	0	0.273156	-0.327322
	Q6AYK8	Eif3d	-0.341064	0.283884	0	-0.0705444	-0.116143
	Q9JJ19	Slc9a3r1	-0.0724216	0.226232	0	-0.102756	-0.567061
	Q9QYU2	Tsfm	-0.209132	0.356439	0	-0.00709457	-0.332002
44	A0A0G2JTL4	Kit	-0.932214	-0.345434	0	0.489498	-0.248345
	Q5U2W0	Sun1	-1.12068	-0.600401	0	0.1034	-0.325924
	A0A0G2K876	Pde2a	-0.78589	-0.190668	0	0.341006	0.373006
	A0A140TA95	Mprip	-1.19846	-0.0285427	0	0.196146	-0.469349
	A2RRU4	Scap	-0.964035	-0.487442	0	0.0779319	0.0303604
	B1WBY5	Dnajc11	-0.810467	-0.137906	0	0.568747	0.0503872
	B5DEL3	Ttc17	-1.39338	0.298569	0	0.842193	-0.714788
	D3ZC56	Dst	-0.778239	-0.839184	0	0.985417	-0.0263439
	D3ZDJ3	Elmod1	-0.70576	0.365908	0	0.550478	0.396287
	D4A404	Psd3	-0.861063	-0.114876	0	0.268589	0.321954
	D3ZQD3	Ogdhl	-2.28582	0.0403648	0	0.129562	0.496324
	D3ZTG3	Fam171b	-0.922597	-0.346225	0	0.0989736	-0.461484
	D3ZUW8	Brd1	-1.0896	0.160937	0	0.324986	0.0737052
	D4A3H5	Clcn6	-0.638094	-0.0539158	0	0.309388	-0.175166
	D4A435	Icam5	-1.20106	-0.646062	0	0.299772	0.790801
	D4A5R0	Ppih	-1.16985	-0.770435	0	0.322931	-0.134236
	D4ADS4	Mgst3	-0.712804	-0.242823	0	0.359192	-0.214434
	F1LSY2	Nptxr	-0.779703	0.12527	0	0.563509	0.359245
	F1LYZ8	Ppp1r21	-1.06997	0.152483	0	0.12214	0.0258198
	F1M3W5	Dmxl2	-0.88282	-0.0853825	0	0.448311	-0.0333643
	G3V746	Grin2b	-1.54949	-0.955221	0	0.249154	-0.589367
	Q63002	Igf2r	-0.640225	-0.593318	0	0.751212	0.122076
	G3V9W2	Jak1	-0.645863	-0.367134	0	1.22757	-0.806735
	Q2I6B2	Atp6v0a1	-0.905909	0.00529766	0	0.262526	-0.0986242
	Q5BJQ0	Coq8a	-0.548078	-0.319618	0	1.30527	0.0286837
	Q62844	Fyn	-1.21182	0.203414	0	0.273345	-0.35761
	Q68FW4	Stx18	-0.920592	-0.276437	0	1.03797	-0.24684
	Q6AXS4	Atp6ap2	-0.868621	0.309795	0	0.459282	-0.0297142
	Q8CIN1		-1.27433	-1.07469	0	0.198771	-0.332387
	Q9R1K2-4	Tenm2	-1.50429	-1.05075	0	-0.187867	-0.140248
45	A0A0G2JSY8	Junb	0.287169	0.632721	0	0.177486	-0.562503
	D3ZDA2	Sema6d	-0.166047	0.211044	0	0.173533	-1.07524
	A0A0G2KAT3	Rpa1	0.14977	0.0858635	0	-0.234715	-0.896142
	A0A0G2KAV3	Amotl2	0.274139	0.266837	0	0.140469	-0.504942
	A0A0H2UHB7	Slc4a4	0.306128	-0.0359702	0	-0.0783772	-1.30647
	B2CZC8	Grm5	0.437574	-0.435019	0	-0.146401	-0.816646
	B4F795	Slc44a2	0.194614	0.180318	0	-0.142149	-0.604679
	D3ZD84	Lrig1	0.0247829	0.55649	0	0.247892	-0.784147
	D3ZEM6	Trps1	0.0867279	0.0779324	0	-0.0963144	-0.76187
	D3ZN59	RGD1559962	0.0391304	0.225945	0	-0.16852	-0.710436
	D3ZP47	Phpt1	0.323828	0.375981	0	0.110846	-0.493833
	D4A6W4	Rft1	0.366729	0.264179	0	0.107484	-0.561661
	Q6MG10	Mrps18b	-0.0199337	0.199198	0	-0.146347	-0.664064
	G3V784	Adpgk	-0.0484328	0.292278	0	-0.00471973	-1.25272
	P51145	Fosl2	0.128718	0.23015	0	-0.211491	-0.74904
	P63003	Aes	0.222498	0.260291	0	0.157322	-0.788396
	Q0VGK0	Gabarapl1	0.26818	0.00806656	0	-0.237374	-0.596938
	Q5FVL6	Tspan13	0.125255	0.252607	0	-0.198546	-0.514018
46	B5DF11	Zfand5	-0.0754665	-0.0290096	0	0.0472557	-2.23038
	D3ZII1	Rftn2	1.01318	0.775036	0	0.471099	-0.691917
	Q7TQ25	Omg	0.472081	-0.111044	0	0.465621	-1.42714
	M0R6K0	Lamb2	0.452959	-0.217162	0	-0.117778	-2.11463
	Q6BBI8	Ufc1	0.920195	0.241532	0	-0.014545	-1.33464
47	D3ZJU5	Smarcc1	0.204921	0.127391	0	0.0946178	-0.361172
	A2VCX1	Tiprl	0.239021	-0.171222	0	0.165017	-0.278629
	B0BN97	Txndc12	0.25658	0.198731	0	-0.0371788	-0.320351
	B2RYI9	Cers5	0.444018	0.18363	0	0.141169	-0.272195
	D3ZGN4	Kctd20	0.43278	0.163641	0	0.133859	-0.31907
	D4A6E6	Hs6st1	0.266954	0.0397289	0	0.415275	-0.373307
	F1LUZ4	Sorcs1	0.315003	0.234738	0	0.120345	-0.224532
	F1M201		0.535379	-0.0715383	0	0.359402	-0.103393
	P48303	S1pr1	0.103761	0.159921	0	0.212003	-0.334137
	Q5BJQ5	Rit2	0.375412	-0.112985	0	0.637838	0.0871708
	Q6TXI2	Imp4	0.373359	0.0861542	0	0.0941551	-0.157145
48	G3V6F4	Ogt	-0.589583	-0.10049	0	-0.0457397	0.208662
	G3V9G4	Acly	-0.294501	-0.0785608	0	-0.0139103	0.383878
	B0BNM6	Ap3s2	-0.593404	0.341735	0	0.40131	0.483813
	B0VXR5	Mapk8ip1	-0.725797	-0.15284	0	0.202527	0.612507
	B2GUY8	Slc25a17	-0.72079	-0.132005	0	-0.361753	0.251578
	B4F7A7	Cep57	-1.41547	0.133688	0	-0.0416177	0.606008
	D3ZAP9	Gpd1l	-0.804101	0.00243759	0	-0.186668	0.366435
	D3ZGI9	Slc12a5	-0.353598	-0.224966	0	0.032679	0.619382
	D3ZHA1	B4gat1	-0.381144	0.0627895	0	0.0798496	0.539865
	H1UBM5	Cpne6	-0.295751	-0.144135	0	0.190886	0.576716
	F1LMV9	Coro2b	-0.335041	-0.198423	0	0.0575966	0.644733
	H1UBM8	Cpne4	-0.457763	0.218894	0	0.433929	0.492899
	F1M5N7	Kif21b	-0.635225	-0.143886	0	-0.0433548	0.721547
	Q3MID5	Pip5k1c	-0.571812	-0.46168	0	0.0979341	0.680524
	G3V6J5	Cdk17	-0.357504	-0.0675354	0	0.166936	0.189577
	M0RAP5	Sbf1	-0.576266	0.300493	0	-0.334887	0.283235
	P21708	Mapk3	-0.697985	0.108205	0	0.334971	0.555169
	P26817	Grk2	-1.05533	-0.301999	0	0.0681769	0.872071
	P68403-2	Prkcb	-0.936633	-0.411648	0	0.386474	0.786985
	Q0VGK4	Gdpd1	-0.449675	-0.0203316	0	0.129723	0.534533
	Q5XI64	Abhd6	-0.370136	0.0437981	0	0.160932	0.349836
	Q62931	Gosr1	-0.526331	0.439598	0	0.376156	0.596582

## Sheet: cluster A
GO description	No. of genes in the dataset	No.of genes in the background dataset	Percentage of proteins	Fold enrichment	P-value (Hypergeometric test)	BH method	Q-value (Storey-Tibshirani method)	Protein ID(s)
signal peptidase complex	3	10	2.27273	56.8438	1.68946e-05	0.00899134	0.0557865	Q9R0P6; P42667; Q9CYN2;
eukaryotic translation initiation factor 3 complex	4	23	3.0303	32.9442	6.12561e-06	0.00899134	0.0557865	Q9Z1D1; Q5RK09; P23116; Q1JU68;
eukaryotic translation initiation factor 3 complex, eIF3e	2	2	1.51515	189.039	2.77682e-05	0.00899134	0.0557865	P23116; Q1JU68;
postsynaptic endosome	2	2	1.51515	189.039	2.77682e-05	0.00899134	0.0557865	Q62092; P02683;
mitochondrial small ribosomal subunit	4	32	3.0303	23.6815	2.3975e-05	0.00899134	0.0557865	Q80ZS3; Q9EPJ3; Q9CPV3; Q9D125;
integral component of endoplasmic reticulum membrane	6	133	4.54545	8.54164	7.73453e-05	0.0208703	0.129489	Q9JJJ7; Q80W54; Q921L3; Q5I0H4; Q6NSQ9; Q6AZ83;
multi-eIF complex	2	4	1.51515	94.7551	0.000165454	0.0334838	0.207749	P23116; Q1JU68;
proximal neuron projection	2	4	1.51515	94.7551	0.000165454	0.0334838	0.207749	Q9R0N5; P47861;
Golgi membrane	12	661	9.09091	3.43468	0.00020884	0.037568	0.233089	Q8BUB6; Q99MI1; Q811U3; Q6DID7; Q6P689; Q9CR64; Q62092; P02683; Q921L3; Q5I0H4; A2AJ15; B2GUY0;
box H/ACA telomerase RNP complex	2	5	1.51515	75.8419	0.0002748	0.0404455	0.250943	Q9CY66; Q6AYA1;
exocyst	3	24	2.27273	23.6987	0.000269916	0.0404455	0.250943	Q8R3T5; Q6KAR6; Q62825;
clathrin binding	7	73	6.25	18.7468	9.42683e-08	0.000382729	0.00253977	Q99KN9; Q9EQT6; Q925B5; Q7M6Y3; O55012; Q9R0N5; P47861;
mannose transmembrane transporter activity	2	2	1.78571	195.251	2.59934e-05	0.0263833	0.175079	P24668; Q6AY20;
propanoyl-CoA C-acyltransferase activity	2	2	1.78571	195.251	2.59934e-05	0.0263833	0.175079	P32020; P11915;
RNA ligase (ATP) activity	2	2	1.78571	195.251	2.59934e-05	0.0263833	0.175079	Q99LF4; Q6AYT3;
1-phosphatidylinositol binding	3	14	2.67857	41.9489	4.56746e-05	0.0370877	0.246113	Q9CWT3; Q7M6Y3; O55012;

## Sheet: cluster B
GO description	No. of genes in the dataset	No.of genes in the background dataset	Percentage of proteins	Fold enrichment	P-value (Hypergeometric test)	BH method	Q-value (Storey-Tibshirani method)	Protein ID(s)
Ctf18 RFC-like complex	4	12	6.55738	136.571	1.57574e-08	2.55113e-05	0.000166127	P0CG14; B2RYL1; P0CG15; P0C6T1;
cytoplasmic side of endoplasmic reticulum membrane	2	2	3.27869	409.031	5.87737e-06	0.00475773	0.0309818	P35821; P20417;
cone cell pedicle	2	6	3.27869	136.798	8.76062e-05	0.0354586	0.230902	O35633; O35458;
sorting endosome	2	6	3.27869	136.798	8.76062e-05	0.0354586	0.230902	P35821; P20417;
dendrite terminus	2	8	3.27869	102.641	0.000163017	0.0439874	0.286441	O35633; O35458;
box H/ACA snoRNP complex	2	8	3.27869	102.641	0.000163017	0.0439874	0.286441	Q9ESX5; P40615;
GTPase activity	8	412	15.0943	8.02077	6.25775e-06	0.00409396	0.0277279	O08810; P55258; P35280; Q921J2; Q62639; Q8R050; Q8BH66; Q6PST4;
ephrin receptor binding	4	46	7.54717	35.957	4.65071e-06	0.00409396	0.0277279	P05480; Q9WUD9; P35821; P20417;
L-ascorbic acid binding	4	33	7.54717	50.1176	1.19369e-06	0.00409396	0.0277279	O35386; P57093; Q9R0E1; Q5U367;
insulin receptor binding	4	51	7.54717	32.4325	7.05855e-06	0.00409396	0.0277279	P05480; Q9WUD9; P35821; P20417;
phytanoyl-CoA dioxygenase activity	2	2	3.77358	412.564	5.76237e-06	0.00409396	0.0277279	O35386; P57093;
procollagen glucosyltransferase activity	2	2	3.77358	412.564	5.76237e-06	0.00409396	0.0277279	Q9R0E1; Q5U367;
gamma-aminobutyric acid:proton symporter activity	2	2	3.77358	412.564	5.76237e-06	0.00409396	0.0277279	O35633; O35458;
RNA binding	14	1599	26.4151	3.61475	1.88058e-05	0.0084835	0.0574578	Q9D0I8; Q9R1C7; Q8BJ05; O08810; Q60899; Q8CH84; Q9ESX5; P40615; P59326; Q9JJ89; Q5XIB5; P35821; P20417; Q8R050;
sedoheptulose-7-phosphate:D-glyceraldehyde-3-phosphate glyceronetransferase activity	2	3	3.77358	275.499	1.72602e-05	0.0084835	0.0574578	Q93092; Q9EQS0;
POZ domain binding	2	4	3.77358	206.796	3.44668e-05	0.0139935	0.0947766	Q9JLV5; B5DF89;
GTP binding	8	573	15.0943	5.76715	6.63466e-05	0.0244879	0.165854	O08810; P55258; P35280; Q921J2; Q62639; Q8R050; Q8BH66; Q6PST4;
procollagen-lysine 5-dioxygenase activity	2	6	3.77358	137.979	8.58994e-05	0.0290626	0.196838	Q9R0E1; Q5U367;
protein kinase binding	8	610	15.0943	5.41735	0.000102524	0.0320191	0.216861	P55258; P35280; Q921J2; Q9WUD9; Q9EQG6; P35821; P54285; P54287;
GDP binding	4	103	7.54717	16.0604	0.000113785	0.0329978	0.22349	P55258; P35280; Q921J2; Q62639;
growth factor receptor binding	2	8	3.77358	103.527	0.000159848	0.0432655	0.293032	P05480; Q9WUD9;

## Sheet: cluster C
GO description	No. of genes in the dataset	No.of genes in the background dataset	Percentage of proteins	Fold enrichment	P-value (Hypergeometric test)	BH method	Q-value (Storey-Tibshirani method)	Protein ID(s)
cytosol	60	4320	34.6821	2.00367	2.65373e-08	4.29639e-05	0.000261561	Q69ZZ6; O88384; P58200; O08599; P61765; Q9JHR7; P35559; Q8CCJ3; B2GV24; Q3U7U3; Q68FS3; P70188; Q922D4; Q3U5C7; Q71QF9; P08030; P36972; O08915; Q5FWY5; Q9JMH6; O89049; P52912; Q9JHS4; Q5U2U0; Q9WVR4; P22892; Q9JID2; Q9D0I9; P40329; Q8K1E0; Q08851; Q80TN4; Q5FVM7; Q64514; Q64560; Q9ERR1; Q78PB6; Q9D1C8; B5DEN9; P46471; Q9JIF7; P23514; Q9Z2X1; Q794E4; Q9JKV1; Q9JMB5; Q7TMY8; O08848; Q9JKL5; O35430;…
synaptic vesicle	10	196	5.78035	7.36618	1.18974e-06	0.000963094	0.00586324	P58200; P51791; P51792; Q9Z0S9; O35394; Q9ERR1; Q78PB6; Q9JHW5; B2RUJ5; O35430;
proteasome regulatory particle, base subcomplex	4	20	2.31214	28.9057	9.91033e-06	0.00534827	0.0325599	Q9CR00; Q9WTV5; P46471; Q63347;
SNARE complex	6	76	3.46821	11.4049	1.48878e-05	0.00577038	0.0351296	O88384; P58200; Q8K1E0; Q08851; P70280; Q9JHW5;
platelet alpha granule	4	23	2.31214	25.137	1.78208e-05	0.00577038	0.0351296	O08599; P61765; P70280; Q9JHW5;
mitochondrial endopeptidase Clp complex	2	2	1.15607	144.24	4.77834e-05	0.00773613	0.0470969	Q9JHS4; Q5U2U0;
classical Lewy body	2	2	1.15607	144.24	4.77834e-05	0.00773613	0.0470969	Q3U7U3; Q68FS3;
glial cytoplasmic inclusion	2	2	1.15607	144.24	4.77834e-05	0.00773613	0.0470969	Q3U7U3; Q68FS3;
Lewy body corona	2	2	1.15607	144.24	4.77834e-05	0.00773613	0.0470969	Q3U7U3; Q68FS3;
Lewy neurite	2	2	1.15607	144.24	4.77834e-05	0.00773613	0.0470969	Q3U7U3; Q68FS3;
late endosome membrane	7	141	4.04624	7.17059	5.90473e-05	0.0086907	0.0529083	O88384; P58200; P51791; P51792; P70280; Q9JHW5; Q9D1C8;
growth cone membrane	3	12	1.7341	36.1501	6.87977e-05	0.00928196	0.0565079	O35382; Q62824; Q63155;
inhibitory synapse	4	37	2.31214	15.6283	0.000123228	0.0135896	0.0827326	P51791; P51792; P63080; P63079;
endopeptidase Clp complex	2	3	1.15607	96.3199	0.000142695	0.0135896	0.0827326	Q9JHS4; Q5U2U0;
cytosolic proteasome complex	3	15	1.7341	28.9249	0.000140123	0.0135896	0.0827326	P35559; P46471; Q63347;
neurofilament cytoskeleton	2	3	1.15607	96.3199	0.000142695	0.0135896	0.0827326	Q9ERR1; Q78PB6;
azurophil granule membrane	2	3	1.15607	96.3199	0.000142695	0.0135896	0.0827326	P70280; Q9JHW5;
membrane	33	2510	19.0751	1.89695	0.000235596	0.0211906	0.129007	Q60902; Q9WUQ2; P51791; P51792; Q8CCJ3; Q99MJ9; Q03351; O08915; Q6P9Q6; Q9JKN1; Q5BJM8; Q9WVR4; P22892; Q8BGH4; Q2HXL6; Q9JID2; Q9Z0S9; Q9D0I9; P40329; P70280; Q3V3R1; P46471; Q9JIF7; Q9Z2X1; Q794E4; Q7TMY8; B2RUJ5; O35382; Q6RHR9; Q4L1J4; Q6ZQK5; Q8BLF1; B2GV54;
presequence translocase-associated import motor	2	4	1.15607	72.3	0.000284087	0.0242072	0.147372	Q99LP6; P97576;
Lewy body core	2	5	1.15607	57.8689	0.000471318	0.0381532	0.232274	Q3U7U3; Q68FS3;
perinuclear region of cytoplasm	17	1013	9.82659	2.42202	0.000705722	0.0494084	0.300794	O88384; O08599; P61765; Q5FWK3; Q9JKN1; Q5BJM8; P22892; Q60629; O88485; Q63100; P70280; Q9JHW5; Q9D8T7; B2RUJ5; O35430; P68181; P68182;
Golgi apparatus	19	1210	10.9827	2.2661	0.000762946	0.0494084	0.300794	O88384; P58200; P51791; P51792; P70188; D3ZTX0; Q9JKN1; Q5BJM8; O09175; P22892; Q9Z0S9; O35394; Q8K1E0; P70280; Q8VEA8; Q9JIF7; P23514; B2RUJ5; O35430;
kinetochore	5	100	2.89017	7.22572	0.000668832	0.0494084	0.300794	P49793; O88485; Q63100; Q9ERR1; Q78PB6;
nuclear pore cytoplasmic filaments	2	6	1.15607	48.2401	0.000703752	0.0494084	0.300794	Q6PFD9; P49793;
ER to Golgi transport vesicle membrane	3	26	1.7341	16.6922	0.000757057	0.0494084	0.300794	O88384; P58200; D3ZTX0;
adenine phosphoribosyltransferase activity	4	8	2.54777	69.7322	1.74965e-07	0.000710356	0.00470259	P08030; P47956; P47957; P36972;
ubiquitin binding	8	102	5.09554	10.9373	7.30536e-07	0.00148299	0.00981746	Q9JHR7; Q3U7U3; Q68FS3; P27612; P54319; Q9D1C8; Q9JKV1; Q9JMB5;
GPI-linked ephrin receptor activity	4	13	2.54777	42.9328	1.73773e-06	0.00235173	0.0155686	Q6VNS1; Q03351; Q60629; P54757;
SNAP receptor activity	6	68	3.82166	12.309	9.42766e-06	0.00956907	0.0633477	O88384; P58200; Q8K1E0; Q08851; P70280; Q9JHW5;
SNARE binding	6	90	3.82166	9.30048	4.71018e-05	0.0297012	0.196624	O88384; P58200; P61765; Q8K1E0; Q08851; P70280;
mannose-6-phosphate isomerase activity	2	2	1.27389	139.291	5.1209e-05	0.0297012	0.196624	Q924M7; Q68FX1;
Sar guanyl-nucleotide exchange factor activity	2	2	1.27389	139.291	5.1209e-05	0.0297012	0.196624	Q9WUQ2; Q9WTV0;

## Sheet: cluster D
GO description	No. of genes in the dataset	No.of genes in the background dataset	Percentage of proteins	Fold enrichment	P-value (Hypergeometric test)	BH method	Q-value (Storey-Tibshirani method)	Protein ID(s)
Cdc73/Paf1 complex	4	13	4.0404	77.6865	1.62093e-07	0.000131215	0.000837305	Q8JZM7; Q4V8C8; Q8K2T8; Q4V886;
U4/U6 x U5 tri-snRNP complex	5	29	5.05051	43.528	9.77038e-08	0.000131215	0.000837305	Q9Z315; Q5XIW8; Q6P4T2; P63163; P63164;
pre-snoRNP complex	3	9	3.0303	84.2016	4.99994e-06	0.0026983	0.0172184	Q9D6Z1; Q6DFW4; Q9QZ86;
box C/D snoRNP complex	3	10	3.0303	75.7899	7.12218e-06	0.0028827	0.0183951	Q9D6Z1; Q6DFW4; Q9QZ86;
membrane	24	2510	24.2424	2.41099	3.50077e-05	0.0113355	0.0723339	Q149L6; Q8C5L6; Q9CXY6; Q7TQH0; Q8R431; P14869; P19945; Q9DBR0; Q63014; Q9D6Z1; Q6DFW4; Q9QZ86; Q9CWP6; P47753; P70206; Q6P4T2; Q9CWX9; Q9D1K2; P50408; P97798; Q8K2T8; Q4V886; P61161; Q5M7U6;
fibrillar center	6	164	6.06061	9.23598	4.97312e-05	0.0131525	0.0839289	Q91ZW3; Q9CYH6; A1A5P2; Q9D6Z1; Q6DFW4; Q9QZ86;
intracellular ribonucleoprotein complex	6	168	6.06061	9.01609	5.68671e-05	0.0131525	0.0839289	Q9CXY6; Q7TP98; P14869; P19945; P32067; P38656;
catalytic step 2 spliceosome	5	112	5.05051	11.2735	8.51025e-05	0.0150559	0.0960749	Q9Z315; Q5XIW8; Q6P4T2; P63163; P63164;
podosome core	2	4	2.0202	126.337	9.29953e-05	0.0150559	0.0960749	P61161; Q5M7U6;
methionine adenosyltransferase complex	2	4	2.0202	126.337	9.29953e-05	0.0150559	0.0960749	Q3THS6; P18298;
U5 snRNP	3	24	3.0303	31.5975	0.000115375	0.0169811	0.108359	Q6P4T2; P63163; P63164;
actin cap	2	5	2.0202	101.12	0.000154591	0.0208569	0.133092	P61161; Q5M7U6;
Cajal body	4	71	4.0404	14.2332	0.000184671	0.0229986	0.146758	Q9Z315; Q5XIW8; Q6DFW4; Q9QZ86;
proton-transporting V-type ATPase, V1 domain	2	7	2.0202	72.2698	0.000322962	0.0373482	0.238326	Q9D1K2; P50408;
nucleoplasm	21	2407	21.2121	2.20002	0.000425114	0.045884	0.292795	O70475; Q91ZW3; Q9Z315; O35678; O54836; O08781; Q9DBR0; Q63014; Q8R3Y8; Q99JX7; Q9D6Z1; Q60973; G5E870; F1LP64; Q8VDP4; Q6P4T2; E9Q7G0; P63163; P63164; P97798; Q8K2T8;
RNA binding	28	1599	32.1839	4.40293	8.96695e-12	3.64058e-08	2.44425e-07	Q9CXY6; Q7TQH0; Q9Z315; Q5XIW8; Q9CYH6; O54836; O08781; P14869; Q9DBR0; Q63014; Q99JX7; O88984; Q9D6Z1; Q60973; Q71UF4; Q6DFW4; Q9R0L7; Q61823; Q9JID1; Q8VDP4; Q6P4T2; Q9CWX9; P63163; P63164; P32067; P38656; Q9CQM9; Q9JLZ1;
RNA polymerase II core binding	5	31	5.74713	40.6084	1.38883e-07	0.000281932	0.00189286	Q8JZM7; Q4V8C8; Q8VDP4; Q8K2T8; Q4V886;
N-acetylgalactosamine-6-sulfatase activity	2	2	2.29885	251.351	1.56437e-05	0.0127027	0.0852845	Q571E4; Q32KJ6;
UDP-glucose 6-dehydrogenase activity	2	2	2.29885	251.351	1.56437e-05	0.0127027	0.0852845	O70475; O70199;
UDP-glucose:glycoprotein glucosyltransferase activity	2	2	2.29885	251.351	1.56437e-05	0.0127027	0.0852845	Q6P5E4; Q9JLA3;
ATPase coupled ion transmembrane transporter activity	2	3	2.29885	167.845	4.68095e-05	0.0316745	0.212659	Q9D1K2; P50408;
methionine adenosyltransferase activity	2	4	2.29885	125.989	9.33766e-05	0.0473886	0.318162	Q3THS6; P18298;
pyridoxal phosphatase activity	2	4	2.29885	125.989	9.33766e-05	0.0473886	0.318162	P60487; Q8VD52;

## Sheet: cluster E
GO description	No. of genes in the dataset	No.of genes in the background dataset	Percentage of proteins	Fold enrichment	P-value (Hypergeometric test)	BH method	Q-value (Storey-Tibshirani method)	Protein ID(s)
acetyl-CoA transporter activity	2	2	6.25	683.224	2.07412e-06	0.00421046	0.0288151	Q99J27; Q6AYY8;
acid-sensing ion channel activity	2	2	6.25	683.224	2.07412e-06	0.00421046	0.0288151	Q6NXK8; P55926;
ion gated channel activity	2	3	6.25	456.239	6.21667e-06	0.00841323	0.0575774	Q6NXK8; P55926;
solute:proton symporter activity	2	5	6.25	274.108	2.06844e-05	0.0209946	0.14368	Q99J27; Q6AYY8;
binding, bridging	2	7	6.25	195.903	4.33577e-05	0.0352065	0.240942	Q61592; Q63772;

## Sheet: cluster F
GO description	No. of genes in the dataset	No.of genes in the background dataset	Percentage of proteins	Fold enrichment	P-value (Hypergeometric test)	BH method	Q-value (Storey-Tibshirani method)	Protein ID(s)
GMP reductase complex	2	3	2.94118	245.027	2.19099e-05	0.0354722	0.228595	Q9DCZ1; Q9Z244;
Golgi cisterna membrane	4	120	5.88235	12.2606	0.000326542	0.0587414	0.37855	Q9WVK5; O88419; Q91YY2; Q6P768;
AMPA glutamate receptor complex	3	49	4.41176	22.5355	0.000325919	0.0587414	0.37855	Q3UH99; Q8BM13; Q568Y7;
ATP-dependent microtubule motor activity	2	2	3.44828	377.004	6.91234e-06	0.0280641	0.189016	Q60575; O88658;
GMP reductase activity	2	3	3.44828	251.754	2.07016e-05	0.0420243	0.28304	Q9DCZ1; Q9Z244;

## Sheet: cluster G
GO description	No. of genes in the dataset	No.of genes in the background dataset	Percentage of proteins	Fold enrichment	P-value (Hypergeometric test)	BH method	Q-value (Storey-Tibshirani method)	Protein ID(s)
cytoplasmic side of early endosome membrane	2	5	4.08163	204.283	3.76273e-05	0.0609186	0.401907	P35282; Q6AXT5;
inositol hexakisphosphate 5-kinase activity	2	8	4.25532	116.741	0.000125534	0.127417	0.863928	Q6PD10; Q9ESM0;
calcium-independent protein kinase C activity	2	6	4.25532	155.59	6.74349e-05	0.127417	0.863928	P16054; P09216;

## Sheet: cluster H
GO description	No. of genes in the dataset	No.of genes in the background dataset	Percentage of proteins	Fold enrichment	P-value (Hypergeometric test)	BH method	Q-value (Storey-Tibshirani method)	Protein ID(s)
synaptic vesicle	8	196	12.6984	16.1846	3.35843e-08	5.4373e-05	0.000352656	Q6PCP5; Q4KM98; O55165; O35526; P32851; B9EJA2; Q2IBD4; Q63635;
actomyosin	3	18	4.7619	66.1913	1.21781e-05	0.00985818	0.0639388	Q9JMH9; O35526; P32851;
SNARE complex	4	76	6.34921	20.894	4.12853e-05	0.0222803	0.144507	O35526; P32851; Q9JKK1; Q63635;
shelterin complex	2	8	3.1746	99.3829	0.000173918	0.0351966	0.22828	Q91VL8; Q5EAN7;
activin receptor complex	2	7	3.1746	113.56	0.000130651	0.0351966	0.22828	Q61271; P80202;
synaptobrevin 2-SNAP-25-syntaxin-1a-complexin I complex	2	8	3.1746	99.3829	0.000173918	0.0351966	0.22828	O35526; P32851;
synaptobrevin 2-SNAP-25-syntaxin-1a-complexin II complex	2	7	3.1746	113.56	0.000130651	0.0351966	0.22828	O35526; P32851;
neuronal ribonucleoprotein granule	2	7	3.1746	113.56	0.000130651	0.0351966	0.22828	O35066; O55165;
Mre11 complex	2	9	3.1746	88.3526	0.000223245	0.0361433	0.23442	Q91VL8; Q5EAN7;
synaptobrevin 2-SNAP-25-syntaxin-1a complex	2	9	3.1746	88.3526	0.000223245	0.0361433	0.23442	O35526; P32851;
3-phosphoinositide-dependent protein kinase activity	2	2	3.38983	370.615	7.15488e-06	0.00968294	0.0656302	Q9Z2A0; O55173;
phosphoric ester hydrolase activity	2	2	3.38983	370.615	7.15488e-06	0.00968294	0.0656302	Q3UUQ7; Q765A7;
myosin head/neck binding	2	2	3.38983	370.615	7.15488e-06	0.00968294	0.0656302	O35526; P32851;
SNAP receptor activity	4	68	6.77966	21.8522	3.41974e-05	0.0347103	0.235264	O35526; P32851; Q9JKK1; Q63635;

## Sheet: cluster I
GO description	No. of genes in the dataset	No.of genes in the background dataset	Percentage of proteins	Fold enrichment	P-value (Hypergeometric test)	BH method	Q-value (Storey-Tibshirani method)	Protein ID(s)
secretory granule	9	176	8.82353	12.5228	4.58836e-08	7.42856e-05	0.000466964	P16014; O35314; P80560; Q63475; Q8K400; Q9WU70; Q99104; Q9QYF3; P35284;
voltage-gated calcium channel complex	5	38	4.90196	32.2444	4.65971e-07	0.000377204	0.00237113	Q8R3Z5; P54283; Q8CFG5; Q8R0S4; D4A055;
dynactin complex	3	12	2.94118	61.311	1.41998e-05	0.00766318	0.0481713	Q8R5C5; O08788; P28023;
Golgi membrane	11	661	10.7843	4.07469	8.31902e-05	0.031969	0.200959	Q8BHS8; Q922P8; Q80WF4; O08914; P97612; Q7TT15; Q9ESN9; Q811P8; Q8R3H7; P35283; P35284;
HCN channel complex	2	4	1.96078	122.622	9.87306e-05	0.031969	0.200959	O88704; Q9JKB0;
heterotrimeric G-protein complex	4	63	3.92157	15.5686	0.000130205	0.0351337	0.220853	P27600; Q63210; P21279; P82471;
membrane	23	2510	22.549	2.24262	0.000164831	0.038123	0.239644	Q9WV69; P11103; P27008; Q8CJ67; Q5SSL4; Q03157; Q6P9K8; Q8VHK2; Q9QYB8; Q8R0S2; Q99104; Q8R5C5; O88741; O08788; P21279; P82471; P58404; Q9EPL9; Q8R3H7; B1AZP2; P19096; Q6PHZ2; Q9D8W5;
GTPase activity	11	412	11.5789	6.15119	1.7549e-06	0.00383535	0.0253901	P62823; P62824; Q9D0J4; O08697; P27600; Q63210; Q5PR73; P21279; P82471; P35283; P35284;
high voltage-gated calcium channel activity	4	21	4.21053	43.9337	1.88933e-06	0.00383535	0.0253901	Q8R3Z5; P54283; Q8R0S4; D4A055;
pristanoyl-CoA oxidase activity	2	2	2.10526	230.186	1.86713e-05	0.00445914	0.0295196	Q9EPL9; Q63448;
N4-(beta-N-acetylglucosaminyl)-L-asparaginase activity	2	2	2.10526	230.186	1.86713e-05	0.00445914	0.0295196	Q64191; P30919;
fatty acid amide hydrolase activity	2	2	2.10526	230.186	1.86713e-05	0.00445914	0.0295196	O08914; P97612;
3-hydroxyoctanoyl-[acyl-carrier-protein] dehydratase activity	2	2	2.10526	230.186	1.86713e-05	0.00445914	0.0295196	P19096; P12785;
quercetin 2,3-dioxygenase activity	2	2	2.10526	230.186	1.86713e-05	0.00445914	0.0295196	Q9D711; Q5M827;
syntaxin-1 binding	4	39	4.21053	23.6618	2.44559e-05	0.00551617	0.0365172	Q8BHS8; Q8K400; Q9WU70; Q9QYF3;
GTP binding	11	573	11.5789	4.42288	3.87483e-05	0.00827989	0.0548132	P62823; P62824; Q9D0J4; O08697; P27600; Q63210; Q5PR73; P21279; P82471; P35283; P35284;
phosphopantetheine binding	2	3	2.10526	153.713	5.5855e-05	0.0103078	0.0682379	P19096; P12785;
G-protein beta/gamma-subunit complex binding	4	49	4.21053	18.8339	6.09397e-05	0.0107572	0.071213	P27600; Q63210; P21279; P82471;
protein ADP-ribosylase activity	2	4	2.10526	115.38	0.000111393	0.0167503	0.110887	P11103; P27008;
voltage-gated calcium channel activity	4	64	4.21053	14.4204	0.000173877	0.0252122	0.166906	Q8R3Z5; Q8CFG5; Q8R0S4; D4A055;
amidase activity	2	6	2.10526	76.9841	0.000276908	0.036266	0.240082	O08914; P97612;
type 2A serotonin receptor binding	2	6	2.10526	76.9841	0.000276908	0.036266	0.240082	P21279; P82471;
D5 dopamine receptor binding	2	6	2.10526	76.9841	0.000276908	0.036266	0.240082	P27600; Q63210;
GTPase activator activity	7	310	7.36842	5.20501	0.000409149	0.0461429	0.305468	Q8K400; Q9WU70; Q5SSL4; Q811P8; P21279; P82471; P46061;
calmodulin binding	7	310	7.36842	5.20501	0.000409149	0.0461429	0.305468	Q9QYB8; Q05764; Q99104; Q9QYF3; P58404; Q6PHZ2; P15791;
DNA ligase (ATP) activity	2	7	2.10526	66.0021	0.000386573	0.0461429	0.305468	P11103; P27008;
voltage-gated cation channel activity	2	7	2.10526	66.0021	0.000386573	0.0461429	0.305468	O88704; Q9JKB0;
DNA topoisomerase type I activity	2	7	2.10526	66.0021	0.000386573	0.0461429	0.305468	Q04750; Q9WUL0;

[truncated: 2 more sheets: cluster J, cluster K]
