# Supplementary material for: Time- and polarity-dependent proteomic changes associated with homeostatic scaling at central synapses
Source: eLife. 2018 Feb 15;7:e33322. doi: 10.7554/eLife.33322 (PMC5814146; doi:10.7554/eLife.33322)
Supplement: Supplementary file 8. [file elife-33322-supp8.xlsx]

## Sheet: RSLCnano parameters
Method of RSLCnano
Loading pump
Flow	6.000 [µl/min]
Buffer	98% water, 2% ACN, 0.05% TFA
NC pump			Multi-step gradient
Flow	0.300 [µl/min]		Retention [min]	0	6	184	185	190	191	212
Buffer A	95% water, 0.1% FA, 5% DMSO		%B	4	4	48	90	90	4	4
Buffer B	80% ACN, 15% water, 0.08% FA, 5% DMSO			Inject						End

## Sheet: Q Exactive Plus parameters
Method of Q Exactive Plus
Global settings
Use lock masses	best
Lock mass injection	-
Chrom. peak width (FWHM)	15 s
Time
Method duration	212.00 min
Customized Tolerances (+/-)
Lock Masses	-
Inclusion	-
Exclusion	-
Neutral Loss	-
Mass Tags	-
Dynamic Exclusion	-
Full MS / dd-MS² (TopN)
General
Runtime	0 to 212 min
Polarity	Positive
In-source CID	0.0 eV
Default charge state	2
Inclusion	-
Exclusion	-
Tags	-
Full MS
Microscans	1
Resolution	70000
AGC target	1000000
Maximum IT	120 ms
Number of scan ranges	1
Scan range	350 to 1400 m/z
Spectrum data type	Profile
dd-MS² / dd-SIM
Microscans	1
Resolution	35000
AGC target	500000
Maximum IT	120 ms
Loop count	12
MSX count	1
TopN	12
Isolation window	4.0 m/z
Isolation offset	0.0 m/z
Scan range	200 to 2000 m/z
Fixed first mass	-
(N)CE / stepped (N)CE	nce: 30
Spectrum data type	Profile
dd Settings
Minimum AGC target	12000
Intensity threshold	100000
Apex trigger	-
Charge exclusion	unassigned, 1, 6 - 8, >8
Peptide match	Preferred
Exclude isotopes	on
Dynamic exclusion	30.0 s
If idle ..	do not pick others

## Sheet: MaxQuant parameters
Method of MaxQuant
General
MaxQuant version	1.5.5.1
LC-MS run type	Standard
Multiplicity	1
Labels	-
Digestion
Enzyme mode	Specific
Enzyme	Trypsin/P
Max. missed cleavages	2
Separate enzyme for first search	False
Modifications
Fixed modifications	Carbamidomethyl (C)
Variable modifications	Oxidation (M);Deamidation (NQ);Acetyl (K);Carbamyl (N-term)
Max. number of modifications per peptide	5
Separate variable modifications for first search	False
Sequences
Fasta file	UniProtKB Rattus norvegicus
Include contaminants	True
Decoy mode	revert
Special AAs	KR
Min. peptide length	6
Max. peptide mass	4600 Da
Min. peptide length for unspecific search	8
Max. peptide length for unspecific search	25
Identification
PSM FDR	0.01
Protein FDR	0.01
Site FDR	0.01
Min. unique peptides	1
Min. razor + unqiue peptides	0
Min. peptides	0
Min. score for unmodified peptides	0
Min. score for modified peptides	40
Min. delta score for unmodified peptides	0
Min. delta score for modified peptides	6
Base FDR calculations on delta score	False
Razor protein FDR	True
Second peptides	True
Find dependent peptides	False
Match between runs	False
Labeled amino acid filtering	True
Quantification
Use only unmodified peptides and ..	True
Modifications included in protein quantification	Oxidation (M);Deamidation (NQ);Acetyl (K);Carbamyl (N-term)
Peptides used for protein quantification	Unique
Discard unmodified counterpart peptides	True
Min. ratio count	2
Label-free quantification	True
LFQ min. ratio count	1
Fast LFQ	False
Separate LFQ in parameter groups	True
Stabilize large LFQ ratios	True
Require MS/MS for LFQ comparisons	True
iBAQ	True
iBAQ log fit	True
Re-quantify	False
Advanced ratio estimation	True
Instrument
Instrument type	Orbitrap
First search peptide tolerance	20 ppm
Main search peptide tolerance	4.5 ppm
Individual peptide mass tolerance	True
Isotope match tolerance	2 ppm
Centroid match tolerence	8 ppm
Centroid half width	35 ppm
Time valley factor	1.4
Isotope time correlation	0.6
Theoretical isotope correlation	0.6
Recalibration unit	ppm
Use MS1 centroids	False
Use MS2 centroids	False
Intensity dependent calibration	False
Min. peak length	4
Max. charge	5
Min score for recalibration	70
Cut peaks	True
Gap scans	1
Advanced peak splitting	False
Intensity threshold	1000
Intensity determination	Value at maximum
MS/MS tol. (FTMS)	20 ppm
Top MS/MS peaks per 100 Da. (FTMS)	12
MS/MS deisotoping (FTMS)	True
MS/MS deisotoping tol. (FTMS)	7 ppm
FTMS recalibration	False
